# Supplementary material for: Investigation of 8-Aza-7-Deaza Purine Nucleoside Derivatives
Source: Molecules. 2019 Mar 11;24(5):983. doi: 10.3390/molecules24050983 (PMC6429420; doi:10.3390/molecules24050983)
Supplement: Supplementary file 1 [file molecules-24-00983-s001.zip]

Archive with 74 entries (70 files):
- molecules-460200 proof supple/
- molecules-460200 proof supple/supplementory materials Dr. An/
- molecules-460200 proof supple/supplementory materials Dr. An/cpd 7-Crystallographic information/
- molecules-460200 proof supple/supplementory materials Dr. An/cpd 7-Crystallographic information/201804211-1.bmp
- molecules-460200 proof supple/supplementory materials Dr. An/cpd 7-Crystallographic information/201804211.bmp
- molecules-460200 proof supple/supplementory materials Dr. An/cpd 7-Crystallographic information/201804211.cif
- molecules-460200 proof supple/supplementory materials Dr. An/cpd 7-Crystallographic information/201804211.cif_od
- molecules-460200 proof supple/supplementory materials Dr. An/cpd 7-Crystallographic information/201804211.fcf
- molecules-460200 proof supple/supplementory materials Dr. An/cpd 7-Crystallographic information/201804211.hkl
- molecules-460200 proof supple/supplementory materials Dr. An/cpd 7-Crystallographic information/201804211.ins
- molecules-460200 proof supple/supplementory materials Dr. An/cpd 7-Crystallographic information/201804211.lst
- molecules-460200 proof supple/supplementory materials Dr. An/cpd 7-Crystallographic information/201804211.lst.tmp
- molecules-460200 proof supple/supplementory materials Dr. An/cpd 7-Crystallographic information/201804211.p4p
- molecules-460200 proof supple/supplementory materials Dr. An/cpd 7-Crystallographic information/201804211.res
- molecules-460200 proof supple/supplementory materials Dr. An/cpd 7-Crystallographic information/20180421110.jpg
- molecules-460200 proof supple/supplementory materials Dr. An/cpd 7-Crystallographic information/201804211_red.sum
- molecules-460200 proof supple/supplementory materials Dr. An/cpd 7-Crystallographic information/201804211_tables-7.html
- molecules-460200 proof supple/supplementory materials Dr. An/cpd 7-Crystallographic information/checkcif-7.pdf
- molecules-460200 proof supple/supplementory materials Dr. An/cpd 7-Crystallographic information/p1.plt
- molecules-460200 proof supple/supplementory materials Dr. An/cpd 7-Crystallographic information/p1.ps
- molecules-460200 proof supple/supplementory materials Dr. An/cpd 7-Crystallographic information/p1.tif
- molecules-460200 proof supple/supplementory materials Dr. An/cpd 7-Crystallographic information/p2.plt
- molecules-460200 proof supple/supplementory materials Dr. An/cpd 7-Crystallographic information/p2.ps
- molecules-460200 proof supple/supplementory materials Dr. An/cpd 7-Crystallographic information/p2.tif
- molecules-460200 proof supple/supplementory materials Dr. An/cpd 7-Crystallographic information/p3.plt
- molecules-460200 proof supple/supplementory materials Dr. An/cpd 7-Crystallographic information/p3.ps
- molecules-460200 proof supple/supplementory materials Dr. An/cpd 7-Crystallographic information/p3.tif
- molecules-460200 proof supple/supplementory materials Dr. An/cpd 7-Crystallographic information/p4.plt
- molecules-460200 proof supple/supplementory materials Dr. An/cpd 7-Crystallographic information/p4.ps
- molecules-460200 proof supple/supplementory materials Dr. An/cpd 7-Crystallographic information/p4.tif
- molecules-460200 proof supple/supplementory materials Dr. An/cpd 7-Crystallographic information/p4a.ps
- molecules-460200 proof supple/supplementory materials Dr. An/cpd 7-Crystallographic information/p4a.tif
- molecules-460200 proof supple/supplementory materials Dr. An/cpd 7-Crystallographic information/s2.sav
- molecules-460200 proof supple/supplementory materials Dr. An/cpd 7-Crystallographic information/xp (1).exe
- molecules-460200 proof supple/supplementory materials Dr. An/cpd 8-Crystallographic information/
- molecules-460200 proof supple/supplementory materials Dr. An/cpd 8-Crystallographic information/201804210-1.bmp
- molecules-460200 proof supple/supplementory materials Dr. An/cpd 8-Crystallographic information/201804210-2.bmp
- molecules-460200 proof supple/supplementory materials Dr. An/cpd 8-Crystallographic information/201804210.bmp
- molecules-460200 proof supple/supplementory materials Dr. An/cpd 8-Crystallographic information/201804210.cif
- molecules-460200 proof supple/supplementory materials Dr. An/cpd 8-Crystallographic information/201804210.cif_od
- molecules-460200 proof supple/supplementory materials Dr. An/cpd 8-Crystallographic information/201804210.fcf
- molecules-460200 proof supple/supplementory materials Dr. An/cpd 8-Crystallographic information/201804210.hkl
- molecules-460200 proof supple/supplementory materials Dr. An/cpd 8-Crystallographic information/201804210.ins
- molecules-460200 proof supple/supplementory materials Dr. An/cpd 8-Crystallographic information/201804210.lst
- molecules-460200 proof supple/supplementory materials Dr. An/cpd 8-Crystallographic information/201804210.lst.tmp
- molecules-460200 proof supple/supplementory materials Dr. An/cpd 8-Crystallographic information/201804210.p4p
- molecules-460200 proof supple/supplementory materials Dr. An/cpd 8-Crystallographic information/201804210.res
- molecules-460200 proof supple/supplementory materials Dr. An/cpd 8-Crystallographic information/2018042109.jpg
- molecules-460200 proof supple/supplementory materials Dr. An/cpd 8-Crystallographic information/201804210_red.sum
- molecules-460200 proof supple/supplementory materials Dr. An/cpd 8-Crystallographic information/201804210_tables-8.html
- molecules-460200 proof supple/supplementory materials Dr. An/cpd 8-Crystallographic information/checkcif-8.pdf
- molecules-460200 proof supple/supplementory materials Dr. An/cpd 8-Crystallographic information/p1.plt
- molecules-460200 proof supple/supplementory materials Dr. An/cpd 8-Crystallographic information/p1.ps
- molecules-460200 proof supple/supplementory materials Dr. An/cpd 8-Crystallographic information/p1.tif
- molecules-460200 proof supple/supplementory materials Dr. An/cpd 8-Crystallographic information/p2.plt
- molecules-460200 proof supple/supplementory materials Dr. An/cpd 8-Crystallographic information/p2.ps
- molecules-460200 proof supple/supplementory materials Dr. An/cpd 8-Crystallographic information/p2.tif
- molecules-460200 proof supple/supplementory materials Dr. An/cpd 8-Crystallographic information/p3.plt
- molecules-460200 proof supple/supplementory materials Dr. An/cpd 8-Crystallographic information/p3.ps
- molecules-460200 proof supple/supplementory materials Dr. An/cpd 8-Crystallographic information/p3.tif
- molecules-460200 proof supple/supplementory materials Dr. An/cpd 8-Crystallographic information/p4.plt
- molecules-460200 proof supple/supplementory materials Dr. An/cpd 8-Crystallographic information/p4.ps
- molecules-460200 proof supple/supplementory materials Dr. An/cpd 8-Crystallographic information/p4.tif
- molecules-460200 proof supple/supplementory materials Dr. An/cpd 8-Crystallographic information/p4a.ps
- molecules-460200 proof supple/supplementory materials Dr. An/cpd 8-Crystallographic information/p4a.tif
- molecules-460200 proof supple/supplementory materials Dr. An/cpd 8-Crystallographic information/p5.plt
- molecules-460200 proof supple/supplementory materials Dr. An/cpd 8-Crystallographic information/p5.ps
- molecules-460200 proof supple/supplementory materials Dr. An/cpd 8-Crystallographic information/p5.tif
- molecules-460200 proof supple/supplementory materials Dr. An/cpd 8-Crystallographic information/s1.sav
- molecules-460200 proof supple/supplementory materials Dr. An/cpd 8-Crystallographic information/s2.sav
- molecules-460200 proof supple/supplementory materials Dr. An/cpd 8-Crystallographic information/s3.sav
- molecules-460200 proof supple/supplementory materials Dr. An/cpd 8-Crystallographic information/tp084041.tmp
- molecules-460200 proof supple/supplementory materials Dr. An/cpd 8-Crystallographic information/xp (1).exe
- molecules-460200 proof supple/supplementory materials Dr. An/Supplementary Materials spectra and data.pdf
