# Supplementary material for: Investigation of 8-Aza-7-Deaza Purine Nucleoside Derivatives
Source: Molecules. 2019 Mar 11;24(5):983. doi: 10.3390/molecules24050983 (PMC6429420; doi:10.3390/molecules24050983)
Supplement: Supplementary file 1 [file molecules-24-00983-s001.zip › molecules-460200 proof supple/supplementory materials Dr. An/cpd 7-Crystallographic information/201804211.cif]

data_201804211
_audit_creation_date               2018-04-10
_audit_creation_method
;
Olex2 1.2
(compiled 2018.04.03 svn.r3497 for OlexSys, GUI svn.r5486)
;
_shelx_SHELXL_version_number       '2014/7'
_audit_contact_author_address      ?
_audit_contact_author_email        ?
_audit_contact_author_name         ''
_audit_contact_author_phone        ?
_publ_contact_author_id_orcid      ?
_publ_section_references
;
Dolomanov, O.V., Bourhis, L.J., Gildea, R.J, Howard, J.A.K. & Puschmann, H.
 (2009), J. Appl. Cryst. 42, 339-341.

Sheldrick, G.M. (2008). Acta Cryst. A64, 112-122.

Sheldrick, G.M. (2015). Acta Cryst. C71, 3-8.
;
_chemical_name_common              ?
_chemical_name_systematic          ?
_chemical_formula_moiety           'C10 H13 N5 O5'
_chemical_formula_sum              'C10 H13 N5 O5'
_chemical_formula_weight           283.25
_chemical_absolute_configuration   rm
_chemical_melting_point            ?
_chemical_oxdiff_formula           C15H15O3N2
loop_
  _atom_type_symbol
  _atom_type_description
  _atom_type_scat_dispersion_real
  _atom_type_scat_dispersion_imag
  _atom_type_scat_source
 'C' 'C' 0.0181 0.0091 'International Tables Vol C Tables 4.2.6.8 and 6.1.1.4'
 'H' 'H' 0.0000 0.0000 'International Tables Vol C Tables 4.2.6.8 and 6.1.1.4'
 'N' 'N' 0.0311 0.0180 'International Tables Vol C Tables 4.2.6.8 and 6.1.1.4'
 'O' 'O' 0.0492 0.0322 'International Tables Vol C Tables 4.2.6.8 and 6.1.1.4'

_shelx_space_group_comment
;
The symmetry employed for this shelxl refinement is uniquely defined
by the following loop, which should always be used as a source of
symmetry information in preference to the above space-group names.
They are only intended as comments.
;
_space_group_crystal_system        'orthorhombic'
_space_group_IT_number             19
_space_group_name_H-M_alt          'P 21 21 21'
_space_group_name_Hall             'P 2ac 2ab'
loop_
  _space_group_symop_operation_xyz
 'x, y, z'
 '-x+1/2, -y, z+1/2'
 'x+1/2, -y+1/2, -z'
 '-x, y+1/2, -z+1/2'

_cell_length_a                     4.7669(2)
_cell_length_b                     11.0409(5)
_cell_length_c                     21.6334(9)
_cell_angle_alpha                  90
_cell_angle_beta                   90
_cell_angle_gamma                  90
_cell_volume                       1138.59(8)
_cell_formula_units_Z              4
_cell_measurement_reflns_used      1819
_cell_measurement_temperature      293(2)
_cell_measurement_theta_max        70.5830
_cell_measurement_theta_min        4.0710
_shelx_estimated_absorpt_T_max     0.893
_shelx_estimated_absorpt_T_min     0.846
_exptl_absorpt_coefficient_mu      1.157
_exptl_absorpt_correction_T_max    1.00000
_exptl_absorpt_correction_T_min    0.97746
_exptl_absorpt_correction_type     multi-scan
_exptl_absorpt_process_details
;
CrysAlisPro, Agilent Technologies,
Version 1.171.37.35 (release 13-08-2014 CrysAlis171 .NET)
(compiled Aug 13 2014,18:06:01)
Empirical absorption correction using spherical harmonics,
 implemented in SCALE3 ABSPACK scaling algorithm.
;
_exptl_absorpt_special_details     ?
_exptl_crystal_colour              colourless
_exptl_crystal_colour_primary      colourless
_exptl_crystal_density_diffrn      1.652
_exptl_crystal_density_meas        ?
_exptl_crystal_density_method      ?
_exptl_crystal_description         needle
_exptl_crystal_F_000               592
_exptl_crystal_size_max            0.15
_exptl_crystal_size_mid            0.11
_exptl_crystal_size_min            0.1
_exptl_transmission_factor_max     ?
_exptl_transmission_factor_min     ?
_diffrn_reflns_av_R_equivalents    0.0304
_diffrn_reflns_av_unetI/netI       0.0405
_diffrn_reflns_Laue_measured_fraction_full  0.999
_diffrn_reflns_Laue_measured_fraction_max  0.998
_diffrn_reflns_limit_h_max         5
_diffrn_reflns_limit_h_min         -3
_diffrn_reflns_limit_k_max         13
_diffrn_reflns_limit_k_min         -13
_diffrn_reflns_limit_l_max         25
_diffrn_reflns_limit_l_min         -25
_diffrn_reflns_number              4100
_diffrn_reflns_point_group_measured_fraction_full  0.997
_diffrn_reflns_point_group_measured_fraction_max  0.996
_diffrn_reflns_theta_full          67.069
_diffrn_reflns_theta_max           67.069
_diffrn_reflns_theta_min           4.087
_diffrn_ambient_temperature        293(2)
_diffrn_detector                   'CCD plate'
_diffrn_detector_area_resol_mean   16.2312
_diffrn_detector_type              Eos
_diffrn_measured_fraction_theta_full  0.999
_diffrn_measured_fraction_theta_max  0.998
_diffrn_measurement_details
;
#__ type_ start__ end____ width___ exp.time_
  1 omega -102.00  -15.00   1.0000    1.5000
omega____ theta____ kappa____ phi______ frames
    -      -33.5000  -57.0000   90.0000 87

#__ type_ start__ end____ width___ exp.time_
  2 omega  -49.00   37.00   1.0000    1.5000
omega____ theta____ kappa____ phi______ frames
    -      -33.5000   37.0000  120.0000 86

#__ type_ start__ end____ width___ exp.time_
  3 omega  -32.00   55.00   1.0000    1.5000
omega____ theta____ kappa____ phi______ frames
    -       36.4734  -57.0000 -150.0000 87

#__ type_ start__ end____ width___ exp.time_
  4 omega   57.00  110.00   1.0000    1.5000
omega____ theta____ kappa____ phi______ frames
    -       36.4734  178.0000  -90.0000 53

#__ type_ start__ end____ width___ exp.time_
  5 omega   14.00  107.00   1.0000    1.5000
omega____ theta____ kappa____ phi______ frames
    -       36.4734   37.0000  -60.0000 93

#__ type_ start__ end____ width___ exp.time_
  6 omega   14.00   88.00   1.0000    1.5000
omega____ theta____ kappa____ phi______ frames
    -       36.4734 -120.0000   80.0000 74

#__ type_ start__ end____ width___ exp.time_
  7 omega   37.00   77.00   1.0000    7.0000
omega____ theta____ kappa____ phi______ frames
    -      108.0000  -30.0000   90.0000 40

#__ type_ start__ end____ width___ exp.time_
  8 omega  102.00  178.00   1.0000    7.0000
omega____ theta____ kappa____ phi______ frames
    -      108.0000   45.0000  -30.0000 76

#__ type_ start__ end____ width___ exp.time_
  9 omega   39.00   90.00   1.0000    7.0000
omega____ theta____ kappa____ phi______ frames
    -      108.0000  -30.0000 -150.0000 51

#__ type_ start__ end____ width___ exp.time_
 10 omega  146.00  174.00   1.0000    7.0000
omega____ theta____ kappa____ phi______ frames
    -      108.0000   77.0000    0.0000 28

#__ type_ start__ end____ width___ exp.time_
 11 omega   85.00  114.00   1.0000    7.0000
omega____ theta____ kappa____ phi______ frames
    -      108.0000   77.0000    0.0000 29

#__ type_ start__ end____ width___ exp.time_
 12 omega   48.00  109.00   1.0000    7.0000
omega____ theta____ kappa____ phi______ frames
    -      108.0000  -94.0000  -90.0000 61

#__ type_ start__ end____ width___ exp.time_
 13 omega   43.00   70.00   1.0000    7.0000
omega____ theta____ kappa____ phi______ frames
    -      108.0000  -30.0000 -180.0000 27

#__ type_ start__ end____ width___ exp.time_
 14 omega   38.00   92.00   1.0000    7.0000
omega____ theta____ kappa____ phi______ frames
    -      108.0000  -94.0000 -150.0000 54

#__ type_ start__ end____ width___ exp.time_
 15 omega   43.00   80.00   1.0000    7.0000
omega____ theta____ kappa____ phi______ frames
    -      108.0000  -30.0000  -30.0000 37
;
_diffrn_measurement_device         'four-circle diffractometer'
_diffrn_measurement_device_type    'Xcalibur, Eos, Gemini'
_diffrn_measurement_method         '\w scans'
_diffrn_orient_matrix_UB_11        -0.0720760000
_diffrn_orient_matrix_UB_12        0.0745897000
_diffrn_orient_matrix_UB_13        0.0580652000
_diffrn_orient_matrix_UB_21        0.0036490000
_diffrn_orient_matrix_UB_22        -0.1164809000
_diffrn_orient_matrix_UB_23        0.0391855000
_diffrn_orient_matrix_UB_31        0.3151231000
_diffrn_orient_matrix_UB_32        0.0183360000
_diffrn_orient_matrix_UB_33        0.0127962000
_diffrn_radiation_monochromator    graphite
_diffrn_radiation_probe            x-ray
_diffrn_radiation_type             CuK\a
_diffrn_radiation_wavelength       1.54184
_diffrn_source                     'Enhance (Cu) X-ray Source'
_reflns_Friedel_coverage           0.656
_reflns_Friedel_fraction_full      0.993
_reflns_Friedel_fraction_max       0.993
_reflns_number_gt                  1873
_reflns_number_total               2032
_reflns_odcompleteness_completeness  99.76
_reflns_odcompleteness_iscentric   1
_reflns_odcompleteness_theta       66.97
_reflns_special_details
;
 Reflections were merged by SHELXL according to the crystal
 class for the calculation of statistics and refinement.
 
 _reflns_Friedel_fraction is defined as the number of unique
 Friedel pairs measured divided by the number that would be
 possible theoretically, ignoring centric projections and
 systematic absences.
;
_reflns_threshold_expression       'I > 2\s(I)'
_computing_cell_refinement
;
CrysAlisPro, Agilent Technologies,
Version 1.171.37.35 (release 13-08-2014 CrysAlis171 .NET)
(compiled Aug 13 2014,18:06:01)
;
_computing_data_collection
;
CrysAlisPro, Agilent Technologies,
Version 1.171.37.35 (release 13-08-2014 CrysAlis171 .NET)
(compiled Aug 13 2014,18:06:01)
;
_computing_data_reduction
;
CrysAlisPro, Agilent Technologies,
Version 1.171.37.35 (release 13-08-2014 CrysAlis171 .NET)
(compiled Aug 13 2014,18:06:01)
;
_computing_molecular_graphics      'Olex2 (Dolomanov et al., 2009)'
_computing_publication_material    'Olex2 (Dolomanov et al., 2009)'
_computing_structure_refinement    'ShelXL (Sheldrick, 2015)'
_computing_structure_solution      'ShelXS (Sheldrick, 2008)'
_refine_diff_density_max           0.141
_refine_diff_density_min           -0.209
_refine_diff_density_rms           0.046
_refine_ls_abs_structure_details
;
 Flack x determined using 697 quotients [(I+)-(I-)]/[(I+)+(I-)]
 (Parsons, Flack and Wagner, Acta Cryst. B69 (2013) 249-259).
;
_refine_ls_abs_structure_Flack     0.2(2)
_refine_ls_extinction_coef         .
_refine_ls_extinction_method       none
_refine_ls_goodness_of_fit_ref     1.036
_refine_ls_hydrogen_treatment      constr
_refine_ls_matrix_type             full
_refine_ls_number_parameters       184
_refine_ls_number_reflns           2032
_refine_ls_number_restraints       0
_refine_ls_R_factor_all            0.0408
_refine_ls_R_factor_gt             0.0366
_refine_ls_restrained_S_all        1.036
_refine_ls_shift/su_max            0.000
_refine_ls_shift/su_mean           0.000
_refine_ls_structure_factor_coef   Fsqd
_refine_ls_weighting_details      
 'w=1/[\s^2^(Fo^2^)+(0.0496P)^2^+0.0748P] where P=(Fo^2^+2Fc^2^)/3'
_refine_ls_weighting_scheme        calc
_refine_ls_wR_factor_gt            0.0880
_refine_ls_wR_factor_ref           0.0924
_refine_special_details            ?
_olex2_refinement_description
;
1. Fixed Uiso
 At 1.2 times of:
  All C(H) groups, All C(H,H) groups, All N(H) groups, All N(H,H) groups
 At 1.5 times of:
  All O(H) groups
2.a Ternary CH refined with riding coordinates:
 C1'(H1'), C2'(H2'), C3'(H3'), C4'(H4')
2.b Secondary CH2 refined with riding coordinates:
 C5'(H5'A,H5'B)
2.c Aromatic/amide H refined with riding coordinates:
 C7(H7), N1(H1)
2.d X=CH2 refined with riding coordinates:
 N4(H4A,H4B)
2.e Idealised tetrahedral OH refined as rotating group:
 O2(H2), O3(H3), O4(H4)
;
_atom_sites_solution_hydrogens     geom
_atom_sites_solution_primary       direct
_atom_sites_solution_secondary     ?
loop_
  _atom_site_label
  _atom_site_type_symbol
  _atom_site_fract_x
  _atom_site_fract_y
  _atom_site_fract_z
  _atom_site_U_iso_or_equiv
  _atom_site_adp_type
  _atom_site_occupancy
  _atom_site_site_symmetry_order
  _atom_site_calc_flag
  _atom_site_refinement_flags_posn
  _atom_site_refinement_flags_adp
  _atom_site_refinement_flags_occupancy
  _atom_site_disorder_assembly
  _atom_site_disorder_group
 C1' C 0.4663(6) 0.2481(2) 0.34222(13) 0.0217(6) Uani 1 1 d . . . . .
 H1' H 0.3401 0.2909 0.3139 0.026 Uiso 1 1 calc R . . . .
 C2 C 0.0832(6) 0.5821(3) 0.40355(14) 0.0227(6) Uani 1 1 d . . . . .
 C2' C 0.7547(6) 0.2355(3) 0.31247(13) 0.0224(6) Uani 1 1 d . . . . .
 H2' H 0.8926 0.2099 0.3434 0.027 Uiso 1 1 calc R . . . .
 C3' C 0.6988(7) 0.1333(3) 0.26741(13) 0.0252(6) Uani 1 1 d . . . . .
 H3' H 0.8724 0.0931 0.2544 0.030 Uiso 1 1 calc R . . . .
 C4 C 0.3543(6) 0.4186(2) 0.41410(13) 0.0200(6) Uani 1 1 d . . . . .
 C4' C 0.5133(7) 0.0498(3) 0.30594(14) 0.0255(6) Uani 1 1 d . . . . .
 H4' H 0.3735 0.0121 0.2789 0.031 Uiso 1 1 calc R . . . .
 C5 C 0.4812(6) 0.4588(3) 0.46825(13) 0.0226(6) Uani 1 1 d . . . . .
 C5' C 0.6688(8) -0.0481(3) 0.34050(17) 0.0356(8) Uani 1 1 d . . . . .
 H5'A H 0.7871 -0.0923 0.3118 0.043 Uiso 1 1 calc R . . . .
 H5'B H 0.7892 -0.0111 0.3713 0.043 Uiso 1 1 calc R . . . .
 C6 C 0.4144(6) 0.5762(3) 0.49020(13) 0.0235(6) Uani 1 1 d . . . . .
 C7 C 0.6793(7) 0.3686(3) 0.48380(14) 0.0260(6) Uani 1 1 d . . . . .
 H7 H 0.7946 0.3716 0.5184 0.031 Uiso 1 1 calc R . . . .
 N1 N 0.2061(6) 0.6311(2) 0.45541(12) 0.0260(6) Uani 1 1 d . . . . .
 H1 H 0.1492 0.7014 0.4671 0.031 Uiso 1 1 calc R . . . .
 N3 N 0.1519(5) 0.4751(2) 0.38052(11) 0.0220(5) Uani 1 1 d . . . . .
 N4 N -0.1135(6) 0.6508(2) 0.37703(13) 0.0318(6) Uani 1 1 d . . . . .
 H4A H -0.1981 0.6257 0.3443 0.038 Uiso 1 1 calc R . . . .
 H4B H -0.1554 0.7201 0.3926 0.038 Uiso 1 1 calc R . . . .
 N8 N 0.6804(6) 0.2803(2) 0.44346(11) 0.0267(6) Uani 1 1 d . . . . .
 N9 N 0.4761(5) 0.3109(2) 0.40047(11) 0.0225(5) Uani 1 1 d . . . . .
 O1 O 0.3700(5) 0.12671(18) 0.35048(11) 0.0288(5) Uani 1 1 d . . . . .
 O2 O 0.8443(5) 0.3436(2) 0.28364(10) 0.0295(5) Uani 1 1 d . . . . .
 H2 H 0.9277 0.3859 0.3088 0.044 Uiso 1 1 calc GR . . . .
 O3 O 0.5381(5) 0.1733(2) 0.21623(10) 0.0322(5) Uani 1 1 d . . . . .
 H3 H 0.6248 0.2261 0.1976 0.048 Uiso 1 1 calc GR . . . .
 O4 O 0.4822(6) -0.1309(2) 0.37023(11) 0.0406(6) Uani 1 1 d . . . . .
 H4 H 0.3933 -0.0952 0.3971 0.061 Uiso 1 1 calc GR . . . .
 O5 O 0.5239(5) 0.6310(2) 0.53421(10) 0.0322(5) Uani 1 1 d . . . . .

loop_
  _atom_site_aniso_label
  _atom_site_aniso_U_11
  _atom_site_aniso_U_22
  _atom_site_aniso_U_33
  _atom_site_aniso_U_23
  _atom_site_aniso_U_13
  _atom_site_aniso_U_12
 C1' 0.0201(14) 0.0188(13) 0.0262(13) -0.0015(11) -0.0032(12) -0.0002(11)
 C2 0.0229(14) 0.0190(13) 0.0261(13) 0.0018(11) 0.0018(12) 0.0008(11)
 C2' 0.0205(15) 0.0219(14) 0.0247(13) 0.0002(12) -0.0009(12) 0.0000(11)
 C3' 0.0244(15) 0.0242(15) 0.0270(14) -0.0043(12) -0.0009(12) 0.0054(13)
 C4 0.0203(13) 0.0171(12) 0.0227(13) 0.0008(10) 0.0033(12) -0.0013(11)
 C4' 0.0265(16) 0.0215(14) 0.0284(14) -0.0059(11) -0.0035(12) 0.0023(13)
 C5 0.0252(15) 0.0200(13) 0.0228(13) 0.0024(11) 0.0002(12) -0.0020(12)
 C5' 0.0381(19) 0.0262(16) 0.0424(18) 0.0054(14) 0.0026(16) 0.0076(15)
 C6 0.0275(15) 0.0197(14) 0.0232(14) -0.0010(11) 0.0025(12) -0.0048(12)
 C7 0.0283(15) 0.0262(15) 0.0236(13) 0.0026(12) -0.0065(12) 0.0001(13)
 N1 0.0329(14) 0.0166(11) 0.0284(13) -0.0043(10) 0.0010(11) 0.0038(10)
 N3 0.0213(12) 0.0196(12) 0.0251(12) -0.0006(9) -0.0007(10) -0.0001(10)
 N4 0.0340(15) 0.0260(13) 0.0354(14) -0.0057(11) -0.0067(12) 0.0099(11)
 N8 0.0288(13) 0.0246(12) 0.0267(12) 0.0033(10) -0.0037(11) 0.0045(11)
 N9 0.0227(12) 0.0192(12) 0.0257(11) -0.0008(9) -0.0006(10) 0.0047(10)
 O1 0.0260(11) 0.0192(10) 0.0414(12) -0.0050(9) 0.0077(9) -0.0026(9)
 O2 0.0299(11) 0.0288(12) 0.0298(11) 0.0024(9) -0.0043(9) -0.0073(9)
 O3 0.0400(13) 0.0305(13) 0.0260(10) 0.0022(9) -0.0069(10) -0.0050(11)
 O4 0.0523(16) 0.0248(11) 0.0447(13) 0.0011(10) 0.0133(13) 0.0060(12)
 O5 0.0441(13) 0.0242(10) 0.0284(10) -0.0044(9) -0.0072(10) -0.0045(10)

_geom_special_details
;
 All esds (except the esd in the dihedral angle between two l.s. planes)
 are estimated using the full covariance matrix.  The cell esds are taken
 into account individually in the estimation of esds in distances, angles
 and torsion angles; correlations between esds in cell parameters are only
 used when they are defined by crystal symmetry.  An approximate (isotropic)
 treatment of cell esds is used for estimating esds involving l.s. planes.
;
loop_
  _geom_bond_atom_site_label_1
  _geom_bond_atom_site_label_2
  _geom_bond_distance
  _geom_bond_site_symmetry_2
  _geom_bond_publ_flag
 C1' H1' 0.9800 . ?
 C1' C2' 1.524(4) . ?
 C1' N9 1.439(4) . ?
 C1' O1 1.428(3) . ?
 C2 N1 1.377(4) . ?
 C2 N3 1.323(4) . ?
 C2 N4 1.335(4) . ?
 C2' H2' 0.9800 . ?
 C2' C3' 1.515(4) . ?
 C2' O2 1.413(3) . ?
 C3' H3' 0.9800 . ?
 C3' C4' 1.525(4) . ?
 C3' O3 1.417(4) . ?
 C4 C5 1.391(4) . ?
 C4 N3 1.360(4) . ?
 C4 N9 1.356(4) . ?
 C4' H4' 0.9800 . ?
 C4' C5' 1.510(4) . ?
 C4' O1 1.454(4) . ?
 C5 C6 1.416(4) . ?
 C5 C7 1.413(4) . ?
 C5' H5'A 0.9700 . ?
 C5' H5'B 0.9700 . ?
 C5' O4 1.428(4) . ?
 C6 N1 1.386(4) . ?
 C6 O5 1.243(4) . ?
 C7 H7 0.9300 . ?
 C7 N8 1.308(4) . ?
 N1 H1 0.8600 . ?
 N4 H4A 0.8600 . ?
 N4 H4B 0.8600 . ?
 N8 N9 1.388(3) . ?
 O2 H2 0.8200 . ?
 O3 H3 0.8200 . ?
 O4 H4 0.8200 . ?

loop_
  _geom_angle_atom_site_label_1
  _geom_angle_atom_site_label_2
  _geom_angle_atom_site_label_3
  _geom_angle
  _geom_angle_site_symmetry_1
  _geom_angle_site_symmetry_3
  _geom_angle_publ_flag
 C2' C1' H1' 109.5 . . ?
 N9 C1' H1' 109.5 . . ?
 N9 C1' C2' 112.6(2) . . ?
 O1 C1' H1' 109.5 . . ?
 O1 C1' C2' 104.9(2) . . ?
 O1 C1' N9 110.7(2) . . ?
 N3 C2 N1 123.6(3) . . ?
 N3 C2 N4 121.3(3) . . ?
 N4 C2 N1 115.2(3) . . ?
 C1' C2' H2' 110.0 . . ?
 C3' C2' C1' 100.4(2) . . ?
 C3' C2' H2' 110.0 . . ?
 O2 C2' C1' 112.5(2) . . ?
 O2 C2' H2' 110.0 . . ?
 O2 C2' C3' 113.5(2) . . ?
 C2' C3' H3' 111.9 . . ?
 C2' C3' C4' 101.6(2) . . ?
 C4' C3' H3' 111.9 . . ?
 O3 C3' C2' 111.4(2) . . ?
 O3 C3' H3' 111.9 . . ?
 O3 C3' C4' 107.6(3) . . ?
 N3 C4 C5 127.8(3) . . ?
 N9 C4 C5 106.1(3) . . ?
 N9 C4 N3 126.2(3) . . ?
 C3' C4' H4' 109.0 . . ?
 C5' C4' C3' 114.8(3) . . ?
 C5' C4' H4' 109.0 . . ?
 O1 C4' C3' 106.4(2) . . ?
 O1 C4' H4' 109.0 . . ?
 O1 C4' C5' 108.7(3) . . ?
 C4 C5 C6 118.4(3) . . ?
 C4 C5 C7 105.4(3) . . ?
 C7 C5 C6 135.7(3) . . ?
 C4' C5' H5'A 109.2 . . ?
 C4' C5' H5'B 109.2 . . ?
 H5'A C5' H5'B 107.9 . . ?
 O4 C5' C4' 112.1(3) . . ?
 O4 C5' H5'A 109.2 . . ?
 O4 C5' H5'B 109.2 . . ?
 N1 C6 C5 112.3(3) . . ?
 O5 C6 C5 127.4(3) . . ?
 O5 C6 N1 120.2(3) . . ?
 C5 C7 H7 124.2 . . ?
 N8 C7 C5 111.7(3) . . ?
 N8 C7 H7 124.2 . . ?
 C2 N1 C6 125.1(2) . . ?
 C2 N1 H1 117.4 . . ?
 C6 N1 H1 117.4 . . ?
 C2 N3 C4 112.6(3) . . ?
 C2 N4 H4A 120.0 . . ?
 C2 N4 H4B 120.0 . . ?
 H4A N4 H4B 120.0 . . ?
 C7 N8 N9 105.2(2) . . ?
 C4 N9 C1' 126.8(2) . . ?
 C4 N9 N8 111.6(2) . . ?
 N8 N9 C1' 119.5(2) . . ?
 C1' O1 C4' 108.3(2) . . ?
 C2' O2 H2 109.5 . . ?
 C3' O3 H3 109.5 . . ?
 C5' O4 H4 109.5 . . ?

loop_
  _geom_hbond_atom_site_label_D
  _geom_hbond_atom_site_label_H
  _geom_hbond_atom_site_label_A
  _geom_hbond_distance_DH
  _geom_hbond_distance_HA
  _geom_hbond_distance_DA
  _geom_hbond_angle_DHA
  _geom_hbond_site_symmetry_A
 N1 H1 O5 0.86 1.94 2.775(3) 161.9 3_466
 N4 H4A O3 0.86 2.15 2.869(3) 140.9 4
 N4 H4B O4 0.86 2.43 3.090(4) 133.5 1_465
 N4 H4B O5 0.86 2.44 3.150(3) 140.7 3_466
 O2 H2 N3 0.82 2.13 2.941(3) 172.9 1_655
 O3 H3 O4 0.82 2.21 2.860(3) 135.7 4_655
 O4 H4 O5 0.82 2.34 3.008(3) 139.3 3_456

loop_
  _geom_torsion_atom_site_label_1
  _geom_torsion_atom_site_label_2
  _geom_torsion_atom_site_label_3
  _geom_torsion_atom_site_label_4
  _geom_torsion
  _geom_torsion_site_symmetry_1
  _geom_torsion_site_symmetry_2
  _geom_torsion_site_symmetry_3
  _geom_torsion_site_symmetry_4
  _geom_torsion_publ_flag
 C1' C2' C3' C4' -40.3(3) . . . . ?
 C1' C2' C3' O3 74.0(3) . . . . ?
 C2' C1' N9 C4 116.3(3) . . . . ?
 C2' C1' N9 N8 -45.7(3) . . . . ?
 C2' C1' O1 C4' -24.2(3) . . . . ?
 C2' C3' C4' C5' -92.9(3) . . . . ?
 C2' C3' C4' O1 27.3(3) . . . . ?
 C3' C4' C5' O4 -173.7(2) . . . . ?
 C3' C4' O1 C1' -2.1(3) . . . . ?
 C4 C5 C6 N1 5.2(4) . . . . ?
 C4 C5 C6 O5 -173.2(3) . . . . ?
 C4 C5 C7 N8 0.5(4) . . . . ?
 C5 C4 N3 C2 2.2(4) . . . . ?
 C5 C4 N9 C1' -164.0(3) . . . . ?
 C5 C4 N9 N8 -0.8(3) . . . . ?
 C5 C6 N1 C2 -2.8(4) . . . . ?
 C5 C7 N8 N9 -0.9(3) . . . . ?
 C5' C4' O1 C1' 122.0(3) . . . . ?
 C6 C5 C7 N8 -171.4(3) . . . . ?
 C7 C5 C6 N1 176.3(3) . . . . ?
 C7 C5 C6 O5 -2.1(6) . . . . ?
 C7 N8 N9 C1' 165.6(3) . . . . ?
 C7 N8 N9 C4 1.0(3) . . . . ?
 N1 C2 N3 C4 0.7(4) . . . . ?
 N3 C2 N1 C6 -0.2(5) . . . . ?
 N3 C4 C5 C6 -5.5(5) . . . . ?
 N3 C4 C5 C7 -179.0(3) . . . . ?
 N3 C4 N9 C1' 15.3(5) . . . . ?
 N3 C4 N9 N8 178.5(3) . . . . ?
 N4 C2 N1 C6 -179.9(3) . . . . ?
 N4 C2 N3 C4 -179.6(3) . . . . ?
 N9 C1' C2' C3' 161.0(2) . . . . ?
 N9 C1' C2' O2 -78.0(3) . . . . ?
 N9 C1' O1 C4' -145.9(2) . . . . ?
 N9 C4 C5 C6 173.7(3) . . . . ?
 N9 C4 C5 C7 0.2(3) . . . . ?
 N9 C4 N3 C2 -176.9(3) . . . . ?
 O1 C1' C2' C3' 40.6(3) . . . . ?
 O1 C1' C2' O2 161.5(2) . . . . ?
 O1 C1' N9 C4 -126.6(3) . . . . ?
 O1 C1' N9 N8 71.3(3) . . . . ?
 O1 C4' C5' O4 67.4(3) . . . . ?
 O2 C2' C3' C4' -160.5(2) . . . . ?
 O2 C2' C3' O3 -46.2(3) . . . . ?
 O3 C3' C4' C5' 150.0(3) . . . . ?
 O3 C3' C4' O1 -89.8(3) . . . . ?
 O5 C6 N1 C2 175.7(3) . . . . ?

loop_
  _refln_index_h
  _refln_index_k
  _refln_index_l
  _refln_F_squared_meas
  _refln_F_squared_sigma
  _refln_scale_group_code
 0 0 2 16015.3 714.783 2
 0 0 -2 16463.8 704.187 1
 0 0 -3 -12.5757 164.667 1
 0 0 3 245.897 213.279 2
 0 0 4 76838.3 2236.01 2
 0 0 5 307.607 287.814 2
 0 0 6 81292.8 2867.28 2
 0 0 7 105.942 349.289 2
 0 0 8 70722.1 3097.47 2
 0 0 9 -12.9179 355.548 2
 0 0 10 3483.66 834.816 2
 0 0 11 294.392 315.271 2
 0 0 12 229549 7194.87 2
 0 0 -13 545.236 683.912 3
 0 0 -14 1990.07 786.11 3
 0 0 -15 -1724.04 753.424 3
 0 0 -16 90822.8 5508.41 3
 0 0 -17 29.6196 242.626 11
 0 0 -18 1339.97 412.512 11
 0 0 -19 172.603 195.639 11
 0 0 -20 62.452 236.117 11
 0 0 -21 -283.311 247.977 11
 0 0 22 2911.44 510.689 15
 0 0 -22 2467.88 474.028 11
 0 0 23 -199.982 222.611 15
 0 0 24 11.1672 206.391 15
 0 0 25 5.68742 185.423 15
 0 1 0 97.3833 104.298 1
 0 1 -1 29211.9 1058.66 1
 0 -1 2 93884.5 2039.05 2
 0 1 -2 90328.3 1799.25 3
 0 1 -2 91570.8 2173.99 1
 0 1 -3 193648 3561.92 1
 0 -1 3 199545 3358.72 2
 0 1 -3 198039 3086.42 3
 0 1 -4 738413 7693.81 1
 0 -1 4 750660 7006.01 5
 0 1 -5 63791.7 2239.24 3
 0 -1 5 62669.3 2340.82 2
 0 1 -5 60829.6 2432.4 1
 0 -1 5 65354.4 2292.7 5
 0 1 -6 26348.1 1597.18 3
 0 -1 6 26247.7 1662.6 2
 0 1 -6 27073.7 1780.52 1
 0 1 -7 71493.7 3082.47 1
 0 -1 7 65172.4 2823.01 2
 0 -1 7 68177.2 2742.68 5
 0 1 -7 66814 2728.81 3
 0 1 -8 214212 5304.61 3
 0 -1 8 210658 5446.82 2
 0 1 -9 46700.6 2674.95 3
 0 -1 9 50051.9 2850.25 2
 0 -1 9 50715.5 2694.99 5
 0 1 -10 77135.7 3655.96 3
 0 -1 10 84432.9 3677.69 5
 0 -1 10 74727.9 3718.12 2
 0 1 -11 90989.1 4211.68 3
 0 -1 11 91479.5 4083.42 5
 0 -1 11 89117.6 4282.12 2
 0 -1 12 108775 4706.44 5
 0 1 -12 114243 5008.08 3
 0 -1 13 106454 4889.45 5
 0 -1 13 94526 4917.52 2
 0 1 -13 97500.7 4886.05 3
 0 1 -14 4017.68 1211.97 3
 0 -1 14 2912.91 962.584 2
 0 1 -15 4169.34 1159.26 3
 0 -1 15 3812.66 1077.68 2
 0 -1 -16 1368.52 687.781 3
 0 1 -16 -4.4802 67.3964 3
 0 -1 -17 281.086 200.836 11
 0 1 -17 -201.558 197.609 11
 0 -1 -18 26.7309 195.874 11
 0 1 -18 -3.3873 180.146 11
 0 -1 -19 4051.37 602.102 11
 0 1 -19 3669.31 592.837 11
 0 -1 20 19621.4 1297.52 15
 0 1 -20 16465.9 1171.76 11
 0 -1 -20 18598.3 1281.08 11
 0 -1 -21 9523.14 930.596 11
 0 1 -21 9771.29 902.761 11
 0 -1 21 9785.99 914.807 15
 0 -1 22 7495.78 799.616 15
 0 -1 -22 6871.69 770.484 11
 0 1 23 35191.8 1598.86 15
 0 -1 23 35154.3 1582.71 15
 0 -1 -23 36818.9 1656.72 11
 0 1 24 25373.9 1259.16 15
 0 -1 24 25636.6 1266.07 15
 0 -1 25 6657.41 591.574 15
 0 1 25 5606.97 562.225 15
 0 2 0 46076.5 1642.67 3
 0 2 0 51668.1 1672.14 1
 0 2 1 41444.9 1393.95 1
 0 2 -1 37423.8 1459.04 3
 0 2 -1 40622.8 1654.9 1
 0 -2 2 110430 2842.55 2
 0 2 -2 108878 2516.58 3
 0 2 -3 237836 4717.4 1
 0 2 -3 236383 3941.32 3
 0 -2 3 241706 4437.29 2
 0 -2 4 6325.13 825.818 2
 0 2 -4 6012.86 896.309 1
 0 2 -4 6518.04 722.26 3
 0 2 -5 25957.8 1803.54 1
 0 -2 5 25696.8 1674.7 2
 0 2 -5 23399.9 1446.45 3
 0 2 -6 7911.59 1106.85 1
 0 2 -6 9129.11 970.373 3
 0 -2 6 9833.35 1099.22 5
 0 -2 6 8934.33 1050.83 2
 0 -2 7 8506.26 1084.84 5
 0 -2 7 9095.22 1158.64 2
 0 2 -7 6384.08 1072.07 1
 0 2 -7 9612.17 1073.43 3
 0 -2 8 103594 3886.17 5
 0 2 -8 97718.3 4153.91 1
 0 2 -8 96267.4 3579.34 3
 0 -2 8 96495.7 3843.37 2
 0 2 -9 374.041 391.694 3
 0 -2 9 631.69 539.029 2
 0 -2 9 112.76 351.264 5
 0 -2 10 15048.6 1669.86 5
 0 -2 10 12559.1 1605.84 2
 0 2 -10 14683.1 1604.08 3
 0 -2 11 43646 3094.58 2
 0 2 -11 52563.5 3213.17 3
 0 -2 11 52326.6 3261.93 5
 0 -2 12 3712.27 995.806 2
 0 -2 12 3729.78 971.222 5
 0 2 -12 4205.04 971.379 3
 0 -2 13 13984.6 1898.92 5
 0 2 -13 13495.1 1810.37 3
 0 -2 13 13445.8 1898.97 2
 0 -2 14 11577 1851.08 2
 0 2 -14 9147.53 1561.98 3
 0 -2 15 1067.04 601.174 2
 0 2 -17 1821.7 390.28 11
 0 -2 -17 1724.43 421.66 11
 0 -2 17 2381.67 465.94 15
 0 -2 -18 19023.6 1286.51 11
 0 -2 18 18321.1 1245.37 15
 0 2 -18 20595.4 1281.03 11
 0 -2 19 327.166 304.871 15
 0 -2 -19 204.152 267.821 11
 0 2 -19 519.758 288.796 11
 0 -2 -20 3781.36 616.68 11
 0 -2 20 3536.67 567.633 15
 0 -2 -21 6791.81 789.812 11
 0 -2 21 7708.06 810.391 15
 0 -2 -22 443.318 247.264 11
 0 -2 22 903.741 326.863 15
 0 -2 23 12552.7 929.194 15
 0 -2 -23 12591.2 969.016 11
 0 -2 24 5004.52 558.852 15
 0 -2 -24 5149.81 591.089 11
 0 2 24 5738.69 610.771 15
 0 2 25 1046.56 269.694 15
 0 -2 25 1505.18 310.367 15
 0 3 0 115.945 361.561 1
 0 3 1 302735 4793.41 1
 0 3 -1 288277 5019.03 3
 0 3 -1 296062 5351.37 1
 0 3 2 45659.9 1793.22 1
 0 -3 2 46436.4 1032.63 4
 0 -3 -2 48744.1 2308.1 5
 0 3 -2 41579.9 1912.42 3
 0 3 -2 41850.6 2181.87 1
 0 3 -3 1654.44 423.304 3
 0 -3 3 883.61 458.635 2
 0 3 -3 1449.81 578.198 1
 0 3 3 1691.75 365.107 1
 0 -3 3 1977.81 491.363 5
 0 -3 -3 2977.93 650.773 5
 0 -3 4 33443.6 2061.57 5
 0 3 -4 29887.4 2047.3 1
 0 -3 4 29992.7 1916.66 2
 0 3 -4 30259.1 1721.74 3
 0 3 -5 15915.5 1598.06 1
 0 -3 5 14990.3 1426.09 2
 0 3 -5 15209.1 1270.42 3
 0 -3 5 17700.6 1557.9 5
 0 3 -6 259825 6604.05 1
 0 3 -6 257812 5542.54 3
 0 -3 6 272486 6312.54 5
 0 -3 6 258276 6095.85 2
 0 3 -7 42142 2371.45 3
 0 -3 7 42201 2598.25 5
 0 3 -7 39891 2735.47 1
 0 -3 7 35302.3 2371.65 2
 0 3 -8 297626 7810.33 1
 0 -3 8 312144 7448.8 2
 0 3 -8 325851 6954.16 3
 0 -3 8 317193 7439.2 5
 0 3 -9 86942.2 4427.18 1
 0 -3 9 100902 4372.83 5
 0 -3 9 86669.4 4117.51 2
 0 3 -9 95743.1 4000.81 3
 0 -3 10 1276.12 675.524 2
 0 3 -10 1818.11 744.598 1
 0 3 -10 1291.91 542.664 3
 0 -3 10 2027.28 783.015 5
 0 3 -11 250.447 301.81 3
 0 -3 11 751.26 501.628 2
 0 -3 11 1430.31 576.647 5
 0 3 -11 649.306 495.777 1
 0 -3 12 -794.97 509.115 2
 0 -3 12 157.831 374.467 5
 0 3 -12 467.646 398.815 3
 0 -3 13 13339.1 1960.6 2
 0 -3 13 13881 1912.17 5
 0 -3 14 1881.41 792.879 2
 0 -3 15 3328.48 1085.65 2
 0 -3 16 -137.131 242.074 15
 0 -3 17 12128.6 1012.13 15
 0 -3 18 20501.2 1321.48 15
 0 -3 -18 19786.7 1328.71 11
 0 -3 19 23164.8 1400.27 15
 0 -3 -19 25052.3 1501.82 11
 0 -3 20 44320.3 1920.53 15
 0 -3 -20 43240.5 1939.64 11
 0 -3 21 5721.5 697.026 15
 0 -3 -21 6741.59 775.704 11
 0 -3 -22 286.177 248.892 11
 0 -3 22 742.219 265.395 15
 0 -3 -23 730.674 294.66 11
 0 -3 23 463.434 223.855 15
 0 -3 -24 37514.5 1493.3 11
 0 -3 24 35413.9 1371.22 15
 0 -3 25 530.762 162.1 15
 0 3 25 508.218 208.061 15
 0 4 0 817531 9883.01 1
 0 -4 0 828888 10971.1 5
 0 -4 -1 16349.9 1586.83 5
 0 4 1 18468.3 1441.21 1
 0 4 -1 15673.4 1471.32 1
 0 -4 1 17512.7 1623.37 5
 0 -4 -2 40504.7 2444.28 5
 0 4 -2 39635.9 2200.42 3
 0 4 -2 40161.7 2430.06 1
 0 4 2 38317.5 1964.22 1
 0 -4 2 43973 2599.2 5
 0 -4 -3 1049.49 523.912 5
 0 4 3 1021 415.56 1
 0 4 -3 -133.252 510.348 1
 0 -4 3 111.264 404.905 2
 0 -4 3 896.55 494.066 5
 0 4 -3 657.023 342.246 3
 0 4 -4 60389.7 3216.26 1
 0 -4 4 60332.7 3115.06 2
 0 4 4 63758.5 2447.66 1
 0 -4 4 62608.2 3221.01 5
 0 4 -4 60373.6 2778.11 3
 0 4 5 48199.1 2142.31 1
 0 -4 5 49484.3 2944.12 5
 0 4 -5 47179.8 2506.41 3
 0 -4 5 46137.3 2785.19 2
 0 4 -5 49170.7 3031.5 1
 0 -4 6 5794.66 1094.46 5
 0 4 -6 5496.5 891.209 3
 0 4 6 6365.67 796.21 1
 0 4 -6 7857.13 1311.97 1
 0 -4 6 6183.41 1098.84 2
 0 4 -7 1874.12 568.807 3
 0 -4 7 1678.06 659.485 5
 0 4 -7 2290.2 833.723 1
 0 -4 7 2037.91 692.121 2
 0 -4 8 173483 5992.15 2
 0 4 -8 189898 6731.6 1
 0 -4 8 190037 6311.8 5
 0 4 -8 196073 5733.95 3
 0 4 -9 45574.8 2895.23 3
 0 -4 9 40766.4 3026.16 2
 0 -4 9 47272 3265.97 5
 0 4 -9 40330.7 3266.35 1
 0 -4 10 6040.98 1248.37 2
 0 -4 10 8435.71 1484.5 5
 0 4 -10 8679.21 1581.81 1
 0 4 -11 6787.55 1420.81 1
 0 -4 11 4609.78 1115.09 2
 0 -4 12 40775.9 3453.34 2
 0 -4 12 46656.7 3617.7 5
 0 -4 13 11201.5 1888.92 5
 0 -4 13 9031.85 1661.57 2
 0 -4 14 8479.04 1676.25 2
 0 -4 -15 -202.96 192.506 8
 0 -4 15 121.828 177.47 15
 0 -4 -16 39783.7 1777.35 8
 0 -4 16 41344.3 1846.84 15
 0 -4 17 764.437 300.341 15
 0 -4 -17 894.519 287.167 8
 0 -4 18 3047.57 556.308 15
 0 -4 -18 3931.56 627.232 11
 0 -4 -19 1618.28 444.504 11
 0 -4 19 2052.99 461.828 15
 0 -4 20 4064.9 592.547 15
 0 -4 -20 3658.55 599.264 11
 0 -4 21 25782.1 1398.92 15
 0 -4 -21 22763.7 1362.56 11
 0 -4 22 15883.1 1042.48 15
 0 -4 -22 14253.8 1040.28 11
 0 -4 23 45529.3 1615.98 15
 0 -4 -23 42738.4 1659.2 11
 0 -4 -24 4159.63 500.431 11
 0 -5 0 221.914 457.065 5
 0 5 0 -38.9968 383.691 1
 0 -5 1 251171 6919.48 5
 0 5 -1 251865 6560.16 1
 0 5 1 246263 6021.95 1
 0 -5 -1 251209 6964.31 5
 0 -5 2 143796 5306.9 5
 0 -5 -2 140543 5161.58 5
 0 5 -2 147210 5210.07 1
 0 5 2 149431 4524.72 1
 0 -5 3 11515 1531.04 2
 0 5 -3 12811.9 1625.84 1
 0 -5 -3 7903.86 1235.7 5
 0 5 3 9182.6 1128.45 1
 0 5 -3 7168.06 1075.56 3
 0 -5 3 9900.39 1445.42 5
 0 -5 4 4768.79 1039.34 2
 0 -5 4 4985.11 1082.05 5
 0 5 -4 5015.96 1103.66 1
 0 5 -4 5589.72 948.375 3
 0 5 4 6118.87 894.043 1
 0 -5 5 15605 1849.52 2
 0 -5 5 18798.1 2046.24 5
 0 5 -5 16461.6 1660.51 3
 0 5 -5 13628.5 1794.6 1
 0 5 -6 1210.12 511.376 3
 0 5 -6 2100.91 959.828 1
 0 -5 6 1455.74 603.75 2
 0 -5 6 1248.64 677.619 5
 0 -5 7 4489.85 1125.6 5
 0 5 -7 3339.53 804.639 3
 0 -5 7 3949.59 990.211 2
 0 5 -7 3765.22 1134.29 1
 0 5 -8 1570.01 773.208 1
 0 -5 8 3293.46 987.642 5
 0 -5 8 1991.23 804.928 2
 0 -5 9 41588.6 3300.16 2
 0 5 -9 38378.6 3395.11 1
 0 -5 9 44840.8 3488.81 5
 0 -5 10 89650.6 5041.18 2
 0 5 -10 84602.3 5243.75 1
 0 -5 10 92356.8 5109.31 5
 0 -5 11 59668.8 4213.09 5
 0 5 -11 57903.3 4488.85 1
 0 -5 11 58433.8 4211.56 2
 0 5 -12 33453.2 3542.2 1
 0 -5 12 34680 3332.62 5
 0 -5 12 33476.6 3293.79 2
 0 -5 13 239800 9088.93 2
 0 -5 -14 20485.3 1267.64 8
 0 -5 14 17433.1 1184.39 15
 0 -5 -15 8722.49 853.872 8
 0 -5 15 10000.1 920.791 15
 0 -5 -16 12881.6 1037.7 8
 0 -5 16 12187.1 1023.53 15
 0 -5 17 286.737 333.661 15
 0 -5 -17 -14.7958 175.227 8
 0 -5 18 1525.49 418.535 15
 0 -5 -18 2301.99 499.349 11
 0 -5 -18 1809.12 417.683 8
 0 -5 -19 22794.1 1403.45 11
 0 -5 19 22286.2 1350.35 15
 0 -5 -20 1470.05 402.114 11
 0 -5 20 1479.67 375.863 15
 0 -5 21 1206.87 321.287 15
 0 -5 -21 2082.26 426.844 11
 0 -5 -22 4304.44 556.229 11
 0 -5 -23 6013.8 585.325 11
 0 -6 0 12401.3 1759.9 5
 0 6 0 13433.4 1669.96 1
 0 -6 1 26816.3 2575.72 5
 0 -6 -1 28264.9 2623.76 5
 0 6 1 23702.8 2115.5 1
 0 6 -1 26677.2 2396.44 1
 0 -6 2 52734.2 3604.62 5
 0 6 -2 52865.1 3471.37 1
 0 -6 -2 57223.4 3687.31 5
 0 -6 -3 122396 5396.52 5
 0 -6 3 105743 5087.39 2
 0 6 -3 118054 5320.7 1
 0 -6 3 119295 5454.94 5
 0 6 -4 6383.76 1348.52 1
 0 -6 4 6542.28 1367.88 5
 0 -6 4 7606.44 1410.29 2
 0 6 -5 992.048 695.145 1
 0 -6 5 3.54122 421.011 2
 0 -6 5 -199.538 663.896 5
 0 -6 6 30439.3 2898.65 5
 0 -6 6 29602.7 2822.06 2
 0 6 -6 28001.3 2864.71 1
 0 6 -7 13618.9 2050.04 1
 0 -6 7 15931.4 2129.72 2
 0 -6 8 65966.5 4421.15 5
 0 -6 8 58608.6 4148.64 2
 0 6 -8 60446.6 4423.37 1
 0 -6 9 24862.5 2771.88 2
 0 6 -9 28843.9 3178.36 1
 0 -6 9 29445.1 3091.91 5
 0 6 -10 1529.64 878.534 1
 0 -6 10 301.675 338.345 2
 0 -6 10 1024.17 705.983 5
 0 -6 11 86748.8 5463.74 5
 0 6 -11 71863.7 5300.9 1
 0 -6 11 78853.1 5207.21 2
 0 -6 -12 165520 3595.88 8
 0 -6 12 170305 7798.6 5
 0 -6 12 166267 3595 15
 0 -6 -13 545.661 314.683 8
 0 -6 13 694.962 272.072 15
 0 -6 -14 3870.77 581.578 8
 0 -6 14 4163.73 614.824 15
 0 -6 15 7407.5 809.78 15
 0 -6 -15 7587.22 817.543 8
 0 -6 16 3409.91 551.793 15
 0 -6 -16 3187.84 547.933 8
 0 -6 -17 51493.5 2050.89 8
 0 -6 17 47576 1990.78 15
 0 -6 -18 14358.4 1073.17 8
 0 -6 -18 13678.7 1074 11
 0 -6 -19 43.8953 200.419 8
 0 -6 -19 263.043 255.931 11
 0 -6 -20 22176 1255.48 11
 0 -6 -21 1756.17 366.639 11
 0 -6 -22 1251.78 299.159 11
 0 -6 -23 95.7791 136.997 11
 0 -7 0 790.578 579.871 5
 0 -7 -1 29675.1 2927.52 5
 0 -7 1 30811.8 3049.43 5
 0 7 -2 27245 2743.85 1
 0 -7 -2 32174.3 3066.63 5
 0 -7 2 23101.3 2638.75 2
 0 -7 2 26521.3 2834.81 5
 0 -7 3 46426.6 3747.16 2
 0 7 -3 56717.9 4023.96 1
 0 -7 -3 53983.3 3993.76 5
 0 -7 3 57575.1 4217.9 5
 0 7 -4 114042 5850.14 1
 0 -7 4 114756 5998.55 5
 0 -7 4 104353 5628.83 2
 0 -7 5 34239.4 3341.12 5
 0 -7 5 34742.4 3310.53 2
 0 7 -5 36239.9 3437.89 1
 0 -7 6 6353.14 1508.74 5
 0 -7 6 7052.85 1508.69 2
 0 7 -6 10146.3 1873.14 1
 0 -7 7 7044.94 1510.68 2
 0 -7 7 3342.14 1159.85 5
 0 7 -7 5728.39 1335.01 1
 0 -7 8 2097.48 912.926 5
 0 -7 8 2690.08 1013.48 2
 0 7 -8 1660.26 844.566 1
 0 -7 9 20758.3 2746.9 5
 0 7 -10 603.926 303.359 13
 0 7 -11 119.579 193.294 13
 0 -7 -11 133.169 214.577 8
 0 7 -12 2546.24 512.597 13
 0 -7 -12 2702.63 494.742 8
 0 -7 -13 103810 2986.24 8
 0 -7 -14 34310.1 1729.71 8
 0 -7 -15 3483.85 575.877 8
 0 -7 -16 109.476 261.536 8
 0 -7 -17 229.632 230.326 8
 0 -7 -17 564.986 311.186 11
 0 -7 -18 1270.16 343.988 8
 0 -7 -18 1425.43 383.616 11
 0 -7 -19 2715.46 435.89 11
 0 -7 -19 1903.84 384.784 8
 0 -7 -20 14160.3 901.678 11
 0 -7 -20 15483.8 925.356 8
 0 -7 -21 602.456 217.905 11
 0 -8 0 73596.1 5057.84 5
 0 -8 1 2958.86 1032.69 2
 0 -8 1 629.003 630.073 5
 0 -8 -1 3643.53 1158.65 5
 0 -8 2 2810.31 986.364 2
 0 -8 2 2189.73 739.837 5
 0 -8 -2 1431.06 806.937 5
 0 -8 3 671.185 564.696 5
 0 -8 3 -575.158 534.88 2
 0 -8 4 2401.84 925.621 2
 0 -8 4 3074.11 1134.07 5
 0 8 5 6577.98 748.861 9
 0 8 -5 4552.82 1332.73 1
 0 8 6 46552.8 1953.05 9
 0 8 -6 48312.8 1972.99 9
 0 8 7 2224.97 479.235 9
 0 8 -8 11885 1015.82 13
 0 8 8 12905.6 1090.72 9
 0 8 -9 14953.6 1146.6 13
 0 8 -10 122308 3225.8 13
 0 8 -11 25341.8 1469.15 13
 0 -8 -11 23154 1431.77 8
 0 -8 -12 21049 1365.67 8
 0 8 -12 21496.3 1352.37 13
 0 -8 -13 16390.1 1204.93 8
 0 -8 -14 868.999 336.87 8
 0 -8 -15 6447.53 747.657 8
 0 -8 -16 4532.31 612.247 8
 0 -8 -17 344.981 196.135 8
 0 -8 -18 856.984 274.041 8
 0 -8 -19 266.989 189.603 8
 0 -8 -20 3650.35 403.914 8
 0 9 0 -2.32655 267.717 9
 0 9 -1 328.822 299.827 9
 0 9 1 -187.558 229.722 9
 0 9 -2 15742 1171.21 9
 0 9 2 14198.1 1114.06 9
 0 9 3 13841.6 1098.77 9
 0 9 -3 12477.7 1037.02 9
 0 9 4 9742.63 934.899 9
 0 9 -4 11111.5 993.747 9
 0 9 -5 82089.4 2631.46 9
 0 9 5 75860.4 2573.92 9
 0 9 -6 191.478 270.906 9
 0 9 6 -210.863 273.876 9
 0 9 -7 2948.69 519.674 9
 0 9 7 2759.22 526.708 9
 0 9 -8 9176.36 905.832 9
 0 9 -9 12940 1065.45 9
 0 9 -10 48141.7 2017.18 9
 0 -9 -10 45236 1995.59 8
 0 -9 -11 4207.71 650.461 8
 0 9 -11 4076.38 586.937 9
 0 9 -12 490.163 291.973 9
 0 -9 -12 731.334 282.74 8
 0 -9 -13 21089.3 1325.29 8
 0 9 -13 21463 1286 9
 0 -9 -14 4915.98 650.228 8
 0 -9 -15 386.674 256.94 8
 0 -9 -16 945.561 272.743 8
 0 -9 -17 1185.23 304.815 8
 0 -9 -18 715.208 219.544 8
 0 10 0 93898.4 2866.65 9
 0 10 1 -261.832 278.927 9
 0 10 -1 -87.6505 306.523 9
 0 10 2 15752.9 1192.4 9
 0 10 -2 14502.7 1132 9
 0 10 3 12596 1074.9 9
 0 10 -3 10364.2 968.529 9
 0 10 -4 3033.11 546.476 9
 0 10 4 2581.51 502.194 9
 0 10 -5 3461.95 581.285 9
 0 10 5 4475.1 665.024 9
 0 10 6 42144.1 1952.25 9
 0 10 -6 41655.7 1876.33 9
 0 10 -7 45.989 246.41 9
 0 10 -8 357.136 274.81 9
 0 10 -9 19418.2 1248.11 9
 0 -10 -9 19891.5 1298.4 8
 0 10 -10 7738.01 791.98 9
 0 -10 -10 8613.16 871.377 8
 0 -10 -11 43002.3 1860.17 8
 0 10 -11 46347 1826.29 9
 0 -10 -12 15158.2 1095.66 8
 0 -10 -13 1319.9 372.346 8
 0 -10 -14 157.082 228.003 8
 0 -10 -15 403.384 246.672 8
 0 -10 -16 302.471 209.618 8
 0 11 0 423.644 258.165 9
 0 11 1 9434.17 889.398 9
 0 11 -1 8106.8 840.154 9
 0 11 2 46273.1 1970.35 9
 0 11 -2 47005.7 1956.01 9
 0 11 -3 569.414 277.109 9
 0 11 3 338.084 248.267 9
 0 11 -4 32439.2 1605.5 9
 0 11 4 27923 1538.58 9
 0 11 5 8833.13 866.384 9
 0 11 -5 6578.92 734.018 9
 0 11 -6 4852.19 644.137 9
 0 11 -7 11165.5 907.085 9
 0 -11 -7 12119.2 978.814 8
 0 -11 -8 13529.1 1019.87 8
 0 11 -8 13625.9 982.067 9
 0 -11 -9 15223.2 1066.96 8
 0 11 -9 16765.5 1051.42 9
 0 -11 -10 1002.16 341.16 8
 0 -11 -11 149.281 208.284 8
 0 -11 -12 634.099 227.023 8
 0 -11 -13 179.1 201.703 8
 0 -11 -14 19731.2 971.676 8
 0 12 0 20452.5 1189.93 9
 0 12 -1 5335.27 606.469 9
 0 12 1 5877.76 663.003 9
 0 12 2 12447.9 942.055 9
 0 12 -2 9732.96 832.44 9
 0 12 -3 3569.76 503.12 9
 0 12 -4 347.591 224.279 9
 0 -12 -5 7613.22 719.289 8
 0 12 -5 6538.47 630.506 9
 0 12 -6 11661.4 813.769 9
 0 -12 -6 11785.3 867.373 8
 0 -12 -7 7233.93 683.611 8
 0 -12 -8 -144.085 213.339 8
 0 -12 -9 986.13 286.677 8
 0 -12 -10 49203 1568.59 8
 0 -13 0 -69.2319 129.786 8
 0 -13 -1 4628.21 462.514 8
 0 13 -2 11038.1 685.208 9
 0 -13 -2 10831.7 693.238 8
 0 -13 -3 873.352 240.713 8
 0 -13 -4 370.177 169.974 8
 1 0 0 257.118 146.98 2
 1 0 0 50.8191 198.277 3
 1 0 1 576284 4837.74 2
 1 0 1 576559 5172.93 3
 1 0 -1 562380 5926.59 3
 1 0 2 6938.28 655.376 2
 -1 0 -2 5838.78 607.903 1
 1 0 -2 6735.03 724.441 3
 1 0 -2 6359.43 783.095 4
 -1 0 -3 231.119 256.202 1
 1 0 -3 -199.9 320.697 4
 1 0 3 10.1086 280.453 2
 1 0 4 294941 5172.62 2
 -1 0 -4 294266 4569.08 1
 1 0 -5 62647.8 2727.65 3
 1 0 5 62768.1 2639.81 2
 -1 0 -5 59023.1 2207.53 1
 1 0 6 139117 4505.5 6
 -1 0 -6 147781 3697.17 1
 1 0 6 144262 4317.09 2
 1 0 -6 147247 4472.24 3
 1 0 7 40062.7 2432.57 2
 -1 0 -7 38129.5 2014.14 1
 1 0 -7 35490.5 2350.59 3
 1 0 7 36217.8 2471.58 6
 -1 0 -8 18695.1 1496.48 1
 1 0 -8 21603.7 1980.08 3
 1 0 8 17670.9 1754.1 2
 1 0 8 19336.7 1950.04 6
 1 0 9 536.563 486.051 2
 1 0 9 672.585 600.307 6
 1 0 -9 622.121 442.343 3
 -1 0 -9 140.359 336.894 1
 1 0 -10 303.254 366.553 3
 1 0 10 568.165 457.316 2
 1 0 10 -115.229 344.234 6
 1 0 11 7788.25 1445.98 6
 1 0 -11 8789.32 1491.15 3
 1 0 11 7811.56 1436.19 2
 1 0 -12 10961 1713.73 3
 1 0 12 12522.1 1935.47 6
 1 0 12 13945.2 1942.65 2
 1 0 13 2297.96 895.439 6
 1 0 13 1479.51 710.003 2
 1 0 -14 524.093 756.873 3
 1 0 14 3986.12 1136.02 6
 1 0 -15 57531.6 4481.25 3
 1 0 15 85891.1 5702.47 6
 -1 0 16 5669.63 1447.05 5
 1 0 -16 1583.71 382.857 11
 -1 0 -17 2602.59 496.293 11
 1 0 -17 1284.28 369.561 11
 1 0 -17 2308.86 466.323 8
 1 0 -18 31121.5 1648.14 11
 -1 0 -18 34729.1 1666.85 11
 1 0 -18 35641.9 1732.89 8
 1 0 -19 -63.7229 240.743 11
 -1 0 -19 -44.079 179.199 11
 1 0 -19 379.011 237.226 8
 1 0 -20 7801.53 815.494 8
 -1 0 -20 7178.96 779.842 11
 -1 0 -21 16656.1 1132.22 11
 1 0 21 16187.4 1170.04 15
 -1 0 -22 4533.57 595.509 11
 1 0 22 3513.65 577.057 15
 1 0 23 9526.46 852.349 15
 -1 0 -23 9475.14 783.824 11
 1 0 24 118.451 198.544 15
 1 0 25 164.018 196.039 15
 1 -1 25 1659.59 337.544 15
 -1 -1 -24 14387.1 900.413 11
 1 -1 24 13707 934.274 15
 -1 -1 -23 18704.6 1118.39 11
 1 -1 23 17777.2 1141.67 15
 1 -1 22 15070.9 1091.23 15
 -1 -1 -22 15660.8 1086.51 11
 -1 -1 -21 1630.28 391.828 11
 1 -1 21 1688.14 407.206 15
 1 -1 20 9099.49 912.336 15
 -1 -1 -20 9326.24 895.834 11
 1 -1 19 2329.4 514.059 15
 1 1 -19 3273.84 546.457 8
 -1 -1 -19 2122.98 454.851 11
 1 -1 18 15260.5 1152.3 15
 1 1 -18 15981.7 1153.8 8
 -1 -1 -18 16218.5 1171.29 11
 1 1 -17 13044.1 1045.63 11
 1 1 -17 12735.8 1030.71 8
 1 1 -16 12741.1 1023.97 11
 1 -1 15 23161.9 3013.61 6
 1 1 -15 29532.3 3183.95 3
 1 -1 15 26891.3 3064.33 2
 1 1 -14 24112.7 2771.91 3
 1 -1 14 23330.5 2828.01 6
 1 1 -13 12195.1 1866.46 3
 1 -1 13 16891.2 2267.29 2
 1 -1 13 13465.9 2078.82 6
 1 -1 12 45216 3482.6 2
 1 -1 12 40574.9 3426.84 6
 1 1 -12 43708.9 3429.45 3
 1 1 -11 33004.8 2808.66 3
 1 -1 11 32118.9 2840.51 2
 1 -1 10 22292.4 2237.65 2
 1 1 -10 19381.4 2070.09 3
 1 -1 10 18509.1 2092.93 6
 1 1 -9 7272.62 1206.33 3
 1 -1 9 8192.14 1358.31 2
 1 -1 9 6486.51 1191.97 6
 1 -1 8 128288 4898.75 6
 1 1 -8 133130 4864.72 3
 1 -1 8 138529 4930.69 2
 1 1 -7 135933 4640.32 3
 1 -1 7 137301 4580.02 2
 1 -1 7 130444 4701.02 6
 1 -1 6 53359.8 1472.87 5
 1 -1 6 51467.3 2659.51 2
 1 1 -6 50318.2 2656.85 3
 -1 -1 -6 53676.9 1721.29 1
 1 -1 6 52577.7 2803.76 6
 1 -1 5 630068 4658.39 5
 -1 -1 -5 650346 5298.11 1
 1 1 -5 635535 7619.86 4
 1 1 -5 659346 9027.91 3
 1 -1 5 648340 8724.54 2
 1 -1 4 298032 5758.95 6
 1 1 -4 299084 4987.5 4
 -1 -1 -4 304920 3285.5 1
 1 -1 4 300774 5550.95 2
 1 -1 4 316361 3154.69 5
 1 1 -3 962321 8574.08 4
 1 -1 3 939840 9725.67 6
 -1 -1 -3 940001 4940.93 5
 -1 -1 -3 959252 5412.57 1
 1 -1 2 290045 5127.25 6
 1 -1 2 291656 4650.28 2
 -1 -1 -2 291410 3199.42 5
 1 1 -2 287791 4639.43 4
 -1 -1 -1 121982 2426.05 5
 1 -1 1 125466 2779.88 2
 1 -1 1 119559 3171.91 6
 1 1 -1 118055 2998.93 4
 1 1 0 186508 3903.43 6
 1 -1 0 182915 3136.83 2
 1 1 0 176979 3733.75 3
 1 -1 0 178310 3774.21 6
 1 -1 0 183333 2519.61 3
 1 1 0 168815 3672.63 4
 -1 -1 0 175081 3234.48 5
 -1 -1 1 121660 2970.32 5
 1 1 1 122539 3086.47 3
 1 -1 -1 128929 2595.34 3
 1 -1 -1 123994 3260.59 6
 1 -1 -2 297297 4492.85 3
 1 1 2 298973 4880.55 3
 -1 1 -2 303490 4981.3 1
 -1 -1 3 956453 4666.58 2
 -1 1 -3 977184 9204.66 1
 1 1 4 318681 5362.46 2
 -1 1 -4 311541 5550.45 1
 1 1 4 315989 5981.08 6
 -1 -1 4 302920 3424.75 2
 1 1 5 628962 9059.95 6
 -1 1 -5 642064 8421.61 1
 1 1 5 646789 8344.27 2
 -1 -1 5 631389 5950.08 2
 1 1 6 48891.3 2697.96 6
 -1 1 -6 49678.9 2524.71 1
 -1 -1 6 50486.7 1946.84 2
 1 1 6 51619.6 2554.36 2
 1 1 7 140142 4541.49 2
 -1 1 -7 147524 4516.57 1
 1 1 7 147202 4986.46 6
 -1 -1 7 133417 3499.16 2
 -1 -1 8 129467 3795.92 2
 -1 1 -8 132815 4577.73 1
 1 1 8 135442 4744.94 2
 1 1 8 125684 4883.02 6
 -1 1 -9 5658.35 1041.66 1
 1 1 9 8902.91 1437.13 6
 -1 -1 9 7988.37 1043.58 2
 1 1 10 21426.8 2323.34 6
 -1 -1 10 19605.1 1723.87 2
 -1 1 -10 20886.4 1974.82 1
 1 1 11 29924 2784.52 6
 1 -1 -11 31962.7 2842.91 3
 -1 1 -11 30414.7 2523.39 1
 1 -1 -12 39014.7 3313.48 3
 1 1 12 44817.7 3627.19 6
 1 -1 -13 12556.4 1985.28 3
 -1 -1 13 18096.3 2293.3 5
 1 1 13 14743.6 2202.7 6
 1 -1 -14 26328.4 2969.84 3
 1 1 14 36112.6 3571.82 6
 -1 -1 14 38094.9 3519.87 5
 1 -1 -15 27237.6 3126.53 3
 1 1 15 38038.1 3805.54 6
 -1 -1 15 34275.7 3425.25 5
 1 -1 -16 14885.5 1084.59 8
 -1 -1 16 15094.7 2371.57 5
 1 -1 -16 12440.6 999.752 11
 1 -1 -17 12232.5 1025.17 11
 1 -1 -17 12716.7 1022 8
 1 -1 -18 15478.2 1172.59 11
 1 -1 -18 15036.4 1139.92 8
 1 -1 -19 2893.05 537.356 11
 1 -1 -19 2966.77 521.038 8
 1 -1 -20 10544.6 941.543 8
 1 -1 -20 9831.2 953.362 11
 1 -1 -21 2603.46 476.088 8
 1 1 22 15650.5 1118.95 15
 1 1 23 17209.9 1114.45 15
 1 1 24 12687.7 896.621 15
 1 1 25 1447.83 312.093 15
 1 -2 25 7098.12 602.055 15
 -1 -2 -25 7451.27 579.83 11
 1 -2 24 2202.17 390.588 15
 -1 -2 -24 2388.5 394.857 11
 1 -2 23 1391.28 370.74 15
 -1 -2 -23 926.792 285.217 11
 -1 -2 -22 2909.22 492.762 11
 1 -2 22 1849.76 434.973 15
 1 -2 21 5229.19 698.737 15
 -1 -2 -21 4969.21 658.82 11
 -1 -2 -20 169.327 287.118 11
 1 -2 20 42.2387 251.586 15
 -1 -2 -19 43616.3 1949.74 11
 1 -2 19 42211.3 1917.48 15
 1 -2 18 15435.5 1175.1 15
 1 -2 17 38058.8 1796.04 15
 1 2 -17 35617.3 1711.03 8
 1 -2 16 15040.8 1109.15 15
 1 2 -16 15309.2 1101.36 8
 1 -2 15 -360.754 478.266 2
 1 -2 15 -136.892 311.993 6
 1 2 -14 55162.2 4256.19 3
 1 -2 14 51521.1 4135.22 2
 1 -2 14 53960.4 4359.43 6
 1 2 -13 4774.16 1223.24 3
 1 -2 13 5857.08 1305.38 2
 1 -2 13 7219.39 1548.52 6
 1 -2 12 17722.6 2294.54 6
 1 2 -12 17409.2 2195.25 3
 1 -2 12 16697.2 2163.78 2
 1 -2 11 20186.5 2303.73 2
 1 -2 11 17860.3 2213.59 6
 1 2 -11 17320.8 2132.65 3
 1 -2 10 10408.3 1608.23 6
 1 2 -10 8373.23 1412.5 3
 1 -2 10 9899.22 1544.35 2
 1 -2 9 35539.1 2778.95 2
 1 2 -9 32112.9 2586.07 3
 1 -2 9 33533 2683.92 6
 1 2 -8 96461.9 4275.43 3
 1 -2 8 90927.9 4144.01 6
 1 -2 8 94184.9 4213.18 2
 1 -2 7 101916 4163.43 6
 1 2 -7 110680 3122.66 4
 1 2 -7 104987 4275.03 3
 1 -2 7 102665 4196.37 2
 1 -2 6 114389 4113.21 6
 1 -2 6 115836 4232.61 2
 1 -2 6 114136 3003.05 5
 1 2 -6 115320 4277.99 3
 1 2 -6 117848 3049.55 4
 1 2 -5 251638 6015.89 3
 1 -2 5 251369 5703.11 6
 1 -2 5 255530 4406.62 5
 1 -2 5 247193 5810.99 2
 1 2 -5 248823 4182.32 4
 -1 -2 -4 648071 6254.56 5
 1 -2 4 644191 8527.25 6
 1 2 -4 630994 9201.92 3
 1 -2 4 639550 6958.03 5
 1 -2 4 639238 8912.08 2
 1 2 -4 647947 6576.87 4
 1 -2 3 61557.2 2643.46 2
 -1 -2 -3 62418.5 2060.82 5
 1 2 -3 61908 2009.13 4
 1 -2 3 63122.8 2519.47 6
 1 -2 3 63238.9 2186.11 5
 1 2 -2 294870 4486.16 4
 1 -2 2 301276 5157.1 6
 1 -2 2 309836 4796.04 5
 -1 -2 -2 292202 4536.31 5
 1 -2 2 300564 5523.31 2
 1 -2 1 177198 1654.1 3
 -1 -2 -1 183077 3742.57 5
 1 -2 1 180806 3886.04 6
 1 -2 0 98.021 219.469 6
 -1 -2 0 404.076 323.545 5
 -1 -2 1 181888 4182.9 5
 -1 2 -1 179590 4367.61 1
 -1 -2 2 298993 3883.66 2
 -1 2 -2 298272 5806.72 1
 -1 -2 2 299258 5632.61 5
 -1 -2 3 64197.3 2755.97 5
 -1 -2 3 60629.9 1812.53 2
 -1 2 -3 60065.5 2680.57 1
 -1 2 -4 641666 9099.02 1
 -1 -2 4 644980 6304.91 2
 -1 2 -5 254348 6016.95 1
 1 2 5 254927 5766.99 6
 -1 -2 5 245978 6009.37 5
 -1 -2 5 249663 4319.51 2
 -1 2 -6 109656 4158.5 1
 -1 -2 6 113004 3151.6 2
 1 2 6 117053 4180.76 6
 -1 -2 6 114367 4297.37 5
 -1 -2 7 107144 4394.1 5
 1 2 7 105855 4240.57 6
 -1 2 -7 102060 4225.47 1
 -1 -2 7 104397 3293.51 2
 -1 2 -8 89853.6 4160.61 1
 1 2 8 89385.7 4157.06 6
 -1 -2 8 92604.4 4264.3 5
 -1 -2 8 90364.9 3338.76 2
 -1 -2 9 35363.8 2742.68 5
 -1 -2 9 32559.8 2145.7 2
 1 2 9 36197.3 2808.08 6
 -1 2 -9 34898.4 2703.16 1
 -1 2 -10 6367.64 1248.3 1
 1 2 10 10069.3 1582.9 6
 -1 -2 10 10102.4 1305.5 2
 -1 -2 10 8415.39 1435.43 5
 1 2 11 18891.1 2271.91 6
 -1 2 -11 20733 2247.96 1
 -1 -2 11 18128.8 2199.5 5
 1 2 12 18843.3 2377.8 6
 -1 -2 12 19148.5 2380.41 5
 -1 2 -12 18052.1 2207.71 1
 1 2 13 6905.64 1593.8 6
 -1 2 -13 7614.28 1487.33 1
 -1 -2 13 4399.04 1215.62 5
 1 -2 -14 54152.7 4324.61 3
 -1 -2 14 58342.4 4408.44 5
 1 2 14 55390.8 4427.45 6
 1 2 15 -528.466 500.131 6
 -1 -2 15 1313.29 879.178 5
 1 -2 -15 1849.75 841.214 3
 1 -2 -16 17274.5 1179.19 8
 1 -2 -16 16493.4 1165.35 11
 1 -2 -17 37053.1 1774.63 11
 1 -2 -17 34839 1711.34 8
 1 -2 -18 15290.3 1153.14 8
 1 -2 -18 14018.4 1117.79 11
 1 -2 -19 44329.9 1985.05 11
 1 -2 -19 45773 1984.75 8
 1 -2 -20 274.9 213.952 11
 1 -2 -20 87.68 218.528 8
 1 -2 -21 5595.74 707.235 11
 1 -2 -21 6000.61 698.469 8
 1 -2 -22 2540.39 438.236 8
 1 2 23 1686.31 401.817 15
 1 2 24 2190.95 404.746 15
 1 2 25 7765.52 627.968 15
 1 -3 24 1764.27 345.498 15
 -1 -3 -24 1613.32 324.123 11
 -1 -3 -23 1763.38 381.448 11
 1 -3 23 2607.11 475.3 15
 -1 -3 -22 14672.1 1055.05 11
 1 -3 22 14609.4 1044.37 15
 -1 -3 -21 177.443 224.6 11
 1 -3 21 290.176 258.486 15
 1 -3 20 36118.6 1772.58 15
 -1 -3 -20 39057.8 1828.81 11
 1 -3 19 8914.1 898.638 15
 1 -3 18 10502.4 974.444 15
 1 -3 17 3036.81 541.805 15
 1 -3 16 1356.86 378.525 15
 1 -3 15 19904.8 1260.44 15
 1 -3 14 18315.6 2572.39 6
 1 -3 14 19565 2589.14 2
 1 3 -14 19419.4 2538.04 3
 1 -3 13 14554.7 2191.23 6
 1 3 -13 15664.8 2263.48 3
 1 -3 13 13002.7 2060.39 2
 1 -3 12 22169.1 2632.67 2
 1 -3 12 24067.3 2657.01 6
 1 3 -12 21913.9 2568.49 3
 1 -3 11 69501.5 4386.65 2
 1 -3 11 77331.8 4529.16 6
 1 3 -11 70925.2 4392.69 3
 1 -3 10 2088.65 735.69 6
 1 3 -10 1479.05 702.805 3
 1 -3 9 28388.2 2485.36 6
 1 3 -9 25253.8 2428.37 3
 1 -3 9 26794.3 2522.16 2
 1 3 -8 75203.9 3990.54 3
 1 -3 8 71840.8 3706.08 6
 1 -3 8 69488.3 3883.76 2
 1 3 -7 120727 4862.73 3
 1 -3 7 135105 4752.49 6
 1 -3 7 133525 4115.2 5
 1 -3 7 129824 5008.22 2
 1 -3 6 163355 4454.94 5
 1 -3 6 166593 4957.7 6
 1 3 -6 161192 5402.1 3
 1 -3 6 163993 5404.99 2
 1 -3 5 132345 4684.23 2
 1 3 -5 123397 4567.6 3
 1 -3 5 130735 3922.82 5
 1 -3 5 127098 4049.03 6
 1 3 -4 140154 4693.99 3
 -1 -3 -4 149070 3905.92 5
 1 -3 4 141325 4029.18 6
 1 -3 4 145412 4089.21 5
 1 -3 4 148802 4788.1 2
 1 -3 4 155858 4070.36 4
 1 3 -3 45105.1 2585.13 3
 1 -3 3 44568 2104.61 6
 1 -3 3 52269.1 2722.35 2
 -1 -3 -3 48220 2254.52 5
 1 -3 3 50471 2408.53 5
 1 3 -2 5026.98 884.164 3
 1 -3 2 7000.43 916.711 5
 1 -3 2 6200.15 740.844 6
 1 -3 2 6509.65 853.125 4
 -1 -3 -2 6123.63 840.266 5
 1 -3 2 7693.97 1072.58 2
 1 -3 1 65109.5 2899.01 2
 1 3 -1 62346.3 2960.72 3
 1 -3 1 64635 2310.13 6
 -1 3 1 62586.3 2887.27 1
 -1 -3 -1 60036 2608.83 5
 1 -3 1 64522.9 2700.64 5
 1 -3 1 67586.8 2726.56 4
 -1 -3 0 280358 5780.64 5
 1 3 0 283858 6284.31 3
 -1 3 0 280233 6097.52 1
 1 -3 0 271718 4772.29 6
 1 -3 0 293680 5846.26 4
 -1 -3 1 63829.3 2852.22 5
 -1 3 -1 65956.3 3023.54 1
 1 -3 -1 62021.6 2803.16 4
 1 3 1 64785.3 3012.5 3
 -1 3 -2 7179.45 1080.69 1
 -1 -3 2 6142.53 931.657 5
 -1 3 -3 48020.2 2701.07 1
 -1 -3 3 46679.6 2633.88 5
 -1 -3 3 46458.8 2076.53 2
 -1 -3 4 140424 4749.26 5
 1 3 4 154381 4246.71 6
 -1 3 -4 140346 4821.47 1
 -1 -3 4 144712 3715.25 2
 -1 3 -5 121077 4675.69 1
 1 3 5 133143 4195.55 6
 -1 -3 5 124891 4685.18 5
 -1 -3 5 131466 3675.84 2
 1 3 6 169999 5037.52 6
 -1 3 -6 158392 5585.44 1
 -1 -3 6 165503 5570.62 5
 -1 -3 6 167772 4378.57 2
 -1 -3 7 122891 5017.86 5
 1 3 7 126588 4651.09 6
 -1 3 -7 115626 4949.52 1
 -1 -3 7 129604 4068.15 2
 -1 3 -8 63417.5 3817.2 1
 1 3 8 74787.7 3803.45 6
 -1 -3 8 67760.5 3121.85 2
 -1 -3 8 71163.4 3980.94 5
 -1 3 -9 24520.4 2511.12 1
 1 3 9 28685 2515.19 6
 -1 -3 9 27318.4 2592.7 5
 1 3 10 3486.93 911.266 6
 -1 3 -10 1810.52 666.229 1
 -1 -3 10 2122.66 864.037 5
 1 3 11 80036.7 4644.58 6
 -1 -3 11 71461.7 4522.09 5
 -1 3 -11 70840.8 4447 1
 -1 3 -12 23740.1 2720.8 1
 1 3 12 26099.4 2779.01 6
 -1 -3 12 25379.4 2774.76 5
 -1 -3 13 15101.8 2323.28 5
 1 3 13 12830.4 2060.2 6
 -1 3 -13 12450 1972.47 1
 1 3 14 17565.9 2525.5 6
 -1 3 -14 17187.2 2433.74 1
 -1 -3 14 17179.1 2526.02 5
 1 -3 -15 18980.5 1220.58 11
 1 -3 -15 18192 1204.73 7
 1 -3 -15 19286.5 1241.18 8
 1 -3 -16 1628.98 403.751 7
 1 -3 -16 998.474 344.003 11
 1 -3 -16 1163.62 336.53 8
 1 -3 -17 2837.31 511.03 11
 1 -3 -17 4131.06 610.137 8
 1 -3 -18 12943.7 1079.21 11
 1 -3 -18 12667.8 1048.73 8
 1 -3 -19 9913.55 940.275 11
 1 -3 -19 9514.62 910.888 8
 1 -3 -20 39196.9 1800.83 8
 1 -3 -20 37925.2 1788.4 11
 1 -3 -21 122.789 229.73 11
 1 -3 -21 29.253 196.881 8
 1 -3 -22 14667.2 996.343 8
 1 3 24 2468.27 385.942 15
 -1 -4 -24 4229.5 469.934 11
 1 -4 23 8601.45 727.341 15
 -1 -4 -23 8184.71 723.487 11
 -1 -4 -22 5559.3 638.485 11
 1 -4 22 5572.57 644.619 15
 -1 -4 -21 3035.26 552.025 11
 1 -4 21 2629.78 515.805 15
 1 -4 20 17583 1234.53 15
 -1 -4 -20 18632.3 1263.84 11
 1 -4 19 9039.65 922.733 15
 1 -4 18 21489.2 1383.44 15
 1 -4 17 26849.3 1545.84 15
 1 -4 16 82439.7 2668.37 15
 1 -4 15 6624.63 765.508 15
 1 -4 14 12433.1 987.063 15
 1 -4 13 7810.15 1669.1 2
 1 4 -13 8745.93 1702.03 3
 1 4 -12 2944.15 975.414 3
 1 -4 12 563.694 502.334 2
 1 4 -11 25332.2 2680.47 3
 1 -4 11 19734.3 2430.09 2
 1 4 -10 113867 5575.51 3
 1 -4 10 109051 5571.99 2
 1 -4 9 1025.19 514.025 6
 1 -4 9 2596.54 868.907 2
 1 4 -9 3407.28 1010.83 3
 1 4 -8 109276 5085.72 3
 1 -4 8 113990 4642.34 6
 1 -4 8 117080 4554.91 5
 1 -4 8 108953 5178.07 2
 1 4 -7 211031 6847.5 3
 1 -4 7 230672 6276 5
 1 -4 7 217532 7004.53 2
 1 -4 7 231253 6202.2 6
 1 -4 6 28001.8 2032.22 6
 1 4 -6 27553.4 2422.97 3
 1 -4 6 26981.8 2122.44 5
 1 -4 6 30755.1 2553.53 2
 1 4 -5 110970 4657.97 3
 1 -4 5 109945 3711.44 6
 -1 -4 -5 104953 3859.77 5
 1 -4 5 116781 4337.5 5
 1 -4 5 108509 4698.99 2
 1 -4 4 113986 4644.81 2
 1 -4 4 113825 3522.22 6
 -1 -4 -4 116926 4107.09 5
 1 -4 4 120347 3678.74 4
 1 -4 4 116209 4255.97 5
 1 4 -4 110129 4557.6 3
 1 4 -3 17631.6 1823.94 3
 -1 -4 -3 16423.4 1582.98 5
 1 -4 3 18829 1466.84 4
 -1 4 3 17141 1754.96 1
 1 -4 3 18146.4 1841.07 2
 1 -4 3 15878.5 1590.79 5
 1 -4 2 70227.4 2913.7 4
 1 -4 2 66626.5 3175.2 5
 1 4 -2 65283.4 3392.92 3
 1 -4 2 62916.3 3306.65 2
 -1 4 2 65412.2 3268.21 1
 -1 -4 -2 66383.2 3128.02 5
 -1 -4 -1 5481.26 946.2 5
 -1 4 1 4668.86 877.446 1
 1 4 -1 4548.28 985.673 3
 1 -4 1 5842.7 870.528 4
 1 -4 1 4074.61 843.866 5
 1 -4 0 78.601 302.268 4
 1 4 0 -202.545 497.794 3
 -1 4 0 650.384 567.521 1
 1 -4 0 -160.508 425.997 5
 -1 -4 0 -402.404 356.836 5
 1 -4 -1 6762.59 1049.19 4
 -1 4 -1 4139.13 892.836 1
 -1 -4 1 4060.85 900.189 5
 -1 -4 2 66824.3 3410.85 5
 -1 4 -2 65547.6 3424.23 1
 -1 -4 3 14441.2 1385.03 2
 -1 4 -3 17337 1850.89 1
 -1 -4 3 17131.7 1785.28 5
 -1 4 -4 113156 4809.56 1
 -1 -4 4 105912 4531.57 5
 -1 -4 4 112137 3902.96 2
 -1 4 -5 102896 4734.84 1
 -1 -4 5 108582 4724.49 5
 -1 -4 5 110318 3960.68 2
 1 4 5 118428 3940.06 6
 1 4 6 27634.4 2057.54 6
 -1 4 -6 26456.9 2515.04 1
 -1 -4 6 26419.5 2416.25 5
 -1 -4 6 24744.3 1929.75 2
 -1 -4 7 213334 5819.18 2
 1 4 7 222971 6216.95 6
 -1 4 -7 201106 7104.95 1
 -1 -4 7 214063 7098.74 5
 1 4 8 122740 4893.89 6
 -1 -4 8 113284 5343.73 5
 1 4 9 1339.88 630.161 6
 -1 -4 9 2559.11 780.088 5
 -1 4 -9 3326.61 1095.24 1
 1 4 10 117234 5335.86 6
 -1 -4 10 109966 5679.35 5
 -1 4 -10 107101 5699.96 1
 1 4 11 25152.7 2611.44 6
 -1 -4 11 25931.6 2886.51 5
 -1 4 -11 23694.8 2757.08 1
 1 4 12 4777.08 1117.93 6
 -1 4 -12 2188.51 928.574 1
 -1 -4 12 2374.2 1002.75 5
 -1 4 -13 7769.91 1750.2 1
 -1 -4 13 9518.21 1886.97 5
 1 -4 -14 13011.2 992.219 11
 1 -4 -14 11912.5 979.239 8
 1 -4 -15 6911 756.994 11
 1 -4 -15 8570.51 853.018 8
 1 -4 -15 7403.05 785.941 7
 1 -4 -16 84010.8 2650.36 7
 1 -4 -16 83348.2 2621 11
 1 -4 -16 80956.5 2638.8 8
 1 -4 -17 25583.4 1501.91 8
 1 -4 -17 28181.9 1549.27 7
 1 -4 -17 26471.2 1501.4 11
 1 -4 -18 24977.1 1462.38 11
 1 -4 -18 24255.5 1452.14 8
 1 -4 -19 9132.62 896.848 11
 1 -4 -19 8270.4 849.01 8
 1 -4 -20 19310.4 1257.27 11
 1 -4 -20 19951.9 1270.31 8
 1 -4 -21 3783.82 545.409 11
 1 -4 -21 3297.28 504.405 8
 1 -4 -22 5750.67 617.363 8
 1 -4 -23 10506.6 742.347 8
 1 4 24 3834.23 450.915 15
 -1 -5 -23 4775.04 515.567 11
 1 5 -22 8601.72 708.243 13
 -1 -5 -22 8780.2 755.395 11
 1 -5 21 5782.26 672.926 15
 1 5 -21 5202.18 613.513 13
 -1 -5 -21 6177.8 706.24 11
 1 -5 20 1617.97 405.334 15
 -1 -5 -20 1938.88 471.203 11
 1 -5 19 8886.09 881.951 15
 1 -5 18 8569.76 877.345 15
 1 -5 17 19921.3 1334.24 15
 1 -5 16 4620 673.716 15
 1 -5 15 15941.4 1201.57 15
 1 -5 14 1698.51 419.195 15
 1 -5 13 602.126 286.04 15
 1 5 -12 11146.2 1893.7 3
 1 -5 12 6370.75 1505.51 2
 1 -5 11 9753.99 1865.47 2
 1 5 -11 5889.63 1385.91 3
 1 5 -10 5554.43 1380.75 3
 1 -5 10 6309.73 1439.17 2
 1 5 -9 17024.8 2203.7 3
 1 -5 9 17185.9 2298.92 2
 1 -5 8 86024.9 4425.12 5
 1 -5 8 76789 4677.3 2
 1 5 -8 82412.3 4706.3 3
 1 -5 7 11617 1847.41 2
 1 5 -7 9232.9 1574.74 3
 1 -5 7 8469.78 1399.86 5
 1 -5 6 137232 5418.02 5
 1 5 -6 123609 5509.43 3
 -1 5 6 138828 5435.37 1
 1 -5 6 129427 5764.78 2
 1 5 -5 82549.4 4401.46 3
 -1 -5 -5 94695.4 4236.54 5
 1 -5 5 90473.7 4340.2 5
 -1 5 5 94554.7 4428.4 1
 1 -5 5 87715 4617.07 2
 1 5 -4 100892 4778.1 3
 -1 -5 -4 102611 4395.69 5
 1 -5 4 107681 4709.87 5
 1 -5 4 94804.5 4683.4 2
 -1 5 4 104015 4587.95 1
 1 5 -3 101124 4732.91 3
 1 -5 3 105972 4627.59 5
 -1 -5 -3 109399 4603.81 5
 -1 5 3 103843 4593.17 1
 1 -5 3 108854 4950.8 2
 -1 5 2 26332.2 2303.85 1
 1 -5 2 25247.7 2243.66 5
 1 -5 2 26977.6 2427.73 2
 1 5 -2 25155.6 2362.26 3
 -1 -5 -2 24335.6 2211.53 5
 1 5 -2 27095.6 2121.98 1
 1 5 -1 52181.2 3365.43 3
 1 -5 1 48620.1 3107.91 5
 -1 -5 -1 51197.1 3208.16 5
 1 -5 1 56259.7 2857.98 4
 -1 5 1 52718.9 3280.72 1
 1 -5 0 352.436 460.251 4
 -1 5 0 262.374 463.169 1
 1 -5 0 51.5067 388.929 5
 -1 -5 0 548.658 537.41 5
 -1 -5 1 49733.9 3220.88 5
 1 -5 -1 57500 3146.66 4
 -1 5 -1 49930.2 3272.11 1
 -1 5 -2 25631.8 2387.34 1
 -1 -5 2 26286.5 2402.55 5
 -1 5 -3 102201 4902.8 1
 -1 -5 3 102894 4246.7 2
 -1 -5 3 110111 4967.54 5
 -1 -5 4 98587.4 4821.75 5
 -1 5 -4 101410 5042.82 1
 -1 -5 4 99799.5 4220.31 2
 -1 5 -5 89380.6 4853.86 1
 -1 -5 5 85901.1 4618.5 5
 -1 -5 5 86694.7 3989.25 2
 -1 5 -6 116425 5725.58 1
 -1 -5 6 125079 5717.31 5
 -1 -5 6 126233 4912.27 2
 -1 5 -7 8987.92 1661.24 1
 -1 -5 7 11449.5 1811.67 5
 -1 5 -8 80976.1 5026.04 1
 -1 -5 8 76260.2 4707.82 5
 -1 -5 9 14521.1 2193.78 5
 -1 5 -9 16010.6 2346.54 1
 -1 5 -10 4074.61 1250.39 1
 -1 -5 10 4885.57 1301.59 5
 -1 5 -11 4977.82 1391.34 1
 -1 -5 11 9876.67 1896.8 5
 -1 -5 12 8865.53 1911.07 5
 -1 5 -12 5370.65 1443.67 1
 1 -5 -13 674.389 278.501 7
 1 -5 -13 400.034 294.083 8
 1 -5 -14 1462.66 386.53 7
 1 -5 -14 1734.23 413.872 8
 1 -5 -15 18325.4 1209.76 11
 1 -5 -15 17383.6 1205.51 7
 1 -5 -15 17605.6 1242.57 8
 1 -5 -16 5433.59 692.739 7
 1 -5 -16 5169.6 671.592 11
 1 -5 -16 5002.81 684.724 8
 1 -5 -17 20977 1322.85 7
 1 -5 -17 21949.5 1340.02 11
 1 -5 -17 19616.4 1321.16 8
 1 -5 -18 9836.46 893.958 11
 1 -5 -18 10425.9 958.111 8
 1 -5 -19 9515.3 865.552 11
 1 -5 -19 8889.33 860.249 8
 1 -5 -20 1887.23 434.214 11
 1 -5 -20 1456.58 371.271 8
 1 -5 -21 5408.76 604.665 11
 1 -5 -21 6930.07 697.734 8
 1 -5 -22 9009.31 724.361 8
 1 -5 -23 5055.19 488.46 8
 -1 -6 -22 820.357 249.628 11
 1 6 -22 1274.95 280.844 13
 1 6 -21 746.122 281.059 13
 -1 -6 -21 481.075 265.694 11
 1 6 -20 1949.82 402.137 13
 -1 -6 -20 2456.6 455.5 11
 1 6 -19 3807.53 579.034 13
 1 6 -18 1554.91 426.953 13
 1 -6 17 11762.6 1021.94 15
 1 6 -17 14199 1127.3 13
 1 6 -16 77714.3 2647.44 13
 1 -6 16 73505.7 2559.38 15
 1 6 -15 690.06 368.412 13
 1 -6 15 314.242 286.027 15
 1 -6 14 36149.4 1785.93 15
 1 -6 13 13857.6 1107.29 15
 1 -6 12 6425.2 745.809 15
 1 -6 11 5132.37 641.937 15
 1 6 -10 40373.7 3679.42 3
 1 -6 10 37655.8 3693.56 2
 1 -6 9 18420.3 2523.26 2
 1 6 -9 18022.9 2429.92 3
 1 6 -8 38577.4 3468.08 3
 1 -6 8 34230.5 3358.88 2
 1 6 -7 31807.3 3100.28 3
 1 -6 7 36679.6 3187.71 5
 1 -6 7 31152.3 3148.31 2
 1 -6 6 2614.3 996.389 5
 -1 6 6 3250.18 890.826 1
 1 -6 6 754.45 576.072 2
 1 6 -6 1137.75 481.972 3
 1 -6 5 14210.9 2104.95 2
 -1 6 5 12858.8 1760.41 1
 1 6 -5 12158 1835.96 3
 -1 -6 -5 15015.8 1916.6 5
 1 -6 5 13513.3 1899.43 5
 1 6 -4 18831.2 2237.6 3
 -1 -6 -4 17891 2092.67 5
 1 -6 4 21805 2383.43 5
 1 -6 4 19494.3 2316.82 2
 -1 6 4 22591.2 2333.51 1
 1 6 -3 3846.79 1034.32 3
 1 -6 3 8248.12 1490.94 5
 -1 6 3 5901.44 1211.31 1
 -1 -6 -3 6248.63 1300.69 5
 1 -6 3 6341.35 1396.53 2
 1 -6 2 35352.8 2947.13 5
 -1 -6 -2 36945 3034.23 5
 1 -6 2 36422 3125.49 2
 -1 6 2 39481.2 3097.23 1
 1 -6 1 26726.7 2600.78 5
 1 -6 1 26945.9 2674.76 2
 -1 -6 -1 26384.3 2567.21 5
 -1 6 1 27798.7 2624.95 1
 -1 -6 0 17004.2 2094.44 5
 -1 6 0 14268.4 1989.73 1
 -1 6 -1 24952.3 2598.42 1
 -1 -6 1 27983 2698.42 5
 -1 6 -2 36714.4 3172.19 1
 -1 -6 2 38354 3207.59 5
 1 -6 -2 42905.4 3028.36 4
 -1 -6 3 7520.63 1323.23 2
 -1 -6 3 5772.71 1328.61 5
 -1 6 -3 7050.78 1467.07 1
 -1 6 -4 19893.6 2488.38 1
 -1 -6 4 18744.6 2065.57 2
 -1 -6 4 18060.2 2281.58 5
 -1 6 -5 13825.2 2186.93 1
 -1 -6 5 10777.2 1775.64 5
 -1 6 -6 2358.78 1066.36 1
 -1 -6 6 1609.99 815.311 5
 -1 6 -7 30469.2 3269.12 1
 -1 -6 7 29091.5 3119.68 5
 -1 -6 8 39348.8 3685.37 5
 -1 6 -8 40404.6 3814.18 1
 -1 -6 9 17795 2549.27 5
 -1 6 -9 17436 2587.52 1
 -1 6 -10 38240.5 3867.52 1
 -1 -6 10 44058 4030.67 5
 1 -6 -11 5745.06 689.246 8
 1 -6 -12 6904.44 762.044 7
 1 -6 -12 6057.52 734.644 8
 1 -6 -13 14131.8 1082.33 7
 1 -6 -13 12928 1065.59 8
 1 -6 -14 40811.1 1840.52 7
 1 -6 -14 34617.2 1747.65 8
 1 -6 -15 829.253 314.422 7
 1 -6 -15 422.566 241.051 8
 1 -6 -16 80766.7 2561.31 7
 1 -6 -16 74690.1 2565.34 8
 1 -6 -17 14023.5 1112.9 8
 1 -6 -18 898.27 293.355 11
 1 -6 -18 1012.69 335.153 8
 1 -6 -19 4642.55 567.772 11
 1 -6 -19 4292.49 599.66 8
 1 -6 -20 2029.15 388.795 11
 1 -6 -20 2441.59 447.856 8
 1 -6 -21 -7.25065 168.112 8
 1 -6 -22 897.077 237.357 8
 1 7 -21 207.415 148.893 13
 -1 -7 -21 262.423 199.113 11
 -1 -7 -20 13691.8 908.263 11
 1 7 -20 12714.1 845.23 13
 1 7 -19 1196.04 351.308 13
 -1 -7 -19 1539.74 394.333 11
 1 7 -18 16831.1 1125.62 13
 1 7 -17 10233.4 916.683 13
 1 7 -16 8331.41 873.64 13
 1 7 -15 30699.4 1661.42 13
 1 7 -14 21520.3 1405.11 13
 -1 -7 -14 20926 1290.18 8
 1 7 -13 9954.3 967.765 13
 -1 -7 -13 10647.2 931.443 8
 1 7 -12 50538.6 2145.34 13
 -1 -7 -12 49864.3 2010.65 8
 1 7 -11 14463.9 1146.84 13
 1 7 -10 40754.7 1899.63 13
 1 7 -9 14311.3 1130.29 13
 1 7 -8 8063.01 833.462 13
 1 7 -8 6818.44 1615.55 3
 1 -7 7 12968.8 2159.38 2
 1 7 -7 9914.61 1842.7 3
 1 -7 7 12148.3 2009 5
 1 -7 6 48145.7 3901.96 5
 1 7 -6 44499.1 3850.36 3
 1 -7 6 41843.5 3833.71 2
 1 -7 5 15918.7 2369.15 2
 1 7 -5 20459.3 2622.1 3
 1 -7 5 17183.9 2309.73 5
 1 -7 4 22462.8 2774.13 2
 -1 -7 -4 22131.3 2583.45 5
 1 -7 4 22404 2665.47 5
 -1 7 3 43850.7 3575.04 1
 1 -7 3 42916.5 3620.83 5
 -1 -7 -3 43162.3 3555.79 5
 1 -7 3 37956.9 3573.29 2
 1 -7 2 18895.6 2371.7 5
 -1 -7 -2 13447.9 2043.18 5
 1 -7 2 15319.1 2231.5 2
 -1 7 2 14027.1 2017.06 1
 -1 7 1 39869.4 3483.9 1
 1 -7 1 42051.8 3526.4 5
 -1 -7 -1 44262.3 3681.85 5
 1 -7 1 40737 3627.72 2
 -1 7 0 75724.4 4850.78 1
 -1 -7 0 66892.2 4557.68 5
 1 -7 0 70819.1 4739.11 2
 -1 7 -1 35625.6 3442.21 1
 -1 -7 1 37446.8 3415.93 5
 -1 7 -2 16184.6 2361.1 1
 -1 -7 2 13053.7 2048.91 5
 -1 -7 2 14497.2 2029.42 2
 -1 7 -3 37633.9 3613.65 1
 -1 -7 3 33412.1 3316.62 5
 -1 7 -4 19064 2678 1
 -1 -7 4 14026.8 2222.71 5
 -1 7 -5 14982 2367.5 1
 -1 -7 5 13872.8 2263.97 5
 -1 7 -6 46387.8 4172.28 1
 -1 -7 6 44637.1 4001.15 5
 -1 7 -7 10654.2 2096.09 1
 -1 -7 7 12923.2 2169.12 5
 1 7 8 7177.39 787.877 9
 1 -7 -8 9177.78 851.561 8
 1 7 9 14885.3 1119.87 9
 1 -7 -9 13430.5 1050.06 8
 1 -7 -10 42641.8 1852.69 7
 1 -7 -10 40037.2 1826.57 8
 1 -7 -11 15433.3 1135.46 7
 1 -7 -11 15313.1 1161.82 8
 1 -7 -12 55004 2125.68 7
 1 -7 -12 52369.4 2149.81 8
 1 -7 -13 9943.4 906.848 7
 1 -7 -13 8570.53 897.132 8
 1 -7 -14 22250.4 1353.66 7
 1 -7 -14 18892.8 1312.43 8
 1 -7 -15 29732.7 1618.06 8
 1 -7 -16 8721.68 884.792 8
 1 -7 -17 9071.19 867.654 8
 1 -7 -18 14140.2 1038.74 8
 1 -7 -19 820.037 282.865 8
 1 -7 -20 14918.1 936.255 8
 1 -7 -21 -51.722 148.127 8
 -1 -8 -20 1502.03 277.481 11
 1 8 -19 1875.89 335.941 13
 -1 -8 -19 2415.05 399.208 11
 1 8 -18 21089.4 1138.31 13
 -1 -8 -18 19655.8 1079.43 11
 1 8 -17 19295.4 1171.15 13
 1 8 -16 5724.13 669.6 13
 1 8 -15 3568.83 575.503 13
 -1 -8 -15 2796.59 463.168 8
 1 8 -14 6090.22 762.134 13
 -1 -8 -14 5931.47 682.968 8
 1 8 -13 9405.69 926.122 13
 -1 -8 -13 10663.1 936.701 8
 1 8 -12 15789.3 1216.17 13
 -1 -8 -12 15814.8 1154.86 8
 1 8 -11 42153.7 1972.29 13
 1 8 -10 12492.2 1086.58 13
 1 8 -9 12722.7 1112.52 13
 1 8 -8 46802.9 2074.31 13
 1 8 -7 15782.9 1192.58 13
 1 8 -6 31111.8 1660.51 13
 1 8 -5 92519.2 2828.62 13
 -1 8 5 84842.6 2553.9 9
 1 8 -4 19.7084 199.535 9
 1 8 -3 8642.19 862.943 9
 -1 -8 -3 8814.36 1859.75 5
 -1 -8 -2 17788.4 2461.17 5
 1 8 -2 20300.4 1300.36 9
 -1 -8 -1 5579.56 1442.22 5
 1 8 -1 3424.53 564.105 9
 -1 8 0 21009.1 2814.89 1
 1 8 0 23949 1414.04 9
 -1 -8 0 17947.8 2547.21 5
 -1 -8 1 4207.06 1325.29 5
 -1 8 -1 3027.47 1168.66 1
 1 8 1 3877.27 600.983 9
 -1 8 -2 16706 2595.81 1
 1 8 2 17702.8 1206.37 9
 1 8 3 8206.51 848.415 9
 -1 8 -3 8289.49 1835.71 1
 1 8 4 -92.4612 240.809 9
 1 8 5 94850.2 2819.42 9
 1 8 6 31030.5 1634.64 9
 1 8 7 15640.6 1180.46 9
 1 -8 -7 17456.8 1207.84 8
 1 8 8 55559.9 2213.81 9
 1 -8 -8 49355.3 2042.64 8
 1 8 9 14422.7 1147.94 9
 1 -8 -9 13335.9 1079.87 8
 1 -8 -10 11555.7 996.804 7
 1 -8 -10 12267.5 1050.82 8
 1 -8 -11 44324.5 1923.97 7
 1 -8 -11 42747.8 1951.48 8
 1 -8 -12 16364.3 1154.34 7
 1 -8 -12 15553.9 1192.57 8
 1 -8 -13 12193.8 990.096 7
 1 -8 -13 9508.72 931.789 8
 1 -8 -14 5585.81 727.277 8
 1 -8 -15 2826.12 504.564 8
 1 -8 -16 5522.74 675.987 8
 1 -8 -17 18941.8 1175.09 8
 1 -8 -18 19233.4 1115.8 8
 1 -8 -19 2365.69 390.467 8
 1 -8 -20 1372.58 282.365 8
 -1 -9 -18 1057.11 251.493 11
 1 9 -18 792.662 289.361 9
 -1 -9 -17 1592.93 305.758 11
 1 9 -17 1456.57 330.449 9
 -1 -9 -15 1868.31 382.757 8
 1 9 -14 6485.28 735.355 13
 -1 -9 -14 6336.34 680.577 8
 -1 -9 -13 4673.46 609.824 8
 1 9 -13 4868.21 672.496 13
 1 9 -12 6746.51 787.013 13
 -1 -9 -12 7429.72 783.422 8
 1 9 -11 1995.62 450.057 13
 -1 -9 -11 2090.21 440.269 8
 1 9 -10 11799.8 1060.69 13
 1 9 -9 9879.07 1000.45 13
 1 9 -9 10572.2 989.767 9
 1 9 -8 84024.1 2772.7 9
 1 9 -7 8768.96 925.605 9
 1 9 -6 49621.6 2130.58 9
 1 9 -5 43996 2004.11 9
 1 9 -4 6192.02 761.958 9
 1 9 -3 6466.13 789.015 9
 1 9 -2 11114.9 1015.34 9
 1 9 -1 1372.48 422.161 9
 1 9 0 979.929 385.665 9
 1 9 1 1936.63 500.373 9
 1 9 2 11362.3 1026 9
 1 9 3 6316.64 761.831 9
 1 9 4 5348.18 714.634 9
 1 9 5 50657 2143.98 9
 1 9 6 51712.9 2161.21 9
 1 -9 -6 55292.2 2157.91 8
 1 9 7 8437.4 904.543 9
 1 -9 -7 9856.23 933.597 8
 1 9 8 90349.3 2865.54 9
 1 -9 -8 89599.6 2782.94 8
 1 -9 -9 11369.2 989.214 7
 1 -9 -9 11842.6 1023.72 8
 1 -9 -10 14152.9 1078.3 7
 1 -9 -10 13291 1090.5 8
 1 -9 -11 2048.23 441.566 7
 1 -9 -11 2078.25 459.656 8
 1 -9 -12 7712.64 814.105 8
 1 -9 -13 3750.59 581.714 8
 1 -9 -14 5823.46 704.118 8
 1 -9 -15 1830.62 438.104 8
 1 -9 -16 963.161 299.901 8
 1 -9 -17 1989.11 392.268 8
 1 -9 -18 202.372 176.708 8
 1 10 -16 8050.3 620.474 9
 1 10 -15 1048.39 271.836 9
 -1 -10 -15 769.324 219.655 8
 1 10 -14 15726.1 984.374 9
 -1 -10 -14 17246 980.767 8
 -1 -10 -13 2462.81 421.885 8
 1 10 -13 2703.77 492.067 9
 1 10 -12 7036.58 726.663 9
 -1 -10 -12 7478.37 734.637 8
 -1 -10 -11 3314.59 512.89 8
 1 10 -11 5200.05 686.314 9
 -1 -10 -10 782.521 303.629 8
 1 10 -10 596.444 297.302 9
 1 10 -9 30513.7 1603.66 9
 1 10 -8 6203.03 752.733 9
 1 10 -7 16391.6 1214.89 9
 1 10 -6 5915.98 751.665 9
 1 10 -5 6379 781.814 9
 1 10 -4 33198.1 1742.3 9
 1 10 -3 14018.3 1144.83 9
 1 10 -2 9027.14 967.222 9
 1 10 -1 9198.43 945.177 9
 1 10 0 -70.7226 309.27 9
 1 10 1 8613.43 915.08 9
 1 10 2 9970.58 977.065 9
 1 10 3 12147.3 1066.68 9
 1 10 4 34581.8 1779.08 9
 1 10 5 6088.14 780.565 9
 1 -10 -5 6811.05 748.722 8
 1 10 6 6568.18 798.536 9
 1 -10 -6 6335.91 745.446 8
 1 10 7 18025.4 1269.84 9
 1 -10 -7 19198 1258.55 8
 1 -10 -8 5835.35 703.767 8
 1 -10 -8 5665.71 691.913 7
 1 -10 -9 31256.4 1528.6 7
 1 -10 -9 29856.2 1560.17 8
 1 -10 -10 1162.21 370.813 8
 1 -10 -11 4272.32 605.941 8
 1 -10 -12 7078.83 729.555 8
 1 -10 -13 2536.64 451.996 8
 1 -10 -14 16648.7 1027.03 8
 1 -10 -15 237.221 194.653 8
 1 -10 -16 6516.02 585.049 8
 1 11 -13 4899.36 509.433 9
 -1 -11 -13 4983.9 484.359 8
 -1 -11 -12 1186.25 294.514 8
 1 11 -12 1437.8 332.65 9
 1 11 -11 4044.54 533.057 9
 -1 -11 -11 4906.15 558.481 8
 -1 -11 -10 6870.63 679.467 8
 1 11 -10 7079.24 706.505 9
 1 11 -9 8569.51 811.885 9
 -1 -11 -9 8180.08 769.149 8
 1 11 -8 3221.81 526.244 9
 1 11 -7 1082.92 322.725 9
 1 11 -6 25478.7 1427.12 9
 1 11 -5 4513.53 652.273 9
 1 11 -4 2567.38 515.697 9
 1 11 -3 55769.7 2154.61 9
 1 11 -2 13409.8 1073.21 9
 1 11 -1 6271.19 759.437 9
 1 11 0 2706.99 537.717 9
 1 11 1 6534.32 792.662 9
 1 11 2 12068.8 1021.67 9
 1 -11 -2 16050.6 1071.79 8
 1 11 3 56921 2193.74 9
 1 -11 -3 60588.7 2088.64 8
 1 -11 -4 2538.29 429.743 8
 1 11 4 1135.81 386.747 9
 1 -11 -5 4442.22 590.481 8
 1 11 5 4088.93 628.396 9
 1 11 6 24693.6 1419.53 9
 1 -11 -6 25796.6 1363.12 8
 1 -11 -7 915.178 312.526 8
 1 -11 -7 1540.81 331.468 7
 1 -11 -8 3454.1 523.184 8
 1 -11 -9 8908.35 794.329 8
 1 -11 -10 6862.51 677.793 8
 1 -11 -11 4835.44 559.18 8
 1 -11 -12 1120.42 280.867 8
 1 -11 -13 5465.69 535.723 8
 -1 -12 -9 401.484 207.28 8
 1 12 -9 761.091 249.628 9
 -1 -12 -8 3916.67 477.761 8
 1 12 -8 3908.78 481.474 9
 -1 -12 -7 1401.17 307.283 8
 1 12 -7 1512.79 345.262 9
 1 12 -6 234.852 220.337 9
 1 12 -5 3284.08 504.166 9
 1 12 -4 5424.85 609.034 9
 1 12 -3 3098.73 504.26 9
 1 12 -2 137.89 221.807 9
 1 12 -1 9447.55 829.495 9
 1 12 0 269.866 297.298 9
 1 12 1 9768.66 831.657 9
 1 12 2 -197.359 289.646 9
 1 12 3 3020.43 502.243 9
 1 12 4 6000.47 669.987 9
 1 -12 -4 7195.6 634.819 8
 1 -12 -5 3949.66 475.964 7
 1 -12 -5 4143.05 491.6 8
 1 -12 -6 123.046 163.483 8
 1 -12 -7 1764.85 338.642 8
 1 -12 -8 4887.79 500.62 8
 1 -12 -9 415.971 198.782 8
 2 0 0 114945 3583.3 3
 2 0 0 105293 4416.17 6
 2 0 0 105926 4360.06 4
 2 0 -1 3616.06 871.566 6
 2 0 1 4330.61 948.811 6
 2 0 -1 5116.16 804.906 3
 2 0 1 4389.97 911.581 4
 2 0 -1 4644.89 961.276 4
 2 0 -2 9500.88 1359.24 4
 -2 0 -2 8650.78 1067.44 1
 2 0 2 9666.38 917.285 2
 2 0 2 7210.48 1215.37 6
 2 0 -2 8777.51 1128.87 3
 2 0 2 8983.86 1331.58 4
 2 0 3 235305 4923.37 2
 2 0 3 222522 6492.03 6
 2 0 -3 214744 5694.23 3
 -2 0 -3 227793 5295.26 1
 2 0 -3 221497 6303.68 4
 2 0 4 37025.5 2146.85 2
 2 0 4 34247.5 2649.15 6
 2 0 -4 33244.1 2364.01 3
 -2 0 -4 34199.7 2059.36 1
 2 0 -4 32709.3 2479.96 4
 -2 0 -5 17965.5 1524.5 1
 2 0 5 16351.4 1566.35 2
 2 0 -5 16466 1745.69 3
 2 0 5 12404.9 1666.87 6
 2 0 -5 13723.3 1636.86 4
 2 0 -6 5319.53 1077.07 4
 2 0 6 2630.99 803.389 6
 2 0 -6 4201.19 1022.99 3
 2 0 6 3599.24 819.508 2
 2 0 -7 2702.6 850.17 4
 2 0 7 4120.8 1011.05 6
 2 0 7 4007.11 935.061 2
 2 0 -8 48598.9 3382.54 3
 2 0 8 49812.3 3243.68 2
 2 0 8 43278 3380.17 6
 2 0 -8 43842.7 3160.03 4
 2 0 9 50392.2 3390.15 2
 2 0 9 44732.6 3565.84 6
 2 0 -9 45664.6 3428.14 3
 2 0 -9 46504.2 3371.23 4
 2 0 10 29444.1 2761.19 2
 2 0 10 25620 2785.11 6
 2 0 -10 28749.6 2841.76 3
 2 0 -10 29416.8 2781.29 4
 2 0 -11 535.541 481.691 4
 2 0 11 815.082 769.321 6
 2 0 -11 -1222.09 674.93 3
 2 0 11 974.795 655.797 2
 2 0 12 13119.5 2113.35 6
 2 0 -12 14757.5 2218.7 3
 2 0 12 16302.1 2264 2
 2 0 -13 43362.6 3926.27 3
 2 0 13 37177.3 3741.15 6
 2 0 -14 1335.46 349.015 8
 2 0 -15 12958.5 1064.98 8
 2 0 16 36228.9 1723.74 15
 2 0 -16 34116.2 1746.71 8
 2 0 17 28996.4 1565.25 15
 2 0 -17 27174 1568.31 8
 2 0 18 10765.2 964.837 15
 2 0 -18 10312.5 983.818 8
 2 0 19 603.316 342.669 15
 2 0 -19 1234.87 370.47 8
 2 0 20 -210.962 305.91 15
 2 0 -20 257.047 223.029 8
 2 0 21 2122.21 435.725 15
 2 0 22 891.958 300.605 15
 2 0 23 7344.79 654.063 15
 2 0 24 2512.42 370.022 15
 2 -1 24 379.328 217.878 15
 2 -1 23 3587.53 465.288 15
 2 -1 22 1195.23 330.528 15
 2 -1 21 5488.44 665.926 15
 2 -1 20 8422.71 834.531 15
 2 -1 19 15462.7 1144.76 15
 -2 -1 -19 14136.9 1052.31 11
 2 1 -19 16186.5 1195.86 8
 2 -1 18 5279.07 697.768 15
 2 1 -18 4365.82 655.808 8
 2 -1 17 3646.48 575.145 15
 2 1 -17 4263.33 649.992 8
 2 -1 16 68420.2 2388.16 15
 2 1 -16 63367.7 2366.52 8
 2 -1 15 27456.1 1497.71 15
 2 1 -15 27239.1 1541.8 8
 2 -1 14 51006.2 1983 15
 2 1 -14 45853.4 1954.49 8
 2 1 -13 -50.1461 367.754 3
 2 -1 13 -967.38 681.105 2
 2 1 -12 13860.5 2202.13 3
 2 -1 12 15374.6 2176.2 2
 2 -1 11 35162.4 3276.9 2
 2 -1 11 33375.2 3311.18 6
 2 1 -11 27610.7 2939.94 3
 2 -1 10 3921 1263.44 6
 2 1 -10 3783.1 1098.96 3
 2 -1 10 5562.78 1264.67 2
 2 -1 9 61706.1 3903.04 2
 2 1 -9 62540.5 4111.87 3
 2 -1 9 57996.2 4070.72 6
 2 1 -9 69632.8 3869.38 4
 2 -1 8 33554.7 2962.42 6
 2 1 -8 31785.4 2821.38 3
 2 -1 8 33844.1 2735.63 2
 2 1 -8 31573.1 2571.67 4
 2 -1 7 35618.7 2696.86 2
 2 1 -7 28837.1 2569.22 3
 2 -1 7 30990.1 2768.41 6
 2 1 -7 30090.2 2421.24 4
 2 1 -6 2976.2 774.171 4
 2 -1 6 3737.71 892.62 2
 2 1 -6 3054.89 861.053 3
 2 -1 6 3036.13 749.246 6
 2 1 -5 122437 4903.08 3
 2 -1 5 121168 5063.01 6
 2 -1 5 115488 4277.55 2
 2 1 -5 117447 4606.66 4
 2 -1 4 18984.3 1642.72 2
 2 -1 4 18910.4 1965.03 6
 2 1 -4 20252.7 1948.1 3
 2 1 -4 19405.9 1857.49 4
 2 -1 3 58367.9 2629.81 2
 2 -1 3 49509.8 3062.53 6
 2 1 -3 52354 2979.68 3
 2 -1 3 49309.7 3101.45 4
 2 1 -3 51805.8 3001.23 4
 2 1 -2 28893.1 2145.52 3
 2 -1 2 30447 2376.06 6
 2 -1 2 29920.9 2391.26 4
 2 1 -2 29795.1 2236.46 4
 2 -1 2 30832.7 1794.57 2
 2 1 -1 52168.4 2798.48 3
 2 -1 1 45577.8 2906.08 6
 2 1 -1 46714.8 2989.59 6
 -2 -1 -1 48349.3 2121 5
 2 1 -1 51448.1 2983.23 4
 2 -1 1 50274.9 3071.55 4
 2 -1 1 51654.5 2098.28 2
 2 1 0 12300.1 1319.12 3
 2 1 0 12260.7 1500.98 6
 2 -1 0 11841.1 1499.46 6
 -2 -1 0 11850 1154.84 5
 2 1 0 11646.8 1448.9 4
 2 -1 0 13405.5 1590.89 4
 2 1 1 48396 2566.04 3
 2 -1 -1 47794.6 2979.86 6
 2 1 1 47945 2950.43 6
 -2 -1 1 50243.8 2488.17 5
 2 -1 -1 51246.3 3092.78 4
 2 1 2 29009.3 1981.12 3
 2 1 2 27046.4 2226.34 6
 -2 -1 2 29665 2056.33 5
 -2 1 -2 28479.4 2078.03 1
 2 -1 -2 29617 1893.64 3
 2 -1 -2 29758.8 2378.98 4
 2 -1 -3 57507.8 2796.05 3
 2 1 3 53871 3232.93 6
 -2 1 -3 50990 2821.41 1
 2 -1 -3 54724.7 3245.06 4
 2 1 4 21559.2 2080.81 6
 2 -1 -4 19296.1 1723 3
 -2 1 -4 17458.8 1671.08 1
 2 -1 -4 18752.7 1975.69 4
 -2 1 -5 114343 4359.94 1
 2 1 5 120537 5021.05 6
 2 -1 -5 111285 4348.28 3
 2 -1 -5 113959 4883.22 4
 2 -1 -6 2969.33 826.997 4
 2 1 6 2498.98 725.724 6
 2 -1 -6 3088.66 721.718 3
 -2 1 -6 4078.4 902.967 1
 2 1 7 30144.1 2738.92 6
 -2 1 -7 28669.6 2332.75 1
 2 -1 -7 31796.3 2575.44 3
 2 -1 -7 30779.5 2687.13 4
 2 1 8 34697.7 3034.95 6
 2 -1 -8 32843.7 2754.82 3
 2 -1 -8 29735.7 2729.98 4
 2 1 9 54050.7 3915.84 6
 2 -1 -9 62551.6 4028.17 3
 2 -1 -9 65953.2 4173.27 4
 2 -1 -10 4658.28 1159.83 4
 2 1 10 7654.14 1562.47 6
 2 -1 -10 4448.46 1164.64 3
 2 1 11 28889.8 3100.26 6
 2 -1 -11 29327.2 2991.34 3
 2 -1 -11 32627.1 3148.24 4
 2 -1 -12 12191 2004.57 4
 2 1 12 12909.1 2111.08 6
 2 -1 -12 14748.3 2229.59 3
 -2 -1 12 15981 2407.81 5
 2 -1 -13 2820.51 975.138 4
 2 1 13 967.797 752.399 6
 2 -1 -13 2578.13 1052.36 3
 -2 -1 13 1037.31 819.906 5
 2 -1 -14 49714.5 2027.95 7
 2 -1 -14 47497.5 1972.1 8
 2 -1 -15 25959.3 1500.99 8
 2 -1 -16 61933.5 2334.52 8
 2 -1 -17 3093.82 567.941 8
 2 -1 -18 5019.25 692.473 8
 2 1 19 13409.3 1053.46 15
 2 -1 -19 15055.3 1163.02 8
 2 1 20 7415.05 777.213 15
 2 -1 -20 8394.69 859.426 8
 2 1 21 4073.84 562.703 15
 2 -1 -21 4920.87 636.243 8
 2 1 22 2318.75 439.055 15
 2 -1 -22 899.875 308.948 8
 2 1 23 4116.14 515.998 15
 2 1 24 360.568 193.935 15
 -2 -2 -23 1377.88 274.3 11
 2 -2 23 1584.19 341.291 15
 2 -2 22 4551.19 572.636 15
 -2 -2 -22 5380.58 564.248 11
 -2 -2 -21 22872.3 1238.05 11
 2 -2 21 21207.2 1250.13 15
 -2 -2 -20 25349.1 1377.65 11
 2 -2 20 24236.4 1389.4 15
 2 -2 19 18181.3 1238.49 15
 2 -2 18 24663.2 1463.05 15
 2 -2 17 4327.82 654.543 15
 2 -2 16 34843.9 1733.49 15
 2 2 -16 31709.7 1684.41 8
 2 -2 15 31531.8 1622.95 15
 2 2 -15 31774.7 1673.08 8
 2 -2 14 7972.4 809.596 15
 2 2 -14 8093.21 832.318 8
 2 -2 13 5774.82 1481.82 6
 2 -2 13 4402.67 1255.28 2
 2 -2 12 7505.96 1639.12 6
 2 2 -12 4268.7 1303.7 3
 2 -2 12 7285.65 1563.82 2
 2 -2 11 -499.601 573.619 6
 2 2 -11 867.787 611.775 3
 2 -2 11 -4.28408 375.17 2
 2 -2 10 21631.5 2470.04 2
 2 -2 10 17342.4 2327.64 6
 2 2 -10 16952.2 2308.57 3
 2 -2 9 129699 5838.66 2
 2 -2 9 138621 6304.64 6
 2 2 -9 130098 6095.27 3
 2 -2 8 276500 8112.61 2
 2 2 -8 277099 8654.24 3
 2 -2 8 264948 8381.79 6
 2 -2 7 9507.61 1551.32 6
 2 -2 7 12672.8 1650.63 2
 2 2 -7 10467.2 1645.08 3
 2 2 -6 49506.2 3424.1 3
 2 -2 6 54070.6 3500.5 6
 2 2 -6 61257.4 3211.29 4
 2 -2 6 55570.1 3331.31 2
 2 -2 5 16932.7 1920.61 6
 2 2 -5 13458.8 1728.43 3
 2 2 -5 17585.8 1731.51 4
 2 -2 5 16092.6 1725.26 2
 2 2 -4 107486 4690.67 3
 2 -2 4 104288 4556.91 6
 2 2 -4 111224 4255.48 4
 2 -2 4 112937 4285.63 2
 2 2 -3 340487 8113.18 3
 2 -2 3 354055 8213.21 6
 2 -2 3 347354 8347.62 4
 2 2 -3 352531 7594.43 4
 2 -2 3 346581 7167.02 2
 2 -2 2 31988.4 2461.33 6
 2 2 -2 32293.4 2444.76 3
 2 2 -2 31905.9 2310.92 4
 2 -2 2 34780.6 2615.28 4
 2 -2 2 34020 2127.9 2
 2 -2 1 5057.52 811.307 2
 2 2 -1 4764.92 1037.23 6
 2 -2 1 3884.78 920.053 6
 2 2 -1 4439.88 908.036 3
 -2 -2 -1 4673.28 748.549 5
 2 -2 1 3565.69 877.691 4
 2 -2 0 2497.9 787.193 4
 2 -2 0 3385.02 669.108 2
 2 -2 0 3446.18 885.789 6
 2 2 0 2551.03 706.178 6
 2 2 0 2734.55 716.457 3
 -2 -2 0 3078.74 647.966 5
 2 -2 -1 5313.37 1102.47 4
 -2 2 -1 2960.46 765.919 1
 2 -2 -1 6040.06 833.181 2
 2 2 1 4987.46 971.248 6
 2 2 1 3790.21 818.087 3
 -2 -2 1 3001.84 667.248 5
 2 2 2 33802.5 2412.89 3
 2 2 2 32718.1 2512.94 6
 2 -2 -2 38133.9 2019.6 3
 -2 -2 2 32913.9 2277.85 5
 -2 2 -2 36077 2560.22 1
 2 -2 -2 32697.4 2592.03 4
 2 2 3 352781 8275.73 6
 2 -2 -3 358812 6715.77 3
 -2 -2 3 360101 7946.12 5
 -2 2 -3 338665 7851.43 1
 2 -2 -3 344312 8483.93 4
 2 2 4 110763 4758.94 6
 2 -2 -4 118010 4180.46 3
 -2 -2 4 98886.7 4365.95 5
 2 -2 -4 102557 4723.95 4
 -2 2 -4 107846 4514.02 1
 -2 2 -5 17518.7 1889.51 1
 2 2 5 14524 1791.91 6
 2 -2 -5 14721.5 1608.4 3
 -2 -2 5 17774 1966.97 5
 2 -2 -5 15522.3 1897.6 4
 -2 2 -6 52027.8 3322.18 1
 2 2 6 53373.3 3499.22 6
 2 -2 -6 54207.9 3230.92 3
 -2 -2 6 49255.5 3378.09 5
 2 -2 -6 54498.4 3631.57 4
 2 -2 -7 9010.08 1524.64 4
 2 2 7 9452.19 1512.21 6
 2 -2 -7 10230.4 1487.45 3
 -2 -2 7 9729.36 1569.49 5
 -2 2 -7 9310.95 1475.79 1
 2 2 8 270621 8465.95 6
 2 -2 -8 266473 7932.11 3
 -2 2 -8 276291 8147.45 1
 -2 -2 8 261619 8338.67 5
 2 -2 -8 263878 8521.33 4
 2 2 9 123743 5941.91 6
 2 -2 -9 135827 5943.09 3
 -2 2 -9 130208 5772.41 1
 -2 -2 9 127306 6037.81 5
 2 -2 -9 131051 6178.24 4
 2 -2 -10 19289.1 2344.73 3
 2 2 10 19402.2 2433.92 6
 2 -2 -10 18529.2 2378.79 4
 -2 -2 10 15875.7 2263.81 5
 2 -2 -11 834.097 614.196 4
 2 2 11 834.658 606.392 6
 2 -2 -11 615.571 550.442 3
 -2 -2 11 91.7586 412.183 5
 2 -2 -12 7880.37 1637.35 4
 2 2 12 4754.86 1337.83 6
 2 -2 -12 7111.8 1604.47 3
 -2 -2 12 4622.21 1366.65 5
 2 -2 -13 3796.75 573.151 7
 2 -2 -13 3836.46 1176.07 4
 2 2 13 5304.78 1447 6
 2 -2 -13 4455.19 1291.19 3
 2 -2 -13 5316.18 666.72 8
 2 -2 -14 7336.64 805.329 7
 2 -2 -14 7307.03 796.846 8
 2 -2 -15 32293 1686.75 7
 2 -2 -15 31056.2 1642.92 8
 2 -2 -16 34368.6 1746.86 8
 2 -2 -17 3007.82 536.519 8
 2 -2 -18 23658.2 1467.34 8
 2 -2 -19 16609.9 1211.19 8
 2 2 20 25825.2 1397.74 15
 2 -2 -20 24042.5 1406.47 8
 2 2 21 24012.1 1284.25 15
 2 -2 -21 22586.2 1313.06 8
 2 2 22 4850.43 560.077 15
 2 -2 -22 5520.04 625.671 8
 2 2 23 1002.51 274.149 15
 2 -2 -23 909.309 261.027 8
 -2 -3 -23 8158.15 620.4 11
 2 3 -23 6534.75 605.782 10
 2 -3 23 7402.53 629.086 15
 -2 -3 -22 9286.33 743.848 11
 2 -3 22 8784.26 751.093 15
 -2 -3 -21 9886.71 827.809 11
 2 -3 21 10884.1 895.171 15
 2 -3 20 7812.48 801.715 15
 2 -3 19 12998.1 1047.98 15
 2 -3 18 2931.47 549.585 15
 2 -3 17 3759.92 605.002 15
 2 -3 16 26046.7 1513.91 15
 2 -3 15 16253.3 1190.18 15
 2 -3 14 2482.95 490.377 15
 2 -3 13 47172.6 1932.62 15
 2 -3 12 197.19 437.577 2
 2 3 -12 -1030.07 635.281 3
 2 -3 11 90559.6 5497.25 2
 2 -3 11 91782 5526.54 6
 2 3 -11 84221.2 5448.4 3
 2 -3 10 28730.7 2972.42 2
 2 3 -10 29856.8 3161.68 3
 2 -3 10 35278.1 3304.91 6
 2 -3 9 70443.9 4457.33 2
 2 -3 9 74185.5 4599.34 6
 2 3 -9 74956.5 4832.29 3
 2 3 -8 287842 9140.16 3
 2 -3 8 293775 8855.29 6
 2 -3 8 297090 8839.62 2
 2 3 -7 191201 7239.23 3
 2 -3 7 181876 6702.8 6
 2 -3 7 181976 6691.48 2
 2 3 -6 48574.3 3547.21 3
 2 -3 6 47715.4 3310.44 6
 2 -3 6 53907.4 3484.27 2
 2 3 -5 56021.1 3719.95 3
 2 -3 5 55331.4 3477.52 6
 2 -3 5 56843 3442.23 2
 2 3 -4 123478 5347.21 3
 2 -3 4 138929 5348.41 6
 2 -3 4 129467 5243.45 4
 2 -3 4 133466 5091.44 2
 2 3 -3 29135.2 2561.95 3
 2 -3 3 30001.1 2452.66 6
 2 -3 3 31083.9 2551.84 4
 2 -3 3 28634.8 2311.79 2
 2 -3 2 3316.24 950.645 4
 2 -3 2 4674.62 937.732 2
 2 -3 2 3950.11 934.171 6
 2 3 -2 2901.15 842.302 3
 2 3 -1 85782.3 4249.49 3
 2 -3 1 83652.1 3983.98 6
 -2 -3 -1 87929.5 3524.96 5
 -2 3 1 82648.4 4216.23 1
 2 -3 1 84440.7 3680.91 2
 2 -3 1 86947.6 4274.59 4
 2 3 0 43100.1 3017.56 3
 2 -3 0 43994.2 2899.2 6
 -2 -3 0 40981.3 2526.06 5
 2 3 0 45858 2969.28 6
 -2 3 0 44107.7 3041.57 1
 2 -3 0 45547.1 2664.25 2
 2 -3 0 43821.2 3064.83 4
 2 3 1 83439.6 4138.2 3
 2 3 1 79509.8 3863.26 6
 -2 -3 1 90994.3 3914.69 5
 2 -3 -1 85007.7 3537.57 2
 -2 3 -1 80515.6 4116.09 1
 2 -3 -1 89204.1 4411.45 4
 2 -3 -2 4774.68 1110.73 4
 -2 3 -2 5163.08 1093.31 1
 2 -3 -2 2330.23 667.873 2
 2 3 2 3866.95 924.776 6
 -2 -3 2 4896.71 1008.11 5
 2 3 3 32008.7 2520.82 6
 -2 -3 3 29177.7 2436.71 5
 -2 3 -3 30205 2568.22 1
 2 -3 -3 29557.2 2629.1 4
 2 3 4 122244 5043.54 6
 -2 -3 4 125139 5216.38 5
 2 -3 -4 126082 5517.04 4
 -2 3 -4 121589 5236.41 1
 -2 3 -5 54893.8 3613.88 1
 2 3 5 58754.8 3597.74 6
 2 -3 -5 56841.5 3183.66 3
 -2 -3 5 53489.7 3519.82 5
 2 -3 -5 57283.2 3823.7 4
 -2 3 -6 43395.3 3329.38 1
 2 3 6 49600.6 3394.18 6
 2 -3 -6 52498 3241.83 3
 -2 -3 6 48088.1 3462.93 5
 2 -3 -6 47232.3 3581.68 4
 2 3 7 189798 6855.96 6
 -2 3 -7 178468 6936.73 1
 2 -3 -7 176837 6253.4 3
 -2 -3 7 183304 7043.24 5
 2 -3 -7 178105 7141.97 4
 2 3 8 295799 8891.86 6
 -2 3 -8 270252 8786.63 1
 2 -3 -8 289528 8447.68 3
 -2 -3 8 278769 9009.01 5
 2 -3 -8 264109 8959.91 4
 2 3 9 71519 4537.07 6
 2 -3 -9 80131.7 4695.19 3
 -2 3 -9 67459.4 4493.52 1
 -2 -3 9 69542.1 4631.89 5
 2 -3 -9 65879.9 4600.19 4
 2 3 10 31393.9 3150.41 6
 2 -3 -10 30968.5 3054.74 3
 -2 3 -10 27833.1 2948.69 1
 -2 -3 10 27122 3029.84 5
 2 -3 -10 22788.8 2776.98 4
 2 3 11 82237.6 5271.76 6
 2 -3 -11 89638 5421.76 3
 -2 -3 11 84945.8 5511.94 5
 -2 3 -11 77765.8 5062.48 1
 2 3 12 2153.32 885.527 6
 2 -3 -12 4444.59 1247.79 3
 -2 -3 12 2386.34 1162.79 5
 2 3 13 40779.5 1873.39 12
 2 -3 -13 42446.2 1874.84 7
 2 -3 -13 42469.9 1871.97 8
 2 -3 -14 2642.46 505.82 7
 2 3 14 3006.98 581.875 12
 2 -3 -14 2537.62 462.347 11
 2 -3 -14 2227.23 462.323 8
 2 -3 -15 14251.2 1141.16 7
 2 -3 -15 15616.5 1183.69 8
 2 -3 -16 23406.9 1465.4 7
 2 -3 -16 23983 1474.7 8
 2 -3 -17 4094.83 643.325 8
 2 -3 -18 2862.99 530.324 8
 2 -3 -19 14165 1112.34 8
 2 -3 -20 6615.33 736.285 8
 2 3 21 11298.7 862.773 15
 2 -3 -21 11423.2 913.119 8
 2 3 22 9706.24 747.663 15
 2 -3 -22 9087.09 775.216 8
 2 3 23 8042.53 616.966 15
 2 -3 -23 7185.09 614.396 8
 -2 -4 -22 1614.57 320.552 11
 2 4 -22 1889.31 365.373 10
 -2 -4 -21 6630.46 673.878 11
 2 4 -21 7180.68 709.532 10
 2 -4 21 7373.43 726.405 15
 2 4 -20 9578.7 855.913 10
 2 -4 20 9280.94 843.358 15
 2 -4 19 11480.3 970.683 15
 2 -4 18 4417.99 637.546 15
 2 -4 17 2324.53 482.008 15
 2 -4 16 20888.5 1371.79 15
 2 -4 15 26075.3 1529.82 15
 2 -4 14 1311.38 382.798 15
 2 -4 13 36668.8 1764.97 15
 2 -4 12 21446.6 1321.15 15
 2 -4 11 12152.8 2109.28 2
 2 -4 10 13274.6 2134.63 2
 2 4 -10 14292.5 2296.82 3
 2 -4 9 20346.4 2504.72 2
 2 4 -9 10455.1 1941.02 3
 2 -4 8 8097.67 1595.56 2
 2 4 -8 8513.33 1668.87 3
 2 4 -7 13179.5 2025.71 3
 2 -4 7 16644.9 2179.18 2
 2 -4 6 -894.655 600.357 2
 2 4 -6 -332.914 659.782 3
 2 4 -5 53174.8 3868.43 3
 2 -4 5 55262.1 3465.02 6
 2 -4 5 52627.5 3626.4 2
 2 4 -4 75995.3 4522.36 3
 2 -4 4 80141.6 4063.99 6
 2 -4 4 83418.8 4319.4 4
 2 -4 4 80494.8 4332.37 2
 2 4 -3 164799 6557.11 3
 2 -4 3 177404 5923.19 6
 -2 4 3 166766 6514.35 1
 2 -4 3 169373 6119.2 2
 2 -4 3 186018 6446.43 4
 2 -4 2 9374.64 1457.76 2
 -2 4 2 9060.45 1573.72 1
 2 -4 2 8766.81 1299.81 6
 2 4 -2 7372.89 1360.85 3
 2 -4 2 11667.2 1654.21 4
 2 4 -1 40254.6 3159.36 3
 -2 -4 -1 38843.4 2648.11 5
 -2 4 1 41868.2 3210.99 1
 2 -4 1 42173.9 2947.16 2
 2 -4 1 40955.2 3078.71 4
 2 -4 0 3643.54 1037.45 4
 -2 4 0 6576.22 1313.57 1
 2 -4 0 5549.24 1081.75 2
 2 4 0 4741.64 1160.85 3
 -2 -4 0 6861.17 1180.48 5
 2 4 1 41740.2 2864.39 6
 -2 -4 1 42561.4 2957.43 5
 2 -4 -1 40747 2813.28 2
 -2 4 -1 36172.2 2984.38 1
 2 -4 -1 36598.9 2973.83 4
 2 -4 -2 8465.35 1463.03 4
 2 4 2 7797 1214.49 6
 -2 4 -2 10601.5 1642.71 1
 2 -4 -2 9600.04 1365.69 2
 -2 -4 2 10991.9 1563.14 5
 -2 -4 3 164088 6203.3 5
 2 4 3 174053 5930.33 6
 2 -4 -3 167033 6520.6 4
 -2 4 -3 164351 6483.79 1
 -2 4 -4 78890 4587.64 1
 2 4 4 84821.4 4213.95 6
 -2 -4 4 79033.2 4419.09 5
 2 -4 -4 80036.8 4652.57 4
 -2 4 -5 50750.1 3776.06 1
 2 4 5 53329.9 3439.09 6
 -2 -4 5 54175.5 3816.27 5
 2 -4 -5 51708.9 3820.73 4
 2 -4 -6 -497.224 582.3 4
 2 4 6 767.617 481.743 6
 -2 -4 6 417.298 392.848 5
 -2 4 -6 739.702 727.829 1
 -2 4 -7 15204.8 2214.54 1
 2 -4 -7 15275.6 2204.29 4
 2 4 7 18559.5 2185.77 6
 -2 -4 7 15006 2130.58 5
 2 -4 -8 10126.6 1799.18 4
 -2 4 -8 9870.64 1813.72 1
 2 4 8 9055.43 1608.04 6
 2 -4 -8 9426.49 1630.46 3
 -2 -4 8 6667.99 1443.16 5
 2 -4 -9 19570.9 2614.56 4
 2 4 9 24378.2 2671.76 6
 -2 4 -9 23004.7 2798.49 1
 2 -4 -9 20036.3 2453.65 3
 2 -4 -10 14572.2 2323.56 4
 2 4 10 16073.4 2283.23 6
 -2 4 -10 12610.7 2106.76 1
 2 -4 -10 15345.7 2251.41 3
 -2 -4 10 17659.1 2456.89 5
 2 -4 -11 16382 2496.59 4
 2 -4 -11 11319.8 1962.19 3
 -2 4 -11 13961.5 2274.03 1
 2 -4 -12 21447.8 1323.9 7
 2 4 12 21718 1367.93 12
 2 -4 -12 22736.6 1364.98 8
 2 -4 -13 36108.6 1763.51 7
 2 4 13 37287.6 1820.44 12
 2 -4 -13 37763.1 1798.65 8
 2 -4 -14 1607.91 418.552 7
 2 4 14 2730.29 600.557 12
 2 -4 -14 1943.3 450.802 8
 2 -4 -15 27785 1587.19 7
 2 -4 -15 29444.1 1620.66 8
 2 -4 -16 18965 1306.96 7
 2 -4 -16 20859.8 1378.23 8
 2 -4 -17 2534.01 509.765 7
 2 -4 -17 2915.36 541.067 8
 2 -4 -18 3073.6 548.217 8
 2 -4 -19 10622.1 938.699 8
 2 -4 -20 7650.91 780.428 8
 2 -4 -21 6306.26 659.471 8
 2 4 22 1705.82 321.374 15
 2 -4 -22 1855.59 360.24 8
 2 5 -22 3496.64 432.933 13
 -2 -5 -22 2517.91 355.388 11
 2 5 -21 15771.4 992.236 13
 -2 -5 -21 16407 978.637 11
 2 5 -21 16918.6 965.403 10
 2 5 -20 6634.56 674.169 10
 2 5 -20 6495.9 709.952 13
 2 5 -19 8869.89 817.089 10
 2 5 -18 9420.3 883.028 10
 2 -5 18 9010.47 879.996 15
 2 5 -17 21001.4 1348.07 10
 2 -5 17 19940.2 1325.77 15
 2 -5 16 686.791 315.607 15
 2 5 -16 961.836 334.732 10
 2 5 -15 9705.93 957.507 10
 2 -5 15 9095.12 921.607 15
 2 -5 14 2093.88 442.988 15
 2 5 -14 1641.62 418.202 10
 2 -5 13 1841.05 953.482 15
 2 5 -13 3315.23 582.012 10
 2 5 -12 20275 1342.76 10
 2 -5 12 22104 1385.53 15
 2 5 -11 48872.4 2040.58 10
 2 -5 11 48890.4 2019.97 15
 2 5 -10 14616.1 1100.09 10
 2 -5 10 15587.6 1129.02 15
 2 -5 9 10159.4 1883.42 2
 2 5 -9 6647.83 1561.59 3
 2 -5 8 5512.9 1374.53 2
 2 5 -8 4578.66 1261.76 3
 2 -5 7 3768.75 1117.31 2
 2 5 -7 6089.4 1417.81 3
 -2 5 6 5926.61 1382.35 1
 2 -5 6 7459.09 1520.31 2
 2 5 -5 73593.4 4855.31 3
 -2 5 5 82822.2 5007.45 1
 2 -5 5 82314.6 4912.03 2
 -2 5 4 14003.5 2077.23 1
 2 -5 4 13437.8 1950.48 2
 2 5 -4 12773 1992.56 3
 2 5 -3 22964 2642.55 3
 -2 5 3 29446.5 2903.97 1
 2 -5 3 23713.1 2535.14 2
 2 5 -2 31812.1 3091.17 3
 2 -5 2 32851.2 2932.64 2
 -2 5 2 30883.2 2957.07 1
 2 -5 2 32229.2 2800.49 4
 2 5 -1 33459 3170.03 3
 2 -5 1 38119 3103.56 2
 -2 5 1 35508.2 3217.68 1
 2 -5 1 38351.2 3093.29 4
 2 -5 0 -325.43 405.106 4
 2 -5 0 157.101 338.264 2
 -2 5 0 1070.42 753.609 1
 -2 -5 0 107.354 292.902 5
 -2 -5 1 39242.7 3122.1 5
 2 -5 -1 37215.7 3026.79 2
 2 -5 -1 38067.3 3189.55 4
 -2 5 -1 36169.7 3224.97 1
 -2 -5 2 34584.2 3015.78 5
 2 -5 -2 32671.9 2825.76 2
 2 -5 -2 33310.2 3035.04 4
 -2 5 -2 33430.2 3125.51 1
 -2 5 -3 26326.9 2841.27 1
 -2 -5 3 31093.3 2945.57 5
 2 -5 -3 31292.9 2985.38 4
 2 -5 -4 18855.6 2389.87 4
 -2 -5 4 15193.4 2132.66 5
 -2 5 -4 14295.8 2135.12 1
 -2 5 -5 71081.7 4846.58 1
 -2 -5 5 75480.2 4757.22 5
 2 -5 -5 82928.4 5126.71 4
 2 -5 -6 4046.63 1197.24 4
 -2 -5 6 1805.05 797.783 5
 -2 5 -6 3665.94 1165.24 1
 -2 5 -7 3660.28 1255.15 1
 -2 -5 7 4700.67 1354.83 5
 2 -5 -8 6456.29 1561.01 4
 -2 5 -8 4732.79 1343.04 1
 -2 -5 8 3329.98 1100.18 5
 2 -5 -9 8993.27 1875.44 4
 -2 5 -9 5473.61 1471.55 1
 -2 -5 9 6876.82 1689.02 5
 2 -5 -10 15748.3 1142.07 7
 2 -5 -10 16309.4 1133.93 8
 2 -5 -11 44301.5 1935.74 7
 2 5 11 47759.7 2016.15 12
 2 -5 -11 44932.2 1929.48 8
 2 5 12 21162 1371.23 12
 2 -5 -12 19006.5 1296.65 7
 2 -5 -12 19254.5 1285.81 8
 2 -5 -13 2921.71 523.772 7
 2 -5 -13 2374.47 484.77 8
 2 5 14 2247.03 506.338 12
 2 -5 -14 2335.64 516.197 7
 2 -5 -14 2099.68 481.067 8
 2 -5 -15 9811.15 959.635 7
 2 -5 -15 10143 953.604 8
 2 -5 -16 1057 385.59 7
 2 -5 -16 1220.69 388.176 8
 2 -5 -17 20164.3 1312.77 7
 2 -5 -17 21423.9 1360.85 8
 2 -5 -18 8928.34 872.235 8
 2 -5 -19 8570.35 822.152 8
 2 -5 -20 6737.7 687.623 8
 2 -5 -21 17626.8 1025.77 8
 2 5 22 4113.87 409.343 15
 2 -5 -22 4133.9 455.484 8
 2 6 -21 1940.6 347.138 13
 -2 -6 -21 1451.94 310.263 11
 2 6 -20 3331.73 423.341 10
 2 6 -20 3539.88 490.012 13
 2 6 -19 7305.15 739.846 13
 2 6 -19 5657.69 602.228 10
 2 6 -18 1429.88 356.384 13
 2 6 -18 1654.82 347.39 10
 2 6 -17 459.969 310.254 13
 2 6 -17 774.025 296.231 10
 2 6 -16 13813.2 1134.82 13
 2 6 -16 12779 1042.61 10
 2 6 -15 8213.79 865.436 10
 2 6 -15 7242.08 845.495 13
 2 6 -14 6912.11 813.157 13
 2 6 -14 7479.4 822.036 10
 2 6 -13 27316.2 1610.09 13
 2 6 -13 25930.7 1526 10
 2 6 -12 16250.2 1259.41 13
 2 6 -12 15649.9 1191.79 10
 2 6 -11 16634.4 1247.41 13
 2 6 -11 17490.8 1241.41 10
 2 6 -10 5635.99 724.867 13
 2 6 -10 5004.51 676.236 10
 2 6 -9 25444.1 1504.52 13
 2 6 -9 23379.9 1408.68 10
 2 6 -8 14287.6 1114.29 13
 2 6 -8 15337.2 1137.87 10
 2 6 -7 28627.1 1544.51 13
 -2 6 7 25635.2 3093.33 1
 -2 6 6 13178.5 2131.52 1
 2 -6 6 15512.8 2258.69 2
 2 6 -6 13427.9 2236.57 3
 -2 6 5 2259.05 920.744 1
 2 -6 5 1845.53 858.286 2
 2 6 -5 1484 833.731 3
 -2 6 4 -674.868 596.028 1
 2 -6 4 262.442 460.89 2
 2 6 -4 -217.847 359.999 3
 2 6 -3 31182.1 3323.01 3
 2 -6 3 36619.6 3425.78 2
 -2 6 3 29684.1 3146.04 1
 2 -6 2 2348.07 878.89 2
 2 6 -2 1353.58 688.621 3
 -2 6 2 1598.38 783.297 1
 2 -6 1 47113 3773.94 2
 -2 6 1 40726.4 3656.98 1
 2 -6 0 1872.46 823.453 2
 -2 6 0 2484.16 966.472 1
 -2 -6 0 1806.47 734.424 5
 -2 6 -1 50373.7 4149.44 1
 -2 -6 1 44386.3 3610.36 5
 2 -6 -1 43384.3 3621.67 2
 2 -6 -1 51256.2 3864.02 4
 2 -6 -2 1301.67 754.969 4
 2 -6 -2 -368.55 539.493 2
 -2 -6 2 2922.81 968.918 5
 -2 6 -2 2351.56 963.774 1
 -2 6 -3 31022.7 3340.86 1
 -2 -6 3 33928.2 3306.98 5
 2 -6 -3 30673.3 3072.39 2
 2 -6 -3 31192.2 3162.7 4
 2 -6 -4 217.999 357.867 4
 -2 -6 4 260.478 403.992 5
 -2 6 -4 885.08 455.932 1
 2 -6 -5 2805.86 1042.01 4
 -2 -6 5 4134.59 1262.28 5
 -2 6 -5 1779.02 863.298 1
 2 -6 -6 11717.6 2059.21 4
 -2 6 -6 13829.1 2390.92 1
 -2 -6 6 12681.1 2116.29 5
 2 -6 -7 30364.5 3416.14 4
 2 -6 -8 14841.9 1079.64 8
 2 -6 -9 22842.4 1394.3 7
 2 6 9 22086.2 1364.82 12
 2 -6 -9 23063.8 1370.5 8
 2 -6 -10 5501.45 706.895 7
 2 6 10 5064.58 676.019 12
 2 -6 -10 5956.99 727.406 8
 2 6 11 16744.9 1216.91 12
 2 -6 -11 15862 1191.18 7
 2 -6 -11 19792.8 1305.14 8
 2 -6 -12 14338.9 1138.92 7
 2 -6 -12 14754.3 1138.24 8
 2 -6 -13 26240 1530.8 7
 2 -6 -13 29132.8 1612.55 8
 2 -6 -14 7603.7 840.912 7
 2 -6 -14 7061.33 809.374 8
 2 -6 -15 7557.17 830.644 7
 2 -6 -15 8986.38 910.08 8
 2 -6 -16 14064.9 1097.81 7
 2 -6 -16 11579 1012 8
 2 -6 -17 1478.38 396.403 7
 2 -6 -17 1131.85 370.089 8
 2 -6 -18 1299.99 406.859 8
 2 -6 -19 6441.31 680.343 8
 2 -6 -20 2730.32 429.351 8
 2 -6 -21 1486.75 299.325 8
 2 7 -19 13568.9 904.919 13
 2 7 -18 2642.2 472.801 13
 2 7 -17 8614.13 827.541 13
 2 7 -16 -74.5898 251.729 13
 2 7 -16 470.768 233.694 10
 2 7 -15 9866.85 946.681 13
 2 7 -15 12178.9 965.088 10
 2 7 -14 312.832 296.22 13
 2 7 -14 295.129 218.601 10
 2 7 -13 28382.5 1621.42 13
 2 7 -13 27406 1516.95 10
 2 7 -12 21046.6 1413.75 13
 2 7 -12 22148 1381.42 10
 2 7 -11 14157.5 1166.8 13
 2 7 -11 14780.8 1140.42 10
 2 7 -10 15455.6 1203.61 13
 2 7 -10 16421.2 1202.86 10
 2 7 -9 3917.78 592.822 10
 2 7 -9 4439.1 689.908 13
 2 7 -8 19055.6 1325.05 13
 2 7 -8 16873.8 1213.79 10
 2 7 -7 9275.8 919.245 13
 2 7 -7 8404.18 845.869 10
 2 7 -6 376.401 274.86 13
 2 7 -6 -38.4145 250.101 10
 2 7 -5 15211.3 1147.52 13
 2 7 -4 39509.1 1822.98 13
 2 7 -3 12873.9 1054.08 13
 2 7 -3 13876.2 1086.58 9
 2 7 -2 23948.3 1403.77 13
 2 7 -2 23855.9 1399.98 9
 2 -7 1 23167.6 2881.53 2
 2 7 -1 29566.9 1536.86 9
 2 -7 0 9579.89 1883.31 2
 -2 -7 1 30547.7 3250.17 5
 2 -7 -1 31174 3368.05 2
 2 -7 -2 25195.4 2990.95 2
 2 7 2 23044.4 1348.46 9
 -2 -7 2 19068.4 2675.71 5
 2 -7 -3 11496.9 2063.31 2
 2 7 3 11680.4 982.638 9
 2 7 4 41308.7 1815.84 9
 2 7 5 14659.8 1095.19 9
 2 7 6 669.574 357.722 9
 2 7 7 9115.03 885.015 9
 2 -7 -7 8843.54 856.308 8
 2 7 8 17662.5 1225.52 9
 2 -7 -8 17739.4 1212.72 8
 2 -7 -9 3022.95 516.14 7
 2 -7 -9 3787.03 582.457 8
 2 -7 -10 17090.6 1255.53 7
 2 -7 -10 16066.6 1181.93 8
 2 -7 -11 14678.2 1166.86 7
 2 -7 -11 13764.7 1100.98 8
 2 -7 -12 21612.4 1397.43 7
 2 -7 -12 22455.3 1405.04 8
 2 -7 -13 27221.4 1533.56 7
 2 -7 -13 26493.5 1516.17 8
 2 -7 -14 4.58944 234.348 7
 2 -7 -14 -43.7954 204.068 8
 2 -7 -15 9920.82 901.85 7
 2 -7 -15 10604.6 948.186 8
 2 -7 -16 134.774 213.785 7
 2 -7 -16 101.677 211.275 8
 2 -7 -17 6215.53 668.839 7
 2 -7 -17 8173.04 781.01 8
 2 -7 -18 2613.15 415.46 8
 2 -7 -19 12623.6 855.521 8
 2 8 -18 206.019 205.704 13
 2 8 -17 3569.22 510.038 13
 2 8 -16 -113.78 247.02 13
 2 8 -15 316.115 278.968 13
 2 8 -14 2408.67 502.588 13
 2 8 -13 4042.15 635.717 13
 2 8 -12 8961.92 907.433 13
 2 8 -11 4176.95 673.126 13
 2 8 -10 32667.7 1745.48 13
 2 8 -9 29807 1674.33 13
 2 8 -8 5616.23 749.514 13
 2 8 -7 16201.2 1237.71 13
 2 8 -6 53762.9 2224.64 13
 2 8 -6 52953.4 2195.65 9
 2 8 -5 21212.4 1394.47 13
 2 8 -5 22508.2 1433.2 9
 2 8 -4 21972.1 1430.29 9
 2 8 -3 76989.4 2618.44 9
 2 8 -2 23251.4 1436.25 9
 2 8 -1 9341.11 911.543 12
 2 8 -1 9829.22 945.297 9
 2 8 0 36928.1 1797.03 9
 2 8 1 9484.41 919.836 9
 2 8 2 26267.3 1508.97 9
 2 8 3 79970.5 2619.16 9
 2 8 4 24675.5 1457.87 9
 2 8 5 23605.4 1441.36 9
 2 8 6 57329 2213.41 9
 2 8 7 12751.1 1059.58 9
 2 -8 -7 15027.6 1117.99 8
 2 -8 -8 5365.42 703.39 7
 2 8 8 6062.13 759.904 9
 2 -8 -8 5915.21 731.521 8
 2 -8 -9 26338 1549.25 7
 2 -8 -9 27496.6 1523.37 8
 2 -8 -10 32475.8 1695.22 7
 2 -8 -10 33945.3 1682.02 8
 2 -8 -11 3387 602.406 7
 2 -8 -11 3951.69 596.72 8
 2 -8 -12 11555 997.646 7
 2 -8 -12 10788.9 949.174 8
 2 -8 -13 2771.84 507.491 7
 2 -8 -13 2961.47 535.191 8
 2 -8 -14 1778.8 402.196 7
 2 -8 -14 2266.91 463.717 8
 2 -8 -15 777.232 297.524 7
 2 -8 -15 300.725 249.89 8
 2 -8 -16 -194.548 233.278 7
 2 -8 -16 348.528 247.165 8
 2 -8 -17 3927.35 525.085 8
 2 -8 -18 -54.2157 154.526 8
 2 9 -16 6091.42 602.918 9
 2 9 -15 4611.74 553.455 9
 2 9 -14 7581.32 748.056 13
 2 9 -14 7929.68 757.151 9
 2 9 -13 9138.45 854.775 13
 2 9 -13 11598.3 934.073 9
 2 9 -12 2550.79 500.481 13
 2 9 -12 3492.05 560.181 9
 2 9 -11 262.208 284.432 13
 2 9 -11 92.4507 245.435 9
 2 9 -10 30815.6 1645.87 13
 2 9 -10 31620 1640.46 9
 2 9 -9 20907.3 1361.27 9
 2 9 -8 14117.7 1148.32 9
 2 9 -7 2058.23 499.119 9
 2 9 -6 36860.6 1828.32 9
 2 9 -5 1539.82 472.859 9
 2 9 -4 42332.7 1950.37 9
 2 9 -3 4336.27 647.184 9
 2 9 -2 7526.59 836.789 9
 2 9 -1 34861.6 1770.77 9
 2 9 0 3178.17 549.669 9
 2 9 1 34287.2 1747.22 9
 2 9 2 9756.47 961.259 9
 2 9 3 3537.85 618.363 9
 2 9 4 44261.7 1974.1 9
 2 9 5 1190.18 363.161 9
 2 9 6 37929.5 1812.73 9
 2 9 7 2624.73 513.483 9
 2 -9 -7 1797.48 399.904 8
 2 -9 -8 15452.5 1157.1 7
 2 -9 -8 16230.7 1132.01 8
 2 -9 -9 22186.2 1367.03 7
 2 -9 -9 22258.7 1324.12 8
 2 -9 -10 32146.6 1621.05 7
 2 -9 -10 31654.1 1561.64 8
 2 -9 -11 234.905 245.86 7
 2 -9 -11 69.2302 220.998 8
 2 -9 -12 2841.79 498.344 7
 2 -9 -12 3212.72 515.308 8
 2 -9 -13 10849.7 860.403 7
 2 -9 -13 12071.5 923.352 8
 2 -9 -14 7352.85 687.577 7
 2 -9 -14 8735.91 752.124 8
 2 -9 -15 2927.2 421.534 7
 2 -9 -15 4174.47 500.712 8
 2 -9 -16 4202.8 446.018 7
 2 -9 -16 5660.23 546.427 8
 2 10 -14 271.413 189.892 9
 2 10 -13 1806.49 391.217 9
 2 10 -12 3601.29 517.255 9
 2 10 -11 11252.8 892.316 9
 2 10 -10 4207.87 584.796 9
 -2 -10 -10 4720.14 550.168 8
 2 10 -9 6155.94 715.01 9
 2 10 -8 821.598 342.629 9
 2 10 -7 3775.13 625.194 9
 2 10 -6 16305.3 1178.11 9
 2 10 -5 6569.73 759.644 9
 2 10 -4 3297.64 546.607 9
 2 10 -3 2464.46 499.153 9
 2 10 -2 32439.2 1680.01 9
 2 10 -1 20508.3 1333.15 9
 2 10 0 1206.98 398.234 9
 2 10 1 18798.1 1272.59 9
 2 10 2 34107.1 1692.76 9
 2 10 3 2717.93 533.244 9
 2 10 4 3986.08 629.18 9
 2 10 5 5457.85 692.073 9
 2 10 6 16482.7 1155.19 9
 2 -10 -7 4819.57 635.102 7
 2 -10 -8 1008.19 292.334 7
 2 -10 -8 770.706 255.333 8
 2 -10 -9 6246.74 691.629 7
 2 -10 -9 5735.37 615.027 8
 2 -10 -10 4239.54 558.286 7
 2 -10 -10 4556.77 553.078 8
 2 -10 -11 11661.8 868.572 7
 2 -10 -11 12108.3 853.787 8
 2 -10 -12 2958.65 423.185 7
 2 -10 -12 3005.89 417.761 8
 2 -10 -13 1259.29 283.274 7
 2 -10 -13 1143.57 280.678 8
 2 -10 -14 343.557 174.392 7
 2 -10 -14 757.996 215.132 8
 2 11 -11 2897.59 406.956 9
 2 11 -10 6973.01 616.317 9
 -2 -11 -10 7036.86 544.976 8
 2 11 -9 4977.02 563.066 9
 -2 -11 -9 5743.81 534.856 8
 2 11 -8 1615.62 363.807 9
 2 11 -7 6715.49 701.206 9
 2 11 -6 8194.3 766.411 9
 2 11 -5 614.508 338.917 9
 2 11 -4 7296.52 753.462 9
 2 11 -3 4609.67 600.6 9
 2 11 -2 17349.9 1138.81 9
 2 11 -1 109.283 244.936 9
 2 11 0 1580.5 426.553 9
 2 11 1 554.765 296.587 9
 2 11 2 16831.1 1113.85 9
 2 11 3 6609.86 713.885 9
 2 11 4 7328.93 747.304 9
 2 -11 -5 284.768 226.443 7
 2 11 5 903.337 338.68 9
 2 -11 -6 6611.9 672.459 7
 2 -11 -7 8068.84 726.143 7
 2 -11 -8 1764.79 361.113 7
 2 -11 -9 5770.15 569.444 7
 2 -11 -10 8030.25 621.085 7
 2 -11 -10 6510.7 534.404 8
 2 -11 -11 3185.88 381.386 7
 2 12 -5 8698.16 660.061 9
 2 12 -4 1607.44 347.41 9
 2 12 -3 4028.52 496.219 9
 2 12 -2 682.64 262.938 9
 2 12 -1 11056.5 783.909 9
 2 12 0 1982.41 363.339 9
 2 12 1 11518.6 802.866 9
 2 12 2 216.978 179.444 9
 2 -12 -3 2787.23 404.394 7
 2 12 3 3605.6 455.319 9
 2 -12 -4 1239.35 284.84 7
 2 -12 -5 8166.32 628.816 7
 3 0 0 291.435 387.671 6
 3 0 0 -923.129 575.077 4
 3 0 1 74430.2 4810.92 6
 3 0 -1 80038 4899.84 4
 3 0 2 126192 6245.24 6
 3 0 -2 121105 6025.15 4
 3 0 3 1384.22 690.662 6
 3 0 -3 356.386 429.489 4
 3 0 4 2151.98 925.7 6
 3 0 -4 2565.65 888.468 4
 3 0 5 19710.6 2586.14 6
 3 0 -5 21266.1 2566.98 4
 3 0 6 2375.79 891.52 6
 3 0 -6 4194.9 1145.77 3
 3 0 -6 1902.61 854.16 4
 3 0 -7 40406.3 3529.46 3
 3 0 7 44129.4 3952.98 6
 3 0 -7 41528.3 3622.78 4
 3 0 -8 -633.866 531.353 4
 3 0 -8 -827.885 642.927 3
 3 0 -9 4021.54 1168.33 4
 3 0 -9 3735.54 1134.41 3
 3 0 10 1614.84 452.76 12
 3 0 -10 1730.48 411.234 8
 3 0 11 114494 3166.47 12
 3 0 -11 114334 3102.82 8
 3 0 12 5065.19 755.113 12
 3 0 -12 4061.64 611.837 8
 3 0 -13 27901.9 1581.52 8
 3 0 -14 37762.4 1850.64 8
 3 0 -15 13868.9 1150.81 8
 3 0 -16 6166.36 761.437 8
 3 0 -17 3919.18 625.086 8
 3 0 -18 821.823 331.991 14
 3 0 -19 921.8 304.43 14
 3 0 -21 2314.05 415.275 10
 3 1 -21 6785.03 643.971 10
 3 1 -20 1108.06 319.366 10
 3 1 -18 17582.4 1154.79 14
 3 1 -17 290.511 240.99 14
 3 1 -16 771.242 277.243 14
 3 1 -15 45453.1 2053.12 14
 3 1 -14 5524.05 740.828 14
 3 1 -14 5050.78 704.144 8
 3 1 -13 1154.37 405.281 8
 3 1 -12 31943.6 1669.5 8
 3 1 -11 75284.7 2535.22 8
 3 -1 10 48062.6 1980.97 12
 3 1 -10 45905.5 1941.84 8
 3 1 -9 3408.7 1162.42 3
 3 -1 8 1134.11 729.509 6
 3 1 -8 1324.15 791.321 3
 3 -1 7 1194.48 709.666 6
 3 1 -7 2465.47 953.597 3
 3 -1 6 1236.75 668.1 6
 3 1 -6 -224.417 420.519 3
 3 -1 5 10318.6 1830.2 6
 3 1 -5 11153.9 1776.15 3
 3 1 -5 13789.8 2085.68 4
 3 -1 4 11222.7 1893.1 6
 3 1 -4 13073.1 1906.85 3
 3 1 -4 12455.7 1897.24 4
 3 1 -3 23288.7 2438.51 3
 3 -1 3 21453.2 2623.31 6
 3 1 -3 22530.7 2562.29 4
 3 -1 2 16641.7 2328.59 6
 3 1 -2 17601 2280.76 4
 3 -1 1 53959 4114.9 6
 3 -1 1 52364.4 4018.31 4
 -3 1 0 1115 555.195 1
 3 -1 0 1601.88 760.207 4
 3 1 1 59271.1 4284.3 6
 -3 1 -1 56122 3736.54 1
 3 -1 -1 52099 4029.11 4
 3 1 2 18027.2 2368.5 6
 -3 1 -2 17978.7 2109.68 1
 3 -1 -2 17772.1 2348.16 4
 3 1 3 25131.5 2824.84 6
 3 -1 -3 21894.6 2642.02 4
 3 1 4 14274.3 2171.01 6
 3 -1 -4 12906.4 2058.08 4
 3 -1 -5 7031.75 1548.5 4
 -3 -1 5 10030 1652.95 5
 3 -1 -6 3318.56 1112.32 4
 3 1 6 2016.82 926.921 6
 -3 -1 6 2369.59 875.551 5
 3 -1 -7 1782.9 858.842 4
 3 1 7 2826.08 1157.17 6
 -3 -1 7 3449.52 1043.65 5
 3 -1 -8 1129.94 655.197 4
 3 1 8 2555.73 1059.36 6
 -3 -1 8 2458.58 972.614 5
 3 1 9 1711.66 425.856 12
 -3 -1 9 3120.09 1089.69 5
 3 -1 -10 48105.3 1968.95 7
 3 1 10 46306.3 2008.8 12
 3 -1 -10 49833.9 1998.4 8
 3 -1 -11 71605.7 2455.62 7
 3 1 11 71179 2528.14 12
 3 -1 -11 69939.6 2423.31 8
 3 -1 -12 30837.4 1629.36 7
 3 1 12 32440.3 1745.45 12
 3 -1 -12 31293.4 1647.85 8
 3 1 13 1652.28 513.806 12
 3 -1 -13 1204.49 370.381 8
 3 -1 -14 4409.49 678.225 8
 3 -1 -15 43838.6 1988.76 8
 3 -1 -16 1462.63 426.541 8
 3 -1 -17 236.496 296.914 8
 3 -1 -18 14971.5 1122.56 8
 3 -1 -19 7012.09 759.677 8
 3 -1 -20 783.424 263.722 14
 3 -1 -21 6872.97 600.938 14
 3 -1 -21 6499.13 607.059 10
 3 2 -21 1612.49 344.567 10
 3 2 -20 221.977 188.796 10
 3 2 -19 4990.67 636.848 10
 3 2 -18 2578.66 519.564 10
 3 2 -16 -179.185 197.265 14
 3 2 -15 38512.7 1839.86 14
 3 2 -14 8814.8 913.202 14
 3 2 -13 36939 1848.33 14
 3 2 -12 190.976 223.478 14
 3 2 -11 13628.4 1120.62 14
 3 2 -10 8803.63 895.285 14
 3 2 -10 9944.32 938.441 10
 3 2 -9 15650.7 1169 14
 3 2 -9 13616 1069.28 10
 3 2 -8 40654.8 3908.42 3
 3 -2 8 39928.4 3827.98 6
 3 -2 7 9068.5 1781.19 6
 3 2 -7 9895.75 1908.88 3
 3 -2 6 13635.3 2127.84 6
 3 2 -6 10754.4 1897.8 3
 3 2 -5 36156.6 3363.73 3
 3 -2 5 29270.5 3122.46 6
 3 2 -4 60298.7 4237.4 3
 3 -2 4 49225.5 3984.28 6
 3 -2 3 17168.6 2406.2 6
 3 2 -3 17570.3 2325.37 3
 3 2 -2 74414.4 4563.7 3
 3 -2 2 67532.2 4625.31 6
 3 -2 2 76662.1 4979.24 4
 -3 2 1 12032 1844.24 1
 3 -2 1 11108.7 1915.26 6
 3 2 -1 14826.1 1995 3
 3 -2 1 14131 2156.77 4
 -3 2 0 1040.98 535.238 1
 3 -2 0 3393.85 1110.14 4
 -3 2 -1 14167.8 1987.98 1
 3 2 1 14531.7 2135.23 6
 3 -2 -1 15254.3 2254.02 4
 3 2 2 78420.2 5000.21 6
 -3 2 -2 65123.4 4263.8 1
 3 -2 -2 74204.8 4920.56 4
 3 -2 -3 16966.6 2380.7 4
 3 2 3 18060.2 2457.04 6
 -3 2 -3 15677.1 2068.12 1
 3 2 4 50804.2 4068.93 6
 3 -2 -4 53943.1 4242.17 4
 -3 2 -4 54813 3921.32 1
 3 -2 -5 19767.6 2621.51 4
 3 2 5 34138 3393.15 6
 3 -2 -6 8465.56 1715.31 4
 3 2 6 13113.5 2133.73 6
 -3 -2 6 14324.5 2124.99 5
 3 -2 -7 8192.42 1706.09 4
 3 2 7 11356 2019.83 6
 -3 -2 7 10264.8 1849.01 5
 3 2 8 36210.7 3770.78 6
 -3 -2 8 41267 3813.73 5
 3 -2 -8 34141.4 3584.42 4
 3 -2 -9 13982.2 1056.25 7
 3 2 9 14520.6 1141.67 12
 3 -2 -9 12780 1007.86 8
 3 2 10 9893.98 966.753 12
 3 -2 -10 9356.26 894.964 7
 3 -2 -10 10138.6 915.879 8
 3 -2 -11 13342.5 1064.44 7
 3 2 11 12460.5 1107.74 12
 3 -2 -11 12629.7 1036.89 8
 3 -2 -12 251.137 275.432 7
 3 2 12 762.128 426.746 12
 3 -2 -12 401.303 296.975 8
 3 -2 -13 37112.9 1821.36 7
 3 2 13 37865.4 1905.55 12
 3 -2 -13 38217.6 1828.45 8
 3 -2 -14 8469.19 880.701 8
 3 -2 -15 35603.4 1784.07 8
 3 -2 -16 225.583 262.228 8
 3 -2 -17 16767.5 1196 8
 3 -2 -18 2064.17 459.663 8
 3 -2 -19 5552.66 668.554 8
 3 -2 -20 -47.9178 238.553 8
 3 -2 -21 1649.83 310.222 14
 3 -2 -21 1591.67 297.759 10
 3 3 -21 7330.75 624.162 10
 3 3 -20 2035.3 377.789 10
 3 3 -19 6047.85 679.145 10
 3 3 -18 1018.01 353.546 10
 3 3 -17 9857.51 933.553 10
 3 -3 17 9922.44 838.631 15
 3 3 -16 4983.6 704.247 10
 3 3 -15 10501.4 1009.74 10
 3 3 -14 23256.3 1476.02 10
 3 3 -13 13605.5 1119.34 14
 3 3 -13 12169.1 1079.93 10
 3 3 -12 9547.34 953.036 14
 3 3 -12 7913.32 868.921 10
 3 3 -11 9897.47 961.899 14
 3 3 -11 8623.58 912.392 10
 3 3 -10 10703.8 991.415 14
 3 3 -10 9659.91 946.761 10
 3 3 -9 22888.9 1434.07 14
 3 3 -9 25326.8 1490.46 10
 3 3 -8 6389.87 753.811 14
 3 3 -8 8111.02 848.685 10
 3 3 -7 69748.8 5044.01 3
 3 -3 7 68643.6 4969.13 6
 3 3 -7 71931.3 2444.2 10
 3 3 -6 43235.7 3929.74 3
 3 -3 6 44840 3950.97 6
 3 3 -5 24445.2 2902.28 3
 3 -3 5 22218.7 2723.19 6
 3 -3 4 4675.77 1293.47 6
 3 3 -4 3442.59 1104.97 3
 -3 3 3 13918.5 2120.19 1
 3 -3 3 18429.4 2420.18 6
 3 3 -3 15574.2 2301.79 3
 -3 3 2 9579.69 1755.85 1
 3 -3 2 7953.03 1601.84 6
 3 3 -2 9750.06 1760.52 3
 3 -3 2 6943.01 1549.36 4
 -3 3 1 8389.29 1624.68 1
 3 3 -1 7414.08 1535.53 3
 3 -3 1 8696.69 1809.71 4
 3 3 0 42750.7 3570.52 3
 -3 3 0 36346.4 3367.38 1
 3 -3 0 35383.8 3454.9 4
 -3 3 -1 8459.58 1671.2 1
 3 -3 -1 7538.14 1677.03 4
 3 3 2 10714.1 1896.38 6
 -3 3 -2 9111.63 1684.17 1
 3 -3 -2 9160.2 1814.19 4
 3 -3 -3 17997.2 2491.62 4
 3 3 3 14585.5 2174.98 6
 -3 3 -3 15312.8 2170.89 1
 3 -3 -4 4690.82 1319.04 4
 3 3 4 4263.86 1252.65 6
 -3 3 -4 5345.37 1309.14 1
 3 -3 -5 23300.4 2965.37 4
 3 3 5 22194.8 2736.67 6
 -3 3 -5 20372.6 2584.87 1
 3 3 6 47633.8 4106.09 6
 -3 -3 6 42768.5 3769.84 5
 3 -3 -6 36619 3698.13 4
 3 3 7 66734.9 4929.06 6
 3 3 7 68507.1 2437.67 12
 -3 -3 7 69323.5 4942.13 5
 3 -3 -8 7084.55 753.04 7
 3 3 8 7815.99 855.459 12
 3 3 9 22559.3 1453.26 12
 3 -3 -9 22581.7 1359.06 7
 3 -3 -9 20764.6 1285.98 8
 3 3 10 9905.85 976.328 12
 3 -3 -10 11045.5 981.454 7
 3 -3 -10 9841.91 911.846 8
 3 3 11 7841.29 899.65 12
 3 -3 -11 8352.95 869.402 7
 3 -3 -11 7966.98 824.087 8
 3 -3 -12 6973.32 794.363 7
 3 3 12 7521.21 887.621 12
 3 -3 -12 8716.91 887.279 8
 3 -3 -13 12184.1 1057.97 7
 3 3 13 13648.8 1175.09 12
 3 -3 -13 12487.9 1060.66 8
 3 -3 -14 22054.8 1409.69 7
 3 3 14 24307.6 1546.62 12
 3 -3 -14 23576.4 1444.94 8
 3 -3 -15 10705.9 998.763 7
 3 -3 -15 10410.6 966.84 8
 3 -3 -16 5849.41 728.367 8
 3 -3 -17 10098.2 918.047 8
 3 -3 -18 1791.8 407.921 8
 3 -3 -19 6679.22 704.719 8
 3 -3 -20 2041.61 369.39 8
 3 -3 -21 8922.42 680.466 14
 3 -3 -21 8157.8 653.615 8
 3 4 -20 6609.81 624.65 13
 -3 -4 -20 5814.17 512.548 11
 3 4 -20 6818.38 630.093 10
 3 4 -19 3374.31 488.424 13
 3 4 -19 3601.32 513.817 10
 3 4 -18 1952.67 416.692 10
 3 4 -17 2304.68 456.678 10
 3 4 -16 7096.96 800.235 10
 3 4 -15 10161.8 975.125 10
 3 4 -14 18359.6 1317.53 10
 3 4 -13 40031.9 1936.98 10
 3 4 -12 26145.5 1575.65 10
 3 4 -11 5818.51 739.44 14
 3 4 -11 6244.71 789.455 10
 3 4 -10 18891.3 1297.91 14
 3 4 -10 19843.4 1365.11 10
 3 4 -9 14659.3 1160.14 14
 3 4 -9 16713.7 1235.54 10
 3 4 -8 2662 511.413 14
 3 4 -8 2857.19 537.639 10
 3 4 -7 23423.7 1441.56 14
 3 4 -7 20725.9 1353.29 10
 3 4 -6 2311.91 483.365 14
 3 4 -6 2225.7 464.82 10
 3 4 -5 20487.5 1323.14 10
 3 4 -4 12266 2141.62 3
 -3 4 3 7756.09 1703.92 1
 3 4 -3 10759 2062.73 3
 3 4 -2 22384.3 2803.96 3
 -3 4 2 23599 2882.8 1
 3 -4 2 25943.4 3025.29 4
 -3 4 1 13568.1 2161.57 1
 3 4 -1 13548.7 2210.02 3
 3 -4 1 16498.8 2436.98 4
 -3 4 0 3537.78 1095.57 1
 3 -4 0 2165.63 914.684 4
 -3 4 -1 14432.2 2215.55 1
 3 -4 -1 11824 2125.24 4
 3 -4 -2 21721.5 2817.13 4
 -3 4 -2 17302.2 2482.48 1
 3 -4 -3 7583.13 1705.69 4
 -3 4 -3 6393.36 1484.66 1
 3 -4 -4 10493.9 2025.12 4
 -3 4 -4 10312.9 1931.14 1
 3 4 5 21375.5 1382.82 14
 3 4 5 18868.2 1291.34 12
 3 -4 -6 1667.78 373.793 7
 3 4 6 2810.46 560.802 12
 3 4 7 19917.3 1354.37 12
 3 -4 -7 19816.6 1272.03 7
 3 -4 -8 2097.38 474.057 7
 3 4 8 2797.03 556.068 12
 3 -4 -9 17010.4 1223 7
 3 4 9 16501 1256.4 12
 3 -4 -10 19927 1321.58 7
 3 4 10 17428.5 1299.14 12
 3 -4 -10 19536.4 1266.52 8
 3 4 11 6153.67 802.27 12
 3 -4 -11 5439.86 721.361 7
 3 -4 -11 5781.78 712.23 8
 3 -4 -12 25893.7 1527.82 7
 3 4 12 21954.2 1465.87 12
 3 -4 -12 26078.4 1494.14 8
 3 -4 -13 44169.4 1984.94 7
 3 4 13 45168.2 2090.99 12
 3 -4 -13 45593.5 1988.55 8
 3 -4 -14 20220.3 1344.27 7
 3 4 14 20100.6 1392.83 12
 3 -4 -14 20297.1 1316.64 8
 3 -4 -15 10722.8 984.428 7
 3 -4 -15 10280.9 944.738 8
 3 -4 -16 8985.45 858.769 8
 3 -4 -17 3197.68 532.293 8
 3 -4 -18 2205.01 416.942 8
 3 -4 -19 2693.78 421.6 8
 3 -4 -20 6350.31 604.809 8
 3 5 -19 363.269 210.203 13
 3 5 -19 504.733 236.752 10
 3 5 -18 4037.79 542.522 13
 3 5 -18 3753.96 512.707 10
 3 5 -17 1306.68 357.231 13
 3 5 -17 1609.49 382.82 10
 3 5 -16 701.42 366.03 13
 3 5 -16 847.22 313.824 10
 3 5 -15 191.312 282.551 13
 3 5 -15 -92.1468 269.33 10
 3 5 -14 64.2833 245.58 13
 3 5 -14 49.0072 258.393 10
 3 5 -13 822.138 342.951 13
 3 5 -13 161.996 207.223 10
 3 5 -12 9309.86 937.537 13
 3 5 -12 9969.24 993.464 10
 3 5 -11 10303.8 995.143 13
 3 5 -11 10908.3 1027.69 10
 3 5 -10 26509 1546.76 13
 3 5 -10 25484.3 1551.05 10
 3 5 -9 62031.5 2338.22 14
 3 5 -9 65898.5 2406.71 13
 3 5 -9 59775.4 2364.56 10
 3 5 -8 38545.3 1850.63 14
 3 5 -8 40278.3 1859.84 13
 3 5 -8 34212.2 1789.22 10
 3 5 -7 9038.49 869.018 13
 3 5 -7 9306.2 927.58 14
 3 5 -7 7741.21 850.69 10
 3 5 -6 8286.4 878.502 14
 3 5 -6 8822.25 903.915 10
 3 5 -5 10153.2 962.652 14
 3 5 -5 10903.2 992.292 10
 3 5 -4 29294.4 1619.79 14
 3 5 -4 29377.5 1607.44 10
 3 5 -3 11036 1008.37 14
 3 5 -2 62281.8 2371.5 14
 3 5 -1 3732.44 604.796 14
 3 5 -1 4274.76 628.532 12
 3 5 0 1647.75 445.452 14
 3 5 0 1663.61 448.741 12
 3 5 1 5557.75 728.864 14
 3 5 1 3741.03 570.599 12
 3 5 2 66195.5 2446.07 14
 3 5 2 65435.3 2400.85 12
 3 5 3 12830.2 1108.95 14
 3 5 3 12833.7 1076.33 12
 3 5 4 30246.5 1661.8 12
 3 -5 -5 11243.7 973.75 7
 3 5 5 10304.2 985.5 12
 3 -5 -6 8107.52 841.389 7
 3 5 6 8039.61 870.767 12
 3 -5 -7 8642.82 875.621 7
 3 5 7 7586.59 877.429 12
 3 -5 -8 39369.6 1847.39 7
 3 5 8 37003.7 1871.13 12
 3 -5 -9 58925.7 2284.05 7
 3 5 9 58476.2 2365.25 12
 3 5 10 25856.9 1579.87 12
 3 -5 -10 26482.2 1538.71 7
 3 -5 -10 26551.7 1473.35 8
 3 5 11 13578.6 1159.63 12
 3 -5 -11 11709.4 1025.75 7
 3 -5 -11 12061.5 1007.68 8
 3 -5 -12 10512.3 980.302 7
 3 5 12 9646.43 1003.93 12
 3 -5 -12 10276.6 965.251 8
 3 -5 -13 718.622 393.104 7
 3 5 13 775.063 391.636 12
 3 -5 -13 282.308 257.08 8
 3 -5 -14 204.823 230.138 7
 3 -5 -14 -81.9991 219.568 8
 3 -5 -15 184.702 256.089 7
 3 -5 -15 127.846 243.741 8
 3 -5 -16 940.758 347.554 7
 3 -5 -16 1183.94 350.64 8
 3 -5 -17 1623.64 389.925 8
 3 -5 -18 3227.33 472.43 8
 3 -5 -19 785.651 248.595 8
 3 6 -18 1915.25 368.724 13
 3 6 -18 2234.44 363.905 10
 3 6 -17 3709.89 513.77 13
 3 6 -17 3001.04 454.817 10
 3 6 -16 3288.45 502.938 13
 3 6 -16 2949.77 481.336 10
 3 6 -15 203.333 241.346 13
 3 6 -15 969.931 328.061 10
 3 6 -14 38225 1758.28 13
 3 6 -14 34164.9 1664.53 10
 3 6 -13 12309.4 1032.5 13
 3 6 -13 12059.3 1038.61 10
 3 6 -12 11093.7 1004.56 13
 3 6 -12 11933.7 1046.28 10
 3 6 -11 10688.3 990.057 13
 3 6 -11 10312 980.996 10
 3 6 -10 9409.37 937.352 13
 3 6 -10 8383.65 906.76 10
 3 6 -9 7114.06 813.078 13
 3 6 -9 5291.69 716.176 10
 3 6 -8 8104.6 870.243 13
 3 6 -8 6989.92 827.507 10
 3 6 -7 20395.3 1350.17 14
 3 6 -7 22696.3 1414.62 13
 3 6 -7 20612.1 1395.84 10
 3 6 -6 2823.46 548.601 14
 3 6 -6 2260.61 502.506 13
 3 6 -6 1798.48 468.137 10
 3 6 -5 9159.98 916.409 14
 3 6 -4 7869.84 884.881 14
 3 6 -3 14046.3 1160.43 14
 3 6 -2 103406 3112.84 14
 3 6 -1 22541.3 1461.43 14
 3 6 -1 24268.9 1505.09 12
 3 6 0 2583.43 530.35 14
 3 6 0 2909.82 543 12
 3 6 1 25108.7 1552.74 14
 3 6 1 23850.3 1487.49 12
 3 6 2 105661 3131.61 12
 3 6 3 14753.7 1185.57 12
 3 6 4 6986.95 820.128 12
 3 6 5 7840.44 877.108 12
 3 -6 -6 2183.47 454.418 7
 3 6 6 2097.69 463.972 12
 3 -6 -7 20003 1343.8 7
 3 6 7 16074.6 1234.61 12
 3 -6 -8 6203.6 760.852 7
 3 6 8 6488.71 805.35 12
 3 -6 -9 7509.61 846.599 7
 3 6 9 6205.86 810.829 12
 3 -6 -10 9420.66 946.698 7
 3 6 10 9938.38 992.672 12
 3 -6 -10 8208.57 822.697 8
 3 -6 -11 11366.8 1013.38 7
 3 6 11 11897.4 1065.29 12
 3 -6 -11 10872.3 945.785 8
 3 -6 -12 11642.4 1011.28 7
 3 6 12 11808.1 1031.88 12
 3 -6 -12 12380.6 991.06 8
 3 -6 -13 13720.5 1098.47 7
 3 6 13 13079.6 1088 12
 3 -6 -13 12963.9 1004.38 8
 3 -6 -14 33816.3 1654.47 7
 3 -6 -14 34911 1618.55 8
 3 -6 -15 753.619 290.838 7
 3 -6 -15 1282.09 338.224 8
 3 -6 -16 2674.7 459.837 7
 3 -6 -16 2966.99 470.772 8
 3 -6 -17 3162.24 451.818 8
 3 -6 -18 3099.86 427.8 8
 3 7 -17 -197.008 203.485 13
 3 7 -16 1526.8 346.954 13
 3 7 -15 2211.23 431.866 13
 3 7 -14 198.805 234.333 13
 3 7 -14 142.433 221.825 10
 3 7 -13 2790.78 496.348 13
 3 7 -13 2670.33 493.81 10
 3 7 -12 4144.16 602.194 13
 3 7 -12 4172.13 617.761 10
 3 7 -11 18269.5 1238.59 13
 3 7 -11 17451.5 1217.09 10
 3 7 -10 4173.98 610.99 13
 3 7 -9 2057.18 458.355 13
 3 7 -8 9410.54 921.75 13
 3 7 -7 38315.4 1826.93 13
 3 7 -7 37869 1773.23 9
 3 7 -6 2719.06 516.937 13
 3 7 -6 2623.56 488.626 9
 3 7 -5 3622.43 615.008 14
 3 7 -5 3784.97 598.815 13
 3 7 -5 3834.39 575.385 9
 3 7 -4 4083.99 642.168 14
 3 7 -3 14395.9 1169.52 14
 3 7 -3 13345.5 1139.68 12
 3 7 -2 56696.5 2312.02 12
 3 7 -1 31170.5 1721.8 12
 3 7 0 66832.2 2517.65 12
 3 7 1 31451.2 1722.09 12
 3 7 2 54935.9 2275.25 12
 3 7 3 14180.5 1169.46 12
 3 7 4 2893.88 556.262 12
 3 7 5 2999.08 545.563 12
 3 -7 -6 2350.61 531.43 7
 3 7 6 2002 481.577 12
 3 -7 -7 34932.8 1763.52 7
 3 7 7 34030.3 1774.55 12
 3 -7 -8 8062.19 866.757 7
 3 7 8 7785.02 859.951 12
 3 -7 -9 1502.58 388.099 7
 3 7 9 2130.91 471.576 12
 3 -7 -10 4744.79 658.551 7
 3 7 10 4730.82 672.218 12
 3 -7 -11 17566.5 1217.07 7
 3 7 11 16861.8 1187.28 12
 3 -7 -11 18146.6 1143.25 8
 3 -7 -12 3943.62 608.932 7
 3 7 12 4467.08 620.777 12
 3 -7 -12 3546.85 523.782 8
 3 -7 -13 2741.34 481.215 7
 3 7 13 3274.56 532.203 12
 3 -7 -13 2284.19 424.113 8
 3 -7 -14 569.253 294.912 7
 3 -7 -14 39.7432 175.358 8
 3 -7 -15 1694.34 368.466 7
 3 -7 -15 2645.11 424.545 8
 3 -7 -16 858.038 288.44 7
 3 -7 -16 1748.6 327.902 8
 3 -7 -17 113.271 157.341 8
 3 8 -15 3991.29 466.314 13
 3 8 -15 4825.08 495.963 9
 3 8 -14 192.101 193.24 13
 3 8 -14 103.596 174.557 9
 3 8 -13 11546.6 860.892 13
 3 8 -13 11129 825.288 9
 3 8 -12 4879.22 610.775 13
 3 8 -12 5478.45 625.274 9
 3 8 -11 11735.9 937.403 13
 3 8 -11 12428.6 944.456 9
 3 8 -10 67.1425 230.678 13
 3 8 -10 512.277 301.332 9
 3 8 -9 19.2476 219.741 13
 3 8 -9 781.299 333.886 9
 3 8 -8 9194.25 849.938 9
 3 8 -7 11989.8 990.662 9
 3 8 -6 13816 1051.34 9
 3 8 -5 18731.9 1312.26 12
 3 8 -5 17208 1181.58 9
 3 8 -4 20187.6 1364.67 12
 3 8 -4 20934.4 1297.84 9
 3 8 -3 5507.21 719.146 12
 3 8 -3 6168.78 707.247 9
 3 8 -2 1476.52 402.163 12
 3 8 -1 13497.3 1119.68 12
 3 8 0 17101.1 1241.34 12
 3 8 1 15157 1181.81 12
 3 8 2 2321.25 502.228 12
 3 8 3 5136.41 705.301 12
 3 8 4 20506 1355.22 12
 3 -8 -5 17266.1 1224.53 7
 3 8 5 20655.4 1346.46 12
 3 -8 -6 10739.9 965.715 7
 3 8 6 10913.2 992.031 12
 3 -8 -7 11898.1 1021.81 7
 3 8 7 11763.7 1002.53 12
 3 -8 -8 8880.75 883.706 7
 3 8 8 8786.52 849.802 12
 3 -8 -9 476.067 252.268 7
 3 8 9 -22.8624 197.141 12
 3 -8 -10 286.545 273.682 7
 3 8 10 196.306 222.549 12
 3 -8 -11 11698.1 941.411 7
 3 -8 -12 4811.31 591.784 7
 3 -8 -12 5152.34 552.059 8
 3 -8 -13 10141.7 833.544 7
 3 -8 -13 10582 759.824 8
 3 -8 -14 17.8781 184.034 7
 3 -8 -14 -47.5892 150.469 8
 3 -8 -15 3385.16 440.359 7
 3 -8 -15 4518.92 452.288 8
 3 9 -13 1165.31 258.288 12
 3 9 -13 2134.79 331.639 9
 3 9 -12 612.862 232.158 12
 3 9 -12 82.1921 172.083 9
 3 9 -11 3383.16 481.048 12
 3 9 -11 3717.11 475.758 9
 3 9 -10 1795.1 398.185 12
 3 9 -10 1356.58 312.823 9
 3 9 -9 3781.77 530.3 12
 3 9 -9 3706.68 498.146 9
 3 9 -8 1228.11 352.385 12
 3 9 -8 971.764 328.832 9
 3 9 -7 989.227 307.875 12
 3 9 -7 1292.44 351.024 9
 3 9 -6 10815.7 926.171 12
 3 9 -6 11108 910.521 9
 3 9 -5 451.651 255.697 12
 3 9 -5 711.416 309.095 9
 3 9 -4 2382.59 482.663 12
 3 9 -4 1628.79 366.367 9
 3 9 -3 555.764 288.805 12
 3 9 -3 696.042 321.84 9
 3 9 -2 1238.47 374.136 12
 3 9 -2 1089.99 353.057 9
 3 9 -1 20884.1 1316.72 12
 3 9 -1 20249.6 1215.16 9
 3 9 0 9960.39 905.902 12
 3 9 0 10735.4 888.319 9
 3 9 1 20502.5 1281.2 12
 3 9 2 793.204 266.166 12
 3 9 3 511.124 256.897 12
 3 -9 -4 2443.53 474.664 7
 3 9 4 2013.15 416.077 12
 3 -9 -5 325.828 213.935 7
 3 9 5 612.636 215.075 12
 3 -9 -6 8956.97 846.519 7
 3 -9 -7 1540.62 419.034 7
 3 -9 -8 1442.26 373.067 7
 3 -9 -9 2764.21 469.039 7
 3 -9 -10 1748.7 372.661 7
 3 -9 -11 2788.83 453.278 7
 3 -9 -12 317.512 208.745 7
 3 -9 -13 2015.11 351.743 7
 3 10 -9 4281.55 468.054 12
 3 10 -9 3728.37 430.747 9
 3 10 -8 14721.9 877.094 12
 3 10 -8 14410.3 858.905 9
 3 10 -7 3041.41 428.725 12
 3 10 -7 2586.71 395.994 9
 3 10 -6 1512.48 321.548 12
 3 10 -6 2765.26 435.735 9
 3 10 -5 684.953 226.788 12
 3 10 -5 1039.16 315.604 9
 3 10 -4 18620.3 1067.25 12
 3 10 -4 17899 1040.42 9
 3 10 -3 13083.2 908.218 12
 3 10 -3 11687.2 846.092 9
 3 10 -2 19081.6 1087.87 12
 3 10 -2 18829.9 1071.66 9
 3 10 -1 16564.8 1004.66 9
 3 10 0 1344.19 315.478 9
 3 10 1 16307.3 985.511 9
 3 -10 -3 12298.9 924.147 7
 3 -10 -4 18684.7 1124.35 7
 3 -10 -5 924.395 268.293 7
 3 -10 -6 2345.21 421.412 7
 3 -10 -7 2685.41 425.778 7
 3 -10 -8 13365.3 869.754 7
 3 -10 -9 3581.82 449.876 7
 3 11 -4 9305.28 619.062 9
 3 11 -3 892.542 229.769 9
 3 11 -2 33.6955 145.023 9
 3 11 -1 1653.03 283.591 9
 3 -11 0 33224.2 1286.79 7
 3 11 0 32555.3 1160.11 9
 3 -11 -1 1865.9 340.216 7
 3 -11 -2 57.008 162.786 7
 3 -11 -3 698.887 220.709 7
 3 -11 -4 8389.66 640.958 7
 4 0 0 -143.361 332.019 14
 4 0 1 56618.8 2234.41 14
 4 0 -1 58214.6 2313.18 14
 4 0 -2 150.991 195.668 14
 4 0 -3 503.505 282.05 14
 4 0 -4 21370.6 1427.91 14
 4 0 -5 4400.68 679.325 14
 4 0 -6 2677.54 543.933 14
 4 0 -7 11966.6 1083.44 14
 4 0 -8 23316.9 1511.28 14
 4 0 8 26726.8 1531 12
 4 0 -9 -46.5435 230.545 14
 4 0 9 116.685 271.66 12
 4 0 -10 -230.543 284.537 14
 4 0 10 444.219 307.174 12
 4 0 -11 23562.9 1506.39 14
 4 0 -12 9358.18 956 14
 4 0 -13 1592.47 432.19 14
 4 0 -14 26358.3 1498.52 14
 4 0 -15 40.1209 216.442 14
 4 0 -16 -190.595 271.18 14
 4 0 -17 12999.9 899.862 14
 4 0 -18 6884.23 603.529 14
 4 1 -18 10527 696.766 14
 4 1 -18 9351.59 642.445 10
 4 1 -17 5787.23 591.345 14
 4 1 -17 6992.74 622.667 10
 4 1 -16 1296.03 337.875 14
 4 1 -16 1028.19 309.277 10
 4 1 -15 2574.41 473.897 14
 4 1 -15 2850.8 462.503 10
 4 1 -14 11975.4 1005.03 14
 4 1 -14 12383.9 956.212 10
 4 1 -13 3897.91 605.374 14
 4 1 -13 4250.37 566.35 10
 4 1 -12 15595.2 1206.37 14
 4 1 -12 15737.6 1133.88 10
 4 1 -11 43874.2 2038.21 14
 4 1 -11 48217.5 1986.01 10
 4 1 -10 4800.73 707.323 14
 4 1 -10 6034.86 720.131 10
 4 1 -9 8839.05 950.537 14
 4 1 -9 10420.8 950.493 10
 4 1 -8 20405.9 1429.37 14
 4 1 -7 18415.9 1354.25 14
 4 1 -6 1336.42 424.084 14
 4 1 -5 7665.62 893.465 14
 4 1 -4 1525.51 403.951 14
 4 1 -3 8139.41 899.283 14
 4 1 -2 25428.3 1551.33 14
 4 1 -1 393.684 273.051 14
 4 1 0 1898.99 430.41 14
 4 1 1 889.937 295.982 14
 4 -1 -1 300.216 242.837 14
 4 1 2 25915.5 1551.01 14
 4 -1 -2 25103.8 1513.91 14
 4 1 3 9209.42 918.166 14
 4 -1 -3 8587.84 913.441 14
 4 1 3 7502.03 826.566 12
 4 -1 -4 1123.65 400.319 14
 4 1 4 1182.3 368.635 12
 4 -1 -5 7373.06 866.371 14
 4 1 5 7703.66 854.56 12
 4 -1 -6 2131.1 492.724 14
 4 1 6 1805.87 431.633 12
 4 -1 -7 15137.9 1214.39 14
 4 1 7 17411.3 1264.21 12
 4 -1 -8 20057.8 1395.38 14
 4 1 8 20381.4 1376.15 12
 4 -1 -9 9312.23 977.801 14
 4 1 9 9795.61 961.316 12
 4 -1 -10 4577.42 689.552 14
 4 1 10 6049.28 777.946 12
 4 -1 -11 46203.1 2104.65 14
 4 1 11 44354 1989.88 12
 4 -1 -12 16568.5 1245.82 14
 4 -1 -13 3778.32 613.264 14
 4 -1 -14 12400.4 1034.38 14
 4 -1 -15 2242.46 459.82 14
 4 -1 -16 149.334 195.954 14
 4 -1 -17 6498.45 658.498 14
 4 -1 -18 7288.2 621.329 14
 4 2 -17 659.536 201.137 14
 4 2 -17 647.272 235.442 10
 4 2 -16 1046.78 298.334 14
 4 2 -16 568.659 208.138 10
 4 2 -15 1129.46 350.877 14
 4 2 -15 749.883 302.807 10
 4 2 -14 230.863 231.78 14
 4 2 -14 255.363 226.736 10
 4 2 -13 2407.41 475.286 14
 4 2 -13 2118.59 439.727 10
 4 2 -12 16423.1 1216.14 14
 4 2 -12 15777.4 1151.53 10
 4 2 -11 471.551 323.206 14
 4 2 -11 887.85 364.253 10
 4 2 -10 12496.5 1088.68 14
 4 2 -10 14968.6 1159 10
 4 2 -9 34050.1 1815.88 14
 4 2 -9 34761.7 1728.62 10
 4 2 -8 5648.86 776.513 14
 4 2 -8 5424.06 725.338 10
 4 2 -7 11053.6 1051.36 14
 4 2 -7 11669.5 1011.23 10
 4 2 -6 28697 1676.16 14
 4 2 -6 29811.9 1603.44 10
 4 2 -5 20214.9 1410.45 14
 4 2 -4 15410.8 1246.61 14
 4 2 -4 16319 1196.16 12
 4 2 -3 39965 1972.25 14
 4 2 -3 38318.1 1821.57 12
 4 2 -2 1618.24 437.143 14
 4 2 -2 1155.3 371.469 12
 4 2 -1 2725.03 555.52 14
 4 2 -1 3399.91 557.267 12
 4 2 0 19381.6 1439.35 14
 4 2 0 19026.6 1301.28 12
 4 2 1 3061.69 579.72 14
 4 2 1 2822.72 522.328 12
 4 2 2 1498.57 396.746 14
 4 2 2 2036.18 478.53 12
 4 2 3 39895.3 1938.65 14
 4 -2 -3 39528.3 1888.19 14
 4 2 3 39746.8 1902.4 12
 4 -2 -4 16387.9 1227.84 14
 4 2 4 16985.9 1289.53 14
 4 2 4 16201.1 1236.45 12
 4 2 5 18621.4 1328.99 14
 4 -2 -5 19344.8 1339.34 14
 4 2 5 17603.6 1288.72 12
 4 -2 -6 29139.3 1657.53 14
 4 2 6 29980.8 1693.39 12
 4 -2 -7 10966.9 1035.61 14
 4 2 7 11163.1 1031.17 12
 4 -2 -8 6162.79 799.242 14
 4 2 8 5464.05 728.909 12
 4 -2 -9 33914.5 1815.23 14
 4 2 9 34463.2 1783.6 12
 4 -2 -10 13805.2 1148.69 14
 4 2 10 14044.7 1155.8 12
 4 -2 -11 1400.87 435.165 14
 4 2 11 1084.43 480.342 12
 4 -2 -12 16270.3 1232.51 14
 4 2 12 15854.8 1202.99 12
 4 -2 -13 1853.54 468.769 14
 4 -2 -14 149.797 225.244 14
 4 -2 -15 559.899 267.37 14
 4 -2 -16 908.365 335.315 14
 4 -2 -17 484.176 232.874 14
 4 3 -17 4168.51 484.371 10
 4 3 -16 113.511 195.519 10
 4 3 -15 206.779 181.105 14
 4 3 -15 415.302 277.817 10
 4 3 -14 6143.34 670.314 14
 4 3 -14 5961.27 677.43 10
 4 3 -13 1611.56 393.088 14
 4 3 -13 1386.63 380.481 10
 4 3 -12 1627.5 405.031 14
 4 3 -12 1207.17 323.204 10
 4 3 -11 199.646 253.368 14
 4 3 -11 58.584 257.099 10
 4 3 -10 15245.9 1187.29 14
 4 3 -10 11967.8 1042.73 10
 4 3 -9 2946.56 563.466 14
 4 3 -9 1612.55 434.947 10
 4 3 -8 8227.88 904.507 14
 4 3 -8 7511.02 820.118 12
 4 3 -8 8149.82 871.252 10
 4 3 -7 12063.1 1098.92 14
 4 3 -7 13127.7 1088.37 12
 4 3 -7 12253.8 1072.36 10
 4 3 -6 8938.11 944.519 14
 4 3 -6 9194.42 926.024 12
 4 3 -5 6339.75 805.627 14
 4 3 -5 6221.01 776.449 12
 4 3 -4 2255.97 493.112 14
 4 3 -4 1354.87 388.599 12
 4 3 -3 23966.6 1543.03 14
 4 3 -3 25161.3 1513.51 12
 4 3 -2 1485.66 465.46 14
 4 3 -2 835.849 377.169 12
 4 3 -1 6390.44 810.017 14
 4 3 -1 5870.79 734.084 12
 4 3 0 7837.92 901.047 14
 4 3 0 9389.69 938.531 12
 4 3 1 7025.91 868.315 14
 4 3 1 6673.38 809.203 12
 4 3 2 1009.42 404.429 14
 4 3 2 1361.36 376.967 12
 4 3 3 25066.3 1581.28 14
 4 3 3 23644.8 1495.06 12
 4 3 4 2235.21 543.61 14
 4 3 4 1839.27 462.927 12
 4 -3 -5 7081.15 821.256 14
 4 3 5 6703.91 822.99 12
 4 -3 -6 9606.95 946.797 14
 4 3 6 9635.08 983.509 12
 4 -3 -7 11939.7 1057.77 14
 4 3 7 12412.7 1102.03 12
 4 -3 -8 7474.14 873.509 14
 4 3 8 8036.02 904.207 12
 4 -3 -9 2602.09 540.087 14
 4 3 9 2090.04 502.699 12
 4 -3 -10 15261.8 1083.99 7
 4 -3 -10 12954.7 1112.96 14
 4 3 10 15647.1 1221.98 12
 4 -3 -11 140.019 240.105 14
 4 3 11 92.3434 289.466 12
 4 -3 -12 1452.86 424.977 14
 4 3 12 2395.4 543.261 12
 4 -3 -13 1510.1 392.134 14
 4 -3 -14 6685.79 747.052 14
 4 -3 -15 840.405 327.917 14
 4 -3 -16 238.768 190.21 14
 4 -3 -17 3072.06 445.188 14
 4 4 -16 1446.16 320.315 10
 4 4 -15 3915.96 471.376 12
 4 4 -15 4645.26 575.575 10
 4 4 -14 3011.47 447.158 14
 4 4 -14 3022.01 490.453 10
 4 4 -13 1155.61 328.43 14
 4 4 -13 864.214 326.229 10
 4 4 -12 10367.1 899.994 14
 4 4 -12 11814.2 977.269 10
 4 4 -11 567.508 237.762 14
 4 4 -11 967.765 378.634 10
 4 4 -10 6746.23 768.542 14
 4 4 -10 5826.86 736.206 10
 4 4 -9 7498.11 856.469 14
 4 4 -9 8017.8 855.227 10
 4 4 -8 3667.03 615.004 14
 4 4 -8 3104.24 563.364 12
 4 4 -8 3258.22 569.367 10
 4 4 -7 8805.4 943.249 14
 4 4 -7 6796.96 793.698 12
 4 4 -6 9133.45 950.915 14
 4 4 -6 9646.24 960.378 12
 4 4 -5 18716.6 1361.31 14
 4 4 -5 21706.2 1430.91 12
 4 4 -4 17628.5 1318.73 14
 4 4 -4 15761.9 1227.24 12
 4 4 -3 18110.5 1350.04 14
 4 4 -3 18474 1326.2 12
 4 4 -2 10567 1048.66 14
 4 4 -2 10772.3 1029.47 12
 4 4 -1 3357.16 642.273 14
 4 4 -1 2211.01 491.234 12
 4 4 0 14166.9 1196.17 14
 4 4 0 13582.8 1133.28 12
 4 4 1 3093.49 605.466 14
 4 4 1 2728.85 566.673 12
 4 4 2 11017.3 1069.89 14
 4 4 2 12221.1 1076.1 12
 4 4 3 20918.9 1454.67 14
 4 4 3 20542.7 1416.57 12
 4 4 4 15751.7 1264.93 12
 4 4 5 17237.3 1302.68 12
 4 -4 -6 11163 990.611 14
 4 4 6 9287.76 961.039 12
 4 -4 -7 9163.04 902.961 14
 4 4 7 7302.58 867.266 12
 4 -4 -8 3967.35 605.718 14
 4 4 8 3910.14 659.55 12
 4 -4 -9 7507.93 764.999 7
 4 -4 -9 7848.25 846.653 14
 4 4 9 7320.48 870.765 12
 4 -4 -10 6761.33 719.698 7
 4 -4 -10 5830.82 741.766 14
 4 4 10 6504.89 807.875 12
 4 -4 -11 466.098 242.019 7
 4 -4 -11 973.612 336.955 14
 4 4 11 312.191 351.052 12
 4 -4 -12 10114.9 907.868 14
 4 4 12 11895.1 1039.12 12
 4 -4 -13 914.426 338.121 14
 4 -4 -14 2797.78 478.427 14
 4 -4 -15 5591.64 609.179 14
 4 -4 -16 2129.13 381.144 14
 4 5 -15 1259.66 265.836 12
 4 5 -14 7942.21 680.117 12
 4 5 -13 1322.09 340.885 12
 4 5 -12 23041.6 1213.39 14
 4 5 -11 999.304 309.727 14
 4 5 -10 3612.37 543.476 14
 4 5 -10 4413.63 610.331 12
 4 5 -9 15805.6 1145.29 14
 4 5 -9 12272.8 1036.51 12
 4 5 -8 9594.21 928.781 14
 4 5 -8 10076.6 946.099 12
 4 5 -7 18604.8 1300.94 14
 4 5 -7 17777.9 1267.99 12
 4 5 -6 2613.47 509.01 14
 4 5 -6 3262.06 576.442 12
 4 5 -5 55175.1 2269.37 14
 4 5 -5 57562 2295.95 12
 4 5 -4 17855 1314.53 14
 4 5 -4 17488.9 1293.14 12
 4 5 -3 10259.7 1012.04 14
 4 5 -3 10167.1 1008.18 12
 4 5 -2 1496.91 484.455 14
 4 5 -2 2083.41 471.791 12
 4 5 -1 29862.7 1726.12 14
 4 5 -1 29751.7 1685.15 12
 4 5 0 6494.14 838.51 14
 4 5 0 5868.21 766.987 12
 4 5 1 29454.7 1710.64 14
 4 5 1 29663.4 1683.08 12
 4 5 2 1106.5 409.67 14
 4 5 2 1472.84 374.32 12
 4 5 3 9188.47 955.735 12
 4 5 4 18610.4 1339.17 12
 4 5 5 59304.9 2368.44 12
 4 5 6 2410.84 524.602 12
 4 -5 -7 18241.7 1172.75 7
 4 5 7 17443 1284.64 12
 4 -5 -8 9248.72 844.371 7
 4 -5 -8 9154.32 866.46 14
 4 5 8 10245.6 994.974 12
 4 -5 -9 14121.6 1016.78 7
 4 -5 -9 14423.8 1074.2 14
 4 5 9 14283.2 1151.62 12
 4 -5 -10 3009.56 499.007 7
 4 -5 -10 4295.12 605.715 14
 4 5 10 3958.14 651.227 12
 4 -5 -11 1119.99 341.251 7
 4 -5 -11 1230.19 382.164 14
 4 5 11 1301.78 444.557 12
 4 -5 -12 20961.8 1177.33 7
 4 -5 -12 20292.3 1205.45 14
 4 5 12 20720.2 1257.1 12
 4 -5 -13 962.543 280.87 14
 4 -5 -14 7466.33 680.347 14
 4 -5 -15 1172.8 299.72 14
 4 6 -14 1736.47 322.515 12
 4 6 -13 9774.78 747.575 12
 4 6 -12 8047.65 723.786 12
 4 6 -11 350.615 243.462 12
 4 6 -10 1543.69 387.77 12
 4 6 -9 9837.73 847.935 14
 4 6 -9 9856.17 891.986 12
 4 6 -8 28.1179 223.527 14
 4 6 -8 97.8093 241.761 12
 4 6 -7 5554.07 702.63 14
 4 6 -7 5329.38 689.687 12
 4 6 -6 20269.1 1319.3 14
 4 6 -6 20860.6 1341.18 12
 4 6 -5 33434.9 1706.74 14
 4 6 -5 33553 1726.35 12
 4 6 -4 4660.85 686.254 14
 4 6 -4 3468.85 597.234 12
 4 6 -3 2675.33 546.781 14
 4 6 -3 2353.63 514.821 12
 4 6 -2 26364.3 1576.6 14
 4 6 -2 28675.6 1627.37 12
 4 6 -1 20799.6 1404.44 14
 4 6 -1 21458 1412.32 12
 4 6 0 152.285 315.865 12
 4 6 1 22086.3 1439.71 12
 4 6 2 27148.4 1584.81 12
 4 6 3 1575.65 467.052 12
 4 6 4 3359.19 564.869 12
 4 -6 -5 36308.6 1622.93 7
 4 6 5 34584.7 1758.18 12
 4 -6 -6 21120.4 1240.03 7
 4 6 6 17323.1 1238.63 12
 4 -6 -7 5649.86 654.677 7
 4 6 7 5513.63 719.3 12
 4 -6 -8 496.958 266.16 7
 4 6 8 413.7 311.745 12
 4 -6 -9 7712.78 744.349 7
 4 6 9 10127.8 911.091 12
 4 -6 -10 1967.12 398.747 7
 4 6 10 1405.83 394.006 12
 4 -6 -11 142.072 190.055 7
 4 -6 -11 443.357 196.661 14
 4 6 11 348.094 262.956 12
 4 -6 -12 6764.11 631.784 7
 4 -6 -12 8138.15 694.038 14
 4 6 12 8067.9 743.129 12
 4 -6 -13 9586.57 711.689 14
 4 -6 -14 1146.35 256.15 14
 4 7 -12 418.833 164.549 12
 4 7 -11 763.113 285.352 12
 4 7 -10 22462.1 1191.44 12
 4 7 -9 1643.08 386.443 12
 4 7 -8 119.183 228.969 12
 4 7 -7 1940.14 417.122 12
 4 7 -6 5893.1 709.957 12
 4 7 -5 3652.48 579.759 12
 4 7 -4 946.931 354.899 12
 4 7 -3 11547.4 996.23 12
 4 7 -2 7167.78 801.256 12
 4 7 -1 5969.72 721.585 12
 4 7 0 8018.45 840.131 12
 4 7 1 6630.81 773.35 12
 4 7 2 6800.26 762.093 12
 4 7 3 12005.2 1016.4 12
 4 -7 -4 1824.61 377.985 7
 4 7 4 1077.68 391.828 12
 4 -7 -5 5107.05 596.238 7
 4 7 5 3525.37 561.788 12
 4 -7 -6 5172.93 589.396 7
 4 7 6 5227 663.831 12
 4 -7 -7 1495.65 336.509 7
 4 7 7 1235.47 365.832 12
 4 -7 -8 -157.432 201.357 7
 4 7 8 481.257 294.34 12
 4 -7 -9 1880.21 373.609 7
 4 7 9 2798.09 474.502 12
 4 -7 -10 19666.5 1043.51 7
 4 7 10 23799.3 1206.97 12
 4 -7 -11 519.383 200.792 7
 4 7 11 1027.91 300.984 12
 4 -7 -12 813.949 268.91 7
 4 8 -9 785.597 250.282 12
 4 8 -8 10906.6 806.693 12
 4 8 -7 1369.99 307.615 12
 4 8 -6 6266.19 672.507 12
 4 8 -5 313.998 226.824 12
 4 8 -4 561.535 254.01 12
 4 8 -3 4930.69 609.626 12
 4 8 -2 1465.16 363.489 12
 4 8 -1 950.717 322.983 12
 4 8 0 153.289 255.697 12
 4 8 1 1423.28 372.03 12
 4 -8 -2 780.703 226.293 7
 4 8 2 980.01 325.1 12
 4 -8 -3 5568.23 560.142 7
 4 8 3 5620.6 649.798 12
 4 -8 -4 1071.46 281.804 7
 4 8 4 1144.25 343.67 12
 4 -8 -5 293.223 210.374 7
 4 8 5 708.468 303.207 12
 4 -8 -6 6665.9 611.072 7
 4 8 6 5592.2 623.042 12
 4 -8 -7 2194.67 361.157 7
 4 8 7 1741.37 379.549 12
 4 -8 -8 9647.04 693.562 7
 4 8 8 9967.3 742.841 12
 4 -8 -9 513.783 206.208 7
 4 8 9 769.026 266.596 12
 4 9 -5 2562.72 368.9 12
 4 9 -4 8162.51 655.736 12
 4 9 -3 3636.56 456.791 12
 4 9 -2 397.195 194.514 12
 4 9 -1 4694.93 527.415 12
 4 9 0 2255.67 370.002 12
 4 9 1 4414.59 510.608 12
 4 -9 -2 560.112 193.133 7
 4 9 2 567.381 244.28 12
 4 -9 -3 3978.86 424.483 7
 4 9 3 4919.62 521.162 12
 4 -9 -4 8903.99 611.962 7
 4 9 4 9182.62 677.322 12
 4 -9 -5 3386.59 389.709 7
 4 9 5 4328.65 458.192 12
 5 0 0 -250.65 259.274 14
 5 0 -1 21088.6 1287.78 14
 5 0 -2 2935.72 504.535 14
 5 0 -3 1855.61 431.935 14
 5 0 -4 960.096 341.178 14
 5 0 -5 -417.738 330.377 14
 5 0 -6 8876.23 847.632 14
 5 0 -7 6866.78 740.017 14
 5 0 -8 587.301 252.996 14
 5 0 -9 88.8798 214.37 14
 5 0 -10 15721 1011.62 14
 5 0 -11 1810.05 353.527 14
 5 0 -12 2003.76 368.36 14
 5 1 -12 822.554 258.048 14
 5 1 -11 926.299 271.866 14
 5 1 -10 1246.97 334.487 14
 5 1 -9 723.229 308.975 14
 5 1 -8 3200.62 502.801 14
 5 1 -7 887.042 339.181 14
 5 1 -6 17994.9 1194.57 14
 5 1 -5 7557.21 796.454 14
 5 1 -4 14356 1073.46 14
 5 1 -3 1066.42 347.715 14
 5 1 -2 900.27 370.345 14
 5 1 -1 3176.24 522.111 14
 5 1 0 1484.58 390.198 14
 5 1 1 4192.63 586.21 14
 5 1 2 888.596 281.234 14
 5 -1 -2 846.27 308.771 14
 5 -1 -3 678.638 260.659 14
 5 -1 -4 14845.6 1062.93 14
 5 -1 -5 6703.66 729.796 14
 5 -1 -6 18952.3 1190.07 14
 5 -1 -7 624.345 237.317 14
 5 -1 -8 3033.93 491.013 14
 5 -1 -9 1407.41 380.699 14
 5 -1 -10 1449.98 344.046 14
 5 -1 -11 1266.72 292.735 14
 5 -1 -12 434.782 207.531 14
 5 2 -11 4176.89 506.937 14
 5 2 -10 3631.62 508.328 14
 5 2 -9 2638.43 459.39 14
 5 2 -8 4911.26 625.076 14
 5 2 -7 5894.22 689 14
 5 2 -6 11717.9 961.042 14
 5 2 -5 8636.35 848.512 14
 5 2 -4 961.076 346.779 14
 5 2 -3 1294.85 358.448 14
 5 2 -2 25273.8 1440.25 14
 5 2 -1 1587.5 405.469 14
 5 2 0 2136.07 426.374 14
 5 2 1 1117.84 390.405 14
 5 2 2 25157.3 1394.18 14
 5 2 4 1185.57 380.751 12
 5 -2 -5 9063.02 796.195 14
 5 2 5 8616.72 781.86 12
 5 -2 -6 10124.4 828.053 14
 5 2 6 11436.8 878.145 12
 5 -2 -7 4782.16 575.105 14
 5 2 7 5856.27 635.519 12
 5 -2 -8 5025.1 591.446 14
 5 2 8 6310.1 657.922 12
 5 -2 -9 2810.53 434.958 14
 5 -2 -10 3368.9 453.151 14
 5 -2 -11 4450.61 501.629 14
 5 3 -10 7553.54 653.636 14
 5 3 -9 767.775 263.1 14
 5 3 -8 2328.15 412.161 14
 5 3 -7 3064.18 511.73 14
 5 3 -6 20505.6 1235.02 14
 5 3 -5 3039.92 528.29 14
 5 3 -4 2940.41 518.798 14
 5 3 -3 22599.1 1352.4 14
 5 3 -2 9237.88 883.502 14
 5 3 -2 9875.46 807.634 12
 5 3 -1 13290.2 1043.8 14
 5 3 -1 12932.8 940.262 12
 5 3 0 29100.7 1515.05 14
 5 3 0 32125.4 1495.44 12
 5 3 1 12597.4 1004.44 14
 5 3 1 14424.1 1018.09 12
 5 3 2 9955.58 851.556 12
 5 3 3 22329.5 1252.33 12
 5 3 4 2361.9 441.803 12
 5 3 5 3159.98 495.323 12
 5 3 6 21700.8 1190.3 12
 5 -3 -7 2745.95 418.618 14
 5 3 7 3971.91 560.052 12
 5 -3 -8 2233.96 377.066 14
 5 3 8 3329.35 487.738 12
 5 -3 -9 994.434 262.73 14
 5 3 9 844.307 289.871 12
 5 -3 -10 7671.68 621.527 14
 5 4 -9 4603.49 505.994 14
 5 4 -8 11932.3 845.235 14
 5 4 -7 22132.4 1184.45 14
 5 4 -6 7936.44 741.055 14
 5 4 -6 8280.51 672.088 12
 5 4 -5 7759.65 756.686 14
 5 4 -5 7580.76 675.805 12
 5 4 -4 5576.47 675.23 14
 5 4 -4 5756.57 606.423 12
 5 4 -3 3391.98 563.512 14
 5 4 -3 2640.36 433.389 12
 5 4 -2 386.07 291.905 14
 5 4 -2 194.706 197.277 12
 5 4 -1 6652.87 731.512 14
 5 4 -1 6376.51 658.362 12
 5 4 0 792.85 282.499 12
 5 4 1 7245.21 711.161 12
 5 4 2 766.493 295.148 12
 5 4 3 2233.14 431.39 12
 5 4 4 6086.26 655.982 12
 5 4 5 7481.23 723.533 12
 5 4 6 8812.71 749.689 12
 5 4 7 22223.6 1142.04 12
 5 4 8 13161.1 862.884 12
 5 4 9 6139.56 594.642 12
 5 5 -7 3967.94 475.064 14
 5 5 -7 3473.92 409.12 12
 5 5 -6 5151.92 573.221 14
 5 5 -6 4887.46 497.489 12
 5 5 -5 -291.511 234.216 12
 5 5 -4 5080.39 551.292 12
 5 5 -3 1203.38 297.962 12
 5 5 -2 2116.63 392.621 12
 5 5 -1 3978.69 508.869 12
 5 5 0 2421.46 404.377 12
 5 5 1 3774.05 505.268 12
 5 5 2 1764.53 377.269 12
 5 5 3 1505.2 343.467 12
 5 5 4 5357.64 589.985 12
 5 5 5 867.802 315.314 12
 5 5 6 6197.43 608.016 12
 5 5 7 4646.27 518.955 12
 5 6 -3 37.2769 189.958 12
 5 6 -2 632.78 231.729 12
 5 6 -1 163.155 163.184 12
 5 6 0 866.895 283.303 12
 5 6 1 249.696 168.232 12
 5 6 2 1122.13 291.711 12
 5 6 3 200.714 170.913 12

_iucr_refine_instructions_details
;

    201804211.res created by SHELXL-2014/7

TITL 201804211 in P212121 #19
REM reset to P212121 #19
CELL 1.54184 4.766927 11.040917 21.633399 90 90 90
ZERR 4 0.000203 0.000499 0.000885 0 0 0
LATT -1
SYMM 0.5-X,-Y,0.5+Z
SYMM 0.5+X,0.5-Y,-Z
SYMM -X,0.5+Y,0.5-Z
SFAC C H N O
UNIT 40 52 20 20
EQIV $1 -0.5+X,1.5-Y,1-Z
EQIV $2 1-X,0.5+Y,0.5-Z
EQIV $3 -X,0.5+Y,0.5-Z
EQIV $4 1+X,+Y,+Z
EQIV $5 -0.5+X,0.5-Y,1-Z
EQIV $6 -1+X,1+Y,+Z
 
L.S. 4 0 0
PLAN  20
SIZE 0.1 0.11 0.15
MPLA C1' C3' C4' O1
MPLA C1' C2' C3'
MPLA N1 C2 N3 C4 C5 C6 C7 N8 N9
HTAB N1 O5_$1
HTAB O3 O4_$2
HTAB N4 O3_$3
HTAB O2 N3_$4
HTAB O4 O5_$5
HTAB N4 O5_$1
HTAB N4 O4_$6
BOND $h
conf
fmap 2
acta
REM <olex2.extras>
REM <HklSrc "%.\\201804211.hkl">
REM </olex2.extras>
 
WGHT    0.049600    0.074800
FVAR       9.41604
C1'   1    0.466306    0.248076    0.342224    11.00000    0.02011    0.01879 =
         0.02618   -0.00147   -0.00315   -0.00021
AFIX  13
H1'   2    0.340080    0.290936    0.313940    11.00000   -1.20000
AFIX   0
C2    1    0.083200    0.582098    0.403550    11.00000    0.02289    0.01898 =
         0.02609    0.00179    0.00183    0.00082
C2'   1    0.754717    0.235541    0.312472    11.00000    0.02054    0.02191 =
         0.02469    0.00018   -0.00091    0.00001
AFIX  13
H2'   2    0.892608    0.209936    0.343425    11.00000   -1.20000
AFIX   0
C3'   1    0.698823    0.133287    0.267410    11.00000    0.02442    0.02416 =
         0.02698   -0.00431   -0.00091    0.00538
AFIX  13
H3'   2    0.872407    0.093131    0.254407    11.00000   -1.20000
AFIX   0
C4    1    0.354342    0.418637    0.414102    11.00000    0.02032    0.01712 =
         0.02266    0.00084    0.00327   -0.00128
C4'   1    0.513265    0.049841    0.305941    11.00000    0.02654    0.02154 =
         0.02841   -0.00588   -0.00348    0.00231
AFIX  13
H4'   2    0.373500    0.012076    0.278883    11.00000   -1.20000
AFIX   0
C5    1    0.481229    0.458814    0.468254    11.00000    0.02516    0.01997 =
         0.02278    0.00241    0.00024   -0.00203
C5'   1    0.668788   -0.048128    0.340501    11.00000    0.03807    0.02623 =
         0.04235    0.00536    0.00256    0.00763
AFIX  23
H5'A  2    0.787146   -0.092265    0.311816    11.00000   -1.20000
H5'B  2    0.789179   -0.011086    0.371312    11.00000   -1.20000
AFIX   0
C6    1    0.414384    0.576159    0.490203    11.00000    0.02749    0.01968 =
         0.02324   -0.00101    0.00253   -0.00485
C7    1    0.679260    0.368575    0.483803    11.00000    0.02830    0.02616 =
         0.02360    0.00256   -0.00646    0.00013
AFIX  43
H7    2    0.794568    0.371570    0.518447    11.00000   -1.20000
AFIX   0
N1    3    0.206113    0.631142    0.455411    11.00000    0.03286    0.01658 =
         0.02843   -0.00429    0.00096    0.00375
AFIX  43
H1    2    0.149203    0.701396    0.467136    11.00000   -1.20000
AFIX   0
N3    3    0.151877    0.475122    0.380516    11.00000    0.02126    0.01960 =
         0.02514   -0.00060   -0.00070   -0.00013
N4    3   -0.113454    0.650784    0.377034    11.00000    0.03400    0.02604 =
         0.03544   -0.00568   -0.00673    0.00992
AFIX  93
H4A   2   -0.198143    0.625714    0.344348    11.00000   -1.20000
H4B   2   -0.155423    0.720092    0.392641    11.00000   -1.20000
AFIX   0
N8    3    0.680409    0.280289    0.443458    11.00000    0.02876    0.02464 =
         0.02675    0.00334   -0.00371    0.00446
N9    3    0.476133    0.310896    0.400473    11.00000    0.02271    0.01924 =
         0.02569   -0.00083   -0.00063    0.00474
O1    4    0.370021    0.126713    0.350483    11.00000    0.02598    0.01916 =
         0.04139   -0.00502    0.00774   -0.00263
O2    4    0.844299    0.343636    0.283643    11.00000    0.02990    0.02877 =
         0.02978    0.00238   -0.00426   -0.00733
AFIX 147
H2    2    0.927652    0.385864    0.308841    11.00000   -1.50000
AFIX   0
O3    4    0.538129    0.173337    0.216227    11.00000    0.03999    0.03051 =
         0.02599    0.00219   -0.00690   -0.00495
AFIX 147
H3    2    0.624808    0.226085    0.197594    11.00000   -1.50000
AFIX   0
O4    4    0.482191   -0.130914    0.370233    11.00000    0.05225    0.02481 =
         0.04468    0.00107    0.01332    0.00600
AFIX 147
H4    2    0.393311   -0.095225    0.397092    11.00000   -1.50000
AFIX   0
O5    4    0.523932    0.631027    0.534205    11.00000    0.04408    0.02417 =
         0.02835   -0.00442   -0.00720   -0.00446
HKLF 4
 
REM  201804211 in P212121 #19
REM R1 =  0.0366 for    1873 Fo > 4sig(Fo)  and  0.0408 for all    2032 data
REM    184 parameters refined using      0 restraints
 
END  
     
WGHT      0.0496      0.0748 

REM Highest difference peak  0.141,  deepest hole -0.209,  1-sigma level  0.046
Q1    1   0.4701  0.3714  0.3926  11.00000  0.05    0.14
Q2    1   1.0713 -0.0391  0.3626  11.00000  0.05    0.14
Q3    1   0.8598  0.1849  0.3378  11.00000  0.05    0.14
Q4    1  -0.5386  0.5649  0.3620  11.00000  0.05    0.14
Q5    1   0.4379  0.4578  0.4411  11.00000  0.05    0.14
Q6    1  -0.0364  0.5904  0.4754  11.00000  0.05    0.13
Q7    1   1.0113  0.2080  0.4201  11.00000  0.05    0.13
Q8    1   1.0369  0.0448  0.4213  11.00000  0.05    0.13
Q9    1   0.5510  0.1050  0.1716  11.00000  0.05    0.13
Q10   1  -0.4061  0.5757  0.4005  11.00000  0.05    0.13
Q11   1   0.1150  0.4619  0.3454  11.00000  0.05    0.13
Q12   1   0.2034  0.5378  0.3723  11.00000  0.05    0.12
Q13   1   0.6114  0.0016  0.3187  11.00000  0.05    0.12
Q14   1   0.0572  0.4968  0.4970  11.00000  0.05    0.12
Q15   1   0.7467  0.1795  0.2853  11.00000  0.05    0.12
Q16   1   1.0395  0.0616  0.2772  11.00000  0.05    0.12
Q17   1  -0.0272  0.5070  0.4794  11.00000  0.05    0.12
Q18   1   0.7561  0.2010  0.4424  11.00000  0.05    0.12
Q19   1   0.8011 -0.1970  0.2793  11.00000  0.05    0.12
Q20   1   0.8521 -0.0128  0.3528  11.00000  0.05    0.11

  REM The information below was added by Olex2.
  REM
  REM R1 = 0.0366 for 1873 Fo > 4sig(Fo) and 0.0408 for all 4126 data
  REM n/a parameters refined using n/a restraints
  REM Highest difference peak 0.14, deepest hole -0.21
  REM Mean Shift 0, Max Shift 0.000.

  REM +++ Tabular Listing of Refinement Information +++
  REM R1_all = 0.0408
  REM R1_gt = 0.0366
  REM wR_ref = 0.0924
  REM GOOF = 1.036
  REM Shift_max = 0.000
  REM Shift_mean = 0
  REM Reflections_all = 4126
  REM Reflections_gt = 1873
  REM Parameters = n/a
  REM Hole = -0.21
  REM Peak = 0.14
  REM Flack = 0.2(2)

  
;
_olex2_submission_special_instructions  'No special instructions were received'
