# Supplementary material for: Investigation of 8-Aza-7-Deaza Purine Nucleoside Derivatives
Source: Molecules. 2019 Mar 11;24(5):983. doi: 10.3390/molecules24050983 (PMC6429420; doi:10.3390/molecules24050983)
Supplement: Supplementary file 1 [file molecules-24-00983-s001.zip › molecules-460200 proof supple/supplementory materials Dr. An/cpd 7-Crystallographic information/201804211.cif_od]

data_xcalibur
_audit_creation_date
;
'Mon Apr 09 11:09:52 2018'
;
_audit_creation_method
;
CrysAlisPro, Agilent Technologies,
Version 1.171.37.35 (release 13-08-2014 CrysAlis171 .NET)
(compiled Aug 13 2014,18:06:01)
;
_computing_data_collection
;
CrysAlisPro, Agilent Technologies,
Version 1.171.37.35 (release 13-08-2014 CrysAlis171 .NET)
(compiled Aug 13 2014,18:06:01)
;
_computing_cell_refinement
;
CrysAlisPro, Agilent Technologies,
Version 1.171.37.35 (release 13-08-2014 CrysAlis171 .NET)
(compiled Aug 13 2014,18:06:01)
;
_computing_data_reduction
;
CrysAlisPro, Agilent Technologies,
Version 1.171.37.35 (release 13-08-2014 CrysAlis171 .NET)
(compiled Aug 13 2014,18:06:01)
;
_cell_length_a                  4.76728(19) 
_cell_length_b                  11.0419(5) 
_cell_length_c                  21.6245(10) 
_cell_angle_alpha               90.0 
_cell_angle_beta                90.0 
_cell_angle_gamma               90.0 
_cell_volume                    1138.31(8) 
_cell_measurement_reflns_used   1819
_cell_measurement_theta_min     4.0710
_cell_measurement_theta_max     70.5830
_cell_oxdiff_length_a                  4.7654(3) 
_cell_oxdiff_length_b                  11.0414(9) 
_cell_oxdiff_length_c                  21.634(2) 
_cell_oxdiff_angle_alpha               90.008(7) 
_cell_oxdiff_angle_beta                89.976(6) 
_cell_oxdiff_angle_gamma               89.971(6) 
_cell_oxdiff_volume                    1138.31(16) 
_cell_oxdiff_measurement_reflns_used   1819
_exptl_crystal_description                ''
_exptl_absorpt_correction_T_min                   0.97746
_exptl_absorpt_correction_T_max                   1.00000
_exptl_absorpt_correction_type            'multi-scan'
_exptl_absorpt_process_details
;
CrysAlisPro, Agilent Technologies,
Version 1.171.37.35 (release 13-08-2014 CrysAlis171 .NET)
(compiled Aug 13 2014,18:06:01)
Empirical absorption correction using spherical harmonics,
 implemented in SCALE3 ABSPACK scaling algorithm.
;
_diffrn_source 'Enhance (Cu) X-ray Source'
_diffrn_radiation_probe 'x-ray'
_diffrn_radiation_type 'Cu K\a'
_diffrn_radiation_wavelength 1.54184
_diffrn_radiation_monochromator 'graphite'
_diffrn_measurement_device 'four-circle diffractometer'
_diffrn_measurement_device_type 'Xcalibur, Eos, Gemini'
_diffrn_detector 'CCD plate'
_diffrn_detector_type 'Eos'
_diffrn_detector_area_resol_mean 16.2312
_diffrn_reflns_number 4263
_diffrn_reflns_av_R_equivalents 0.0338
_diffrn_reflns_av_sigmaI/netI 0.0486
_diffrn_reflns_limit_h_min -3
_diffrn_reflns_limit_h_max 5
_diffrn_reflns_limit_k_min -12
_diffrn_reflns_limit_k_max 13
_diffrn_reflns_limit_l_min -25
_diffrn_reflns_limit_l_max 26
_diffrn_reflns_theta_min 4.0035
_diffrn_reflns_theta_max 70.7693
_diffrn_measured_fraction_theta_max 0.9751
_diffrn_reflns_theta_full 66.9682
_diffrn_measured_fraction_theta_full 0.9976
_diffrn_orient_matrix_UB_11      -0.0720760000
_diffrn_orient_matrix_UB_12       0.0745897000
_diffrn_orient_matrix_UB_13       0.0580652000
_diffrn_orient_matrix_UB_21       0.0036490000
_diffrn_orient_matrix_UB_22      -0.1164809000
_diffrn_orient_matrix_UB_23       0.0391855000
_diffrn_orient_matrix_UB_31       0.3151231000
_diffrn_orient_matrix_UB_32       0.0183360000
_diffrn_orient_matrix_UB_33       0.0127962000
_diffrn_measurement_details
;
#__ type_ start__ end____ width___ exp.time_
  1 omega -102.00  -15.00   1.0000    1.5000
omega____ theta____ kappa____ phi______ frames
    -      -33.5000  -57.0000   90.0000 87

#__ type_ start__ end____ width___ exp.time_
  2 omega  -49.00   37.00   1.0000    1.5000
omega____ theta____ kappa____ phi______ frames
    -      -33.5000   37.0000  120.0000 86

#__ type_ start__ end____ width___ exp.time_
  3 omega  -32.00   55.00   1.0000    1.5000
omega____ theta____ kappa____ phi______ frames
    -       36.4734  -57.0000 -150.0000 87

#__ type_ start__ end____ width___ exp.time_
  4 omega   57.00  110.00   1.0000    1.5000
omega____ theta____ kappa____ phi______ frames
    -       36.4734  178.0000  -90.0000 53

#__ type_ start__ end____ width___ exp.time_
  5 omega   14.00  107.00   1.0000    1.5000
omega____ theta____ kappa____ phi______ frames
    -       36.4734   37.0000  -60.0000 93

#__ type_ start__ end____ width___ exp.time_
  6 omega   14.00   88.00   1.0000    1.5000
omega____ theta____ kappa____ phi______ frames
    -       36.4734 -120.0000   80.0000 74

#__ type_ start__ end____ width___ exp.time_
  7 omega   37.00   77.00   1.0000    7.0000
omega____ theta____ kappa____ phi______ frames
    -      108.0000  -30.0000   90.0000 40

#__ type_ start__ end____ width___ exp.time_
  8 omega  102.00  178.00   1.0000    7.0000
omega____ theta____ kappa____ phi______ frames
    -      108.0000   45.0000  -30.0000 76

#__ type_ start__ end____ width___ exp.time_
  9 omega   39.00   90.00   1.0000    7.0000
omega____ theta____ kappa____ phi______ frames
    -      108.0000  -30.0000 -150.0000 51

#__ type_ start__ end____ width___ exp.time_
 10 omega  146.00  174.00   1.0000    7.0000
omega____ theta____ kappa____ phi______ frames
    -      108.0000   77.0000    0.0000 28

#__ type_ start__ end____ width___ exp.time_
 11 omega   85.00  114.00   1.0000    7.0000
omega____ theta____ kappa____ phi______ frames
    -      108.0000   77.0000    0.0000 29

#__ type_ start__ end____ width___ exp.time_
 12 omega   48.00  109.00   1.0000    7.0000
omega____ theta____ kappa____ phi______ frames
    -      108.0000  -94.0000  -90.0000 61

#__ type_ start__ end____ width___ exp.time_
 13 omega   43.00   70.00   1.0000    7.0000
omega____ theta____ kappa____ phi______ frames
    -      108.0000  -30.0000 -180.0000 27

#__ type_ start__ end____ width___ exp.time_
 14 omega   38.00   92.00   1.0000    7.0000
omega____ theta____ kappa____ phi______ frames
    -      108.0000  -94.0000 -150.0000 54

#__ type_ start__ end____ width___ exp.time_
 15 omega   43.00   80.00   1.0000    7.0000
omega____ theta____ kappa____ phi______ frames
    -      108.0000  -30.0000  -30.0000 37

;
_diffrn_measurement_method '\w scans'
_symmetry_space_group_name_H-M_alt 'P 21 21 21'
_symmetry_space_group_name_H-M 'P 21 21 21'
_symmetry_cell_setting orthorhombic
_reflns_odcompleteness_completeness		99.76
_reflns_odcompleteness_theta		66.97
_reflns_odcompleteness_iscentric		1
_chemical_oxdiff_formula 'C15H15O3N2'
