# Supplementary material for: Investigation of 8-Aza-7-Deaza Purine Nucleoside Derivatives
Source: Molecules. 2019 Mar 11;24(5):983. doi: 10.3390/molecules24050983 (PMC6429420; doi:10.3390/molecules24050983)
Supplement: Supplementary file 1 [file molecules-24-00983-s001.zip › molecules-460200 proof supple/supplementory materials Dr. An/cpd 7-Crystallographic information/201804211.fcf]

#
# h,k,l, Fc-squared, Fo-squared, sigma(Fo-squared), status flag
#
data_201804211
_shelx_title ' 201804211 in P212121 #19'
_shelx_refln_list_code          4
_shelx_F_calc_maximum      109.84
_exptl_crystal_F_000       592.00
_reflns_d_resolution_high  0.8371

loop_
 _space_group_symop_operation_xyz
 'x, y, z'
 '-x+1/2, -y, z+1/2'
 'x+1/2, -y+1/2, -z'
 '-x, y+1/2, -z+1/2'

_cell_length_a     4.7669
_cell_length_b    11.0409
_cell_length_c    21.6334
_cell_angle_alpha  90.000
_cell_angle_beta   90.000
_cell_angle_gamma  90.000

_shelx_F_squared_multiplier     1.000

loop_
 _refln_index_h
 _refln_index_k
 _refln_index_l
 _refln_F_squared_calc
 _refln_F_squared_meas
 _refln_F_squared_sigma
 _refln_observed_status
   2   0   0       1192.53       1238.49        35.98 o
   4   0   0          2.82         -1.62         3.74 o
   1   1   0       2108.66       2025.08        21.78 o
   2   1   0        130.62        137.41         6.42 o
   3   1   0         15.33         14.89         5.06 o
   4   1   0         25.13         21.42         4.85 o
   5   1   0         24.82         16.74         4.40 o
   0   2   0        576.11        552.47        31.53 o
   1   2   0          5.89          2.50         2.05 o
   2   2   0         27.99         33.74         3.33 o
   3   2   0         29.28         20.48        13.27 o
   4   2   0        204.41        216.42        10.89 o
   5   2   0         12.46         24.09         4.81 o
   1   3   0       3104.04       3171.31        29.78 o
   2   3   0        475.63        494.94        12.20 o
   3   3   0        450.09        432.00        24.78 o
   4   3   0        100.83         97.59         8.75 o
   5   3   0        326.40        346.34        17.06 o
   0   4   0       9330.05       9278.59        82.82 o
   1   4   0          0.57         -0.47         2.01 o
   2   4   0         77.25         63.19         5.77 o
   3   4   0         22.19         31.75         7.92 o
   4   4   0        143.89        156.38         9.28 o
   5   4   0          2.66          8.94         3.19 o
   1   5   0          5.81          3.20         2.56 o
   2   5   0          2.46          1.61         2.35 o
   3   5   0         24.80         18.67         3.57 o
   4   5   0         73.77         69.58         6.38 o
   5   5   0         24.36         27.31         4.56 o
   0   6   0        128.44        146.23        13.66 o
   1   6   0        166.55        176.92        16.27 o
   2   6   0         26.24         22.82         5.38 o
   3   6   0         32.37         31.04         4.28 o
   4   6   0          0.71          1.72         3.56 o
   5   6   0          9.87          9.78         3.20 o
   1   7   0        717.76        802.45        30.68 o
   2   7   0        141.80        108.05        21.24 o
   3   7   0        855.07        753.79        28.40 o
   4   7   0         80.54         90.44         9.48 o
   0   8   0        790.85        830.08        57.05 o
   1   8   0        253.19        254.30        20.04 o
   2   8   0        416.80        416.50        20.27 o
   3   8   0        186.28        192.88        14.00 o
   4   8   0          3.63          1.73         2.88 o
   1   9   0         16.48         11.05         4.35 o
   2   9   0         40.37         35.85         6.20 o
   3   9   0        111.56        116.96         7.15 o
   4   9   0         19.30         25.44         4.17 o
   0  10   0       1161.20       1059.06        32.33 o
   1  10   0          2.95         -0.80         3.49 o
   2  10   0          6.01         13.61         4.49 o
   3  10   0         12.39         15.16         3.56 o
   1  11   0         35.09         30.53         6.06 o
   2  11   0         13.00         17.83         4.81 o
   3  11   0        347.60        370.61         9.72 o
   0  12   0        204.88        230.68        13.42 o
   1  12   0          0.17          3.04         3.35 o
   2  12   0         17.29         22.36         4.10 o
   1   0   1       6580.63       6460.49        46.96 o
   2   0   1         60.16         50.75         4.51 o
   3   0   1        910.66        871.68        38.72 o
   4   0   1        607.00        647.41        18.13 o
   5   0   1        239.44        237.85        14.52 o
  -5   1   1         42.17         35.82         5.89 o
  -4   1   1          6.64          4.44         3.08 o
  -3   1   1        629.21        599.52        32.43 o
  -2   1   1        539.75        560.60        11.14 o
  -1   1   1       1417.94       1371.48        16.01 o
   0   1   1        318.79        329.48        11.94 o
   1   1   1       1420.85       1407.06        16.67 o
   2   1   1        541.52        554.58        14.04 o
   3   1   1        632.46        630.03        26.03 o
   4   1   1          6.02          6.39         3.33 o
   5   1   1         42.16         47.29         6.61 o
  -5   2   1         17.57         17.91         4.57 o
  -4   2   1         33.88         34.95         4.44 o
  -3   2   1        168.33        147.54        11.10 o
  -2   2   1         45.79         50.57         4.01 o
  -1   2   1       2168.79       2013.66        21.67 o
   0   2   1        497.30        450.05        12.60 o
   1   2   1       2163.94       2039.16        34.07 o
   2   2   1         45.96         50.01         5.54 o
   3   2   1        168.42        164.90        13.79 o
   4   2   1         33.28         33.10         4.38 o
   5   2   1         17.67         12.61         4.40 o
  -5   3   1        144.93        147.70         7.88 o
  -4   3   1         77.47         68.98         6.14 o
  -3   3   1        104.60         91.79        10.71 o
  -2   3   1        956.97        962.90        18.21 o
  -1   3   1        684.38        721.14        11.52 o
   0   3   1       3617.57       3338.85        38.52 o
   1   3   1        682.99        722.88        16.46 o
   2   3   1        955.12        957.56        18.28 o
   3   3   1        106.86         90.53        13.35 o
   4   3   1         77.93         77.17         6.68 o
   5   3   1        145.46        152.94        10.30 o
  -5   4   1         78.10         73.35         5.52 o
  -4   4   1         28.90         31.02         6.46 o
  -3   4   1        166.61        163.82        14.72 o
  -2   4   1        422.03        459.50        15.07 o
  -1   4   1         51.66         56.40         4.54 o
   0   4   1        201.78        192.76         8.60 o
   1   4   1         53.76         57.53         9.74 o
   2   4   1        416.54        448.99        14.71 o
   3   4   1        164.81        148.92        17.30 o
   4   4   1         29.51         32.83         4.67 o
   5   4   1         78.65         81.72         8.02 o
  -5   5   1         39.69         44.87         5.74 o
  -4   5   1        331.20        336.18        13.60 o
  -3   5   1         48.24         45.25         4.92 o
  -2   5   1        396.50        411.91        17.74 o
  -1   5   1        568.20        591.92        15.88 o
   0   5   1       2571.03       2818.70        37.12 o
   1   5   1        568.69        594.94        28.14 o
   2   5   1        398.62        425.43        17.70 o
   3   5   1         47.75         51.96        10.25 o
   4   5   1        330.90        333.41        13.53 o
   5   5   1         39.13         42.57         5.70 o
  -5   6   1          2.84          1.84         1.84 o
  -4   6   1        238.31        238.34        11.23 o
  -3   6   1        282.18        264.05        11.83 o
  -2   6   1        537.14        496.85        36.02 o
  -1   6   1        251.13        304.15        14.75 o
   0   6   1        250.61        295.48        13.54 o
   1   6   1        249.58        298.86        21.11 o
   2   6   1        540.41        533.23        22.56 o
   3   6   1        282.95        275.98        12.12 o
   4   6   1        237.80        249.11        16.24 o
   5   6   1          2.82          2.82         1.90 o
  -4   7   1         76.87         67.33         8.14 o
  -3   7   1        354.72        351.57        19.42 o
  -2   7   1        344.74        320.32        36.09 o
  -1   7   1        433.79        470.81        20.17 o
   0   7   1        272.06        340.97        23.82 o
   1   7   1        429.50        412.42        27.35 o
   2   7   1        345.35        347.98        26.38 o
   3   7   1        354.37        354.73        19.42 o
   4   7   1         76.54         74.79         8.72 o
  -4   8   1         18.05         10.72         3.64 o
  -3   8   1        159.39        152.23        12.63 o
  -2   8   1        115.45        108.08         7.40 o
  -1   8   1         45.21         43.47        12.15 o
   0   8   1         33.86         23.34        10.38 o
   1   8   1         44.84         42.73         5.59 o
   2   8   1        116.36        106.97        10.37 o
   3   8   1        160.84        170.95        13.33 o
   4   8   1         17.58         16.05         4.20 o
  -4   9   1         48.16         52.95         5.95 o
  -3   9   1        219.18        231.74        10.07 o
  -2   9   1        400.87        393.20        19.97 o
  -1   9   1         12.32         15.48         4.76 o
   0   9   1          0.58          0.41         2.91 o
   1   9   1         12.49         21.84         5.64 o
   2   9   1        396.09        386.72        19.71 o
   3   9   1        219.19        231.24        14.45 o
   4   9   1         48.23         49.79         5.76 o
  -3  10   1        162.01        186.83        11.33 o
  -2  10   1        213.30        231.31        15.04 o
  -1  10   1        103.49        103.75        10.66 o
   0  10   1          1.01         -2.02         2.33 o
   1  10   1        105.13         97.15        10.32 o
   2  10   1        214.20        212.02        14.35 o
   3  10   1        162.81        183.93        11.12 o
  -3  11   1         22.39         18.64         3.20 o
  -2  11   1          2.57          1.23         2.76 o
  -1  11   1         76.42         70.73         8.57 o
   0  11   1        107.27         99.06         7.49 o
   1  11   1         76.27         73.70         8.94 o
   2  11   1          2.90          6.26         3.35 o
   3  11   1         23.02         21.05         3.84 o
  -2  12   1        118.75        124.70         8.84 o
  -1  12   1        107.15        106.56         9.36 o
   0  12   1         65.85         63.11         5.05 o
   1  12   1        107.36        110.18         9.38 o
   2  12   1        118.32        129.92         9.06 o
   0  13   1         65.34         52.20         5.22 o
   0   0   2        159.35        183.24         5.66 o
   1   0   2         63.15         72.94         3.85 o
   2   0   2         85.69        100.75         5.24 o
   3   0   2       1352.21       1394.17        48.91 o
   4   0   2          0.72          1.70         2.21 o
   5   0   2         20.04         33.11         5.69 o
  -5   1   2          7.60         10.15         4.18 o
  -4   1   2        280.39        286.80        17.50 o
  -3   1   2        208.92        193.37        18.38 o
  -2   1   2        333.41        338.99        10.85 o
  -1   1   2       3482.53       3276.54        23.60 o
   0   1   2       1066.90       1035.65        12.93 o
   1   1   2       3471.92       3380.78        31.06 o
   2   1   2        331.20        327.01         9.60 o
   3   1   2        206.23        202.23        14.76 o
   4   1   2        277.18        287.68        12.22 o
   5   1   2          8.17          9.80         2.35 o
  -5   2   2        272.42        285.06        16.24 o
  -4   2   2         18.69         15.66         3.19 o
  -3   2   2        795.66        822.34        30.69 o
  -2   2   2        346.91        372.59        11.98 o
  -1   2   2       3485.97       3377.71        28.34 o
   0   2   2       1347.57       1235.77        21.25 o
   1   2   2       3487.13       3371.14        31.59 o
   2   2   2        349.05        392.33        10.91 o
   3   2   2        795.79        814.68        40.60 o
   4   2   2         18.73         19.83         3.44 o
   5   2   2        270.15        283.74        15.72 o
  -5   3   2        108.46        108.23         6.72 o
  -4   3   2         14.98         12.82         3.66 o
  -3   3   2         96.14         96.87         9.36 o
  -2   3   2         44.29         42.78         5.15 o
  -1   3   2         72.03         72.44         4.00 o
   0   3   2        608.99        512.68        13.48 o
   1   3   2         72.70         74.72         7.96 o
   2   3   2         44.14         46.61         5.08 o
   3   3   2         96.72        108.94        11.67 o
   4   3   2         14.80         13.62         3.11 o
   5   3   2        109.60        112.29         9.60 o
  -5   4   2          6.02          3.07         1.84 o
  -4   4   2        126.99        120.37         8.29 o
  -3   4   2        248.14        270.39        18.88 o
  -2   4   2        100.85        104.42         7.32 o
  -1   4   2        752.62        749.09        14.67 o
   0   4   2        438.26        454.31        11.57 o
   1   4   2        749.11        746.60        27.26 o
   2   4   2         99.16        106.39         7.19 o
   3   4   2        245.98        219.75        24.92 o
   4   4   2        125.68        131.36         8.56 o
   5   4   2          5.77          8.65         3.33 o
  -5   5   2         23.76         23.87         4.43 o
  -4   5   2         19.66         20.82         3.81 o
  -3   5   2        768.10        702.46        26.75 o
  -2   5   2        373.97        360.63        16.58 o
  -1   5   2        276.54        292.07        10.46 o
   0   5   2       1574.54       1642.59        28.31 o
   1   5   2        277.91        292.81        19.10 o
   2   5   2        376.15        377.70        16.89 o
   3   5   2        766.76        742.26        19.33 o
   4   5   2         18.94         14.92         3.12 o
   5   5   2         23.61         19.90         4.26 o
  -5   6   2          8.04          7.14         2.61 o
  -4   6   2        317.08        310.53        13.03 o
  -3   6   2       1238.77       1166.30        35.11 o
  -2   6   2         23.01         19.48         5.03 o
  -1   6   2        376.12        418.12        17.19 o
   0   6   2        592.20        612.13        23.34 o
   1   6   2        377.02        446.91        20.40 o
   2   6   2         23.59         13.99         7.27 o
   3   6   2       1244.43       1191.73        35.32 o
   4   6   2        316.67        306.20        17.87 o
   5   6   2          7.98         12.66         3.29 o
  -4   7   2         87.51         80.84         9.04 o
  -3   7   2        649.39        639.47        26.08 o
  -2   7   2        276.77        269.59        11.18 o
  -1   7   2        155.84        174.10        12.13 o
   0   7   2        296.06        307.89        16.12 o
   1   7   2        157.29        164.00        13.88 o
   2   7   2        277.18        257.10        16.95 o
   3   7   2        648.78        619.61        25.66 o
   4   7   2         88.73         76.70         8.60 o
  -4   8   2         11.43         16.53         4.10 o
  -3   8   2         26.74         16.65         4.54 o
  -2   8   2        264.46        262.25        16.20 o
  -1   8   2        209.52        223.40        14.17 o
   0   8   2         24.61         23.72         5.38 o
   1   8   2        211.92        197.76        12.34 o
   2   8   2        261.30        296.26        17.02 o
   3   8   2         27.51         26.18         5.66 o
   4   8   2         11.42          9.66         2.09 o
  -4   9   2          5.91          4.48         2.19 o
  -3   9   2         10.88         13.14         2.90 o
  -2   9   2        103.78         84.89         9.44 o
  -1   9   2        137.60        125.36        11.45 o
   0   9   2        193.89        168.86         9.10 o
   1   9   2        137.92        128.15        11.57 o
   2   9   2        103.97        110.04        10.84 o
   3   9   2         10.44          8.95         3.00 o
   4   9   2          5.74          6.35         1.71 o
  -3  10   2        190.60        213.79         8.61 o
  -2  10   2        388.60        365.88        18.95 o
  -1  10   2        111.72        101.82        10.91 o
   0  10   2        169.84        170.55         9.26 o
   1  10   2        114.88        112.46        11.02 o
   2  10   2        389.34        384.69        19.09 o
  -3  11   2          1.42          0.38         1.64 o
  -2  11   2        190.68        195.69        12.84 o
  -1  11   2        149.09        151.25        12.10 o
   0  11   2        570.27        526.10        15.66 o
   1  11   2        149.42        160.70        22.45 o
   2  11   2        190.27        189.83        12.56 o
   3  11   2          1.44          0.64         1.84 o
  -2  12   2          4.34          7.70         2.97 o
  -1  12   2          1.94          1.56         2.50 o
   0  12   2        121.72        125.08        15.31 o
   1  12   2          1.62         -2.23         3.27 o
   2  12   2          4.12          2.45         2.02 o
   0  13   2        111.27        123.36         5.50 o
   1   0   3          0.37          0.34         1.84 o
   2   0   3       2697.51       2544.82        33.80 o
   3   0   3         13.32          8.46         5.80 o
   4   0   3          6.47          5.68         3.18 o
   5   0   3         17.13         20.93         4.87 o
  -5   1   3         11.72         12.03         3.92 o
  -4   1   3         90.31         91.80        10.14 o
  -3   1   3        243.29        253.70        16.53 o
  -2   1   3        589.19        596.77        15.93 o
  -1   1   3      12065.91      10712.27        67.94 o
   0   1   3       2368.46       2225.17        21.61 o
   1   1   3      12062.66      10836.28       116.91 o
   2   1   3        593.25        613.56        16.92 o
   3   1   3        243.64        265.24        21.76 o
   4   1   3         88.40         95.06         5.75 o
   5   1   3         11.93          7.65         2.94 o
  -5   2   3         21.08         14.60         4.04 o
  -4   2   3        442.36        440.93        15.09 o
  -3   2   3        201.56        196.01        18.86 o
  -2   2   3       3796.01       3928.15        39.59 o
  -1   2   3        714.41        704.45        11.32 o
   0   2   3       2759.41       2690.01        28.19 o
   1   2   3        708.26        691.97        14.87 o
   2   2   3       3817.45       3967.96        41.63 o
   3   2   3        200.84        189.66        14.86 o
   4   2   3        444.17        448.00        12.43 o
  -5   3   3        247.09        254.89        15.25 o
  -4   3   3        286.73        277.35        12.19 o
  -3   3   3        191.23        180.40        14.79 o
  -2   3   3        342.44        334.92        13.89 o
  -1   3   3        513.86        541.28        15.00 o
   0   3   3         20.02         20.12         2.39 o
   1   3   3        507.36        529.51        15.75 o
   2   3   3        339.75        341.44        14.30 o
   3   3   3        190.96        179.48        14.75 o
   4   3   3        287.03        274.49        12.25 o
   5   3   3        247.29        251.85        14.12 o
  -5   4   3         29.43         33.44         4.24 o
  -4   4   3        237.16        206.37        10.67 o
  -3   4   3        116.29        103.95        16.93 o
  -2   4   3       1804.00       1955.47        40.45 o
  -1   4   3        179.04        196.35         7.64 o
   0   4   3         12.06          6.76         2.06 o
   1   4   3        177.94        181.16        10.62 o
   2   4   3       1803.50       1891.67        35.36 o
   3   4   3        116.78         78.46        12.63 o
   4   4   3        239.53        233.78        11.45 o
   5   4   3         29.69         25.19         4.87 o
  -5   5   3         15.51         13.57         3.36 o
  -4   5   3        114.59        115.20         8.06 o
  -3   5   3        150.73        124.47        11.37 o
  -2   5   3        321.21        286.37        21.69 o
  -1   5   3       1240.94       1194.36        23.69 o
   0   5   3         98.68        108.12         8.38 o
   1   5   3       1237.73       1183.41        30.41 o
   2   5   3        321.45        334.53        19.03 o
   3   5   3        151.69        144.73         8.71 o
   4   5   3        115.40        103.63        10.78 o
   5   5   3         15.12         16.98         3.87 o
  -5   6   3          1.29          0.42         2.14 o
  -4   6   3         28.49         28.37         4.23 o
  -3   6   3        157.78        158.43        13.09 o
  -2   6   3        342.25        367.43        22.15 o
  -1   6   3         80.48         69.05         6.33 o
   0   6   3       1211.32       1312.96        34.48 o
   1   6   3         82.25         77.28         8.91 o
   2   6   3        345.68        357.64        18.13 o
   3   6   3        155.47        166.40        13.37 o
   4   6   3         29.28         17.77         5.27 o
   5   6   3          1.11          2.26         1.93 o
  -4   7   3        129.67        130.24        11.24 o
  -3   7   3        172.69        156.52         9.21 o
  -2   7   3        147.26        150.89         8.53 o
  -1   7   3        447.76        474.83        20.19 o
   0   7   3        602.55        605.69        23.52 o
   1   7   3        449.88        400.03        27.56 o
   2   7   3        147.39        131.36        10.01 o
   3   7   3        174.03        159.94        13.19 o
   4   7   3        130.07        135.40        11.46 o
  -4   8   3         57.64         55.61         6.88 o
  -3   8   3         58.59         66.12         5.69 o
  -2   8   3        906.41        868.35        29.53 o
  -1   8   3         81.13         97.82         8.83 o
   0   8   3          0.04          0.35         7.03 o
   1   8   3         80.49         92.73         8.69 o
   2   8   3        904.76        901.97        29.54 o
   3   8   3         58.66         57.93         7.95 o
   4   8   3         57.22         63.06         4.79 o
  -4   9   3         47.30         41.02         5.15 o
  -3   9   3          4.89          7.02         2.42 o
  -2   9   3         48.31         48.91         7.30 o
  -1   9   3         90.10         72.93         8.90 o
   0   9   3        151.80        148.38         8.51 o
   1   9   3         92.74         71.24         8.59 o
   2   9   3         49.02         39.90         6.97 o
   3   9   3          5.20          5.76         2.90 o
   4   9   3         46.26         49.66         5.31 o
  -3  10   3        127.70        139.58         7.87 o
  -2  10   3         31.03         27.80         5.63 o
  -1  10   3        143.17        158.11        12.91 o
   0  10   3        155.76        129.40        12.59 o
   1  10   3        143.64        137.01        12.03 o
   2  10   3         31.43         30.66         6.01 o
   3  10   3        126.47        138.72        10.42 o
  -3  11   3          9.54         10.07         2.59 o
  -2  11   3         63.20         51.99         6.77 o
  -1  11   3        641.36        629.02        24.30 o
   0  11   3          6.98          5.05         2.09 o
   1  11   3        641.13        664.34        20.68 o
   2  11   3         63.90         74.55         8.05 o
   3  11   3          9.27          7.88         2.49 o
  -2  12   3         37.19         45.44         5.60 o
  -1  12   3         33.26         34.95         5.69 o
   0  12   3         42.11         40.26         5.67 o
   1  12   3         33.91         34.07         5.66 o
   2  12   3         36.53         36.10         4.62 o
   0  13   3          6.56          9.85         2.71 o
   0   0   4        887.19        866.64        25.22 o
   1   0   4       3422.69       3322.31        38.62 o
   2   0   4        374.41        388.99        11.65 o
   3   0   4         31.74         26.65         7.23 o
   4   0   4        228.93        241.03        16.11 o
   5   0   4         14.25         10.83         3.85 o
  -5   1   4        160.51        161.92        12.11 o
  -4   1   4         13.99         17.21         4.56 o
  -3   1   4        157.68        138.67        12.37 o
  -2   1   4        203.42        218.45        10.37 o
  -1   1   4       3475.87       3462.88        39.05 o
   0   1   4       9066.05       8404.50        69.07 o
   1   1   4       3467.92       3492.76        38.98 o
   2   1   4        201.24        216.22        10.37 o
   3   1   4        159.01        153.26        16.85 o
   4   1   4         13.77         13.03         3.06 o
   5   1   4        162.52        167.44        11.99 o
  -5   2   4          9.95         10.84         3.91 o
  -4   2   4        180.73        179.29         9.73 o
  -3   2   4        598.90        620.14        62.45 o
  -2   2   4       1146.36       1232.85        25.02 o
  -1   2   4       7742.44       7252.82        34.40 o
   0   2   4         67.95         71.37         5.24 o
   1   2   4       7753.23       7262.52        58.45 o
   2   2   4       1146.19       1221.49        31.34 o
   3   2   4        605.77        600.77        26.51 o
   4   2   4        180.23        186.31         8.14 o
   5   2   4          9.27         13.37         4.29 o
  -5   3   4         25.29         33.16         5.85 o
  -4   3   4         25.90         20.45         5.08 o
  -3   3   4         51.57         45.75         9.48 o
  -2   3   4       1312.35       1484.34        31.66 o
  -1   3   4       1529.95       1659.92        22.56 o
   0   3   4        326.12        348.12        10.84 o
   1   3   4       1530.23       1642.88        32.92 o
   2   3   4       1316.08       1395.27        29.58 o
   3   3   4         51.29         54.07         8.42 o
   4   3   4         25.66         22.84         3.98 o
   5   3   4         25.61         26.64         4.98 o
  -5   4   4         58.01         64.04         5.09 o
  -4   4   4        199.97        188.13        10.53 o
  -3   4   4        127.73        138.35        24.15 o
  -2   4   4        828.16        904.40        24.25 o
  -1   4   4       1108.23       1304.23        18.71 o
   0   4   4        669.22        696.17        14.65 o
   1   4   4       1115.05       1247.20        28.41 o
   2   4   4        828.47        912.77        25.14 o
   3   4   4        129.31        117.30        15.76 o
   4   4   4        200.00        177.66        14.27 o
   5   4   4         57.83         68.65         7.40 o
  -5   5   4         53.43         57.30         6.22 o
  -4   5   4        216.79        199.31        10.40 o
  -3   5   4        332.71        330.88        12.87 o
  -2   5   4        165.47        151.22        13.05 o
  -1   5   4       1038.53       1152.70        23.33 o
   0   5   4         60.93         61.14         5.06 o
   1   5   4       1040.74       1126.67        30.31 o
   2   5   4        165.41        182.06        14.64 o
   3   5   4        332.11        341.14        18.74 o
   4   5   4        217.98        209.90        15.10 o
   5   5   4         53.94         60.43         6.65 o
  -4   6   4         43.41         45.91         6.72 o
  -3   6   4         78.09         88.76         9.98 o
  -2   6   4          1.55         -1.99         2.89 o
  -1   6   4        220.20        227.22        11.43 o
   0   6   4         83.85         77.45         8.95 o
   1   6   4        223.61        212.76        14.71 o
   2   6   4          1.41          4.83         2.61 o
   3   6   4         78.22         78.80         9.25 o
   4   6   4         43.04         37.89         6.37 o
  -4   7   4         15.74         10.68         4.00 o
  -3   7   4         40.30         46.06         7.24 o
  -2   7   4        459.99        445.62        20.56 o
  -1   7   4        264.28        251.81        17.39 o
   0   7   4       1186.00       1252.20        37.90 o
   1   7   4        264.62        185.68        28.41 o
   2   7   4        460.30        465.91        20.48 o
   3   7   4         39.61         32.64         6.27 o
   4   7   4         15.76         17.42         4.21 o
  -4   8   4          9.91          6.33         2.86 o
  -3   8   4        242.10        232.19        10.61 o
  -2   8   4        270.96        247.82        16.13 o
  -1   8   4          2.07          0.22         2.25 o
   0   8   4         27.69         30.50         8.09 o
   1   8   4          2.04         -1.04         2.72 o
   2   8   4        270.85        278.31        16.44 o
   3   8   4        241.40        231.28        15.29 o
   4   8   4          9.55         12.43         2.46 o
  -4   9   4         90.62         92.06         7.40 o
  -3   9   4         21.98         22.26         4.25 o
  -2   9   4        481.78        477.46        22.00 o
  -1   9   4         62.91         69.84         8.59 o
   0   9   4        132.01        117.64         7.72 o
   1   9   4         63.80         60.32         8.06 o
   2   9   4        480.04        499.22        22.27 o
   3   9   4         21.89         25.05         3.53 o
   4   9   4         91.55        101.86         5.12 o
  -3  10   4        179.64        205.92         8.40 o
  -2  10   4         39.23         37.19         6.17 o
  -1  10   4        406.55        374.44        19.65 o
   0  10   4         32.60         31.65         4.17 o
   1  10   4        405.12        390.04        20.07 o
   2  10   4         39.18         44.96         7.10 o
   3  10   4        181.76        210.74        12.68 o
  -3  11   4         89.28        104.95         6.98 o
  -2  11   4         79.53         82.30         8.50 o
  -1  11   4         31.62         28.96         5.82 o
   0  11   4        361.32        341.23        25.47 o
   1  11   4         32.28         22.92         7.91 o
   2  11   4         77.86         82.66         8.43 o
   3  11   4         89.44         94.63         7.23 o
  -2  12   4         12.58         18.13         3.92 o
  -1  12   4         63.51         61.19         6.87 o
   0  12   4         10.06          3.92         2.53 o
   1  12   4         63.56         75.39         6.74 o
   2  12   4         12.84         13.98         3.21 o
   0  13   4          2.05          4.18         1.92 o
   1   0   5        713.59        690.24        16.23 o
   2   0   5        198.72        177.52        10.06 o
   3   0   5        215.19        231.48        20.55 o
   4   0   5         52.05         49.63         7.66 o
   5   0   5          0.02         -3.73         3.73 o
  -5   1   5         87.94         85.24         8.98 o
  -4   1   5         71.76         86.46        10.08 o
  -3   1   5        144.58        132.47        12.27 o
  -2   1   5       1254.98       1340.61        26.41 o
  -1   1   5       7548.24       7236.82        57.30 o
   0   1   5        787.69        713.75        13.10 o
   1   1   5       7541.63       7178.20        46.40 o
   2   1   5       1249.04       1294.79        26.08 o
   3   1   5        143.63         98.11        16.91 o
   4   1   5         73.34         85.09         6.86 o
   5   1   5         89.12         75.61         8.23 o
  -5   2   5         91.66         97.41         9.57 o
  -4   2   5        206.24        228.00        15.91 o
  -3   2   5        357.54        370.18        38.83 o
  -2   2   5        171.25        181.92         9.99 o
  -1   2   5       2866.00       2832.82        25.43 o
   0   2   5        269.19        280.43        10.55 o
   1   2   5       2860.48       2831.47        30.25 o
   2   2   5        171.18        180.27         9.17 o
   3   2   5        355.29        305.23        81.04 o
   4   2   5        204.04        208.97         8.59 o
   5   2   5         92.01         99.72         6.29 o
  -5   3   5         32.94         34.29         5.96 o
  -4   3   5         77.43         70.82         6.31 o
  -3   3   5        242.79        262.96        22.40 o
  -2   3   5        626.55        632.51        23.05 o
  -1   3   5       1391.53       1449.78        24.07 o
   0   3   5        179.62        179.34         8.15 o
   1   3   5       1396.04       1450.25        30.35 o
   2   3   5        620.53        634.99        17.80 o
   3   3   5        239.76        246.91        17.90 o
   4   3   5         76.71         77.80         6.56 o
   5   3   5         32.88         35.64         5.59 o
  -5   4   5         86.22         86.41         5.69 o
  -4   4   5        213.38        228.37        16.86 o
  -3   4   5        232.26        231.07        14.92 o
  -2   4   5        585.53        606.63        23.72 o
  -1   4   5       1160.43       1242.01        21.15 o
   0   4   5        498.39        541.25        13.20 o
   1   4   5       1167.16       1253.31        30.73 o
   2   4   5        587.52        592.83        20.88 o
   3   4   5        232.97        226.86        14.14 o
   4   4   5        211.39        194.42        14.69 o
   5   4   5         84.92         84.38         8.16 o
  -5   5   5          3.10         -2.64         2.64 o
  -4   5   5        644.07        635.90        18.20 o
  -3   5   5        115.59        118.77         7.79 o
  -2   5   5        883.48        899.11        32.06 o
  -1   5   5        946.19       1018.90        22.19 o
   0   5   5        165.73        182.50        10.28 o
   1   5   5        948.34        983.76        28.91 o
   2   5   5        881.37        863.40        34.34 o
   3   5   5        117.37        121.81         7.81 o
   4   5   5        642.93        668.89        26.71 o
   5   5   5          3.26          9.79         3.56 o
  -4   6   5        399.17        377.77        13.69 o
  -3   6   5         96.82        103.31        10.34 o
  -2   6   5         17.04         20.87         5.66 o
  -1   6   5        128.24        152.88         9.55 o
   0   6   5          3.31          2.41         3.73 o
   1   6   5        128.73        137.31        17.19 o
   2   6   5         17.58         31.50         6.63 o
   3   6   5         96.88         88.43         9.89 o
   4   6   5        397.59        400.81        13.45 o
  -4   7   5         45.49         41.20         6.54 o
  -3   7   5         37.83         42.34         3.88 o
  -2   7   5        166.29        171.57        12.94 o
  -1   7   5        196.58        201.50        15.78 o
   0   7   5        386.43        395.55        21.89 o
   1   7   5        196.51        162.68        18.45 o
   2   7   5        168.97        165.35        12.35 o
   3   7   5         38.75         33.83         6.15 o
   4   7   5         44.74         49.80         8.92 o
  -4   8   5          4.40          3.54         2.56 o
  -3   8   5        213.82        202.14         9.90 o
  -2   8   5        245.48        246.57        11.27 o
  -1   8   5       1109.73        997.67        43.29 o
   0   8   5         74.67         70.10        11.42 o
   1   8   5       1108.44       1069.80        31.80 o
   2   8   5        246.70        266.24        16.26 o
   3   8   5        215.82        213.75        19.11 o
   4   8   5          4.50          5.23         2.34 o
  -4   9   5         41.12         28.90         4.16 o
  -3   9   5          5.95          6.42         2.22 o
  -2   9   5         15.43         17.37         5.33 o
  -1   9   5        563.40        496.22        22.60 o
   0   9   5        947.40        891.35        35.13 o
   1   9   5        563.84        571.35        24.18 o
   2   9   5         15.36         13.42         4.10 o
   3   9   5          5.87          5.29         1.71 o
   4   9   5         41.61         43.30         5.31 o
  -3  10   5          9.88          9.48         2.08 o
  -2  10   5         71.52         74.10         8.57 o
  -1  10   5         80.99         71.95         8.82 o
   0  10   5         58.25         44.72         5.71 o
   1  10   5         80.63         73.14         6.09 o
   2  10   5         72.48         61.56         7.81 o
   3  10   5          9.72         10.43         3.03 o
  -2  11   5         12.17          6.93         3.82 o
  -1  11   5         45.51         50.91         7.36 o
   0  11   5         87.05         86.68        12.71 o
   1  11   5         46.09         48.32         4.85 o
   2  11   5         11.64          6.01         3.49 o
  -2  12   5         86.84         98.10         7.44 o
  -1  12   5         43.50         37.04         5.69 o
   0  12   5         70.20         79.47         6.06 o
   1  12   5         44.31         45.63         3.86 o
   2  12   5         86.84         92.11         7.09 o
   0   0   6        960.27        916.89        32.34 o
   1   0   6       1577.97       1635.63        23.72 o
   2   0   6         36.87         44.57         5.36 o
   3   0   6         37.29         31.44         7.19 o
   4   0   6         35.31         30.20         6.13 o
   5   0   6        111.23        100.11         9.56 o
  -5   1   6        205.70        202.96        13.47 o
  -4   1   6         25.75         15.07         4.78 o
  -3   1   6         32.00          3.83         8.24 o
  -2   1   6         45.18         36.05         4.58 o
  -1   1   6        597.13        595.66        10.26 o
   0   1   6        314.98        299.26        10.91 o
   1   1   6        598.00        566.89        13.37 o
   2   1   6         44.98         35.76         4.42 o
   3   1   6         30.70         28.43         6.23 o
   4   1   6         25.62         22.11         3.66 o
   5   1   6        206.50        213.76        13.42 o
  -5   2   6        125.78        132.16        10.84 o
  -4   2   6        341.72        330.35        13.07 o
  -3   2   6        134.54        137.61        16.25 o
  -2   2   6        591.30        627.66        21.83 o
  -1   2   6       1275.89       1304.22        18.11 o
   0   2   6         88.13        101.67         5.94 o
   1   2   6       1275.03       1279.83        21.71 o
   2   2   6        590.69        594.47        17.17 o
   3   2   6        135.62        135.87        18.41 o
   4   2   6        341.96        333.37        13.36 o
   5   2   6        124.95        121.61         7.40 o
  -5   3   6        245.27        231.28        13.93 o
  -4   3   6        108.31        102.31         7.46 o
  -3   3   6        508.73        496.81        31.43 o
  -2   3   6        507.03        565.63        22.42 o
  -1   3   6       1719.69       1848.31        28.24 o
   0   3   6       3008.60       2954.13        34.40 o
   1   3   6       1722.91       1872.73        28.57 o
   2   3   6        510.35        546.16        17.13 o
   3   3   6        507.68        478.77        30.13 o
   4   3   6        109.34        108.51         7.69 o
   5   3   6        244.37        244.76        13.43 o
  -5   4   6         97.06         91.68         5.62 o
  -4   4   6        118.86        105.96         7.62 o
  -3   4   6         24.37         25.58         3.78 o
  -2   4   6          1.54         -5.01         5.01 o
  -1   4   6        289.49        318.25        12.71 o
   0   4   6         60.18         70.76         5.00 o
   1   4   6        291.08        296.41        12.35 o
   2   4   6          1.52          4.12         2.85 o
   3   4   6         24.39         24.33         6.44 o
   4   4   6        117.53        115.98        10.58 o
   5   4   6         96.10         99.40         8.46 o
  -5   5   6         55.99         56.44         4.24 o
  -4   5   6         33.01         33.08         4.30 o
  -3   5   6        110.49         96.49         7.11 o
  -2   5   6         28.66         75.66        11.54 o
  -1   5   6       1291.25       1496.84        37.48 o
   0   5   6          9.29         16.21         3.60 o
   1   5   6       1292.73       1388.65        35.22 o
   2   5   6         28.65         34.15         7.66 o
   3   5   6        111.11         91.07         6.82 o
   4   5   6         33.35         27.19         5.92 o
   5   5   6         56.82         69.90         6.86 o
  -4   6   6        218.51        231.94        10.61 o
  -3   6   6         26.73         26.13         3.28 o
  -2   6   6        164.75        158.79        14.37 o
  -1   6   6         20.71         19.59         6.47 o
   0   6   6        322.45        331.33        18.63 o
   1   6   6         20.54         21.82         7.31 o
   2   6   6        163.63        143.19        14.16 o
   3   6   6         26.76         24.16         3.66 o
   4   6   6        220.82        218.89        21.41 o
  -4   7   6         50.33         66.47         8.01 o
  -3   7   6         26.87         30.11         4.01 o
  -2   7   6          4.33          1.80         2.34 o
  -1   7   6        479.02        506.87        25.15 o
   0   7   6        105.27         88.53        12.20 o
   1   7   6        487.39        513.10        32.57 o
   2   7   6          4.60          7.55         4.03 o
   3   7   6         25.46         24.51         4.02 o
   4   7   6         50.25         58.61         4.97 o
  -4   8   6         65.20         70.68         7.59 o
  -3   8   6        129.44        155.83        11.86 o
  -2   8   6        633.52        601.79        17.63 o
  -1   8   6        369.58        350.90        18.73 o
   0   8   6        525.34        535.07        15.66 o
   1   8   6        369.15        349.99        18.44 o
   2   8   6        635.17        646.60        24.96 o
   3   8   6        130.76        122.09         7.80 o
   4   8   6         66.15         69.78         6.06 o
  -3   9   6        108.17        123.69         7.32 o
  -2   9   6        420.92        415.74        20.62 o
  -1   9   6        632.39        559.67        24.03 o
   0   9   6          0.08         -0.10         2.27 o
   1   9   6        632.60        604.15        20.19 o
   2   9   6        423.18        427.80        20.45 o
   3   9   6        106.42        101.02         9.55 o
  -3  10   6         22.59         24.11         7.06 o
  -2  10   6        179.06        183.90        13.29 o
  -1  10   6         74.98         66.73         8.48 o
   0  10   6        474.25        472.49        15.26 o
   1  10   6         75.33         72.70         6.15 o
   2  10   6        179.30        185.91        13.03 o
   3  10   6         23.25         26.45         4.75 o
  -2  11   6         85.44         92.42         8.64 o
  -1  11   6        286.93        287.37        16.10 o
   0  11   6         57.57         54.73         7.27 o
   1  11   6        285.04        285.12        11.09 o
   2  11   6         84.19         74.57         7.58 o
  -1  12   6          0.86          2.65         2.49 o
   0  12   6        131.65        132.18         6.69 o
   1  12   6          0.88          1.39         1.84 o
   1   0   7        396.84        424.05        12.94 o
   2   0   7         30.52         41.16         6.02 o
   3   0   7        452.14        472.92        24.02 o
   4   0   7        131.09        134.97        12.22 o
   5   0   7         70.05         77.45         8.35 o
  -5   1   7          7.76         10.00         3.83 o
  -4   1   7        193.88        207.71        15.27 o
  -3   1   7         31.56         19.59         7.17 o
  -2   1   7        327.96        354.82        14.68 o
  -1   1   7       1551.26       1519.07        30.21 o
   0   1   7        779.27        765.00        15.98 o
   1   1   7       1562.81       1588.64        34.46 o
   2   1   7        326.49        341.75        14.48 o
   3   1   7         31.16         29.84         6.49 o
   4   1   7        193.77        183.94        12.82 o
   5   1   7          7.89          7.04         2.68 o
  -5   2   7         55.63         66.48         7.77 o
  -4   2   7        124.70        128.37         8.22 o
  -3   2   7        121.18        106.83        14.69 o
  -2   2   7        125.20        123.91        10.51 o
  -1   2   7       1075.98       1197.06        21.78 o
   0   2   7         90.48         96.52         6.21 o
   1   2   7       1082.74       1181.88        22.31 o
   2   2   7        123.66        107.89         7.63 o
   3   2   7        121.74        112.11        12.02 o
   4   2   7        125.39        124.81         8.24 o
   5   2   7         55.83         60.00         6.06 o
  -5   3   7         30.48         34.56         5.77 o
  -4   3   7        138.43        140.97         7.07 o
  -3   3   7        787.55        801.59        22.69 o
  -2   3   7       2026.85       2084.36        44.70 o
  -1   3   7       1371.93       1470.95        29.43 o
   0   3   7        472.73        451.04        14.90 o
   1   3   7       1379.75       1405.40        28.77 o
   2   3   7       2028.06       2044.78        34.42 o
   3   3   7        785.99        771.00        22.54 o
   4   3   7        136.77        137.28         8.61 o
   5   3   7         30.25         37.15         6.91 o
  -5   4   7        240.94        249.63        13.36 o
  -4   4   7         83.03         87.50        11.33 o
  -3   4   7        238.48        248.95        15.21 o
  -2   4   7        184.71        169.05        19.54 o
  -1   4   7       2297.06       2524.08        54.31 o
   0   4   7         19.27         21.95         3.78 o
   1   4   7       2297.80       2411.70        36.78 o
   2   4   7        185.24        182.07        12.31 o
   3   4   7        240.03        224.04        10.46 o
   4   4   7         83.74         93.62        10.49 o
   5   4   7        239.94        250.66        12.88 o
  -5   5   7         43.51         41.74         3.50 o
  -4   5   7        218.69        205.16        10.24 o
  -3   5   7         99.11         98.24         5.73 o
  -2   5   7         73.24         55.62        13.09 o
  -1   5   7        119.96        108.88        10.27 o
   0   5   7         47.52         43.27         5.55 o
   1   5   7        120.20        115.73        13.88 o
   2   5   7         73.52         47.35        10.38 o
   3   5   7         98.36         91.92         6.99 o
   4   5   7        218.19        201.75         9.77 o
   5   5   7         43.59         52.40         5.85 o
  -4   6   7         58.86         61.38         5.55 o
  -3   6   7        241.42        239.71         9.03 o
  -2   6   7        318.82        316.72        16.87 o
  -1   6   7        357.12        376.16        20.48 o
   0   6   7        189.52        167.17        16.66 o
   1   6   7        356.23        335.70        25.46 o
   2   6   7        319.64        342.48        38.53 o
   3   6   7        240.33        204.00        22.15 o
   4   6   7         59.30         63.04         5.46 o
  -4   7   7         17.13         21.88         4.70 o
  -3   7   7        421.06        429.57        14.35 o
  -2   7   7        101.10         99.54         7.02 o
  -1   7   7        137.05        131.53        12.97 o
   0   7   7         52.57         61.93        10.47 o
   1   7   7        136.25        133.76        17.00 o
   2   7   7        103.31        101.25         6.94 o
   3   7   7        421.87        389.01        14.11 o
   4   7   7         17.00         15.66         2.79 o
  -4   8   7         19.14         15.45         3.47 o
  -3   8   7        124.84        135.23        11.17 o
  -2   8   7        170.74        182.73        13.96 o
  -1   8   7        196.68        178.01        13.45 o
   0   8   7         18.59         25.10         5.41 o
   1   8   7        196.04        186.98        10.24 o
   2   8   7        171.56        157.02        12.84 o
   3   8   7        125.73        133.43         8.07 o
   4   8   7         18.62         22.62         2.95 o
  -3   9   7         15.69         12.87         2.61 o
  -2   9   7         32.26         23.21         5.63 o
  -1   9   7        103.99         98.90        10.44 o
   0   9   7         38.32         32.24         4.17 o
   1   9   7        104.19        103.53         8.00 o
   2   9   7         31.25         24.66         4.67 o
   3   9   7         16.65         17.38         4.73 o
  -3  10   7         25.85         31.74         3.28 o
  -2  10   7         53.80         42.58         7.05 o
  -1  10   7        199.64        184.88        13.70 o
   0  10   7          3.19          0.52         2.78 o
   1  10   7        201.09        210.19        10.08 o
   2  10   7         53.34         54.36         7.16 o
   3  10   7         26.94         30.29         4.80 o
  -2  11   7         68.51         75.74         7.91 o
  -1  11   7         13.07         12.21         3.64 o
   0  11   7        118.37        131.12         7.50 o
   1  11   7         12.87         14.51         3.53 o
   2  11   7         69.09         91.01         8.19 o
  -1  12   7         16.86         16.38         2.59 o
   0  12   7         68.68         81.59         7.71 o
   1  12   7         16.19         19.91         3.82 o
   0   0   8        719.67        797.66        34.94 o
   1   0   8        184.45        216.98         9.93 o
   2   0   8        448.43        524.94        18.54 o
   3   0   8          2.00         -4.62         4.62 o
   4   0   8        281.70        283.28        19.23 o
   5   0   8          9.12          6.62         2.85 o
  -5   1   8         34.72         36.10         5.67 o
  -4   1   8        202.34        230.15        16.12 o
  -3   1   8         18.28         13.82         6.05 o
  -2   1   8        374.56        368.43        15.58 o
  -1   1   8       1436.26       1504.85        31.89 o
   0   1   8       2490.54       2396.71        42.86 o
   1   1   8       1436.17       1476.01        25.00 o
   2   1   8        370.78        365.38        18.43 o
   3   1   8         17.90         21.49         5.45 o
   4   1   8        201.77        228.09        11.05 o
   5   1   8         35.12         34.22         5.54 o
  -5   2   8         55.99         55.39         7.05 o
  -4   2   8         67.42         62.38         5.98 o
  -3   2   8        426.67        454.39        30.85 o
  -2   2   8       2894.50       3078.63        54.53 o
  -1   2   8       1010.76       1058.58        27.41 o
   0   2   8       1083.59       1111.24        21.71 o
   1   2   8       1015.09       1020.97        22.11 o
   2   2   8       2891.24       3022.12        41.73 o
   3   2   8        427.83        420.82        24.22 o
   4   2   8         67.37         65.44         6.07 o
   5   2   8         55.75         63.98         7.25 o
  -5   3   8         31.12         26.26         4.65 o
  -4   3   8         89.18         89.68         5.62 o
  -3   3   8         94.52         81.78         9.71 o
  -2   3   8       3153.09       3305.39        58.23 o
  -1   3   8        682.54        814.19        25.10 o
   0   3   8       3313.98       3545.39        54.17 o
   1   3   8        688.90        781.85        24.05 o
   2   3   8       3157.61       3162.53        59.32 o
   3   3   8         93.32         83.71         6.38 o
   4   3   8         89.65         87.47         7.09 o
   5   3   8         31.14         31.02         6.18 o
  -5   4   8        124.61        134.58         9.53 o
  -4   4   8         35.41         37.69         3.79 o
  -3   4   8         35.65         31.11         4.18 o
  -2   4   8        103.71         93.63        13.01 o
  -1   4   8       1166.63       1272.21        27.31 o
   0   4   8       1982.32       2117.95        43.89 o
   1   4   8       1167.28       1337.82        53.33 o
   2   4   8        105.93        101.77         8.28 o
   3   4   8         34.82         27.54         4.07 o
   4   4   8         34.71         44.45         5.03 o
   5   4   8        125.68        148.44         9.73 o
  -4   5   8        111.73        110.95         7.48 o
  -3   5   8        445.75        425.97        18.19 o
  -2   5   8         62.89         56.95        10.48 o
  -1   5   8        905.00        925.76        29.94 o
   0   5   8         15.78         25.30         5.48 o
   1   5   8        902.73        885.78        38.75 o
   2   5   8         63.29         54.37         8.55 o
   3   5   8        444.54        431.28        14.83 o
   4   5   8        111.34        107.23         5.83 o
  -4   6   8          3.85          0.69         1.85 o
  -3   6   8         78.75         85.27         6.76 o
  -2   6   8        166.01        167.15         8.98 o
  -1   6   8        400.00        411.27        27.21 o
   0   6   8        678.64        695.90        28.16 o
   1   6   8        401.31        449.64        29.89 o
   2   6   8        168.15        167.40        12.18 o
   3   6   8         77.92         71.52         6.24 o
   4   6   8          3.91          5.17         2.28 o
  -4   7   8          3.48          1.34         2.58 o
  -3   7   8         95.32        106.14        10.40 o
  -2   7   8        200.50        202.29        12.30 o
  -1   7   8         93.90         88.36         8.35 o
   0   7   8         24.90         23.89         5.96 o
   1   7   8         93.09         92.74        11.28 o
   2   7   8        201.35        199.65         9.72 o
   3   7   8         95.19         89.38         6.89 o
   4   7   8          3.23          1.15         3.60 o
  -4   8   8        107.48        123.01         9.10 o
  -3   8   8         96.22        103.70         9.59 o
  -2   8   8         62.93         63.34         8.45 o
  -1   8   8        615.82        527.88        23.40 o
   0   8   8        135.77        139.63         8.38 o
   1   8   8        616.54        590.92        34.99 o
   2   8   8         64.30         65.18         4.76 o
   3   8   8         96.40         99.61         6.91 o
   4   8   8        107.57        110.52         5.72 o
  -3   9   8         15.51         12.46         2.71 o
  -2   9   8        182.97        159.23        12.95 o
  -1   9   8       1000.62        947.69        31.27 o
   0   9   8        105.21        103.50        10.22 o
   1   9   8        999.21       1014.70        22.52 o
   2   9   8        184.46        178.88         9.13 o
   3   9   8         15.01         16.27         4.21 o
  -3  10   8        148.26        164.27         6.92 o
  -2  10   8          9.16          9.27         3.86 o
  -1  10   8         76.40         69.96         8.49 o
   0  10   8          0.98          4.03         3.10 o
   1  10   8         76.26         64.86         5.56 o
   2  10   8          9.35         10.03         2.17 o
   3  10   8        149.81        150.74         9.81 o
  -2  11   8         16.59         18.22         4.10 o
  -1  11   8         39.82         36.34         5.94 o
   0  11   8        156.19        153.16         7.98 o
   1  11   8         39.42         38.96         5.90 o
   2  11   8         16.42         19.90         4.07 o
  -1  12   8         47.50         44.13         3.83 o
   0  12   8          0.81         -1.63         2.41 o
   1  12   8         47.33         55.13         5.65 o
   1   0   9          2.60          5.10         2.47 o
   2   0   9        564.13        529.88        19.38 o
   3   0   9         50.78         43.76         9.18 o
   4   0   9          0.49          0.32         1.98 o
   5   0   9          3.04          1.00         2.42 o
  -5   1   9          6.18          8.16         3.48 o
  -4   1   9        109.69        109.35         8.92 o
  -3   1   9         22.99         38.45        13.11 o
  -2   1   9        663.53        715.10        23.11 o
  -1   1   9         85.23         82.42         8.11 o
   0   1   9        534.93        554.64        17.82 o
   1   1   9         85.75         84.61         9.92 o
   2   1   9        665.03        688.25        35.71 o
   3   1   9         23.06         22.89         7.94 o
   4   1   9        110.00        107.87         7.73 o
   5   1   9          6.23         15.87         4.29 o
  -5   2   9         30.59         29.76         5.18 o
  -4   2   9        377.00        388.30        14.12 o
  -3   2   9        159.85        164.82        11.47 o
  -2   2   9       1460.56       1496.82        39.53 o
  -1   2   9        357.44        380.15        17.45 o
   0   2   9          2.24          3.81         2.65 o
   1   2   9        357.25        389.14        14.40 o
   2   2   9       1464.25       1463.45        30.11 o
   3   2   9        160.66        154.86         6.93 o
   4   2   9        377.77        385.69        14.35 o
   5   2   9         30.84         31.70         4.91 o
  -5   3   9          8.12          8.66         2.97 o
  -4   3   9         26.62         26.03         7.52 o
  -3   3   9        248.60        272.07        13.75 o
  -2   3   9        814.18        824.86        30.10 o
  -1   3   9        264.01        302.84        16.13 o
   0   3   9        965.16       1048.32        37.50 o
   1   3   9        265.22        303.89        16.53 o
   2   3   9        811.67        802.47        23.15 o
   3   3   9        247.40        247.36         8.86 o
   4   3   9         26.57         26.57         4.15 o
   5   3   9          7.94         10.51         2.20 o
  -5   4   9         54.52         51.92         5.71 o
  -4   4   9         98.90         87.60         6.83 o
  -3   4   9        190.29        176.96        11.59 o
  -2   4   9        229.59        178.04        55.78 o
  -1   4   9         30.80         23.51         7.69 o
   0   4   9        454.55        493.03        19.13 o
   1   4   9         30.58         25.33         6.11 o
   2   4   9        232.43        245.96        14.81 o
   3   4   9        192.35        189.11         9.88 o
   4   4   9         99.26         85.33         5.36 o
   5   4   9         55.03         69.25         6.71 o
  -4   5   9        152.51        158.88        19.92 o
  -3   5   9        706.41        706.35        17.86 o
  -2   5   9         80.64         95.27        19.80 o
  -1   5   9        184.04        192.89        17.94 o
   0   5   9        460.02        470.42        22.09 o
   1   5   9        186.59        172.03        18.07 o
   2   5   9         81.06         80.37        10.77 o
   3   5   9        704.73        662.17        18.53 o
   4   5   9        153.25        160.96         7.01 o
  -4   6   9         97.40        111.06         6.93 o
  -3   6   9         81.53         70.18        10.28 o
  -2   6   9        258.26        275.06        11.64 o
  -1   6   9        193.95        205.46        19.74 o
   0   6   9        286.04        311.76        19.52 o
   1   6   9        194.31        198.73        20.48 o
   2   6   9        258.35        255.67         8.96 o
   3   6   9         81.79         77.73         7.35 o
   4   6   9         94.04         99.71        13.62 o
  -4   7   9         23.69         18.53         4.36 o
  -3   7   9         18.87         23.20         5.17 o
  -2   7   9         47.02         46.87         5.07 o
  -1   7   9        168.32        161.41        12.75 o
   0   7   9        314.12        234.13        30.98 o
   1   7   9        167.81        159.58         8.64 o
   2   7   9         46.04         38.37         4.36 o
   3   7   9         18.65         20.42         3.54 o
   4   7   9         23.47         26.17         5.18 o
  -4   8   9          5.82          8.86         2.82 o
  -3   8   9          7.06          3.63         4.30 o
  -2   8   9        330.47        336.19        18.88 o
  -1   8   9        160.18        143.50        12.55 o
   0   8   9        191.23        168.66        12.93 o
   1   8   9        158.32        156.41         8.87 o
   2   8   9        330.11        303.85        12.25 o
   3   8   9          7.10          2.21         2.81 o
   4   8   9          5.84          7.05         1.84 o
  -3   9   9         42.95         42.21         4.10 o
  -2   9   9        226.14        235.81        15.35 o
  -1   9   9        121.56        115.51         7.94 o
   0   9   9        155.84        145.95        12.02 o
   1   9   9        121.10        130.86         8.02 o
   2   9   9        225.93        250.66        10.73 o
   3   9   9         41.40         31.18         5.29 o
  -3  10   9         42.01         45.13         3.57 o
  -2  10   9         71.41         69.43         8.06 o
  -1  10   9        349.96        344.16        18.09 o
   0  10   9        227.10        221.61        10.15 o
   1  10   9        348.76        344.98        12.32 o
   2  10   9         71.02         67.36         5.18 o
   3  10   9         42.16         40.40         5.07 o
  -2  11   9         58.69         60.99         4.37 o
  -1  11   9         92.48         94.39         6.30 o
   0  11   9        172.70        180.94         8.70 o
   1  11   9         91.98        100.48         8.96 o
   2  11   9         59.13         65.08         6.42 o
  -1  12   9          5.17          6.38         2.03 o
   0  12   9          8.30         11.12         3.23 o
   1  12   9          5.02          4.69         2.24 o
   0   0  10         65.52         39.29         9.42 o
   1   0  10          0.01          2.50         2.48 o
   2   0  10        301.37        320.29        15.74 o
   3   0  10         11.05         18.95         3.43 o
   4   0  10          0.91          1.06         3.81 o
   5   0  10        156.49        177.31        11.41 o
  -5   1  10         13.68         14.06         3.77 o
  -4   1  10         60.14         61.78         6.96 o
  -3   1  10        537.04        529.96        15.64 o
  -2   1  10         65.58         50.79         7.82 o
  -1   1  10        263.33        226.52        13.87 o
   0   1  10        853.71        891.07        30.77 o
   1   1  10        263.86        231.11        12.79 o
   2   1  10         64.10         62.48        10.86 o
   3   1  10        539.21        542.86        12.97 o
   4   1  10         59.21         60.08         8.30 o
   5   1  10         13.23         16.35         3.88 o
  -5   2  10         43.36         40.96         5.73 o
  -4   2  10        151.42        155.27        13.94 o
  -3   2  10        110.41        105.82         7.31 o
  -2   2  10        215.37        211.47        16.18 o
  -1   2  10         87.81        107.68         9.87 o
   0   2  10        147.39        159.70        10.59 o
   1   2  10         87.31        100.07         8.77 o
   2   2  10        217.44        206.68        13.27 o
   3   2  10        109.80        110.50         6.02 o
   4   2  10        150.60        157.06         9.19 o
   5   2  10         43.61         38.00         5.11 o
  -5   3  10         89.82         85.19         7.37 o
  -4   3  10        153.06        153.31        18.49 o
  -3   3  10        120.26        114.87         7.72 o
  -2   3  10        367.35        353.25        21.29 o
  -1   3  10         20.44         20.04         5.73 o
   0   3  10          8.00         17.65         3.76 o
   1   3  10         20.65         27.95         5.40 o
   2   3  10        366.63        317.30        15.05 o
   3   3  10        120.60        115.85         6.22 o
   4   3  10        152.30        165.46         8.73 o
   5   3  10         90.97         86.53         7.01 o
  -4   4  10         79.55         71.06         6.00 o
  -3   4  10        221.10        218.30        10.61 o
  -2   4  10        158.00        155.25        17.64 o
  -1   4  10       1171.96       1257.69        44.45 o
   0   4  10         89.52         86.63         9.22 o
   1   4  10       1168.06       1261.63        36.23 o
   2   4  10        156.26        172.43        11.48 o
   3   4  10        221.59        214.59         8.43 o
   4   4  10         78.33         72.09         4.91 o
  -4   5  10         38.10         45.19         4.58 o
  -3   5  10        315.18        293.34        12.35 o
  -2   5  10        174.87        170.36         8.89 o
  -1   5  10         51.34         67.00        11.24 o
   0   5  10        982.61       1004.53        33.40 o
   1   5  10         52.00         50.76        10.17 o
   2   5  10        176.14        180.86         9.08 o
   3   5  10        315.86        296.81         9.95 o
   4   5  10         38.59         42.08         4.02 o
  -4   6  10         23.39         17.41         4.37 o
  -3   6  10         93.84        100.48         7.35 o
  -2   6  10         65.18         59.97         5.58 o
  -1   6  10        457.99        440.63        29.40 o
   0   6  10          0.02          8.36         4.02 o
   1   6  10        458.29        465.08        32.81 o
   2   6  10         65.65         62.15         4.57 o
   3   6  10         93.36        102.99         5.94 o
   4   6  10         22.97         19.51         3.17 o
  -4   7  10        215.42        253.35        13.44 o
  -3   7  10         59.44         47.08         6.89 o
  -2   7  10        198.49        179.93         9.60 o
  -1   7  10        484.00        459.66        21.43 o
   0   7  10          4.45          6.81         3.42 o
   1   7  10        489.13        466.51        14.69 o
   2   7  10        197.23        186.82         9.71 o
   3   7  10         58.17         53.44         5.31 o
   4   7  10        216.74        243.95        23.31 o
  -3   8  10          3.71          2.93         2.51 o
  -2   8  10        382.50        368.45        19.69 o
  -1   8  10        137.39        140.90        12.26 o
   0   8  10       1424.82       1379.49        36.38 o
   1   8  10        136.59        134.26         8.16 o
   2   8  10        381.79        374.82        13.47 o
   3   8  10          3.63          2.67         1.95 o
  -3   9  10         19.93         17.52         2.77 o
  -2   9  10        373.11        352.17        13.10 o
  -1   9  10        168.17        133.09        11.96 o
   0   9  10        543.19        526.93        16.39 o
   1   9  10        166.64        154.97         8.65 o
   2   9  10        372.22        359.72        12.68 o
   3   9  10         19.89         19.72         4.20 o
  -2  10  10         40.94         50.69         4.52 o
  -1  10  10         15.46          7.77         2.40 o
   0  10  10         89.26         92.00         6.61 o
   1  10  10         14.85         13.11         4.18 o
   2  10  10         41.62         49.69         4.43 o
  -2  11  10         71.87         79.05         4.60 o
  -1  11  10         72.12         78.64         5.52 o
   0  11  10         11.31         11.30         3.85 o
   1  11  10         72.80         77.40         7.64 o
   2  11  10         71.95         81.61         8.57 o
   0  12  10        484.22        554.95        17.69 o
   1   0  11        129.45         91.82         9.49 o
   2   0  11          0.84          3.26         4.83 o
   3   0  11       1311.07       1290.44        25.00 o
   4   0  11        249.80        265.76        16.99 o
   5   0  11         15.49         20.42         3.99 o
  -5   1  11         10.51         10.45         3.07 o
  -4   1  11        536.43        521.13        24.49 o
  -3   1  11        813.03        849.12        28.59 o
  -2   1  11        365.23        361.54        23.59 o
  -1   1  11        363.49        367.38        22.53 o
   0   1  11        911.38       1021.58        27.28 o
   1   1  11        363.02        346.83        17.62 o
   2   1  11        368.58        342.02        20.04 o
   3   1  11        810.54        799.68        16.07 o
   4   1  11        531.43        510.32        16.31 o
   5   1  11         10.62         14.29         3.30 o
  -5   2  11         49.17         47.11         5.72 o
  -4   2  11         10.86          7.53         2.73 o
  -3   2  11        151.65        153.71        12.64 o
  -2   2  11          8.31          1.00         3.88 o
  -1   2  11        199.18        208.25        14.41 o
   0   2  11        530.29        560.48        30.71 o
   1   2  11        202.58        217.68        14.58 o
   2   2  11          8.53          6.11         2.96 o
   3   2  11        150.95        144.68         6.96 o
   4   2  11         10.77         14.17         3.64 o
   5   2  11         48.56         50.20         5.66 o
  -4   3  11          1.06          1.46         2.04 o
  -3   3  11        102.50        104.56         7.47 o
  -2   3  11        956.59       1003.14        35.75 o
  -1   3  11        740.17        819.34        28.88 o
   0   3  11          6.46          7.62         2.40 o
   1   3  11        739.20        836.94        31.74 o
   2   3  11        958.19        943.33        29.94 o
   3   3  11        101.53         90.92         5.62 o
   4   3  11          0.98          1.34         2.08 o
  -4   4  11          8.56          8.14         2.27 o
  -3   4  11         62.09         67.96         6.09 o
  -2   4  11        163.42        137.07        23.79 o
  -1   4  11        262.65        254.99        31.57 o
   0   4  11         64.07         63.67        12.28 o
   1   4  11        264.89        281.28        17.87 o
   2   4  11        164.81        155.55        14.40 o
   3   4  11         60.78         65.20         4.83 o
   4   4  11          8.55          6.47         2.04 o
  -4   5  11         12.86         11.27         3.49 o
  -3   5  11        139.11        119.61         8.06 o
  -2   5  11        521.98        551.32        16.19 o
  -1   5  11         92.60         87.24        21.79 o
   0   5  11        629.52        662.17        27.99 o
   1   5  11         93.33         84.67        27.63 o
   2   5  11        524.12        514.93        12.76 o
   3   5  11        137.25        139.92         6.89 o
   4   5  11         12.57         13.61         2.49 o
  -4   6  11          4.72          3.95         2.75 o
  -3   6  11        113.84        118.45         7.86 o
  -2   6  11        198.37        192.59         9.92 o
  -1   6  11         49.89         57.89         7.24 o
   0   6  11        863.87        896.20        41.18 o
   1   6  11         49.10         64.80         7.77 o
   2   6  11        201.16        197.31        12.44 o
   3   6  11        114.93        128.05         6.54 o
   4   6  11          4.63          3.45         1.37 o
  -4   7  11          9.17          8.61         3.22 o
  -3   7  11        199.48        201.47         9.79 o
  -2   7  11        163.02        163.35         9.20 o
  -1   7  11        180.59        163.14        12.93 o
   0   7  11          0.07          1.42         1.62 o
   1   7  11        181.25        173.41         9.16 o
   2   7  11        165.80        160.27         9.03 o
   3   7  11        197.95        198.02         7.69 o
   4   7  11          9.15          8.33         2.87 o
  -3   8  11        130.85        136.36         7.50 o
  -2   8  11         35.68         47.11         7.59 o
  -1   8  11        505.97        475.44        22.25 o
   0   8  11        294.87        273.73        12.34 o
   1   8  11        503.00        491.32        15.45 o
   2   8  11         35.73         41.66         4.78 o
   3   8  11        130.71        131.94        10.62 o
  -3   9  11         35.73         40.15         3.82 o
  -2   9  11          4.25          1.93         2.10 o
  -1   9  11         23.07         23.07         3.55 o
   0   9  11         41.75         46.65         4.91 o
   1   9  11         23.38         23.27         3.59 o
   2   9  11          4.27          1.67         1.85 o
   3   9  11         36.43         31.45         5.11 o
  -2  10  11        135.82        126.92        10.06 o
  -1  10  11         49.07         47.32        10.63 o
   0  10  11        473.80        504.93        18.86 o
   1  10  11         48.83         48.19         6.83 o
   2  10  11        135.99        134.14         6.87 o
  -2  11  11         33.69         32.68         4.59 o
  -1  11  11         54.25         50.72         4.86 o
   0  11  11          0.25          1.68         2.35 o
   1  11  11         53.23         54.54         6.31 o
   2  11  11         32.91         35.93         4.30 o
   0   0  12       2711.00       2589.04        81.15 o
   1   0  12        130.42        140.64        12.08 o
   2   0  12        185.29        166.57        14.30 o
   3   0  12         52.03         50.91         5.66 o
   4   0  12         92.64        105.55        10.78 o
   5   0  12         14.95         22.60         4.15 o
  -5   1  12          8.11          9.28         2.91 o
  -4   1  12        175.72        176.75         9.32 o
  -3   1  12        344.48        360.29        18.83 o
  -2   1  12        144.24        165.41        17.46 o
  -1   1  12        432.04        487.59        22.44 o
   0   1  12       1067.54       1256.53        38.68 o
   1   1  12        434.00        472.07        32.73 o
   2   1  12        144.65        156.97        12.26 o
   3   1  12        347.28        355.26        10.89 o
   4   1  12        175.08        186.87        14.05 o
   5   1  12          7.80          4.90         2.34 o
  -4   2  12        178.55        181.47         9.43 o
  -3   2  12          3.72          2.15         2.52 o
  -2   2  12         75.26         72.70        10.84 o
  -1   2  12        203.82        194.77        14.43 o
   0   2  12         62.12         43.97         6.38 o
   1   2  12        202.33        210.47        15.09 o
   2   2  12         75.45         69.63         9.14 o
   3   2  12          3.53          4.89         2.06 o
   4   2  12        179.07        181.14         9.71 o
  -4   3  12         19.99         15.81         2.85 o
  -3   3  12         99.74         98.48         9.21 o
  -2   3  12         18.25         -3.42         6.92 o
  -1   3  12        292.45        256.43        17.05 o
   0   3  12          1.50          0.05         3.76 o
   1   3  12        294.54        283.03        17.96 o
   2   3  12         18.25         33.42         7.62 o
   3   3  12         99.78         87.39         5.55 o
   4   3  12         20.24         21.73         5.32 o
  -4   4  12        133.08        124.95         8.16 o
  -3   4  12        310.65        294.89        17.77 o
  -2   4  12        238.24        241.89        14.90 o
  -1   4  12         23.17         15.52        13.42 o
   0   4  12        553.02        493.76        33.16 o
   1   4  12         23.62         36.42         9.15 o
   2   4  12        239.23        247.81         8.80 o
   3   4  12        309.48        279.03        14.03 o
   4   4  12        133.31        123.58        10.04 o
  -4   5  12        239.01        259.88        13.69 o
  -3   5  12        129.02        108.63         7.69 o
  -2   5  12        250.85        239.11        10.88 o
  -1   5  12         88.30        100.14        26.93 o
   0   5  12        377.01        382.27        22.04 o
   1   5  12         89.83         79.70        19.71 o
   2   5  12        250.46        223.32         8.57 o
   3   5  12        130.39        114.67         6.40 o
   4   5  12        239.37        233.08         7.89 o
  -4   6  12         90.95         90.77         8.16 o
  -3   6  12        135.87        129.84         8.17 o
  -2   6  12        177.80        179.77         9.76 o
  -1   6  12         69.50         72.47         8.41 o
   0   6  12       1943.03       1875.98        27.26 o
   1   6  12         69.59         73.24         5.97 o
   2   6  12        176.39        164.10         9.08 o
   3   6  12        135.36        134.90         6.58 o
   4   6  12         90.17         86.13         4.80 o
  -4   7  12          8.47          4.72         1.86 o
  -3   7  12         47.80         46.90         4.86 o
  -2   7  12        266.93        243.89        11.14 o
  -1   7  12        606.41        565.99        16.55 o
   0   7  12         32.79         29.66         4.02 o
   1   7  12        603.43        606.05        17.05 o
   2   7  12        265.98        248.58        11.18 o
   3   7  12         47.04         44.78         3.77 o
   4   7  12          8.29          9.18         3.03 o
  -3   8  12         63.30         58.53         4.93 o
  -2   8  12        110.44        101.08        10.23 o
  -1   8  12        176.95        178.24         9.45 o
   0   8  12        258.71        239.98        10.84 o
   1   8  12        178.94        180.26         9.35 o
   2   8  12        112.25        125.94         7.76 o
   3   8  12         62.94         56.39         4.55 o
  -3   9  12          4.35          3.47         2.99 o
  -2   9  12         29.23         34.31         5.31 o
  -1   9  12         88.39         80.15         6.26 o
   0   9  12          5.35          6.91         2.29 o
   1   9  12         88.27         86.99         9.18 o
   2   9  12         29.46         34.20         4.04 o
   3   9  12          4.29          3.58         2.35 o
  -2  10  12         31.66         40.62         5.83 o
  -1  10  12         83.13         81.90         5.83 o
   0  10  12        158.71        170.97        12.36 o
   1  10  12         83.92         79.84         8.23 o
   2  10  12         30.98         33.64         3.35 o
  -1  11  12         12.25         14.76         2.49 o
   0  11  12          6.71          7.15         2.56 o
   1  11  12         11.80         12.64         3.17 o
   1   0  13          2.33         20.77         6.27 o
   2   0  13        492.05        455.20        34.88 o
   3   0  13        301.10        314.70        17.84 o
   4   0  13         25.78         17.96         4.87 o
  -4   1  13         51.75         46.17         4.66 o
  -3   1  13         11.31         13.02         4.57 o
  -2   1  13         14.84         -4.19         5.17 o
  -1   1  13        146.47        159.63        14.31 o
   0   1  13       1059.94       1125.28        37.74 o
   1   1  13        144.38        171.62        15.98 o
   2   1  13         14.72         19.68         5.52 o
   3   1  13         11.49         15.69         3.39 o
   4   1  13         51.35         42.61         6.92 o
  -4   2  13         23.93         25.50         3.64 o
  -3   2  13        440.08        416.63        20.85 o
  -2   2  13         51.48         57.16        10.80 o
  -1   2  13         78.56         66.82         8.72 o
   0   2  13        138.25        153.86        12.16 o
   1   2  13         77.87         71.69        10.01 o
   2   2  13         52.25         51.37         4.23 o
   3   2  13        442.77        425.58        12.05 o
   4   2  13         23.80         20.91         5.29 o
  -4   3  13         16.08         16.96         3.08 o
  -3   3  13        158.22        145.51         8.77 o
  -2   3  13        485.76        532.05        21.80 o
  -1   3  13        153.94        162.48        14.11 o
   0   3  13        158.30        153.64        15.44 o
   1   3  13        152.61        151.14        13.70 o
   2   3  13        481.71        472.73        12.20 o
   3   3  13        159.72        143.74         7.12 o
   4   3  13         16.27         17.03         4.42 o
  -4   4  13         10.62         11.52         2.61 o
  -3   4  13        534.02        451.51        21.85 o
  -2   4  13        425.81        413.58        19.91 o
  -1   4  13         96.17         93.56        13.44 o
   0   4  13         87.35        113.85        14.07 o
   1   4  13         97.02         97.75        14.47 o
   2   4  13        422.49        417.90        11.68 o
   3   4  13        536.49        507.30        13.15 o
   4   4  13         10.59         10.31         3.81 o
  -4   5  13          9.79         14.91         3.84 o
  -3   5  13          5.45          4.63         3.72 o
  -2   5  13         24.96         33.35         8.31 o
  -1   5  13          3.98          6.79         3.23 o
   0   5  13       2958.70       2704.66       102.51 o
   1   5  13          3.86          6.10         2.28 o
   2   5  13         24.40         29.95         4.01 o
   3   5  13          5.43          6.16         2.13 o
   4   5  13         10.33         10.86         3.17 o
  -4   6  13        103.63        110.25         8.43 o
  -3   6  13        143.72        137.45         8.26 o
  -2   6  13        319.81        300.07        12.49 o
  -1   6  13        149.51        156.30        12.49 o
   0   6  13          6.90          7.06         2.32 o
   1   6  13        149.37        152.80         8.56 o
   2   6  13        317.25        312.27        16.31 o
   3   6  13        144.84        149.38         6.91 o
   4   6  13        102.91        108.13         8.03 o
  -3   7  13         36.37         30.81         3.95 o
  -2   7  13        318.70        314.34        12.49 o
  -1   7  13        106.00        116.46         7.57 o
   0   7  13       1267.37       1170.85        33.68 o
   1   7  13        106.07        104.90         7.74 o
   2   7  13        318.80        302.93        12.16 o
   3   7  13         36.48         31.03         3.08 o
  -3   8  13        120.88        127.82         6.72 o
  -2   8  13         39.05         45.59         7.17 o
  -1   8  13        115.69        113.54         7.43 o
   0   8  13        180.50        184.86        13.59 o
   1   8  13        115.28        123.35        15.14 o
   2   8  13         38.35         32.31         4.15 o
   3   8  13        120.48        117.15         6.33 o
  -3   9  13         23.91         18.90         5.47 o
  -2   9  13        115.01        117.37        13.87 o
  -1   9  13         45.95         53.72         5.10 o
   0   9  13        245.34        240.05        10.41 o
   1   9  13         46.48         42.30         6.56 o
   2   9  13        115.63        129.14         7.10 o
   3   9  13         23.32         22.73         3.97 o
  -2  10  13         18.17         20.38         4.41 o
  -1  10  13         31.48         28.99         3.61 o
   0  10  13         13.46         14.89         4.20 o
   1  10  13         31.97         28.61         5.10 o
   2  10  13         17.34         13.58         2.25 o
  -1  11  13         48.64         55.76         3.96 o
   0  11  13          1.77          2.02         2.27 o
   1  11  13         49.25         61.65         6.04 o
   0   0  14         13.62         22.45         8.87 o
   1   0  14         26.07         23.01        19.52 o
   2   0  14         14.57         15.06         3.94 o
   3   0  14        422.33        425.91        20.87 o
   4   0  14        283.30        297.29        16.90 o
  -4   1  14        135.31        137.53         7.81 o
  -3   1  14         60.39         59.62         5.76 o
  -2   1  14        562.25        547.36        29.06 o
  -1   1  14        433.90        267.71        22.33 o
   0   1  14         33.04         38.65         8.50 o
   1   1  14        435.06        377.99        38.19 o
   2   1  14        564.55        548.15        15.95 o
   3   1  14         60.36         49.73         7.65 o
   4   1  14        134.84        139.86        11.67 o
  -4   2  14          2.94          2.74         1.83 o
  -3   2  14         92.04         99.42        10.30 o
  -2   2  14         90.25         90.59         6.55 o
  -1   2  14        593.38        603.93        27.66 o
   0   2  14        114.77        116.16        13.70 o
   1   2  14        594.28        631.56        28.56 o
   2   2  14         90.24         82.58         6.39 o
   3   2  14         90.26         95.52         9.93 o
   4   2  14          3.00          1.69         2.54 o
  -4   3  14         71.09         68.29         5.37 o
  -3   3  14        266.92        262.30        16.65 o
  -2   3  14         31.88         28.00         5.53 o
  -1   3  14        204.72        215.62        16.71 o
   0   3  14         12.88         21.22         8.94 o
   1   3  14        206.21        195.23        16.24 o
   2   3  14         31.16         29.17         2.80 o
   3   3  14        266.43        262.64         9.53 o
   4   3  14         69.89         75.41         8.43 o
  -4   4  14         34.00         34.02         3.73 o
  -3   4  14        220.43        207.07        14.86 o
  -2   4  14         19.50         14.79         4.32 o
  -1   4  14        154.64        140.23        11.13 o
   0   4  14        156.01         95.63        18.91 o
   1   4  14        151.65        140.75         7.86 o
   2   4  14         19.39         23.15         3.27 o
   3   4  14        220.91        227.95         8.79 o
   4   4  14         33.81         31.56         5.40 o
  -4   5  14         88.19         89.58         7.67 o
  -3   5  14          0.93          0.64         2.01 o
  -2   5  14         22.83         21.23         3.43 o
  -1   5  14         19.19         19.16         4.73 o
   0   5  14        198.59        214.06        17.21 o
   1   5  14         19.52         18.05         3.19 o
   2   5  14         22.82         25.11         3.26 o
   3   5  14          0.88          0.65         1.79 o
   4   5  14         90.63         84.21         7.67 o
  -4   6  14         20.45         19.59         3.64 o
  -3   6  14        428.84        408.27        22.90 o
  -2   6  14         84.75         81.25         6.52 o
  -1   6  14        444.48        407.72        20.14 o
   0   6  14         46.64         45.28         4.77 o
   1   6  14        442.65        426.44        34.93 o
   2   6  14         85.80         82.70         6.58 o
   3   6  14        426.35        387.81        13.05 o
   4   6  14         20.78         12.93         2.89 o
  -3   7  14          2.39          1.92         1.82 o
  -2   7  14          3.42          3.41         1.98 o
  -1   7  14        217.08        239.13        10.72 o
   0   7  14        395.79        386.98        19.51 o
   1   7  14        215.07        232.99        18.93 o
   2   7  14          3.26         -0.24         1.74 o
   3   7  14          2.48          2.68         2.99 o
  -3   8  14          1.92          1.64         1.46 o
  -2   8  14         26.98         27.17         5.67 o
  -1   8  14         63.95         67.71         5.74 o
   0   8  14          9.31          9.80         3.80 o
   1   8  14         62.92         63.00         8.20 o
   2   8  14         27.12         22.76         3.43 o
   3   8  14          2.06         -0.20         1.31 o
  -2   9  14         82.64         87.49         6.00 o
  -1   9  14         67.68         72.25         5.63 o
   0   9  14         51.94         55.45         7.33 o
   1   9  14         67.07         65.68         7.94 o
   2   9  14         81.14         90.70         7.80 o
  -2  10  14          7.26          3.06         2.14 o
  -1  10  14        178.70        186.37         8.57 o
   0  10  14          0.26          1.77         2.57 o
   1  10  14        177.00        187.78        11.58 o
   2  10  14          7.16          6.15         2.34 o
   0  11  14        197.24        222.54        10.96 o
   1   0  15       1003.37        802.33       159.93 o
   2   0  15        151.07        146.16        12.01 o
   3   0  15        150.99        156.42        12.98 o
   4   0  15          0.00          0.45         2.44 o
  -4   1  15         32.65         30.71         3.73 o
  -3   1  15        515.74        512.66        23.16 o
  -2   1  15        323.42        308.49        12.12 o
  -1   1  15        340.74        300.84        20.09 o
   0   1  15         37.31         44.96         8.90 o
   1   1  15        338.43        373.42        31.82 o
   2   1  15        323.55        292.79        16.93 o
   3   1  15        514.85        494.45        22.43 o
   4   1  15         32.91         25.29         5.19 o
  -4   2  15          8.08         10.52         2.59 o
  -3   2  15        407.29        434.38        20.75 o
  -2   2  15        387.80        356.97        13.14 o
  -1   2  15          4.73         -2.54         2.95 o
   0   2  15         20.55         12.03         6.78 o
   1   2  15          4.71          6.87         8.19 o
   2   2  15        386.36        357.20        13.27 o
   3   2  15        408.47        401.56        20.12 o
   4   2  15          7.94          6.31         3.02 o
  -4   3  15          4.11          3.26         1.71 o
  -3   3  15        117.26        118.44        11.39 o
  -2   3  15        165.96        183.32        13.42 o
  -1   3  15        210.70        224.50        14.22 o
   0   3  15         34.39         37.54        12.24 o
   1   3  15        208.30        212.27         7.96 o
   2   3  15        164.79        168.51         9.27 o
   3   3  15        117.04        119.05         7.84 o
   4   3  15          4.17          9.48         3.70 o
  -4   4  15         47.37         47.81         4.11 o
  -3   4  15        112.62        114.61        11.00 o
  -2   4  15        333.38        294.10        17.25 o
  -1   4  15         80.13         74.72         8.63 o
   0   4  15          1.06         -0.38         1.83 o
   1   4  15         80.39         85.96         5.18 o
   2   4  15        331.74        322.81        12.79 o
   3   4  15        112.57        118.40         7.69 o
   4   4  15         47.13         63.07         6.87 o
  -4   5  15         13.66         14.21         3.00 o
  -3   5  15          2.50          0.52         2.20 o
  -2   5  15        130.61        106.01         7.49 o
  -1   5  15        204.90        179.80        13.55 o
   0   5  15        106.91        105.53         7.20 o
   1   5  15        206.98        200.57         7.94 o
   2   5  15        128.08        112.57         7.63 o
   3   5  15          2.65          1.75         1.99 o
   4   5  15         13.50         13.23         3.38 o
  -3   6  15         12.66          5.96         4.32 o
  -2   6  15         98.71         87.38         6.82 o
  -1   6  15          5.54          5.40         2.55 o
   0   6  15         79.11         84.56         6.49 o
   1   6  15          5.18          6.76         2.29 o
   2   6  15         98.07         93.26         8.06 o
   3   6  15         13.09         11.60         2.98 o
  -3   7  15         23.03         24.94         4.87 o
  -2   7  15        122.87        125.44        13.04 o
  -1   7  15        330.06        346.25        18.74 o
   0   7  15         36.91         39.29         6.50 o
   1   7  15        330.84        335.35        18.25 o
   2   7  15        122.18        115.69         7.37 o
   3   7  15         23.42         24.91         5.36 o
  -3   8  15         51.20         49.88         4.70 o
  -2   8  15          2.72          3.57         3.15 o
  -1   8  15         34.77         35.48         4.35 o
   0   8  15         75.04         72.72         8.43 o
   1   8  15         35.12         31.88         5.69 o
   2   8  15          2.54          5.85         2.69 o
   3   8  15         51.33         45.32         6.39 o
  -2   9  15         35.30         52.01         6.24 o
  -1   9  15         17.47         21.07         4.32 o
   0   9  15          0.20          4.36         2.90 o
   1   9  15         17.74         20.65         4.94 o
   2   9  15         35.90         40.09         7.03 o
  -1  10  15          7.81         10.16         1.93 o
   0  10  15          0.22          4.55         2.78 o
   1  10  15          7.83          2.68         2.20 o
   0   0  16        960.23       1024.37        62.13 o
   1   0  16         19.86         27.10        23.04 o
   2   0  16        435.19        397.22        13.84 o
   3   0  16         62.17         69.55         8.59 o
   4   0  16          2.02         -2.15         3.06 o
  -4   1  16         11.80         13.15         2.57 o
  -3   1  16         12.72          8.70         3.13 o
  -2   1  16        773.65        744.04        28.49 o
  -1   1  16        156.74        143.70        11.55 o
   0   1  16          0.68          1.33         7.74 o
   1   1  16        158.18        155.77         9.91 o
   2   1  16        776.01        698.54        26.33 o
   3   1  16         12.99         16.50         4.81 o
   4   1  16         11.40          1.68         2.21 o
  -4   2  16          9.90          8.84         2.70 o
  -3   2  16          2.00         -2.02         2.22 o
  -2   2  16        404.20        375.65        17.68 o
  -1   2  16        199.79        171.18         8.81 o
   1   2  16        201.10        190.48         9.35 o
   2   2  16        404.03        387.64        19.70 o
   3   2  16          2.00          2.54         2.96 o
   4   2  16          9.97         10.25         3.78 o
  -4   3  16          1.51          1.28         2.21 o
  -3   3  16         54.94         56.21         7.94 o
  -2   3  16        305.69        293.78        17.08 o
  -1   3  16         12.69         15.30         4.27 o
   0   3  16          0.05         -1.55         2.73 o
   1   3  16         12.92         14.37         2.33 o
   2   3  16        305.07        267.27        11.72 o
   3   3  16         54.70         65.97         8.22 o
   4   3  16          1.51          2.69         2.15 o
  -4   4  16         15.88         16.31         3.61 o
  -3   4  16        112.93         80.05         9.03 o
  -2   4  16        231.73        235.60        15.47 o
  -1   4  16        978.36        929.82        30.10 o
   0   4  16        482.91        457.35        14.44 o
   1   4  16        978.71        933.79        17.17 o
   2   4  16        231.77        224.53        10.70 o
   3   4  16        112.47        101.35         9.69 o
   4   4  16         16.45         24.01         4.30 o
  -3   5  16         12.49          8.80         2.69 o
  -2   5  16         12.56          9.25         2.59 o
  -1   5  16         57.99         52.11         7.60 o
   0   5  16        134.12        141.43         8.22 o
   1   5  16         58.90         58.71         4.45 o
   2   5  16         12.84         12.86         3.09 o
   3   5  16         12.27         12.06         2.78 o
  -3   6  16         32.40         35.20         3.92 o
  -2   6  16        159.64        149.70         8.66 o
  -1   6  16        910.74        852.65        23.73 o
   0   6  16         37.02         37.24         4.39 o
   1   6  16        908.59        878.08        34.27 o
   2   6  16        157.81        144.84        14.02 o
   3   6  16         31.98         31.86         3.71 o
  -3   7  16         15.23         17.22         3.91 o
  -2   7  16          1.26          2.35         3.08 o
  -1   7  16        101.60         93.97         9.85 o
   0   7  16          0.62          1.23         2.95 o
   1   7  16        100.93         98.37         9.98 o
   2   7  16          1.27          1.33         1.69 o
   3   7  16         15.26         15.80         5.02 o
  -2   8  16          0.15         -1.28         2.79 o
  -1   8  16         68.54         64.56         7.55 o
   0   8  16         42.36         51.12         6.91 o
   1   8  16         69.97         62.29         7.62 o
   2   8  16          0.19          0.78         3.06 o
  -2   9  16         51.40         68.70         6.80 o
   0   9  16         19.24         10.66         3.08 o
   1   9  16         13.07         10.86         3.38 o
   2   9  16         50.52         55.18         8.22 o
  -1  10  16         72.73         90.80         7.00 o
   0  10  16          3.88          3.41         2.36 o
   1  10  16         72.82         73.49         6.60 o
   1   0  17         21.11         23.63         4.07 o
   2   0  17        330.54        317.12        12.50 o
   3   0  17         49.54         44.20         7.05 o
   4   0  17        132.37        146.62        10.15 o
  -4   1  17         66.34         72.36         6.80 o
  -3   1  17          4.24          3.28         2.72 o
  -2   1  17         42.71         44.45         4.86 o
  -1   1  17        151.92        145.38         8.28 o
   0   1  17          0.00          0.43         2.72 o
   1   1  17        153.87        140.76         8.16 o
   2   1  17         43.47         34.89         6.41 o
   3   1  17          3.96          2.67         3.35 o
   4   1  17         64.72         73.29         7.43 o
  -4   2  17          6.96          7.38         1.72 o
  -2   2  17         45.70         48.81         7.38 o
  -1   2  17        416.15        415.28        13.97 o
   0   2  17         17.20         22.34         2.75 o
   1   2  17        417.62        405.36        13.89 o
   2   2  17         46.00         33.92         6.05 o
   3   2  17        191.32        189.12        13.49 o
   4   2  17          7.31          5.46         2.63 o
  -4   3  17         26.98         47.02         5.46 o
  -3   3  17        101.98        111.59         7.04 o
  -2   3  17         42.78         42.41         6.82 o
  -1   3  17         43.65         34.25         6.11 o
   0   3  17        153.31        136.80        11.42 o
   1   3  17         44.14         39.37         7.30 o
   2   3  17         42.85         46.18         7.26 o
   3   3  17        100.80        113.90        10.35 o
   4   3  17         26.84         34.65         5.02 o
  -3   4  17         27.65         25.99         5.15 o
  -2   4  17         35.34         26.22         5.44 o
  -1   4  17        323.40        302.83        17.44 o
   0   4  17          9.50          9.39         2.34 o
   1   4  17        322.54        301.81         9.88 o
   2   4  17         35.84         30.75         4.18 o
   3   4  17         27.29         36.07         6.00 o
  -3   5  17         17.55         16.51         2.95 o
  -2   5  17        236.38        230.94        10.66 o
  -1   5  17        227.55        224.69        15.05 o
   0   5  17          3.07          1.00         1.75 o
   1   5  17        227.29        235.51         8.65 o
   2   5  17        236.44        234.49        10.66 o
   3   5  17         17.35         18.31         4.40 o
  -3   6  17         28.85         37.78         4.00 o
  -2   6  17          9.30          7.00         2.42 o
  -1   6  17        161.49        146.35        13.74 o
   0   6  17        567.66        558.91        22.09 o
   1   6  17        161.78        158.17        12.55 o
   2   6  17          9.50         14.85         3.05 o
   3   6  17         28.72         35.67         5.10 o
  -3   7  17          1.17         -2.22         2.30 o
  -2   7  17         86.88         97.16         9.33 o
  -1   7  17        117.21        115.42        10.34 o
   0   7  17          0.50          4.20         2.09 o
   1   7  17        117.53        102.31         9.79 o
   2   7  17         87.10         80.94        11.04 o
   3   7  17          1.03          1.28         1.77 o
  -2   8  17         38.19         40.26         5.75 o
  -1   8  17        208.96        217.63        13.21 o
   0   8  17          1.76          3.89         2.21 o
   1   8  17        205.06        213.64        13.25 o
   2   8  17         37.38         44.30         5.92 o
  -1   9  17         18.38         17.29         2.53 o
   0   9  17         11.26         13.37         3.44 o
   1   9  17         17.88         22.43         4.42 o
   0   0  18         18.01         15.11         4.65 o
   1   0  18        433.51        382.10        14.28 o
   2   0  18        108.11        118.97         7.77 o
   3   0  18         11.92          9.27         3.74 o
   4   0  18         64.67         77.65         6.81 o
  -4   1  18        101.77        111.96         6.63 o
  -3   1  18        172.57        198.31        13.02 o
  -2   1  18         53.09         54.56         5.39 o
  -1   1  18        188.61        178.50         7.55 o
   0   1  18          0.37          0.12         1.50 o
   1   1  18        189.02        172.05         9.22 o
   2   1  18         52.89         56.61         7.81 o
   3   1  18        174.21        168.86        12.66 o
   4   1  18        102.93         82.20         7.01 o
  -3   2  18         21.87         29.08         5.86 o
  -2   2  18        281.67        278.17        16.50 o
  -1   2  18        164.68        174.09        13.25 o
   0   2  18        231.64        218.16         8.27 o
   1   2  18        165.03        165.37         9.05 o
   2   2  18        282.17        266.84        16.55 o
   3   2  18         22.16         23.28         5.18 o
  -3   3  18         18.81         11.48         3.99 o
  -2   3  18         31.82         33.06         6.20 o
  -1   3  18        137.50        118.45        10.99 o
   0   3  18        222.49        227.29        10.57 o
   1   3  18        137.38        144.41         8.48 o
   2   3  18         32.12         32.29         5.98 o
   3   3  18         18.79         20.21         4.60 o
  -3   4  18         27.26         22.02         4.70 o
  -2   4  18         51.02         49.83         7.19 o
  -1   4  18        286.71        242.37        15.60 o
   0   4  18         42.17         39.39         4.99 o
   1   4  18        284.38        277.67        11.62 o
   2   4  18         50.07         34.67         6.18 o
   3   4  18         27.71         24.87         4.70 o
  -3   5  18         38.56         43.91         4.20 o
  -2   5  18         94.96        103.98         7.03 o
  -1   5  18        116.92         96.66         9.90 o
   0   5  18         21.21         21.23         2.87 o
   1   5  18        115.63        114.13         7.37 o
   2   5  18         94.86        100.70         9.84 o
   3   5  18         39.06         36.40         5.33 o
  -3   6  18         23.62         23.56         2.92 o
  -2   6  18         15.53         17.52         2.81 o
  -1   6  18         11.71         17.54         4.82 o
   0   6  18        150.37        158.21         8.56 o
   1   6  18         11.92         10.73         2.49 o
   2   6  18         15.02         14.66         4.59 o
   3   6  18         23.83         34.96         4.83 o
  -2   7  18         31.04         29.80         5.33 o
  -1   7  18        177.49        189.83        12.70 o
   0   7  18         16.74         15.16         2.89 o
   1   7  18        179.47        159.48        11.72 o
   2   7  18         30.96         29.47         4.69 o
  -2   8  18          3.31          2.32         2.32 o
  -1   8  18        209.23        229.63         8.83 o
   0   8  18         10.51          9.67         3.09 o
   1   8  18        207.37        216.93        12.58 o
   2   8  18          3.24         -0.61         1.74 o
  -1   9  18          6.41         10.78         2.14 o
   0   9  18          7.02          8.07         2.48 o
   1   9  18          6.76          2.28         1.99 o
   1   0  19          0.89          0.88         1.50 o
   2   0  19          4.66         10.41         3.56 o
   3   0  19          6.85         10.40         3.43 o
  -2   1  19        179.01        171.66         7.33 o
  -1   1  19         33.76         29.37         3.79 o
   0   1  19         42.00         43.61         4.76 o
   1   1  19         33.18         33.06         4.22 o
   2   1  19        180.59        160.14         9.28 o
   3   1  19         72.02         79.09         8.57 o
  -3   2  19         57.83         56.29         7.18 o
  -2   2  19        196.86        205.06        13.97 o
  -1   2  19        523.56        484.01        15.42 o
   0   2  19          3.88          3.91         1.86 o
   1   2  19        523.78        508.26        15.83 o
   2   2  19        198.36        187.34        13.66 o
   3   2  19         57.76         62.63         7.54 o
  -3   3  19         57.39         68.21         7.66 o
  -2   3  19        175.49        146.60        11.82 o
  -1   3  19        110.17        100.54        10.14 o
   0   3  19        286.39        271.59        11.55 o
   1   3  19        110.90        109.54         7.38 o
   2   3  19        178.58        159.76        12.55 o
   3   3  19         56.88         75.33         7.95 o
  -3   4  19         34.08         39.32         3.99 o
  -2   4  19        120.38        129.48        10.95 o
  -1   4  19        109.73        101.96        10.41 o
   0   4  19         25.01         20.90         3.61 o
   1   4  19        108.10         98.12         6.95 o
   2   4  19        121.14        119.80        10.59 o
   3   4  19         32.51         30.38         4.76 o
  -3   5  19          5.96          4.85         1.77 o
  -2   5  19        102.04        100.04         9.22 o
  -1   5  19        106.55        100.22         9.95 o
   0   5  19        233.28        254.15        10.98 o
   1   5  19        106.62        103.89         6.88 o
   2   5  19        101.90         96.66         9.27 o
   3   5  19          6.19          8.86         2.80 o
  -2   6  19         59.97         72.38         9.29 o
  -1   6  19         39.20         42.94         6.53 o
   0   6  19          1.44          1.58         1.78 o
   1   6  19         38.34         50.57         4.65 o
   2   6  19         60.26         72.65         7.67 o
  -2   7  19        139.46        153.04        10.21 o
  -1   7  19         12.72         15.45         2.96 o
   0   7  19         32.37         26.29         4.58 o
   1   7  19         12.43          9.25         3.19 o
   2   7  19        137.33        142.38         9.65 o
  -1   8  19         24.50         24.06         3.04 o
   0   8  19          3.93          3.01         2.14 o
   1   8  19         23.88         26.68         4.40 o
   0   0  20          1.87          0.70         2.66 o
   1   0  20         90.16         84.47         6.36 o
   2   0  20          1.00          0.67         2.64 o
  -3   1  20          9.13         12.50         3.60 o
  -2   1  20         83.76         95.00         9.41 o
  -1   1  20        117.43        103.95         7.21 o
   0   1  20        212.14        205.37         9.43 o
   1   1  20        116.65        115.10         7.56 o
   2   1  20         82.70         88.94         6.50 o
   3   1  20          8.93          8.84         2.97 o
  -3   2  20          4.30          2.50         2.13 o
  -2   2  20        274.16        279.83        11.03 o
  -1   2  20          1.15          1.15         2.13 o
   0   2  20         35.76         41.20         4.71 o
   1   2  20          1.20          2.06         1.72 o
   2   2  20        273.21        281.65        11.18 o
   3   2  20          4.31         -0.54         2.69 o
  -3   3  20         18.21         22.96         4.26 o
  -2   3  20         69.09         88.12         9.04 o
  -1   3  20        446.48        424.08        16.58 o
   0   3  20        511.98        493.93        15.39 o
   1   3  20        445.07        434.99        14.31 o
   2   3  20         70.82         74.61         8.30 o
   3   3  20         18.14         23.03         4.17 o
  -3   4  20         71.62         71.74         3.78 o
  -2   4  20        104.65        106.36         6.78 o
  -1   4  20        215.35        204.27         9.96 o
   0   4  20         41.66         43.70         4.75 o
   1   4  20        215.54        221.44        10.08 o
   2   4  20        102.73         86.29         8.80 o
   3   4  20         71.02         71.62         6.82 o
  -2   5  20         64.13         74.10         5.51 o
  -1   5  20         20.85         19.95         3.47 o
   0   5  20         19.21         16.64         3.10 o
   1   5  20         19.72         18.79         3.18 o
   2   5  20         64.08         75.99         7.76 o
  -2   6  20         32.20         38.62         3.61 o
  -1   6  20         27.02         24.82         3.40 o
   0   6  20        259.26        250.12        14.16 o
   1   6  20         27.06         25.10         3.31 o
   2   6  20         31.97         30.79         4.84 o
  -1   7  20        132.28        148.72         6.98 o
   0   7  20        153.64        167.32         7.46 o
   1   7  20        132.76        168.26        10.56 o
  -1   8  20         13.65         16.94         3.13 o
   0   8  20         43.28         41.17         4.56 o
   1   8  20         13.98         15.48         3.18 o
   1   0  21        178.69        185.34         9.18 o
   2   0  21         19.78         23.94         4.91 o
   3   0  21         25.81         26.10         4.68 o
  -3   1  21         68.36         76.53         7.26 o
  -2   1  21         53.85         61.90         7.51 o
  -1   1  21         19.44         18.71         3.18 o
   0   1  21        120.14        109.38         5.96 o
   1   1  21         19.75         29.36         5.37 o
   2   1  21         55.00         50.59         4.78 o
   3   1  21         69.44         75.49         4.82 o
  -3   2  21         19.97         18.19         3.89 o
  -2   2  21        250.40        249.03         9.92 o
  -1   2  21         62.40         57.46         5.41 o
   0   2  21         91.26         81.96         6.38 o
   1   2  21         62.60         65.50         5.61 o
   2   2  21        251.36        263.21        10.36 o
   3   2  21         20.22         18.27         2.42 o
  -3   3  21         84.94         82.68         7.04 o
  -2   3  21        117.83        116.97         6.85 o
  -1   3  21          1.24          2.59         1.91 o
   0   3  21         69.27         70.14         5.85 o
   1   3  21          1.24          0.82         1.69 o
   2   3  21        118.11        128.10         7.07 o
   3   3  21         84.60         96.34         5.32 o
  -2   4  21         81.76         79.58         4.57 o
  -1   4  21         36.21         31.96         4.25 o
   0   4  21        282.45        274.38        17.02 o
   1   4  21         35.74         39.91         4.18 o
   2   4  21         82.25         71.13         7.44 o
  -2   5  21        170.15        184.85         6.37 o
  -1   5  21         69.41         64.31         4.30 o
   0   5  21         13.49         18.49         4.94 o
   1   5  21         70.12         69.42         8.58 o
   2   5  21        170.57        198.81        11.57 o
  -2   6  21         19.85         19.22         2.76 o
  -1   6  21          3.91          6.88         2.18 o
   0   6  21         19.48         19.81         4.14 o
   1   6  21          3.83         -0.08         1.90 o
   2   6  21         19.51         16.77         3.38 o
  -1   7  21          0.19          2.60         1.34 o
   0   7  21          9.07          6.79         2.46 o
   1   7  21          0.21         -0.58         1.67 o
   0   0  22         26.67         30.36         3.92 o
   1   0  22         48.32         45.93         5.75 o
   2   0  22          9.22         10.06         3.39 o
  -2   1  22         10.04         13.48         3.73 o
  -1   1  22        167.09        173.39         8.68 o
   0   1  22         84.21         81.05         6.26 o
   1   1  22        168.72        176.52        12.62 o
   2   1  22          9.72         19.00         8.00 o
  -2   2  22         52.27         56.47         4.68 o
  -1   2  22         23.50         27.44         5.97 o
   0   2  22         11.34          7.24         2.60 o
   1   2  22         23.13         28.65         4.94 o
   2   2  22         52.86         58.31         4.71 o
  -2   3  22         91.94        102.01         5.96 o
  -1   3  22        164.84        165.13         8.37 o
   0   3  22          6.49          5.72         2.57 o
   1   3  22        164.84        165.43        11.24 o
   2   3  22         92.47        106.22         6.07 o
  -2   4  22         18.42         19.68         2.72 o
  -1   4  22         58.64         62.78         5.12 o
   0   4  22        147.55        170.43         9.19 o
   1   4  22         58.43         64.86         6.96 o
   2   4  22         18.62         20.02         2.70 o
  -2   5  22         37.59         33.74         5.52 o
  -1   5  22        102.77         97.97         5.83 o
   0   5  22         36.20         48.55         6.27 o
   1   5  22        103.68        101.61         8.17 o
   2   5  22         37.28         46.50         3.43 o
  -1   6  22         10.10         12.08         2.56 o
   0   6  22         13.79         14.12         3.37 o
   1   6  22         10.19         10.12         2.68 o
   1   0  23        100.38        107.13         6.51 o
   2   0  23         83.12         82.84         7.38 o
  -2   1  23         42.48         40.46         5.25 o
  -1   1  23        193.16        205.98         9.01 o
   0   1  23        385.61        402.75        10.50 o
   1   1  23        193.26        194.11        12.57 o
   2   1  23         41.98         46.43         5.82 o
  -2   2  23         14.73         16.53         2.41 o
  -1   2  23         14.98         12.92         2.62 o
   0   2  23        126.57        141.79         7.56 o
   1   2  23         15.26         19.02         4.53 o
   2   2  23         14.23         10.78         2.13 o
  -2   3  23         70.74         83.60         4.34 o
  -1   3  23         26.15         24.53         4.76 o
   0   3  23          9.69          6.53         2.01 o
   2   3  23         70.54         86.13         4.91 o
  -1   4  23         95.42         94.71         5.79 o
   0   4  23        443.51        498.69        15.74 o
   1   4  23         95.37        118.50         8.37 o
  -1   5  23         44.35         53.86         5.81 o
   0   5  23         55.23         67.83         6.60 o
   1   5  23         43.92         57.02         5.51 o
   0   6  23          1.82          1.08         1.55 o
   0   0  24          1.33          0.13         2.33 o
   1   0  24          0.68          1.34         2.24 o
   2   0  24         22.43         28.34         4.17 o
  -2   1  24          3.39          4.28         2.46 o
  -1   1  24        144.56        158.67         7.31 o
   0   1  24        258.68        287.67        10.07 o
   1   1  24        143.28        143.10        10.11 o
   2   1  24          3.19          4.07         2.19 o
  -1   2  24         25.66         25.92         3.13 o
   0   2  24         68.16         59.73         3.81 o
   1   2  24         25.67         24.71         4.57 o
  -1   3  24         24.24         19.03         2.67 o
   0   3  24        379.86        410.60        11.85 o
   1   3  24         23.94         27.84         4.35 o
  -1   4  24         41.91         47.70         5.30 o
   0   4  24         39.16         46.92         5.64 o
   1   4  24         42.35         43.25         5.09 o
   1   0  25          0.86          1.85         2.21 o
  -1   1  25         15.36         18.72         3.81 o
   0   1  25         61.79         69.37         5.92 o
   1   1  25         14.96         16.33         3.52 o
  -1   2  25         84.42         82.17         4.71 o
   0   2  25          6.93         14.50         2.59 o
   1   2  25         84.43         87.59         7.08 o
   0   3  25          6.78          5.88         1.44 o
                                                
