# Supplementary material for: Investigation of 8-Aza-7-Deaza Purine Nucleoside Derivatives
Source: Molecules. 2019 Mar 11;24(5):983. doi: 10.3390/molecules24050983 (PMC6429420; doi:10.3390/molecules24050983)
Supplement: Supplementary file 1 [file molecules-24-00983-s001.zip › molecules-460200 proof supple/supplementory materials Dr. An/cpd 7-Crystallographic information/201804211.hkl]

   0   0   2 16015.3 714.783   2
   0   0  -2 16463.8 704.187   1
   0   0  -3-12.5757 164.667   1
   0   0   3 245.897 213.279   2
   0   0   4 76838.3 2236.01   2
   0   0   5 307.607 287.814   2
   0   0   6 81292.8 2867.28   2
   0   0   7 105.942 349.289   2
   0   0   8 70722.1 3097.47   2
   0   0   9-12.9179 355.548   2
   0   0  10 3483.66 834.816   2
   0   0  11 294.392 315.271   2
   0   0  12 229549. 7194.87   2
   0   0 -13 545.236 683.912   3
   0   0 -14 1990.07 786.110   3
   0   0 -15-1724.04 753.424   3
   0   0 -16 90822.8 5508.41   3
   0   0 -17 29.6196 242.626  11
   0   0 -18 1339.97 412.512  11
   0   0 -19 172.603 195.639  11
   0   0 -20 62.4520 236.117  11
   0   0 -21-283.311 247.977  11
   0   0  22 2911.44 510.689  15
   0   0 -22 2467.88 474.028  11
   0   0  23-199.982 222.611  15
   0   0  24 11.1672 206.391  15
   0   0  25 5.68742 185.423  15
   0   1   0 97.3833 104.298   1
   0   1  -1 29211.9 1058.66   1
   0  -1   2 93884.5 2039.05   2
   0   1  -2 90328.3 1799.25   3
   0   1  -2 91570.8 2173.99   1
   0   1  -3 193648. 3561.92   1
   0  -1   3 199545. 3358.72   2
   0   1  -3 198039. 3086.42   3
   0   1  -4 738413. 7693.81   1
   0  -1   4 750660. 7006.01   5
   0   1  -5 63791.7 2239.24   3
   0  -1   5 62669.3 2340.82   2
   0   1  -5 60829.6 2432.40   1
   0  -1   5 65354.4 2292.70   5
   0   1  -6 26348.1 1597.18   3
   0  -1   6 26247.7 1662.60   2
   0   1  -6 27073.7 1780.52   1
   0   1  -7 71493.7 3082.47   1
   0  -1   7 65172.4 2823.01   2
   0  -1   7 68177.2 2742.68   5
   0   1  -7 66814.0 2728.81   3
   0   1  -8 214212. 5304.61   3
   0  -1   8 210658. 5446.82   2
   0   1  -9 46700.6 2674.95   3
   0  -1   9 50051.9 2850.25   2
   0  -1   9 50715.5 2694.99   5
   0   1 -10 77135.7 3655.96   3
   0  -1  10 84432.9 3677.69   5
   0  -1  10 74727.9 3718.12   2
   0   1 -11 90989.1 4211.68   3
   0  -1  11 91479.5 4083.42   5
   0  -1  11 89117.6 4282.12   2
   0  -1  12 108775. 4706.44   5
   0   1 -12 114243. 5008.08   3
   0  -1  13 106454. 4889.45   5
   0  -1  13 94526.0 4917.52   2
   0   1 -13 97500.7 4886.05   3
   0   1 -14 4017.68 1211.97   3
   0  -1  14 2912.91 962.584   2
   0   1 -15 4169.34 1159.26   3
   0  -1  15 3812.66 1077.68   2
   0  -1 -16 1368.52 687.781   3
   0   1 -16-4.48020 67.3964   3
   0  -1 -17 281.086 200.836  11
   0   1 -17-201.558 197.609  11
   0  -1 -18 26.7309 195.874  11
   0   1 -18-3.38730 180.146  11
   0  -1 -19 4051.37 602.102  11
   0   1 -19 3669.31 592.837  11
   0  -1  20 19621.4 1297.52  15
   0   1 -20 16465.9 1171.76  11
   0  -1 -20 18598.3 1281.08  11
   0  -1 -21 9523.14 930.596  11
   0   1 -21 9771.29 902.761  11
   0  -1  21 9785.99 914.807  15
   0  -1  22 7495.78 799.616  15
   0  -1 -22 6871.69 770.484  11
   0   1  23 35191.8 1598.86  15
   0  -1  23 35154.3 1582.71  15
   0  -1 -23 36818.9 1656.72  11
   0   1  24 25373.9 1259.16  15
   0  -1  24 25636.6 1266.07  15
   0  -1  25 6657.41 591.574  15
   0   1  25 5606.97 562.225  15
   0   2   0 46076.5 1642.67   3
   0   2   0 51668.1 1672.14   1
   0   2   1 41444.9 1393.95   1
   0   2  -1 37423.8 1459.04   3
   0   2  -1 40622.8 1654.90   1
   0  -2   2 110430. 2842.55   2
   0   2  -2 108878. 2516.58   3
   0   2  -3 237836. 4717.40   1
   0   2  -3 236383. 3941.32   3
   0  -2   3 241706. 4437.29   2
   0  -2   4 6325.13 825.818   2
   0   2  -4 6012.86 896.309   1
   0   2  -4 6518.04 722.260   3
   0   2  -5 25957.8 1803.54   1
   0  -2   5 25696.8 1674.70   2
   0   2  -5 23399.9 1446.45   3
   0   2  -6 7911.59 1106.85   1
   0   2  -6 9129.11 970.373   3
   0  -2   6 9833.35 1099.22   5
   0  -2   6 8934.33 1050.83   2
   0  -2   7 8506.26 1084.84   5
   0  -2   7 9095.22 1158.64   2
   0   2  -7 6384.08 1072.07   1
   0   2  -7 9612.17 1073.43   3
   0  -2   8 103594. 3886.17   5
   0   2  -8 97718.3 4153.91   1
   0   2  -8 96267.4 3579.34   3
   0  -2   8 96495.7 3843.37   2
   0   2  -9 374.041 391.694   3
   0  -2   9 631.690 539.029   2
   0  -2   9 112.760 351.264   5
   0  -2  10 15048.6 1669.86   5
   0  -2  10 12559.1 1605.84   2
   0   2 -10 14683.1 1604.08   3
   0  -2  11 43646.0 3094.58   2
   0   2 -11 52563.5 3213.17   3
   0  -2  11 52326.6 3261.93   5
   0  -2  12 3712.27 995.806   2
   0  -2  12 3729.78 971.222   5
   0   2 -12 4205.04 971.379   3
   0  -2  13 13984.6 1898.92   5
   0   2 -13 13495.1 1810.37   3
   0  -2  13 13445.8 1898.97   2
   0  -2  14 11577.0 1851.08   2
   0   2 -14 9147.53 1561.98   3
   0  -2  15 1067.04 601.174   2
   0   2 -17 1821.70 390.280  11
   0  -2 -17 1724.43 421.660  11
   0  -2  17 2381.67 465.940  15
   0  -2 -18 19023.6 1286.51  11
   0  -2  18 18321.1 1245.37  15
   0   2 -18 20595.4 1281.03  11
   0  -2  19 327.166 304.871  15
   0  -2 -19 204.152 267.821  11
   0   2 -19 519.758 288.796  11
   0  -2 -20 3781.36 616.680  11
   0  -2  20 3536.67 567.633  15
   0  -2 -21 6791.81 789.812  11
   0  -2  21 7708.06 810.391  15
   0  -2 -22 443.318 247.264  11
   0  -2  22 903.741 326.863  15
   0  -2  23 12552.7 929.194  15
   0  -2 -23 12591.2 969.016  11
   0  -2  24 5004.52 558.852  15
   0  -2 -24 5149.81 591.089  11
   0   2  24 5738.69 610.771  15
   0   2  25 1046.56 269.694  15
   0  -2  25 1505.18 310.367  15
   0   3   0 115.945 361.561   1
   0   3   1 302735. 4793.41   1
   0   3  -1 288277. 5019.03   3
   0   3  -1 296062. 5351.37   1
   0   3   2 45659.9 1793.22   1
   0  -3   2 46436.4 1032.63   4
   0  -3  -2 48744.1 2308.10   5
   0   3  -2 41579.9 1912.42   3
   0   3  -2 41850.6 2181.87   1
   0   3  -3 1654.44 423.304   3
   0  -3   3 883.610 458.635   2
   0   3  -3 1449.81 578.198   1
   0   3   3 1691.75 365.107   1
   0  -3   3 1977.81 491.363   5
   0  -3  -3 2977.93 650.773   5
   0  -3   4 33443.6 2061.57   5
   0   3  -4 29887.4 2047.30   1
   0  -3   4 29992.7 1916.66   2
   0   3  -4 30259.1 1721.74   3
   0   3  -5 15915.5 1598.06   1
   0  -3   5 14990.3 1426.09   2
   0   3  -5 15209.1 1270.42   3
   0  -3   5 17700.6 1557.90   5
   0   3  -6 259825. 6604.05   1
   0   3  -6 257812. 5542.54   3
   0  -3   6 272486. 6312.54   5
   0  -3   6 258276. 6095.85   2
   0   3  -7 42142.0 2371.45   3
   0  -3   7 42201.0 2598.25   5
   0   3  -7 39891.0 2735.47   1
   0  -3   7 35302.3 2371.65   2
   0   3  -8 297626. 7810.33   1
   0  -3   8 312144. 7448.80   2
   0   3  -8 325851. 6954.16   3
   0  -3   8 317193. 7439.20   5
   0   3  -9 86942.2 4427.18   1
   0  -3   9 100902. 4372.83   5
   0  -3   9 86669.4 4117.51   2
   0   3  -9 95743.1 4000.81   3
   0  -3  10 1276.12 675.524   2
   0   3 -10 1818.11 744.598   1
   0   3 -10 1291.91 542.664   3
   0  -3  10 2027.28 783.015   5
   0   3 -11 250.447 301.810   3
   0  -3  11 751.260 501.628   2
   0  -3  11 1430.31 576.647   5
   0   3 -11 649.306 495.777   1
   0  -3  12-794.970 509.115   2
   0  -3  12 157.831 374.467   5
   0   3 -12 467.646 398.815   3
   0  -3  13 13339.1 1960.60   2
   0  -3  13 13881.0 1912.17   5
   0  -3  14 1881.41 792.879   2
   0  -3  15 3328.48 1085.65   2
   0  -3  16-137.131 242.074  15
   0  -3  17 12128.6 1012.13  15
   0  -3  18 20501.2 1321.48  15
   0  -3 -18 19786.7 1328.71  11
   0  -3  19 23164.8 1400.27  15
   0  -3 -19 25052.3 1501.82  11
   0  -3  20 44320.3 1920.53  15
   0  -3 -20 43240.5 1939.64  11
   0  -3  21 5721.50 697.026  15
   0  -3 -21 6741.59 775.704  11
   0  -3 -22 286.177 248.892  11
   0  -3  22 742.219 265.395  15
   0  -3 -23 730.674 294.660  11
   0  -3  23 463.434 223.855  15
   0  -3 -24 37514.5 1493.30  11
   0  -3  24 35413.9 1371.22  15
   0  -3  25 530.762 162.100  15
   0   3  25 508.218 208.061  15
   0   4   0 817531. 9883.01   1
   0  -4   0 828888. 10971.1   5
   0  -4  -1 16349.9 1586.83   5
   0   4   1 18468.3 1441.21   1
   0   4  -1 15673.4 1471.32   1
   0  -4   1 17512.7 1623.37   5
   0  -4  -2 40504.7 2444.28   5
   0   4  -2 39635.9 2200.42   3
   0   4  -2 40161.7 2430.06   1
   0   4   2 38317.5 1964.22   1
   0  -4   2 43973.0 2599.20   5
   0  -4  -3 1049.49 523.912   5
   0   4   3 1021.00 415.560   1
   0   4  -3-133.252 510.348   1
   0  -4   3 111.264 404.905   2
   0  -4   3 896.550 494.066   5
   0   4  -3 657.023 342.246   3
   0   4  -4 60389.7 3216.26   1
   0  -4   4 60332.7 3115.06   2
   0   4   4 63758.5 2447.66   1
   0  -4   4 62608.2 3221.01   5
   0   4  -4 60373.6 2778.11   3
   0   4   5 48199.1 2142.31   1
   0  -4   5 49484.3 2944.12   5
   0   4  -5 47179.8 2506.41   3
   0  -4   5 46137.3 2785.19   2
   0   4  -5 49170.7 3031.50   1
   0  -4   6 5794.66 1094.46   5
   0   4  -6 5496.50 891.209   3
   0   4   6 6365.67 796.210   1
   0   4  -6 7857.13 1311.97   1
   0  -4   6 6183.41 1098.84   2
   0   4  -7 1874.12 568.807   3
   0  -4   7 1678.06 659.485   5
   0   4  -7 2290.20 833.723   1
   0  -4   7 2037.91 692.121   2
   0  -4   8 173483. 5992.15   2
   0   4  -8 189898. 6731.60   1
   0  -4   8 190037. 6311.80   5
   0   4  -8 196073. 5733.95   3
   0   4  -9 45574.8 2895.23   3
   0  -4   9 40766.4 3026.16   2
   0  -4   9 47272.0 3265.97   5
   0   4  -9 40330.7 3266.35   1
   0  -4  10 6040.98 1248.37   2
   0  -4  10 8435.71 1484.50   5
   0   4 -10 8679.21 1581.81   1
   0   4 -11 6787.55 1420.81   1
   0  -4  11 4609.78 1115.09   2
   0  -4  12 40775.9 3453.34   2
   0  -4  12 46656.7 3617.70   5
   0  -4  13 11201.5 1888.92   5
   0  -4  13 9031.85 1661.57   2
   0  -4  14 8479.04 1676.25   2
   0  -4 -15-202.960 192.506   8
   0  -4  15 121.828 177.470  15
   0  -4 -16 39783.7 1777.35   8
   0  -4  16 41344.3 1846.84  15
   0  -4  17 764.437 300.341  15
   0  -4 -17 894.519 287.167   8
   0  -4  18 3047.57 556.308  15
   0  -4 -18 3931.56 627.232  11
   0  -4 -19 1618.28 444.504  11
   0  -4  19 2052.99 461.828  15
   0  -4  20 4064.90 592.547  15
   0  -4 -20 3658.55 599.264  11
   0  -4  21 25782.1 1398.92  15
   0  -4 -21 22763.7 1362.56  11
   0  -4  22 15883.1 1042.48  15
   0  -4 -22 14253.8 1040.28  11
   0  -4  23 45529.3 1615.98  15
   0  -4 -23 42738.4 1659.20  11
   0  -4 -24 4159.63 500.431  11
   0  -5   0 221.914 457.065   5
   0   5   0-38.9968 383.691   1
   0  -5   1 251171. 6919.48   5
   0   5  -1 251865. 6560.16   1
   0   5   1 246263. 6021.95   1
   0  -5  -1 251209. 6964.31   5
   0  -5   2 143796. 5306.90   5
   0  -5  -2 140543. 5161.58   5
   0   5  -2 147210. 5210.07   1
   0   5   2 149431. 4524.72   1
   0  -5   3 11515.0 1531.04   2
   0   5  -3 12811.9 1625.84   1
   0  -5  -3 7903.86 1235.70   5
   0   5   3 9182.60 1128.45   1
   0   5  -3 7168.06 1075.56   3
   0  -5   3 9900.39 1445.42   5
   0  -5   4 4768.79 1039.34   2
   0  -5   4 4985.11 1082.05   5
   0   5  -4 5015.96 1103.66   1
   0   5  -4 5589.72 948.375   3
   0   5   4 6118.87 894.043   1
   0  -5   5 15605.0 1849.52   2
   0  -5   5 18798.1 2046.24   5
   0   5  -5 16461.6 1660.51   3
   0   5  -5 13628.5 1794.60   1
   0   5  -6 1210.12 511.376   3
   0   5  -6 2100.91 959.828   1
   0  -5   6 1455.74 603.750   2
   0  -5   6 1248.64 677.619   5
   0  -5   7 4489.85 1125.60   5
   0   5  -7 3339.53 804.639   3
   0  -5   7 3949.59 990.211   2
   0   5  -7 3765.22 1134.29   1
   0   5  -8 1570.01 773.208   1
   0  -5   8 3293.46 987.642   5
   0  -5   8 1991.23 804.928   2
   0  -5   9 41588.6 3300.16   2
   0   5  -9 38378.6 3395.11   1
   0  -5   9 44840.8 3488.81   5
   0  -5  10 89650.6 5041.18   2
   0   5 -10 84602.3 5243.75   1
   0  -5  10 92356.8 5109.31   5
   0  -5  11 59668.8 4213.09   5
   0   5 -11 57903.3 4488.85   1
   0  -5  11 58433.8 4211.56   2
   0   5 -12 33453.2 3542.20   1
   0  -5  12 34680.0 3332.62   5
   0  -5  12 33476.6 3293.79   2
   0  -5  13 239800. 9088.93   2
   0  -5 -14 20485.3 1267.64   8
   0  -5  14 17433.1 1184.39  15
   0  -5 -15 8722.49 853.872   8
   0  -5  15 10000.1 920.791  15
   0  -5 -16 12881.6 1037.70   8
   0  -5  16 12187.1 1023.53  15
   0  -5  17 286.737 333.661  15
   0  -5 -17-14.7958 175.227   8
   0  -5  18 1525.49 418.535  15
   0  -5 -18 2301.99 499.349  11
   0  -5 -18 1809.12 417.683   8
   0  -5 -19 22794.1 1403.45  11
   0  -5  19 22286.2 1350.35  15
   0  -5 -20 1470.05 402.114  11
   0  -5  20 1479.67 375.863  15
   0  -5  21 1206.87 321.287  15
   0  -5 -21 2082.26 426.844  11
   0  -5 -22 4304.44 556.229  11
   0  -5 -23 6013.80 585.325  11
   0  -6   0 12401.3 1759.90   5
   0   6   0 13433.4 1669.96   1
   0  -6   1 26816.3 2575.72   5
   0  -6  -1 28264.9 2623.76   5
   0   6   1 23702.8 2115.50   1
   0   6  -1 26677.2 2396.44   1
   0  -6   2 52734.2 3604.62   5
   0   6  -2 52865.1 3471.37   1
   0  -6  -2 57223.4 3687.31   5
   0  -6  -3 122396. 5396.52   5
   0  -6   3 105743. 5087.39   2
   0   6  -3 118054. 5320.70   1
   0  -6   3 119295. 5454.94   5
   0   6  -4 6383.76 1348.52   1
   0  -6   4 6542.28 1367.88   5
   0  -6   4 7606.44 1410.29   2
   0   6  -5 992.048 695.145   1
   0  -6   5 3.54122 421.011   2
   0  -6   5-199.538 663.896   5
   0  -6   6 30439.3 2898.65   5
   0  -6   6 29602.7 2822.06   2
   0   6  -6 28001.3 2864.71   1
   0   6  -7 13618.9 2050.04   1
   0  -6   7 15931.4 2129.72   2
   0  -6   8 65966.5 4421.15   5
   0  -6   8 58608.6 4148.64   2
   0   6  -8 60446.6 4423.37   1
   0  -6   9 24862.5 2771.88   2
   0   6  -9 28843.9 3178.36   1
   0  -6   9 29445.1 3091.91   5
   0   6 -10 1529.64 878.534   1
   0  -6  10 301.675 338.345   2
   0  -6  10 1024.17 705.983   5
   0  -6  11 86748.8 5463.74   5
   0   6 -11 71863.7 5300.90   1
   0  -6  11 78853.1 5207.21   2
   0  -6 -12 165520. 3595.88   8
   0  -6  12 170305. 7798.60   5
   0  -6  12 166267. 3595.00  15
   0  -6 -13 545.661 314.683   8
   0  -6  13 694.962 272.072  15
   0  -6 -14 3870.77 581.578   8
   0  -6  14 4163.73 614.824  15
   0  -6  15 7407.50 809.780  15
   0  -6 -15 7587.22 817.543   8
   0  -6  16 3409.91 551.793  15
   0  -6 -16 3187.84 547.933   8
   0  -6 -17 51493.5 2050.89   8
   0  -6  17 47576.0 1990.78  15
   0  -6 -18 14358.4 1073.17   8
   0  -6 -18 13678.7 1074.00  11
   0  -6 -19 43.8953 200.419   8
   0  -6 -19 263.043 255.931  11
   0  -6 -20 22176.0 1255.48  11
   0  -6 -21 1756.17 366.639  11
   0  -6 -22 1251.78 299.159  11
   0  -6 -23 95.7791 136.997  11
   0  -7   0 790.578 579.871   5
   0  -7  -1 29675.1 2927.52   5
   0  -7   1 30811.8 3049.43   5
   0   7  -2 27245.0 2743.85   1
   0  -7  -2 32174.3 3066.63   5
   0  -7   2 23101.3 2638.75   2
   0  -7   2 26521.3 2834.81   5
   0  -7   3 46426.6 3747.16   2
   0   7  -3 56717.9 4023.96   1
   0  -7  -3 53983.3 3993.76   5
   0  -7   3 57575.1 4217.90   5
   0   7  -4 114042. 5850.14   1
   0  -7   4 114756. 5998.55   5
   0  -7   4 104353. 5628.83   2
   0  -7   5 34239.4 3341.12   5
   0  -7   5 34742.4 3310.53   2
   0   7  -5 36239.9 3437.89   1
   0  -7   6 6353.14 1508.74   5
   0  -7   6 7052.85 1508.69   2
   0   7  -6 10146.3 1873.14   1
   0  -7   7 7044.94 1510.68   2
   0  -7   7 3342.14 1159.85   5
   0   7  -7 5728.39 1335.01   1
   0  -7   8 2097.48 912.926   5
   0  -7   8 2690.08 1013.48   2
   0   7  -8 1660.26 844.566   1
   0  -7   9 20758.3 2746.90   5
   0   7 -10 603.926 303.359  13
   0   7 -11 119.579 193.294  13
   0  -7 -11 133.169 214.577   8
   0   7 -12 2546.24 512.597  13
   0  -7 -12 2702.63 494.742   8
   0  -7 -13 103810. 2986.24   8
   0  -7 -14 34310.1 1729.71   8
   0  -7 -15 3483.85 575.877   8
   0  -7 -16 109.476 261.536   8
   0  -7 -17 229.632 230.326   8
   0  -7 -17 564.986 311.186  11
   0  -7 -18 1270.16 343.988   8
   0  -7 -18 1425.43 383.616  11
   0  -7 -19 2715.46 435.890  11
   0  -7 -19 1903.84 384.784   8
   0  -7 -20 14160.3 901.678  11
   0  -7 -20 15483.8 925.356   8
   0  -7 -21 602.456 217.905  11
   0  -8   0 73596.1 5057.84   5
   0  -8   1 2958.86 1032.69   2
   0  -8   1 629.003 630.073   5
   0  -8  -1 3643.53 1158.65   5
   0  -8   2 2810.31 986.364   2
   0  -8   2 2189.73 739.837   5
   0  -8  -2 1431.06 806.937   5
   0  -8   3 671.185 564.696   5
   0  -8   3-575.158 534.880   2
   0  -8   4 2401.84 925.621   2
   0  -8   4 3074.11 1134.07   5
   0   8   5 6577.98 748.861   9
   0   8  -5 4552.82 1332.73   1
   0   8   6 46552.8 1953.05   9
   0   8  -6 48312.8 1972.99   9
   0   8   7 2224.97 479.235   9
   0   8  -8 11885.0 1015.82  13
   0   8   8 12905.6 1090.72   9
   0   8  -9 14953.6 1146.60  13
   0   8 -10 122308. 3225.80  13
   0   8 -11 25341.8 1469.15  13
   0  -8 -11 23154.0 1431.77   8
   0  -8 -12 21049.0 1365.67   8
   0   8 -12 21496.3 1352.37  13
   0  -8 -13 16390.1 1204.93   8
   0  -8 -14 868.999 336.870   8
   0  -8 -15 6447.53 747.657   8
   0  -8 -16 4532.31 612.247   8
   0  -8 -17 344.981 196.135   8
   0  -8 -18 856.984 274.041   8
   0  -8 -19 266.989 189.603   8
   0  -8 -20 3650.35 403.914   8
   0   9   0-2.32655 267.717   9
   0   9  -1 328.822 299.827   9
   0   9   1-187.558 229.722   9
   0   9  -2 15742.0 1171.21   9
   0   9   2 14198.1 1114.06   9
   0   9   3 13841.6 1098.77   9
   0   9  -3 12477.7 1037.02   9
   0   9   4 9742.63 934.899   9
   0   9  -4 11111.5 993.747   9
   0   9  -5 82089.4 2631.46   9
   0   9   5 75860.4 2573.92   9
   0   9  -6 191.478 270.906   9
   0   9   6-210.863 273.876   9
   0   9  -7 2948.69 519.674   9
   0   9   7 2759.22 526.708   9
   0   9  -8 9176.36 905.832   9
   0   9  -9 12940.0 1065.45   9
   0   9 -10 48141.7 2017.18   9
   0  -9 -10 45236.0 1995.59   8
   0  -9 -11 4207.71 650.461   8
   0   9 -11 4076.38 586.937   9
   0   9 -12 490.163 291.973   9
   0  -9 -12 731.334 282.740   8
   0  -9 -13 21089.3 1325.29   8
   0   9 -13 21463.0 1286.00   9
   0  -9 -14 4915.98 650.228   8
   0  -9 -15 386.674 256.940   8
   0  -9 -16 945.561 272.743   8
   0  -9 -17 1185.23 304.815   8
   0  -9 -18 715.208 219.544   8
   0  10   0 93898.4 2866.65   9
   0  10   1-261.832 278.927   9
   0  10  -1-87.6505 306.523   9
   0  10   2 15752.9 1192.40   9
   0  10  -2 14502.7 1132.00   9
   0  10   3 12596.0 1074.90   9
   0  10  -3 10364.2 968.529   9
   0  10  -4 3033.11 546.476   9
   0  10   4 2581.51 502.194   9
   0  10  -5 3461.95 581.285   9
   0  10   5 4475.10 665.024   9
   0  10   6 42144.1 1952.25   9
   0  10  -6 41655.7 1876.33   9
   0  10  -7 45.9890 246.410   9
   0  10  -8 357.136 274.810   9
   0  10  -9 19418.2 1248.11   9
   0 -10  -9 19891.5 1298.40   8
   0  10 -10 7738.01 791.980   9
   0 -10 -10 8613.16 871.377   8
   0 -10 -11 43002.3 1860.17   8
   0  10 -11 46347.0 1826.29   9
   0 -10 -12 15158.2 1095.66   8
   0 -10 -13 1319.90 372.346   8
   0 -10 -14 157.082 228.003   8
   0 -10 -15 403.384 246.672   8
   0 -10 -16 302.471 209.618   8
   0  11   0 423.644 258.165   9
   0  11   1 9434.17 889.398   9
   0  11  -1 8106.80 840.154   9
   0  11   2 46273.1 1970.35   9
   0  11  -2 47005.7 1956.01   9
   0  11  -3 569.414 277.109   9
   0  11   3 338.084 248.267   9
   0  11  -4 32439.2 1605.50   9
   0  11   4 27923.0 1538.58   9
   0  11   5 8833.13 866.384   9
   0  11  -5 6578.92 734.018   9
   0  11  -6 4852.19 644.137   9
   0  11  -7 11165.5 907.085   9
   0 -11  -7 12119.2 978.814   8
   0 -11  -8 13529.1 1019.87   8
   0  11  -8 13625.9 982.067   9
   0 -11  -9 15223.2 1066.96   8
   0  11  -9 16765.5 1051.42   9
   0 -11 -10 1002.16 341.160   8
   0 -11 -11 149.281 208.284   8
   0 -11 -12 634.099 227.023   8
   0 -11 -13 179.100 201.703   8
   0 -11 -14 19731.2 971.676   8
   0  12   0 20452.5 1189.93   9
   0  12  -1 5335.27 606.469   9
   0  12   1 5877.76 663.003   9
   0  12   2 12447.9 942.055   9
   0  12  -2 9732.96 832.440   9
   0  12  -3 3569.76 503.120   9
   0  12  -4 347.591 224.279   9
   0 -12  -5 7613.22 719.289   8
   0  12  -5 6538.47 630.506   9
   0  12  -6 11661.4 813.769   9
   0 -12  -6 11785.3 867.373   8
   0 -12  -7 7233.93 683.611   8
   0 -12  -8-144.085 213.339   8
   0 -12  -9 986.130 286.677   8
   0 -12 -10 49203.0 1568.59   8
   0 -13   0-69.2319 129.786   8
   0 -13  -1 4628.21 462.514   8
   0  13  -2 11038.1 685.208   9
   0 -13  -2 10831.7 693.238   8
   0 -13  -3 873.352 240.713   8
   0 -13  -4 370.177 169.974   8
   1   0   0 257.118 146.980   2
   1   0   0 50.8191 198.277   3
   1   0   1 576284. 4837.74   2
   1   0   1 576559. 5172.93   3
   1   0  -1 562380. 5926.59   3
   1   0   2 6938.28 655.376   2
  -1   0  -2 5838.78 607.903   1
   1   0  -2 6735.03 724.441   3
   1   0  -2 6359.43 783.095   4
  -1   0  -3 231.119 256.202   1
   1   0  -3-199.900 320.697   4
   1   0   3 10.1086 280.453   2
   1   0   4 294941. 5172.62   2
  -1   0  -4 294266. 4569.08   1
   1   0  -5 62647.8 2727.65   3
   1   0   5 62768.1 2639.81   2
  -1   0  -5 59023.1 2207.53   1
   1   0   6 139117. 4505.50   6
  -1   0  -6 147781. 3697.17   1
   1   0   6 144262. 4317.09   2
   1   0  -6 147247. 4472.24   3
   1   0   7 40062.7 2432.57   2
  -1   0  -7 38129.5 2014.14   1
   1   0  -7 35490.5 2350.59   3
   1   0   7 36217.8 2471.58   6
  -1   0  -8 18695.1 1496.48   1
   1   0  -8 21603.7 1980.08   3
   1   0   8 17670.9 1754.10   2
   1   0   8 19336.7 1950.04   6
   1   0   9 536.563 486.051   2
   1   0   9 672.585 600.307   6
   1   0  -9 622.121 442.343   3
  -1   0  -9 140.359 336.894   1
   1   0 -10 303.254 366.553   3
   1   0  10 568.165 457.316   2
   1   0  10-115.229 344.234   6
   1   0  11 7788.25 1445.98   6
   1   0 -11 8789.32 1491.15   3
   1   0  11 7811.56 1436.19   2
   1   0 -12 10961.0 1713.73   3
   1   0  12 12522.1 1935.47   6
   1   0  12 13945.2 1942.65   2
   1   0  13 2297.96 895.439   6
   1   0  13 1479.51 710.003   2
   1   0 -14 524.093 756.873   3
   1   0  14 3986.12 1136.02   6
   1   0 -15 57531.6 4481.25   3
   1   0  15 85891.1 5702.47   6
  -1   0  16 5669.63 1447.05   5
   1   0 -16 1583.71 382.857  11
  -1   0 -17 2602.59 496.293  11
   1   0 -17 1284.28 369.561  11
   1   0 -17 2308.86 466.323   8
   1   0 -18 31121.5 1648.14  11
  -1   0 -18 34729.1 1666.85  11
   1   0 -18 35641.9 1732.89   8
   1   0 -19-63.7229 240.743  11
  -1   0 -19-44.0790 179.199  11
   1   0 -19 379.011 237.226   8
   1   0 -20 7801.53 815.494   8
  -1   0 -20 7178.96 779.842  11
  -1   0 -21 16656.1 1132.22  11
   1   0  21 16187.4 1170.04  15
  -1   0 -22 4533.57 595.509  11
   1   0  22 3513.65 577.057  15
   1   0  23 9526.46 852.349  15
  -1   0 -23 9475.14 783.824  11
   1   0  24 118.451 198.544  15
   1   0  25 164.018 196.039  15
   1  -1  25 1659.59 337.544  15
  -1  -1 -24 14387.1 900.413  11
   1  -1  24 13707.0 934.274  15
  -1  -1 -23 18704.6 1118.39  11
   1  -1  23 17777.2 1141.67  15
   1  -1  22 15070.9 1091.23  15
  -1  -1 -22 15660.8 1086.51  11
  -1  -1 -21 1630.28 391.828  11
   1  -1  21 1688.14 407.206  15
   1  -1  20 9099.49 912.336  15
  -1  -1 -20 9326.24 895.834  11
   1  -1  19 2329.40 514.059  15
   1   1 -19 3273.84 546.457   8
  -1  -1 -19 2122.98 454.851  11
   1  -1  18 15260.5 1152.30  15
   1   1 -18 15981.7 1153.80   8
  -1  -1 -18 16218.5 1171.29  11
   1   1 -17 13044.1 1045.63  11
   1   1 -17 12735.8 1030.71   8
   1   1 -16 12741.1 1023.97  11
   1  -1  15 23161.9 3013.61   6
   1   1 -15 29532.3 3183.95   3
   1  -1  15 26891.3 3064.33   2
   1   1 -14 24112.7 2771.91   3
   1  -1  14 23330.5 2828.01   6
   1   1 -13 12195.1 1866.46   3
   1  -1  13 16891.2 2267.29   2
   1  -1  13 13465.9 2078.82   6
   1  -1  12 45216.0 3482.60   2
   1  -1  12 40574.9 3426.84   6
   1   1 -12 43708.9 3429.45   3
   1   1 -11 33004.8 2808.66   3
   1  -1  11 32118.9 2840.51   2
   1  -1  10 22292.4 2237.65   2
   1   1 -10 19381.4 2070.09   3
   1  -1  10 18509.1 2092.93   6
   1   1  -9 7272.62 1206.33   3
   1  -1   9 8192.14 1358.31   2
   1  -1   9 6486.51 1191.97   6
   1  -1   8 128288. 4898.75   6
   1   1  -8 133130. 4864.72   3
   1  -1   8 138529. 4930.69   2
   1   1  -7 135933. 4640.32   3
   1  -1   7 137301. 4580.02   2
   1  -1   7 130444. 4701.02   6
   1  -1   6 53359.8 1472.87   5
   1  -1   6 51467.3 2659.51   2
   1   1  -6 50318.2 2656.85   3
  -1  -1  -6 53676.9 1721.29   1
   1  -1   6 52577.7 2803.76   6
   1  -1   5 630068. 4658.39   5
  -1  -1  -5 650346. 5298.11   1
   1   1  -5 635535. 7619.86   4
   1   1  -5 659346. 9027.91   3
   1  -1   5 648340. 8724.54   2
   1  -1   4 298032. 5758.95   6
   1   1  -4 299084. 4987.50   4
  -1  -1  -4 304920. 3285.50   1
   1  -1   4 300774. 5550.95   2
   1  -1   4 316361. 3154.69   5
   1   1  -3 962321. 8574.08   4
   1  -1   3 939840. 9725.67   6
  -1  -1  -3 940001. 4940.93   5
  -1  -1  -3 959252. 5412.57   1
   1  -1   2 290045. 5127.25   6
   1  -1   2 291656. 4650.28   2
  -1  -1  -2 291410. 3199.42   5
   1   1  -2 287791. 4639.43   4
  -1  -1  -1 121982. 2426.05   5
   1  -1   1 125466. 2779.88   2
   1  -1   1 119559. 3171.91   6
   1   1  -1 118055. 2998.93   4
   1   1   0 186508. 3903.43   6
   1  -1   0 182915. 3136.83   2
   1   1   0 176979. 3733.75   3
   1  -1   0 178310. 3774.21   6
   1  -1   0 183333. 2519.61   3
   1   1   0 168815. 3672.63   4
  -1  -1   0 175081. 3234.48   5
  -1  -1   1 121660. 2970.32   5
   1   1   1 122539. 3086.47   3
   1  -1  -1 128929. 2595.34   3
   1  -1  -1 123994. 3260.59   6
   1  -1  -2 297297. 4492.85   3
   1   1   2 298973. 4880.55   3
  -1   1  -2 303490. 4981.30   1
  -1  -1   3 956453. 4666.58   2
  -1   1  -3 977184. 9204.66   1
   1   1   4 318681. 5362.46   2
  -1   1  -4 311541. 5550.45   1
   1   1   4 315989. 5981.08   6
  -1  -1   4 302920. 3424.75   2
   1   1   5 628962. 9059.95   6
  -1   1  -5 642064. 8421.61   1
   1   1   5 646789. 8344.27   2
  -1  -1   5 631389. 5950.08   2
   1   1   6 48891.3 2697.96   6
  -1   1  -6 49678.9 2524.71   1
  -1  -1   6 50486.7 1946.84   2
   1   1   6 51619.6 2554.36   2
   1   1   7 140142. 4541.49   2
  -1   1  -7 147524. 4516.57   1
   1   1   7 147202. 4986.46   6
  -1  -1   7 133417. 3499.16   2
  -1  -1   8 129467. 3795.92   2
  -1   1  -8 132815. 4577.73   1
   1   1   8 135442. 4744.94   2
   1   1   8 125684. 4883.02   6
  -1   1  -9 5658.35 1041.66   1
   1   1   9 8902.91 1437.13   6
  -1  -1   9 7988.37 1043.58   2
   1   1  10 21426.8 2323.34   6
  -1  -1  10 19605.1 1723.87   2
  -1   1 -10 20886.4 1974.82   1
   1   1  11 29924.0 2784.52   6
   1  -1 -11 31962.7 2842.91   3
  -1   1 -11 30414.7 2523.39   1
   1  -1 -12 39014.7 3313.48   3
   1   1  12 44817.7 3627.19   6
   1  -1 -13 12556.4 1985.28   3
  -1  -1  13 18096.3 2293.30   5
   1   1  13 14743.6 2202.70   6
   1  -1 -14 26328.4 2969.84   3
   1   1  14 36112.6 3571.82   6
  -1  -1  14 38094.9 3519.87   5
   1  -1 -15 27237.6 3126.53   3
   1   1  15 38038.1 3805.54   6
  -1  -1  15 34275.7 3425.25   5
   1  -1 -16 14885.5 1084.59   8
  -1  -1  16 15094.7 2371.57   5
   1  -1 -16 12440.6 999.752  11
   1  -1 -17 12232.5 1025.17  11
   1  -1 -17 12716.7 1022.00   8
   1  -1 -18 15478.2 1172.59  11
   1  -1 -18 15036.4 1139.92   8
   1  -1 -19 2893.05 537.356  11
   1  -1 -19 2966.77 521.038   8
   1  -1 -20 10544.6 941.543   8
   1  -1 -20 9831.20 953.362  11
   1  -1 -21 2603.46 476.088   8
   1   1  22 15650.5 1118.95  15
   1   1  23 17209.9 1114.45  15
   1   1  24 12687.7 896.621  15
   1   1  25 1447.83 312.093  15
   1  -2  25 7098.12 602.055  15
  -1  -2 -25 7451.27 579.830  11
   1  -2  24 2202.17 390.588  15
  -1  -2 -24 2388.50 394.857  11
   1  -2  23 1391.28 370.740  15
  -1  -2 -23 926.792 285.217  11
  -1  -2 -22 2909.22 492.762  11
   1  -2  22 1849.76 434.973  15
   1  -2  21 5229.19 698.737  15
  -1  -2 -21 4969.21 658.820  11
  -1  -2 -20 169.327 287.118  11
   1  -2  20 42.2387 251.586  15
  -1  -2 -19 43616.3 1949.74  11
   1  -2  19 42211.3 1917.48  15
   1  -2  18 15435.5 1175.10  15
   1  -2  17 38058.8 1796.04  15
   1   2 -17 35617.3 1711.03   8
   1  -2  16 15040.8 1109.15  15
   1   2 -16 15309.2 1101.36   8
   1  -2  15-360.754 478.266   2
   1  -2  15-136.892 311.993   6
   1   2 -14 55162.2 4256.19   3
   1  -2  14 51521.1 4135.22   2
   1  -2  14 53960.4 4359.43   6
   1   2 -13 4774.16 1223.24   3
   1  -2  13 5857.08 1305.38   2
   1  -2  13 7219.39 1548.52   6
   1  -2  12 17722.6 2294.54   6
   1   2 -12 17409.2 2195.25   3
   1  -2  12 16697.2 2163.78   2
   1  -2  11 20186.5 2303.73   2
   1  -2  11 17860.3 2213.59   6
   1   2 -11 17320.8 2132.65   3
   1  -2  10 10408.3 1608.23   6
   1   2 -10 8373.23 1412.50   3
   1  -2  10 9899.22 1544.35   2
   1  -2   9 35539.1 2778.95   2
   1   2  -9 32112.9 2586.07   3
   1  -2   9 33533.0 2683.92   6
   1   2  -8 96461.9 4275.43   3
   1  -2   8 90927.9 4144.01   6
   1  -2   8 94184.9 4213.18   2
   1  -2   7 101916. 4163.43   6
   1   2  -7 110680. 3122.66   4
   1   2  -7 104987. 4275.03   3
   1  -2   7 102665. 4196.37   2
   1  -2   6 114389. 4113.21   6
   1  -2   6 115836. 4232.61   2
   1  -2   6 114136. 3003.05   5
   1   2  -6 115320. 4277.99   3
   1   2  -6 117848. 3049.55   4
   1   2  -5 251638. 6015.89   3
   1  -2   5 251369. 5703.11   6
   1  -2   5 255530. 4406.62   5
   1  -2   5 247193. 5810.99   2
   1   2  -5 248823. 4182.32   4
  -1  -2  -4 648071. 6254.56   5
   1  -2   4 644191. 8527.25   6
   1   2  -4 630994. 9201.92   3
   1  -2   4 639550. 6958.03   5
   1  -2   4 639238. 8912.08   2
   1   2  -4 647947. 6576.87   4
   1  -2   3 61557.2 2643.46   2
  -1  -2  -3 62418.5 2060.82   5
   1   2  -3 61908.0 2009.13   4
   1  -2   3 63122.8 2519.47   6
   1  -2   3 63238.9 2186.11   5
   1   2  -2 294870. 4486.16   4
   1  -2   2 301276. 5157.10   6
   1  -2   2 309836. 4796.04   5
  -1  -2  -2 292202. 4536.31   5
   1  -2   2 300564. 5523.31   2
   1  -2   1 177198. 1654.10   3
  -1  -2  -1 183077. 3742.57   5
   1  -2   1 180806. 3886.04   6
   1  -2   0 98.0210 219.469   6
  -1  -2   0 404.076 323.545   5
  -1  -2   1 181888. 4182.90   5
  -1   2  -1 179590. 4367.61   1
  -1  -2   2 298993. 3883.66   2
  -1   2  -2 298272. 5806.72   1
  -1  -2   2 299258. 5632.61   5
  -1  -2   3 64197.3 2755.97   5
  -1  -2   3 60629.9 1812.53   2
  -1   2  -3 60065.5 2680.57   1
  -1   2  -4 641666. 9099.02   1
  -1  -2   4 644980. 6304.91   2
  -1   2  -5 254348. 6016.95   1
   1   2   5 254927. 5766.99   6
  -1  -2   5 245978. 6009.37   5
  -1  -2   5 249663. 4319.51   2
  -1   2  -6 109656. 4158.50   1
  -1  -2   6 113004. 3151.60   2
   1   2   6 117053. 4180.76   6
  -1  -2   6 114367. 4297.37   5
  -1  -2   7 107144. 4394.10   5
   1   2   7 105855. 4240.57   6
  -1   2  -7 102060. 4225.47   1
  -1  -2   7 104397. 3293.51   2
  -1   2  -8 89853.6 4160.61   1
   1   2   8 89385.7 4157.06   6
  -1  -2   8 92604.4 4264.30   5
  -1  -2   8 90364.9 3338.76   2
  -1  -2   9 35363.8 2742.68   5
  -1  -2   9 32559.8 2145.70   2
   1   2   9 36197.3 2808.08   6
  -1   2  -9 34898.4 2703.16   1
  -1   2 -10 6367.64 1248.30   1
   1   2  10 10069.3 1582.90   6
  -1  -2  10 10102.4 1305.50   2
  -1  -2  10 8415.39 1435.43   5
   1   2  11 18891.1 2271.91   6
  -1   2 -11 20733.0 2247.96   1
  -1  -2  11 18128.8 2199.50   5
   1   2  12 18843.3 2377.80   6
  -1  -2  12 19148.5 2380.41   5
  -1   2 -12 18052.1 2207.71   1
   1   2  13 6905.64 1593.80   6
  -1   2 -13 7614.28 1487.33   1
  -1  -2  13 4399.04 1215.62   5
   1  -2 -14 54152.7 4324.61   3
  -1  -2  14 58342.4 4408.44   5
   1   2  14 55390.8 4427.45   6
   1   2  15-528.466 500.131   6
  -1  -2  15 1313.29 879.178   5
   1  -2 -15 1849.75 841.214   3
   1  -2 -16 17274.5 1179.19   8
   1  -2 -16 16493.4 1165.35  11
   1  -2 -17 37053.1 1774.63  11
   1  -2 -17 34839.0 1711.34   8
   1  -2 -18 15290.3 1153.14   8
   1  -2 -18 14018.4 1117.79  11
   1  -2 -19 44329.9 1985.05  11
   1  -2 -19 45773.0 1984.75   8
   1  -2 -20 274.900 213.952  11
   1  -2 -20 87.6800 218.528   8
   1  -2 -21 5595.74 707.235  11
   1  -2 -21 6000.61 698.469   8
   1  -2 -22 2540.39 438.236   8
   1   2  23 1686.31 401.817  15
   1   2  24 2190.95 404.746  15
   1   2  25 7765.52 627.968  15
   1  -3  24 1764.27 345.498  15
  -1  -3 -24 1613.32 324.123  11
  -1  -3 -23 1763.38 381.448  11
   1  -3  23 2607.11 475.300  15
  -1  -3 -22 14672.1 1055.05  11
   1  -3  22 14609.4 1044.37  15
  -1  -3 -21 177.443 224.600  11
   1  -3  21 290.176 258.486  15
   1  -3  20 36118.6 1772.58  15
  -1  -3 -20 39057.8 1828.81  11
   1  -3  19 8914.10 898.638  15
   1  -3  18 10502.4 974.444  15
   1  -3  17 3036.81 541.805  15
   1  -3  16 1356.86 378.525  15
   1  -3  15 19904.8 1260.44  15
   1  -3  14 18315.6 2572.39   6
   1  -3  14 19565.0 2589.14   2
   1   3 -14 19419.4 2538.04   3
   1  -3  13 14554.7 2191.23   6
   1   3 -13 15664.8 2263.48   3
   1  -3  13 13002.7 2060.39   2
   1  -3  12 22169.1 2632.67   2
   1  -3  12 24067.3 2657.01   6
   1   3 -12 21913.9 2568.49   3
   1  -3  11 69501.5 4386.65   2
   1  -3  11 77331.8 4529.16   6
   1   3 -11 70925.2 4392.69   3
   1  -3  10 2088.65 735.690   6
   1   3 -10 1479.05 702.805   3
   1  -3   9 28388.2 2485.36   6
   1   3  -9 25253.8 2428.37   3
   1  -3   9 26794.3 2522.16   2
   1   3  -8 75203.9 3990.54   3
   1  -3   8 71840.8 3706.08   6
   1  -3   8 69488.3 3883.76   2
   1   3  -7 120727. 4862.73   3
   1  -3   7 135105. 4752.49   6
   1  -3   7 133525. 4115.20   5
   1  -3   7 129824. 5008.22   2
   1  -3   6 163355. 4454.94   5
   1  -3   6 166593. 4957.70   6
   1   3  -6 161192. 5402.10   3
   1  -3   6 163993. 5404.99   2
   1  -3   5 132345. 4684.23   2
   1   3  -5 123397. 4567.60   3
   1  -3   5 130735. 3922.82   5
   1  -3   5 127098. 4049.03   6
   1   3  -4 140154. 4693.99   3
  -1  -3  -4 149070. 3905.92   5
   1  -3   4 141325. 4029.18   6
   1  -3   4 145412. 4089.21   5
   1  -3   4 148802. 4788.10   2
   1  -3   4 155858. 4070.36   4
   1   3  -3 45105.1 2585.13   3
   1  -3   3 44568.0 2104.61   6
   1  -3   3 52269.1 2722.35   2
  -1  -3  -3 48220.0 2254.52   5
   1  -3   3 50471.0 2408.53   5
   1   3  -2 5026.98 884.164   3
   1  -3   2 7000.43 916.711   5
   1  -3   2 6200.15 740.844   6
   1  -3   2 6509.65 853.125   4
  -1  -3  -2 6123.63 840.266   5
   1  -3   2 7693.97 1072.58   2
   1  -3   1 65109.5 2899.01   2
   1   3  -1 62346.3 2960.72   3
   1  -3   1 64635.0 2310.13   6
  -1   3   1 62586.3 2887.27   1
  -1  -3  -1 60036.0 2608.83   5
   1  -3   1 64522.9 2700.64   5
   1  -3   1 67586.8 2726.56   4
  -1  -3   0 280358. 5780.64   5
   1   3   0 283858. 6284.31   3
  -1   3   0 280233. 6097.52   1
   1  -3   0 271718. 4772.29   6
   1  -3   0 293680. 5846.26   4
  -1  -3   1 63829.3 2852.22   5
  -1   3  -1 65956.3 3023.54   1
   1  -3  -1 62021.6 2803.16   4
   1   3   1 64785.3 3012.50   3
  -1   3  -2 7179.45 1080.69   1
  -1  -3   2 6142.53 931.657   5
  -1   3  -3 48020.2 2701.07   1
  -1  -3   3 46679.6 2633.88   5
  -1  -3   3 46458.8 2076.53   2
  -1  -3   4 140424. 4749.26   5
   1   3   4 154381. 4246.71   6
  -1   3  -4 140346. 4821.47   1
  -1  -3   4 144712. 3715.25   2
  -1   3  -5 121077. 4675.69   1
   1   3   5 133143. 4195.55   6
  -1  -3   5 124891. 4685.18   5
  -1  -3   5 131466. 3675.84   2
   1   3   6 169999. 5037.52   6
  -1   3  -6 158392. 5585.44   1
  -1  -3   6 165503. 5570.62   5
  -1  -3   6 167772. 4378.57   2
  -1  -3   7 122891. 5017.86   5
   1   3   7 126588. 4651.09   6
  -1   3  -7 115626. 4949.52   1
  -1  -3   7 129604. 4068.15   2
  -1   3  -8 63417.5 3817.20   1
   1   3   8 74787.7 3803.45   6
  -1  -3   8 67760.5 3121.85   2
  -1  -3   8 71163.4 3980.94   5
  -1   3  -9 24520.4 2511.12   1
   1   3   9 28685.0 2515.19   6
  -1  -3   9 27318.4 2592.70   5
   1   3  10 3486.93 911.266   6
  -1   3 -10 1810.52 666.229   1
  -1  -3  10 2122.66 864.037   5
   1   3  11 80036.7 4644.58   6
  -1  -3  11 71461.7 4522.09   5
  -1   3 -11 70840.8 4447.00   1
  -1   3 -12 23740.1 2720.80   1
   1   3  12 26099.4 2779.01   6
  -1  -3  12 25379.4 2774.76   5
  -1  -3  13 15101.8 2323.28   5
   1   3  13 12830.4 2060.20   6
  -1   3 -13 12450.0 1972.47   1
   1   3  14 17565.9 2525.50   6
  -1   3 -14 17187.2 2433.74   1
  -1  -3  14 17179.1 2526.02   5
   1  -3 -15 18980.5 1220.58  11
   1  -3 -15 18192.0 1204.73   7
   1  -3 -15 19286.5 1241.18   8
   1  -3 -16 1628.98 403.751   7
   1  -3 -16 998.474 344.003  11
   1  -3 -16 1163.62 336.530   8
   1  -3 -17 2837.31 511.030  11
   1  -3 -17 4131.06 610.137   8
   1  -3 -18 12943.7 1079.21  11
   1  -3 -18 12667.8 1048.73   8
   1  -3 -19 9913.55 940.275  11
   1  -3 -19 9514.62 910.888   8
   1  -3 -20 39196.9 1800.83   8
   1  -3 -20 37925.2 1788.40  11
   1  -3 -21 122.789 229.730  11
   1  -3 -21 29.2530 196.881   8
   1  -3 -22 14667.2 996.343   8
   1   3  24 2468.27 385.942  15
  -1  -4 -24 4229.50 469.934  11
   1  -4  23 8601.45 727.341  15
  -1  -4 -23 8184.71 723.487  11
  -1  -4 -22 5559.30 638.485  11
   1  -4  22 5572.57 644.619  15
  -1  -4 -21 3035.26 552.025  11
   1  -4  21 2629.78 515.805  15
   1  -4  20 17583.0 1234.53  15
  -1  -4 -20 18632.3 1263.84  11
   1  -4  19 9039.65 922.733  15
   1  -4  18 21489.2 1383.44  15
   1  -4  17 26849.3 1545.84  15
   1  -4  16 82439.7 2668.37  15
   1  -4  15 6624.63 765.508  15
   1  -4  14 12433.1 987.063  15
   1  -4  13 7810.15 1669.10   2
   1   4 -13 8745.93 1702.03   3
   1   4 -12 2944.15 975.414   3
   1  -4  12 563.694 502.334   2
   1   4 -11 25332.2 2680.47   3
   1  -4  11 19734.3 2430.09   2
   1   4 -10 113867. 5575.51   3
   1  -4  10 109051. 5571.99   2
   1  -4   9 1025.19 514.025   6
   1  -4   9 2596.54 868.907   2
   1   4  -9 3407.28 1010.83   3
   1   4  -8 109276. 5085.72   3
   1  -4   8 113990. 4642.34   6
   1  -4   8 117080. 4554.91   5
   1  -4   8 108953. 5178.07   2
   1   4  -7 211031. 6847.50   3
   1  -4   7 230672. 6276.00   5
   1  -4   7 217532. 7004.53   2
   1  -4   7 231253. 6202.20   6
   1  -4   6 28001.8 2032.22   6
   1   4  -6 27553.4 2422.97   3
   1  -4   6 26981.8 2122.44   5
   1  -4   6 30755.1 2553.53   2
   1   4  -5 110970. 4657.97   3
   1  -4   5 109945. 3711.44   6
  -1  -4  -5 104953. 3859.77   5
   1  -4   5 116781. 4337.50   5
   1  -4   5 108509. 4698.99   2
   1  -4   4 113986. 4644.81   2
   1  -4   4 113825. 3522.22   6
  -1  -4  -4 116926. 4107.09   5
   1  -4   4 120347. 3678.74   4
   1  -4   4 116209. 4255.97   5
   1   4  -4 110129. 4557.60   3
   1   4  -3 17631.6 1823.94   3
  -1  -4  -3 16423.4 1582.98   5
   1  -4   3 18829.0 1466.84   4
  -1   4   3 17141.0 1754.96   1
   1  -4   3 18146.4 1841.07   2
   1  -4   3 15878.5 1590.79   5
   1  -4   2 70227.4 2913.70   4
   1  -4   2 66626.5 3175.20   5
   1   4  -2 65283.4 3392.92   3
   1  -4   2 62916.3 3306.65   2
  -1   4   2 65412.2 3268.21   1
  -1  -4  -2 66383.2 3128.02   5
  -1  -4  -1 5481.26 946.200   5
  -1   4   1 4668.86 877.446   1
   1   4  -1 4548.28 985.673   3
   1  -4   1 5842.70 870.528   4
   1  -4   1 4074.61 843.866   5
   1  -4   0 78.6010 302.268   4
   1   4   0-202.545 497.794   3
  -1   4   0 650.384 567.521   1
   1  -4   0-160.508 425.997   5
  -1  -4   0-402.404 356.836   5
   1  -4  -1 6762.59 1049.19   4
  -1   4  -1 4139.13 892.836   1
  -1  -4   1 4060.85 900.189   5
  -1  -4   2 66824.3 3410.85   5
  -1   4  -2 65547.6 3424.23   1
  -1  -4   3 14441.2 1385.03   2
  -1   4  -3 17337.0 1850.89   1
  -1  -4   3 17131.7 1785.28   5
  -1   4  -4 113156. 4809.56   1
  -1  -4   4 105912. 4531.57   5
  -1  -4   4 112137. 3902.96   2
  -1   4  -5 102896. 4734.84   1
  -1  -4   5 108582. 4724.49   5
  -1  -4   5 110318. 3960.68   2
   1   4   5 118428. 3940.06   6
   1   4   6 27634.4 2057.54   6
  -1   4  -6 26456.9 2515.04   1
  -1  -4   6 26419.5 2416.25   5
  -1  -4   6 24744.3 1929.75   2
  -1  -4   7 213334. 5819.18   2
   1   4   7 222971. 6216.95   6
  -1   4  -7 201106. 7104.95   1
  -1  -4   7 214063. 7098.74   5
   1   4   8 122740. 4893.89   6
  -1  -4   8 113284. 5343.73   5
   1   4   9 1339.88 630.161   6
  -1  -4   9 2559.11 780.088   5
  -1   4  -9 3326.61 1095.24   1
   1   4  10 117234. 5335.86   6
  -1  -4  10 109966. 5679.35   5
  -1   4 -10 107101. 5699.96   1
   1   4  11 25152.7 2611.44   6
  -1  -4  11 25931.6 2886.51   5
  -1   4 -11 23694.8 2757.08   1
   1   4  12 4777.08 1117.93   6
  -1   4 -12 2188.51 928.574   1
  -1  -4  12 2374.20 1002.75   5
  -1   4 -13 7769.91 1750.20   1
  -1  -4  13 9518.21 1886.97   5
   1  -4 -14 13011.2 992.219  11
   1  -4 -14 11912.5 979.239   8
   1  -4 -15 6911.00 756.994  11
   1  -4 -15 8570.51 853.018   8
   1  -4 -15 7403.05 785.941   7
   1  -4 -16 84010.8 2650.36   7
   1  -4 -16 83348.2 2621.00  11
   1  -4 -16 80956.5 2638.80   8
   1  -4 -17 25583.4 1501.91   8
   1  -4 -17 28181.9 1549.27   7
   1  -4 -17 26471.2 1501.40  11
   1  -4 -18 24977.1 1462.38  11
   1  -4 -18 24255.5 1452.14   8
   1  -4 -19 9132.62 896.848  11
   1  -4 -19 8270.40 849.010   8
   1  -4 -20 19310.4 1257.27  11
   1  -4 -20 19951.9 1270.31   8
   1  -4 -21 3783.82 545.409  11
   1  -4 -21 3297.28 504.405   8
   1  -4 -22 5750.67 617.363   8
   1  -4 -23 10506.6 742.347   8
   1   4  24 3834.23 450.915  15
  -1  -5 -23 4775.04 515.567  11
   1   5 -22 8601.72 708.243  13
  -1  -5 -22 8780.20 755.395  11
   1  -5  21 5782.26 672.926  15
   1   5 -21 5202.18 613.513  13
  -1  -5 -21 6177.80 706.240  11
   1  -5  20 1617.97 405.334  15
  -1  -5 -20 1938.88 471.203  11
   1  -5  19 8886.09 881.951  15
   1  -5  18 8569.76 877.345  15
   1  -5  17 19921.3 1334.24  15
   1  -5  16 4620.00 673.716  15
   1  -5  15 15941.4 1201.57  15
   1  -5  14 1698.51 419.195  15
   1  -5  13 602.126 286.040  15
   1   5 -12 11146.2 1893.70   3
   1  -5  12 6370.75 1505.51   2
   1  -5  11 9753.99 1865.47   2
   1   5 -11 5889.63 1385.91   3
   1   5 -10 5554.43 1380.75   3
   1  -5  10 6309.73 1439.17   2
   1   5  -9 17024.8 2203.70   3
   1  -5   9 17185.9 2298.92   2
   1  -5   8 86024.9 4425.12   5
   1  -5   8 76789.0 4677.30   2
   1   5  -8 82412.3 4706.30   3
   1  -5   7 11617.0 1847.41   2
   1   5  -7 9232.90 1574.74   3
   1  -5   7 8469.78 1399.86   5
   1  -5   6 137232. 5418.02   5
   1   5  -6 123609. 5509.43   3
  -1   5   6 138828. 5435.37   1
   1  -5   6 129427. 5764.78   2
   1   5  -5 82549.4 4401.46   3
  -1  -5  -5 94695.4 4236.54   5
   1  -5   5 90473.7 4340.20   5
  -1   5   5 94554.7 4428.40   1
   1  -5   5 87715.0 4617.07   2
   1   5  -4 100892. 4778.10   3
  -1  -5  -4 102611. 4395.69   5
   1  -5   4 107681. 4709.87   5
   1  -5   4 94804.5 4683.40   2
  -1   5   4 104015. 4587.95   1
   1   5  -3 101124. 4732.91   3
   1  -5   3 105972. 4627.59   5
  -1  -5  -3 109399. 4603.81   5
  -1   5   3 103843. 4593.17   1
   1  -5   3 108854. 4950.80   2
  -1   5   2 26332.2 2303.85   1
   1  -5   2 25247.7 2243.66   5
   1  -5   2 26977.6 2427.73   2
   1   5  -2 25155.6 2362.26   3
  -1  -5  -2 24335.6 2211.53   5
   1   5  -2 27095.6 2121.98   1
   1   5  -1 52181.2 3365.43   3
   1  -5   1 48620.1 3107.91   5
  -1  -5  -1 51197.1 3208.16   5
   1  -5   1 56259.7 2857.98   4
  -1   5   1 52718.9 3280.72   1
   1  -5   0 352.436 460.251   4
  -1   5   0 262.374 463.169   1
   1  -5   0 51.5067 388.929   5
  -1  -5   0 548.658 537.410   5
  -1  -5   1 49733.9 3220.88   5
   1  -5  -1 57500.0 3146.66   4
  -1   5  -1 49930.2 3272.11   1
  -1   5  -2 25631.8 2387.34   1
  -1  -5   2 26286.5 2402.55   5
  -1   5  -3 102201. 4902.80   1
  -1  -5   3 102894. 4246.70   2
  -1  -5   3 110111. 4967.54   5
  -1  -5   4 98587.4 4821.75   5
  -1   5  -4 101410. 5042.82   1
  -1  -5   4 99799.5 4220.31   2
  -1   5  -5 89380.6 4853.86   1
  -1  -5   5 85901.1 4618.50   5
  -1  -5   5 86694.7 3989.25   2
  -1   5  -6 116425. 5725.58   1
  -1  -5   6 125079. 5717.31   5
  -1  -5   6 126233. 4912.27   2
  -1   5  -7 8987.92 1661.24   1
  -1  -5   7 11449.5 1811.67   5
  -1   5  -8 80976.1 5026.04   1
  -1  -5   8 76260.2 4707.82   5
  -1  -5   9 14521.1 2193.78   5
  -1   5  -9 16010.6 2346.54   1
  -1   5 -10 4074.61 1250.39   1
  -1  -5  10 4885.57 1301.59   5
  -1   5 -11 4977.82 1391.34   1
  -1  -5  11 9876.67 1896.80   5
  -1  -5  12 8865.53 1911.07   5
  -1   5 -12 5370.65 1443.67   1
   1  -5 -13 674.389 278.501   7
   1  -5 -13 400.034 294.083   8
   1  -5 -14 1462.66 386.530   7
   1  -5 -14 1734.23 413.872   8
   1  -5 -15 18325.4 1209.76  11
   1  -5 -15 17383.6 1205.51   7
   1  -5 -15 17605.6 1242.57   8
   1  -5 -16 5433.59 692.739   7
   1  -5 -16 5169.60 671.592  11
   1  -5 -16 5002.81 684.724   8
   1  -5 -17 20977.0 1322.85   7
   1  -5 -17 21949.5 1340.02  11
   1  -5 -17 19616.4 1321.16   8
   1  -5 -18 9836.46 893.958  11
   1  -5 -18 10425.9 958.111   8
   1  -5 -19 9515.30 865.552  11
   1  -5 -19 8889.33 860.249   8
   1  -5 -20 1887.23 434.214  11
   1  -5 -20 1456.58 371.271   8
   1  -5 -21 5408.76 604.665  11
   1  -5 -21 6930.07 697.734   8
   1  -5 -22 9009.31 724.361   8
   1  -5 -23 5055.19 488.460   8
  -1  -6 -22 820.357 249.628  11
   1   6 -22 1274.95 280.844  13
   1   6 -21 746.122 281.059  13
  -1  -6 -21 481.075 265.694  11
   1   6 -20 1949.82 402.137  13
  -1  -6 -20 2456.60 455.500  11
   1   6 -19 3807.53 579.034  13
   1   6 -18 1554.91 426.953  13
   1  -6  17 11762.6 1021.94  15
   1   6 -17 14199.0 1127.30  13
   1   6 -16 77714.3 2647.44  13
   1  -6  16 73505.7 2559.38  15
   1   6 -15 690.060 368.412  13
   1  -6  15 314.242 286.027  15
   1  -6  14 36149.4 1785.93  15
   1  -6  13 13857.6 1107.29  15
   1  -6  12 6425.20 745.809  15
   1  -6  11 5132.37 641.937  15
   1   6 -10 40373.7 3679.42   3
   1  -6  10 37655.8 3693.56   2
   1  -6   9 18420.3 2523.26   2
   1   6  -9 18022.9 2429.92   3
   1   6  -8 38577.4 3468.08   3
   1  -6   8 34230.5 3358.88   2
   1   6  -7 31807.3 3100.28   3
   1  -6   7 36679.6 3187.71   5
   1  -6   7 31152.3 3148.31   2
   1  -6   6 2614.30 996.389   5
  -1   6   6 3250.18 890.826   1
   1  -6   6 754.450 576.072   2
   1   6  -6 1137.75 481.972   3
   1  -6   5 14210.9 2104.95   2
  -1   6   5 12858.8 1760.41   1
   1   6  -5 12158.0 1835.96   3
  -1  -6  -5 15015.8 1916.60   5
   1  -6   5 13513.3 1899.43   5
   1   6  -4 18831.2 2237.60   3
  -1  -6  -4 17891.0 2092.67   5
   1  -6   4 21805.0 2383.43   5
   1  -6   4 19494.3 2316.82   2
  -1   6   4 22591.2 2333.51   1
   1   6  -3 3846.79 1034.32   3
   1  -6   3 8248.12 1490.94   5
  -1   6   3 5901.44 1211.31   1
  -1  -6  -3 6248.63 1300.69   5
   1  -6   3 6341.35 1396.53   2
   1  -6   2 35352.8 2947.13   5
  -1  -6  -2 36945.0 3034.23   5
   1  -6   2 36422.0 3125.49   2
  -1   6   2 39481.2 3097.23   1
   1  -6   1 26726.7 2600.78   5
   1  -6   1 26945.9 2674.76   2
  -1  -6  -1 26384.3 2567.21   5
  -1   6   1 27798.7 2624.95   1
  -1  -6   0 17004.2 2094.44   5
  -1   6   0 14268.4 1989.73   1
  -1   6  -1 24952.3 2598.42   1
  -1  -6   1 27983.0 2698.42   5
  -1   6  -2 36714.4 3172.19   1
  -1  -6   2 38354.0 3207.59   5
   1  -6  -2 42905.4 3028.36   4
  -1  -6   3 7520.63 1323.23   2
  -1  -6   3 5772.71 1328.61   5
  -1   6  -3 7050.78 1467.07   1
  -1   6  -4 19893.6 2488.38   1
  -1  -6   4 18744.6 2065.57   2
  -1  -6   4 18060.2 2281.58   5
  -1   6  -5 13825.2 2186.93   1
  -1  -6   5 10777.2 1775.64   5
  -1   6  -6 2358.78 1066.36   1
  -1  -6   6 1609.99 815.311   5
  -1   6  -7 30469.2 3269.12   1
  -1  -6   7 29091.5 3119.68   5
  -1  -6   8 39348.8 3685.37   5
  -1   6  -8 40404.6 3814.18   1
  -1  -6   9 17795.0 2549.27   5
  -1   6  -9 17436.0 2587.52   1
  -1   6 -10 38240.5 3867.52   1
  -1  -6  10 44058.0 4030.67   5
   1  -6 -11 5745.06 689.246   8
   1  -6 -12 6904.44 762.044   7
   1  -6 -12 6057.52 734.644   8
   1  -6 -13 14131.8 1082.33   7
   1  -6 -13 12928.0 1065.59   8
   1  -6 -14 40811.1 1840.52   7
   1  -6 -14 34617.2 1747.65   8
   1  -6 -15 829.253 314.422   7
   1  -6 -15 422.566 241.051   8
   1  -6 -16 80766.7 2561.31   7
   1  -6 -16 74690.1 2565.34   8
   1  -6 -17 14023.5 1112.90   8
   1  -6 -18 898.270 293.355  11
   1  -6 -18 1012.69 335.153   8
   1  -6 -19 4642.55 567.772  11
   1  -6 -19 4292.49 599.660   8
   1  -6 -20 2029.15 388.795  11
   1  -6 -20 2441.59 447.856   8
   1  -6 -21-7.25065 168.112   8
   1  -6 -22 897.077 237.357   8
   1   7 -21 207.415 148.893  13
  -1  -7 -21 262.423 199.113  11
  -1  -7 -20 13691.8 908.263  11
   1   7 -20 12714.1 845.230  13
   1   7 -19 1196.04 351.308  13
  -1  -7 -19 1539.74 394.333  11
   1   7 -18 16831.1 1125.62  13
   1   7 -17 10233.4 916.683  13
   1   7 -16 8331.41 873.640  13
   1   7 -15 30699.4 1661.42  13
   1   7 -14 21520.3 1405.11  13
  -1  -7 -14 20926.0 1290.18   8
   1   7 -13 9954.30 967.765  13
  -1  -7 -13 10647.2 931.443   8
   1   7 -12 50538.6 2145.34  13
  -1  -7 -12 49864.3 2010.65   8
   1   7 -11 14463.9 1146.84  13
   1   7 -10 40754.7 1899.63  13
   1   7  -9 14311.3 1130.29  13
   1   7  -8 8063.01 833.462  13
   1   7  -8 6818.44 1615.55   3
   1  -7   7 12968.8 2159.38   2
   1   7  -7 9914.61 1842.70   3
   1  -7   7 12148.3 2009.00   5
   1  -7   6 48145.7 3901.96   5
   1   7  -6 44499.1 3850.36   3
   1  -7   6 41843.5 3833.71   2
   1  -7   5 15918.7 2369.15   2
   1   7  -5 20459.3 2622.10   3
   1  -7   5 17183.9 2309.73   5
   1  -7   4 22462.8 2774.13   2
  -1  -7  -4 22131.3 2583.45   5
   1  -7   4 22404.0 2665.47   5
  -1   7   3 43850.7 3575.04   1
   1  -7   3 42916.5 3620.83   5
  -1  -7  -3 43162.3 3555.79   5
   1  -7   3 37956.9 3573.29   2
   1  -7   2 18895.6 2371.70   5
  -1  -7  -2 13447.9 2043.18   5
   1  -7   2 15319.1 2231.50   2
  -1   7   2 14027.1 2017.06   1
  -1   7   1 39869.4 3483.90   1
   1  -7   1 42051.8 3526.40   5
  -1  -7  -1 44262.3 3681.85   5
   1  -7   1 40737.0 3627.72   2
  -1   7   0 75724.4 4850.78   1
  -1  -7   0 66892.2 4557.68   5
   1  -7   0 70819.1 4739.11   2
  -1   7  -1 35625.6 3442.21   1
  -1  -7   1 37446.8 3415.93   5
  -1   7  -2 16184.6 2361.10   1
  -1  -7   2 13053.7 2048.91   5
  -1  -7   2 14497.2 2029.42   2
  -1   7  -3 37633.9 3613.65   1
  -1  -7   3 33412.1 3316.62   5
  -1   7  -4 19064.0 2678.00   1
  -1  -7   4 14026.8 2222.71   5
  -1   7  -5 14982.0 2367.50   1
  -1  -7   5 13872.8 2263.97   5
  -1   7  -6 46387.8 4172.28   1
  -1  -7   6 44637.1 4001.15   5
  -1   7  -7 10654.2 2096.09   1
  -1  -7   7 12923.2 2169.12   5
   1   7   8 7177.39 787.877   9
   1  -7  -8 9177.78 851.561   8
   1   7   9 14885.3 1119.87   9
   1  -7  -9 13430.5 1050.06   8
   1  -7 -10 42641.8 1852.69   7
   1  -7 -10 40037.2 1826.57   8
   1  -7 -11 15433.3 1135.46   7
   1  -7 -11 15313.1 1161.82   8
   1  -7 -12 55004.0 2125.68   7
   1  -7 -12 52369.4 2149.81   8
   1  -7 -13 9943.40 906.848   7
   1  -7 -13 8570.53 897.132   8
   1  -7 -14 22250.4 1353.66   7
   1  -7 -14 18892.8 1312.43   8
   1  -7 -15 29732.7 1618.06   8
   1  -7 -16 8721.68 884.792   8
   1  -7 -17 9071.19 867.654   8
   1  -7 -18 14140.2 1038.74   8
   1  -7 -19 820.037 282.865   8
   1  -7 -20 14918.1 936.255   8
   1  -7 -21-51.7220 148.127   8
  -1  -8 -20 1502.03 277.481  11
   1   8 -19 1875.89 335.941  13
  -1  -8 -19 2415.05 399.208  11
   1   8 -18 21089.4 1138.31  13
  -1  -8 -18 19655.8 1079.43  11
   1   8 -17 19295.4 1171.15  13
   1   8 -16 5724.13 669.600  13
   1   8 -15 3568.83 575.503  13
  -1  -8 -15 2796.59 463.168   8
   1   8 -14 6090.22 762.134  13
  -1  -8 -14 5931.47 682.968   8
   1   8 -13 9405.69 926.122  13
  -1  -8 -13 10663.1 936.701   8
   1   8 -12 15789.3 1216.17  13
  -1  -8 -12 15814.8 1154.86   8
   1   8 -11 42153.7 1972.29  13
   1   8 -10 12492.2 1086.58  13
   1   8  -9 12722.7 1112.52  13
   1   8  -8 46802.9 2074.31  13
   1   8  -7 15782.9 1192.58  13
   1   8  -6 31111.8 1660.51  13
   1   8  -5 92519.2 2828.62  13
  -1   8   5 84842.6 2553.90   9
   1   8  -4 19.7084 199.535   9
   1   8  -3 8642.19 862.943   9
  -1  -8  -3 8814.36 1859.75   5
  -1  -8  -2 17788.4 2461.17   5
   1   8  -2 20300.4 1300.36   9
  -1  -8  -1 5579.56 1442.22   5
   1   8  -1 3424.53 564.105   9
  -1   8   0 21009.1 2814.89   1
   1   8   0 23949.0 1414.04   9
  -1  -8   0 17947.8 2547.21   5
  -1  -8   1 4207.06 1325.29   5
  -1   8  -1 3027.47 1168.66   1
   1   8   1 3877.27 600.983   9
  -1   8  -2 16706.0 2595.81   1
   1   8   2 17702.8 1206.37   9
   1   8   3 8206.51 848.415   9
  -1   8  -3 8289.49 1835.71   1
   1   8   4-92.4612 240.809   9
   1   8   5 94850.2 2819.42   9
   1   8   6 31030.5 1634.64   9
   1   8   7 15640.6 1180.46   9
   1  -8  -7 17456.8 1207.84   8
   1   8   8 55559.9 2213.81   9
   1  -8  -8 49355.3 2042.64   8
   1   8   9 14422.7 1147.94   9
   1  -8  -9 13335.9 1079.87   8
   1  -8 -10 11555.7 996.804   7
   1  -8 -10 12267.5 1050.82   8
   1  -8 -11 44324.5 1923.97   7
   1  -8 -11 42747.8 1951.48   8
   1  -8 -12 16364.3 1154.34   7
   1  -8 -12 15553.9 1192.57   8
   1  -8 -13 12193.8 990.096   7
   1  -8 -13 9508.72 931.789   8
   1  -8 -14 5585.81 727.277   8
   1  -8 -15 2826.12 504.564   8
   1  -8 -16 5522.74 675.987   8
   1  -8 -17 18941.8 1175.09   8
   1  -8 -18 19233.4 1115.80   8
   1  -8 -19 2365.69 390.467   8
   1  -8 -20 1372.58 282.365   8
  -1  -9 -18 1057.11 251.493  11
   1   9 -18 792.662 289.361   9
  -1  -9 -17 1592.93 305.758  11
   1   9 -17 1456.57 330.449   9
  -1  -9 -15 1868.31 382.757   8
   1   9 -14 6485.28 735.355  13
  -1  -9 -14 6336.34 680.577   8
  -1  -9 -13 4673.46 609.824   8
   1   9 -13 4868.21 672.496  13
   1   9 -12 6746.51 787.013  13
  -1  -9 -12 7429.72 783.422   8
   1   9 -11 1995.62 450.057  13
  -1  -9 -11 2090.21 440.269   8
   1   9 -10 11799.8 1060.69  13
   1   9  -9 9879.07 1000.45  13
   1   9  -9 10572.2 989.767   9
   1   9  -8 84024.1 2772.70   9
   1   9  -7 8768.96 925.605   9
   1   9  -6 49621.6 2130.58   9
   1   9  -5 43996.0 2004.11   9
   1   9  -4 6192.02 761.958   9
   1   9  -3 6466.13 789.015   9
   1   9  -2 11114.9 1015.34   9
   1   9  -1 1372.48 422.161   9
   1   9   0 979.929 385.665   9
   1   9   1 1936.63 500.373   9
   1   9   2 11362.3 1026.00   9
   1   9   3 6316.64 761.831   9
   1   9   4 5348.18 714.634   9
   1   9   5 50657.0 2143.98   9
   1   9   6 51712.9 2161.21   9
   1  -9  -6 55292.2 2157.91   8
   1   9   7 8437.40 904.543   9
   1  -9  -7 9856.23 933.597   8
   1   9   8 90349.3 2865.54   9
   1  -9  -8 89599.6 2782.94   8
   1  -9  -9 11369.2 989.214   7
   1  -9  -9 11842.6 1023.72   8
   1  -9 -10 14152.9 1078.30   7
   1  -9 -10 13291.0 1090.50   8
   1  -9 -11 2048.23 441.566   7
   1  -9 -11 2078.25 459.656   8
   1  -9 -12 7712.64 814.105   8
   1  -9 -13 3750.59 581.714   8
   1  -9 -14 5823.46 704.118   8
   1  -9 -15 1830.62 438.104   8
   1  -9 -16 963.161 299.901   8
   1  -9 -17 1989.11 392.268   8
   1  -9 -18 202.372 176.708   8
   1  10 -16 8050.30 620.474   9
   1  10 -15 1048.39 271.836   9
  -1 -10 -15 769.324 219.655   8
   1  10 -14 15726.1 984.374   9
  -1 -10 -14 17246.0 980.767   8
  -1 -10 -13 2462.81 421.885   8
   1  10 -13 2703.77 492.067   9
   1  10 -12 7036.58 726.663   9
  -1 -10 -12 7478.37 734.637   8
  -1 -10 -11 3314.59 512.890   8
   1  10 -11 5200.05 686.314   9
  -1 -10 -10 782.521 303.629   8
   1  10 -10 596.444 297.302   9
   1  10  -9 30513.7 1603.66   9
   1  10  -8 6203.03 752.733   9
   1  10  -7 16391.6 1214.89   9
   1  10  -6 5915.98 751.665   9
   1  10  -5 6379.00 781.814   9
   1  10  -4 33198.1 1742.30   9
   1  10  -3 14018.3 1144.83   9
   1  10  -2 9027.14 967.222   9
   1  10  -1 9198.43 945.177   9
   1  10   0-70.7226 309.270   9
   1  10   1 8613.43 915.080   9
   1  10   2 9970.58 977.065   9
   1  10   3 12147.3 1066.68   9
   1  10   4 34581.8 1779.08   9
   1  10   5 6088.14 780.565   9
   1 -10  -5 6811.05 748.722   8
   1  10   6 6568.18 798.536   9
   1 -10  -6 6335.91 745.446   8
   1  10   7 18025.4 1269.84   9
   1 -10  -7 19198.0 1258.55   8
   1 -10  -8 5835.35 703.767   8
   1 -10  -8 5665.71 691.913   7
   1 -10  -9 31256.4 1528.60   7
   1 -10  -9 29856.2 1560.17   8
   1 -10 -10 1162.21 370.813   8
   1 -10 -11 4272.32 605.941   8
   1 -10 -12 7078.83 729.555   8
   1 -10 -13 2536.64 451.996   8
   1 -10 -14 16648.7 1027.03   8
   1 -10 -15 237.221 194.653   8
   1 -10 -16 6516.02 585.049   8
   1  11 -13 4899.36 509.433   9
  -1 -11 -13 4983.90 484.359   8
  -1 -11 -12 1186.25 294.514   8
   1  11 -12 1437.80 332.650   9
   1  11 -11 4044.54 533.057   9
  -1 -11 -11 4906.15 558.481   8
  -1 -11 -10 6870.63 679.467   8
   1  11 -10 7079.24 706.505   9
   1  11  -9 8569.51 811.885   9
  -1 -11  -9 8180.08 769.149   8
   1  11  -8 3221.81 526.244   9
   1  11  -7 1082.92 322.725   9
   1  11  -6 25478.7 1427.12   9
   1  11  -5 4513.53 652.273   9
   1  11  -4 2567.38 515.697   9
   1  11  -3 55769.7 2154.61   9
   1  11  -2 13409.8 1073.21   9
   1  11  -1 6271.19 759.437   9
   1  11   0 2706.99 537.717   9
   1  11   1 6534.32 792.662   9
   1  11   2 12068.8 1021.67   9
   1 -11  -2 16050.6 1071.79   8
   1  11   3 56921.0 2193.74   9
   1 -11  -3 60588.7 2088.64   8
   1 -11  -4 2538.29 429.743   8
   1  11   4 1135.81 386.747   9
   1 -11  -5 4442.22 590.481   8
   1  11   5 4088.93 628.396   9
   1  11   6 24693.6 1419.53   9
   1 -11  -6 25796.6 1363.12   8
   1 -11  -7 915.178 312.526   8
   1 -11  -7 1540.81 331.468   7
   1 -11  -8 3454.10 523.184   8
   1 -11  -9 8908.35 794.329   8
   1 -11 -10 6862.51 677.793   8
   1 -11 -11 4835.44 559.180   8
   1 -11 -12 1120.42 280.867   8
   1 -11 -13 5465.69 535.723   8
  -1 -12  -9 401.484 207.280   8
   1  12  -9 761.091 249.628   9
  -1 -12  -8 3916.67 477.761   8
   1  12  -8 3908.78 481.474   9
  -1 -12  -7 1401.17 307.283   8
   1  12  -7 1512.79 345.262   9
   1  12  -6 234.852 220.337   9
   1  12  -5 3284.08 504.166   9
   1  12  -4 5424.85 609.034   9
   1  12  -3 3098.73 504.260   9
   1  12  -2 137.890 221.807   9
   1  12  -1 9447.55 829.495   9
   1  12   0 269.866 297.298   9
   1  12   1 9768.66 831.657   9
   1  12   2-197.359 289.646   9
   1  12   3 3020.43 502.243   9
   1  12   4 6000.47 669.987   9
   1 -12  -4 7195.60 634.819   8
   1 -12  -5 3949.66 475.964   7
   1 -12  -5 4143.05 491.600   8
   1 -12  -6 123.046 163.483   8
   1 -12  -7 1764.85 338.642   8
   1 -12  -8 4887.79 500.620   8
   1 -12  -9 415.971 198.782   8
   2   0   0 114945. 3583.30   3
   2   0   0 105293. 4416.17   6
   2   0   0 105926. 4360.06   4
   2   0  -1 3616.06 871.566   6
   2   0   1 4330.61 948.811   6
   2   0  -1 5116.16 804.906   3
   2   0   1 4389.97 911.581   4
   2   0  -1 4644.89 961.276   4
   2   0  -2 9500.88 1359.24   4
  -2   0  -2 8650.78 1067.44   1
   2   0   2 9666.38 917.285   2
   2   0   2 7210.48 1215.37   6
   2   0  -2 8777.51 1128.87   3
   2   0   2 8983.86 1331.58   4
   2   0   3 235305. 4923.37   2
   2   0   3 222522. 6492.03   6
   2   0  -3 214744. 5694.23   3
  -2   0  -3 227793. 5295.26   1
   2   0  -3 221497. 6303.68   4
   2   0   4 37025.5 2146.85   2
   2   0   4 34247.5 2649.15   6
   2   0  -4 33244.1 2364.01   3
  -2   0  -4 34199.7 2059.36   1
   2   0  -4 32709.3 2479.96   4
  -2   0  -5 17965.5 1524.50   1
   2   0   5 16351.4 1566.35   2
   2   0  -5 16466.0 1745.69   3
   2   0   5 12404.9 1666.87   6
   2   0  -5 13723.3 1636.86   4
   2   0  -6 5319.53 1077.07   4
   2   0   6 2630.99 803.389   6
   2   0  -6 4201.19 1022.99   3
   2   0   6 3599.24 819.508   2
   2   0  -7 2702.60 850.170   4
   2   0   7 4120.80 1011.05   6
   2   0   7 4007.11 935.061   2
   2   0  -8 48598.9 3382.54   3
   2   0   8 49812.3 3243.68   2
   2   0   8 43278.0 3380.17   6
   2   0  -8 43842.7 3160.03   4
   2   0   9 50392.2 3390.15   2
   2   0   9 44732.6 3565.84   6
   2   0  -9 45664.6 3428.14   3
   2   0  -9 46504.2 3371.23   4
   2   0  10 29444.1 2761.19   2
   2   0  10 25620.0 2785.11   6
   2   0 -10 28749.6 2841.76   3
   2   0 -10 29416.8 2781.29   4
   2   0 -11 535.541 481.691   4
   2   0  11 815.082 769.321   6
   2   0 -11-1222.09 674.930   3
   2   0  11 974.795 655.797   2
   2   0  12 13119.5 2113.35   6
   2   0 -12 14757.5 2218.70   3
   2   0  12 16302.1 2264.00   2
   2   0 -13 43362.6 3926.27   3
   2   0  13 37177.3 3741.15   6
   2   0 -14 1335.46 349.015   8
   2   0 -15 12958.5 1064.98   8
   2   0  16 36228.9 1723.74  15
   2   0 -16 34116.2 1746.71   8
   2   0  17 28996.4 1565.25  15
   2   0 -17 27174.0 1568.31   8
   2   0  18 10765.2 964.837  15
   2   0 -18 10312.5 983.818   8
   2   0  19 603.316 342.669  15
   2   0 -19 1234.87 370.470   8
   2   0  20-210.962 305.910  15
   2   0 -20 257.047 223.029   8
   2   0  21 2122.21 435.725  15
   2   0  22 891.958 300.605  15
   2   0  23 7344.79 654.063  15
   2   0  24 2512.42 370.022  15
   2  -1  24 379.328 217.878  15
   2  -1  23 3587.53 465.288  15
   2  -1  22 1195.23 330.528  15
   2  -1  21 5488.44 665.926  15
   2  -1  20 8422.71 834.531  15
   2  -1  19 15462.7 1144.76  15
  -2  -1 -19 14136.9 1052.31  11
   2   1 -19 16186.5 1195.86   8
   2  -1  18 5279.07 697.768  15
   2   1 -18 4365.82 655.808   8
   2  -1  17 3646.48 575.145  15
   2   1 -17 4263.33 649.992   8
   2  -1  16 68420.2 2388.16  15
   2   1 -16 63367.7 2366.52   8
   2  -1  15 27456.1 1497.71  15
   2   1 -15 27239.1 1541.80   8
   2  -1  14 51006.2 1983.00  15
   2   1 -14 45853.4 1954.49   8
   2   1 -13-50.1461 367.754   3
   2  -1  13-967.380 681.105   2
   2   1 -12 13860.5 2202.13   3
   2  -1  12 15374.6 2176.20   2
   2  -1  11 35162.4 3276.90   2
   2  -1  11 33375.2 3311.18   6
   2   1 -11 27610.7 2939.94   3
   2  -1  10 3921.00 1263.44   6
   2   1 -10 3783.10 1098.96   3
   2  -1  10 5562.78 1264.67   2
   2  -1   9 61706.1 3903.04   2
   2   1  -9 62540.5 4111.87   3
   2  -1   9 57996.2 4070.72   6
   2   1  -9 69632.8 3869.38   4
   2  -1   8 33554.7 2962.42   6
   2   1  -8 31785.4 2821.38   3
   2  -1   8 33844.1 2735.63   2
   2   1  -8 31573.1 2571.67   4
   2  -1   7 35618.7 2696.86   2
   2   1  -7 28837.1 2569.22   3
   2  -1   7 30990.1 2768.41   6
   2   1  -7 30090.2 2421.24   4
   2   1  -6 2976.20 774.171   4
   2  -1   6 3737.71 892.620   2
   2   1  -6 3054.89 861.053   3
   2  -1   6 3036.13 749.246   6
   2   1  -5 122437. 4903.08   3
   2  -1   5 121168. 5063.01   6
   2  -1   5 115488. 4277.55   2
   2   1  -5 117447. 4606.66   4
   2  -1   4 18984.3 1642.72   2
   2  -1   4 18910.4 1965.03   6
   2   1  -4 20252.7 1948.10   3
   2   1  -4 19405.9 1857.49   4
   2  -1   3 58367.9 2629.81   2
   2  -1   3 49509.8 3062.53   6
   2   1  -3 52354.0 2979.68   3
   2  -1   3 49309.7 3101.45   4
   2   1  -3 51805.8 3001.23   4
   2   1  -2 28893.1 2145.52   3
   2  -1   2 30447.0 2376.06   6
   2  -1   2 29920.9 2391.26   4
   2   1  -2 29795.1 2236.46   4
   2  -1   2 30832.7 1794.57   2
   2   1  -1 52168.4 2798.48   3
   2  -1   1 45577.8 2906.08   6
   2   1  -1 46714.8 2989.59   6
  -2  -1  -1 48349.3 2121.00   5
   2   1  -1 51448.1 2983.23   4
   2  -1   1 50274.9 3071.55   4
   2  -1   1 51654.5 2098.28   2
   2   1   0 12300.1 1319.12   3
   2   1   0 12260.7 1500.98   6
   2  -1   0 11841.1 1499.46   6
  -2  -1   0 11850.0 1154.84   5
   2   1   0 11646.8 1448.90   4
   2  -1   0 13405.5 1590.89   4
   2   1   1 48396.0 2566.04   3
   2  -1  -1 47794.6 2979.86   6
   2   1   1 47945.0 2950.43   6
  -2  -1   1 50243.8 2488.17   5
   2  -1  -1 51246.3 3092.78   4
   2   1   2 29009.3 1981.12   3
   2   1   2 27046.4 2226.34   6
  -2  -1   2 29665.0 2056.33   5
  -2   1  -2 28479.4 2078.03   1
   2  -1  -2 29617.0 1893.64   3
   2  -1  -2 29758.8 2378.98   4
   2  -1  -3 57507.8 2796.05   3
   2   1   3 53871.0 3232.93   6
  -2   1  -3 50990.0 2821.41   1
   2  -1  -3 54724.7 3245.06   4
   2   1   4 21559.2 2080.81   6
   2  -1  -4 19296.1 1723.00   3
  -2   1  -4 17458.8 1671.08   1
   2  -1  -4 18752.7 1975.69   4
  -2   1  -5 114343. 4359.94   1
   2   1   5 120537. 5021.05   6
   2  -1  -5 111285. 4348.28   3
   2  -1  -5 113959. 4883.22   4
   2  -1  -6 2969.33 826.997   4
   2   1   6 2498.98 725.724   6
   2  -1  -6 3088.66 721.718   3
  -2   1  -6 4078.40 902.967   1
   2   1   7 30144.1 2738.92   6
  -2   1  -7 28669.6 2332.75   1
   2  -1  -7 31796.3 2575.44   3
   2  -1  -7 30779.5 2687.13   4
   2   1   8 34697.7 3034.95   6
   2  -1  -8 32843.7 2754.82   3
   2  -1  -8 29735.7 2729.98   4
   2   1   9 54050.7 3915.84   6
   2  -1  -9 62551.6 4028.17   3
   2  -1  -9 65953.2 4173.27   4
   2  -1 -10 4658.28 1159.83   4
   2   1  10 7654.14 1562.47   6
   2  -1 -10 4448.46 1164.64   3
   2   1  11 28889.8 3100.26   6
   2  -1 -11 29327.2 2991.34   3
   2  -1 -11 32627.1 3148.24   4
   2  -1 -12 12191.0 2004.57   4
   2   1  12 12909.1 2111.08   6
   2  -1 -12 14748.3 2229.59   3
  -2  -1  12 15981.0 2407.81   5
   2  -1 -13 2820.51 975.138   4
   2   1  13 967.797 752.399   6
   2  -1 -13 2578.13 1052.36   3
  -2  -1  13 1037.31 819.906   5
   2  -1 -14 49714.5 2027.95   7
   2  -1 -14 47497.5 1972.10   8
   2  -1 -15 25959.3 1500.99   8
   2  -1 -16 61933.5 2334.52   8
   2  -1 -17 3093.82 567.941   8
   2  -1 -18 5019.25 692.473   8
   2   1  19 13409.3 1053.46  15
   2  -1 -19 15055.3 1163.02   8
   2   1  20 7415.05 777.213  15
   2  -1 -20 8394.69 859.426   8
   2   1  21 4073.84 562.703  15
   2  -1 -21 4920.87 636.243   8
   2   1  22 2318.75 439.055  15
   2  -1 -22 899.875 308.948   8
   2   1  23 4116.14 515.998  15
   2   1  24 360.568 193.935  15
  -2  -2 -23 1377.88 274.300  11
   2  -2  23 1584.19 341.291  15
   2  -2  22 4551.19 572.636  15
  -2  -2 -22 5380.58 564.248  11
  -2  -2 -21 22872.3 1238.05  11
   2  -2  21 21207.2 1250.13  15
  -2  -2 -20 25349.1 1377.65  11
   2  -2  20 24236.4 1389.40  15
   2  -2  19 18181.3 1238.49  15
   2  -2  18 24663.2 1463.05  15
   2  -2  17 4327.82 654.543  15
   2  -2  16 34843.9 1733.49  15
   2   2 -16 31709.7 1684.41   8
   2  -2  15 31531.8 1622.95  15
   2   2 -15 31774.7 1673.08   8
   2  -2  14 7972.40 809.596  15
   2   2 -14 8093.21 832.318   8
   2  -2  13 5774.82 1481.82   6
   2  -2  13 4402.67 1255.28   2
   2  -2  12 7505.96 1639.12   6
   2   2 -12 4268.70 1303.70   3
   2  -2  12 7285.65 1563.82   2
   2  -2  11-499.601 573.619   6
   2   2 -11 867.787 611.775   3
   2  -2  11-4.28408 375.170   2
   2  -2  10 21631.5 2470.04   2
   2  -2  10 17342.4 2327.64   6
   2   2 -10 16952.2 2308.57   3
   2  -2   9 129699. 5838.66   2
   2  -2   9 138621. 6304.64   6
   2   2  -9 130098. 6095.27   3
   2  -2   8 276500. 8112.61   2
   2   2  -8 277099. 8654.24   3
   2  -2   8 264948. 8381.79   6
   2  -2   7 9507.61 1551.32   6
   2  -2   7 12672.8 1650.63   2
   2   2  -7 10467.2 1645.08   3
   2   2  -6 49506.2 3424.10   3
   2  -2   6 54070.6 3500.50   6
   2   2  -6 61257.4 3211.29   4
   2  -2   6 55570.1 3331.31   2
   2  -2   5 16932.7 1920.61   6
   2   2  -5 13458.8 1728.43   3
   2   2  -5 17585.8 1731.51   4
   2  -2   5 16092.6 1725.26   2
   2   2  -4 107486. 4690.67   3
   2  -2   4 104288. 4556.91   6
   2   2  -4 111224. 4255.48   4
   2  -2   4 112937. 4285.63   2
   2   2  -3 340487. 8113.18   3
   2  -2   3 354055. 8213.21   6
   2  -2   3 347354. 8347.62   4
   2   2  -3 352531. 7594.43   4
   2  -2   3 346581. 7167.02   2
   2  -2   2 31988.4 2461.33   6
   2   2  -2 32293.4 2444.76   3
   2   2  -2 31905.9 2310.92   4
   2  -2   2 34780.6 2615.28   4
   2  -2   2 34020.0 2127.90   2
   2  -2   1 5057.52 811.307   2
   2   2  -1 4764.92 1037.23   6
   2  -2   1 3884.78 920.053   6
   2   2  -1 4439.88 908.036   3
  -2  -2  -1 4673.28 748.549   5
   2  -2   1 3565.69 877.691   4
   2  -2   0 2497.90 787.193   4
   2  -2   0 3385.02 669.108   2
   2  -2   0 3446.18 885.789   6
   2   2   0 2551.03 706.178   6
   2   2   0 2734.55 716.457   3
  -2  -2   0 3078.74 647.966   5
   2  -2  -1 5313.37 1102.47   4
  -2   2  -1 2960.46 765.919   1
   2  -2  -1 6040.06 833.181   2
   2   2   1 4987.46 971.248   6
   2   2   1 3790.21 818.087   3
  -2  -2   1 3001.84 667.248   5
   2   2   2 33802.5 2412.89   3
   2   2   2 32718.1 2512.94   6
   2  -2  -2 38133.9 2019.60   3
  -2  -2   2 32913.9 2277.85   5
  -2   2  -2 36077.0 2560.22   1
   2  -2  -2 32697.4 2592.03   4
   2   2   3 352781. 8275.73   6
   2  -2  -3 358812. 6715.77   3
  -2  -2   3 360101. 7946.12   5
  -2   2  -3 338665. 7851.43   1
   2  -2  -3 344312. 8483.93   4
   2   2   4 110763. 4758.94   6
   2  -2  -4 118010. 4180.46   3
  -2  -2   4 98886.7 4365.95   5
   2  -2  -4 102557. 4723.95   4
  -2   2  -4 107846. 4514.02   1
  -2   2  -5 17518.7 1889.51   1
   2   2   5 14524.0 1791.91   6
   2  -2  -5 14721.5 1608.40   3
  -2  -2   5 17774.0 1966.97   5
   2  -2  -5 15522.3 1897.60   4
  -2   2  -6 52027.8 3322.18   1
   2   2   6 53373.3 3499.22   6
   2  -2  -6 54207.9 3230.92   3
  -2  -2   6 49255.5 3378.09   5
   2  -2  -6 54498.4 3631.57   4
   2  -2  -7 9010.08 1524.64   4
   2   2   7 9452.19 1512.21   6
   2  -2  -7 10230.4 1487.45   3
  -2  -2   7 9729.36 1569.49   5
  -2   2  -7 9310.95 1475.79   1
   2   2   8 270621. 8465.95   6
   2  -2  -8 266473. 7932.11   3
  -2   2  -8 276291. 8147.45   1
  -2  -2   8 261619. 8338.67   5
   2  -2  -8 263878. 8521.33   4
   2   2   9 123743. 5941.91   6
   2  -2  -9 135827. 5943.09   3
  -2   2  -9 130208. 5772.41   1
  -2  -2   9 127306. 6037.81   5
   2  -2  -9 131051. 6178.24   4
   2  -2 -10 19289.1 2344.73   3
   2   2  10 19402.2 2433.92   6
   2  -2 -10 18529.2 2378.79   4
  -2  -2  10 15875.7 2263.81   5
   2  -2 -11 834.097 614.196   4
   2   2  11 834.658 606.392   6
   2  -2 -11 615.571 550.442   3
  -2  -2  11 91.7586 412.183   5
   2  -2 -12 7880.37 1637.35   4
   2   2  12 4754.86 1337.83   6
   2  -2 -12 7111.80 1604.47   3
  -2  -2  12 4622.21 1366.65   5
   2  -2 -13 3796.75 573.151   7
   2  -2 -13 3836.46 1176.07   4
   2   2  13 5304.78 1447.00   6
   2  -2 -13 4455.19 1291.19   3
   2  -2 -13 5316.18 666.720   8
   2  -2 -14 7336.64 805.329   7
   2  -2 -14 7307.03 796.846   8
   2  -2 -15 32293.0 1686.75   7
   2  -2 -15 31056.2 1642.92   8
   2  -2 -16 34368.6 1746.86   8
   2  -2 -17 3007.82 536.519   8
   2  -2 -18 23658.2 1467.34   8
   2  -2 -19 16609.9 1211.19   8
   2   2  20 25825.2 1397.74  15
   2  -2 -20 24042.5 1406.47   8
   2   2  21 24012.1 1284.25  15
   2  -2 -21 22586.2 1313.06   8
   2   2  22 4850.43 560.077  15
   2  -2 -22 5520.04 625.671   8
   2   2  23 1002.51 274.149  15
   2  -2 -23 909.309 261.027   8
  -2  -3 -23 8158.15 620.400  11
   2   3 -23 6534.75 605.782  10
   2  -3  23 7402.53 629.086  15
  -2  -3 -22 9286.33 743.848  11
   2  -3  22 8784.26 751.093  15
  -2  -3 -21 9886.71 827.809  11
   2  -3  21 10884.1 895.171  15
   2  -3  20 7812.48 801.715  15
   2  -3  19 12998.1 1047.98  15
   2  -3  18 2931.47 549.585  15
   2  -3  17 3759.92 605.002  15
   2  -3  16 26046.7 1513.91  15
   2  -3  15 16253.3 1190.18  15
   2  -3  14 2482.95 490.377  15
   2  -3  13 47172.6 1932.62  15
   2  -3  12 197.190 437.577   2
   2   3 -12-1030.07 635.281   3
   2  -3  11 90559.6 5497.25   2
   2  -3  11 91782.0 5526.54   6
   2   3 -11 84221.2 5448.40   3
   2  -3  10 28730.7 2972.42   2
   2   3 -10 29856.8 3161.68   3
   2  -3  10 35278.1 3304.91   6
   2  -3   9 70443.9 4457.33   2
   2  -3   9 74185.5 4599.34   6
   2   3  -9 74956.5 4832.29   3
   2   3  -8 287842. 9140.16   3
   2  -3   8 293775. 8855.29   6
   2  -3   8 297090. 8839.62   2
   2   3  -7 191201. 7239.23   3
   2  -3   7 181876. 6702.80   6
   2  -3   7 181976. 6691.48   2
   2   3  -6 48574.3 3547.21   3
   2  -3   6 47715.4 3310.44   6
   2  -3   6 53907.4 3484.27   2
   2   3  -5 56021.1 3719.95   3
   2  -3   5 55331.4 3477.52   6
   2  -3   5 56843.0 3442.23   2
   2   3  -4 123478. 5347.21   3
   2  -3   4 138929. 5348.41   6
   2  -3   4 129467. 5243.45   4
   2  -3   4 133466. 5091.44   2
   2   3  -3 29135.2 2561.95   3
   2  -3   3 30001.1 2452.66   6
   2  -3   3 31083.9 2551.84   4
   2  -3   3 28634.8 2311.79   2
   2  -3   2 3316.24 950.645   4
   2  -3   2 4674.62 937.732   2
   2  -3   2 3950.11 934.171   6
   2   3  -2 2901.15 842.302   3
   2   3  -1 85782.3 4249.49   3
   2  -3   1 83652.1 3983.98   6
  -2  -3  -1 87929.5 3524.96   5
  -2   3   1 82648.4 4216.23   1
   2  -3   1 84440.7 3680.91   2
   2  -3   1 86947.6 4274.59   4
   2   3   0 43100.1 3017.56   3
   2  -3   0 43994.2 2899.20   6
  -2  -3   0 40981.3 2526.06   5
   2   3   0 45858.0 2969.28   6
  -2   3   0 44107.7 3041.57   1
   2  -3   0 45547.1 2664.25   2
   2  -3   0 43821.2 3064.83   4
   2   3   1 83439.6 4138.20   3
   2   3   1 79509.8 3863.26   6
  -2  -3   1 90994.3 3914.69   5
   2  -3  -1 85007.7 3537.57   2
  -2   3  -1 80515.6 4116.09   1
   2  -3  -1 89204.1 4411.45   4
   2  -3  -2 4774.68 1110.73   4
  -2   3  -2 5163.08 1093.31   1
   2  -3  -2 2330.23 667.873   2
   2   3   2 3866.95 924.776   6
  -2  -3   2 4896.71 1008.11   5
   2   3   3 32008.7 2520.82   6
  -2  -3   3 29177.7 2436.71   5
  -2   3  -3 30205.0 2568.22   1
   2  -3  -3 29557.2 2629.10   4
   2   3   4 122244. 5043.54   6
  -2  -3   4 125139. 5216.38   5
   2  -3  -4 126082. 5517.04   4
  -2   3  -4 121589. 5236.41   1
  -2   3  -5 54893.8 3613.88   1
   2   3   5 58754.8 3597.74   6
   2  -3  -5 56841.5 3183.66   3
  -2  -3   5 53489.7 3519.82   5
   2  -3  -5 57283.2 3823.70   4
  -2   3  -6 43395.3 3329.38   1
   2   3   6 49600.6 3394.18   6
   2  -3  -6 52498.0 3241.83   3
  -2  -3   6 48088.1 3462.93   5
   2  -3  -6 47232.3 3581.68   4
   2   3   7 189798. 6855.96   6
  -2   3  -7 178468. 6936.73   1
   2  -3  -7 176837. 6253.40   3
  -2  -3   7 183304. 7043.24   5
   2  -3  -7 178105. 7141.97   4
   2   3   8 295799. 8891.86   6
  -2   3  -8 270252. 8786.63   1
   2  -3  -8 289528. 8447.68   3
  -2  -3   8 278769. 9009.01   5
   2  -3  -8 264109. 8959.91   4
   2   3   9 71519.0 4537.07   6
   2  -3  -9 80131.7 4695.19   3
  -2   3  -9 67459.4 4493.52   1
  -2  -3   9 69542.1 4631.89   5
   2  -3  -9 65879.9 4600.19   4
   2   3  10 31393.9 3150.41   6
   2  -3 -10 30968.5 3054.74   3
  -2   3 -10 27833.1 2948.69   1
  -2  -3  10 27122.0 3029.84   5
   2  -3 -10 22788.8 2776.98   4
   2   3  11 82237.6 5271.76   6
   2  -3 -11 89638.0 5421.76   3
  -2  -3  11 84945.8 5511.94   5
  -2   3 -11 77765.8 5062.48   1
   2   3  12 2153.32 885.527   6
   2  -3 -12 4444.59 1247.79   3
  -2  -3  12 2386.34 1162.79   5
   2   3  13 40779.5 1873.39  12
   2  -3 -13 42446.2 1874.84   7
   2  -3 -13 42469.9 1871.97   8
   2  -3 -14 2642.46 505.820   7
   2   3  14 3006.98 581.875  12
   2  -3 -14 2537.62 462.347  11
   2  -3 -14 2227.23 462.323   8
   2  -3 -15 14251.2 1141.16   7
   2  -3 -15 15616.5 1183.69   8
   2  -3 -16 23406.9 1465.40   7
   2  -3 -16 23983.0 1474.70   8
   2  -3 -17 4094.83 643.325   8
   2  -3 -18 2862.99 530.324   8
   2  -3 -19 14165.0 1112.34   8
   2  -3 -20 6615.33 736.285   8
   2   3  21 11298.7 862.773  15
   2  -3 -21 11423.2 913.119   8
   2   3  22 9706.24 747.663  15
   2  -3 -22 9087.09 775.216   8
   2   3  23 8042.53 616.966  15
   2  -3 -23 7185.09 614.396   8
  -2  -4 -22 1614.57 320.552  11
   2   4 -22 1889.31 365.373  10
  -2  -4 -21 6630.46 673.878  11
   2   4 -21 7180.68 709.532  10
   2  -4  21 7373.43 726.405  15
   2   4 -20 9578.70 855.913  10
   2  -4  20 9280.94 843.358  15
   2  -4  19 11480.3 970.683  15
   2  -4  18 4417.99 637.546  15
   2  -4  17 2324.53 482.008  15
   2  -4  16 20888.5 1371.79  15
   2  -4  15 26075.3 1529.82  15
   2  -4  14 1311.38 382.798  15
   2  -4  13 36668.8 1764.97  15
   2  -4  12 21446.6 1321.15  15
   2  -4  11 12152.8 2109.28   2
   2  -4  10 13274.6 2134.63   2
   2   4 -10 14292.5 2296.82   3
   2  -4   9 20346.4 2504.72   2
   2   4  -9 10455.1 1941.02   3
   2  -4   8 8097.67 1595.56   2
   2   4  -8 8513.33 1668.87   3
   2   4  -7 13179.5 2025.71   3
   2  -4   7 16644.9 2179.18   2
   2  -4   6-894.655 600.357   2
   2   4  -6-332.914 659.782   3
   2   4  -5 53174.8 3868.43   3
   2  -4   5 55262.1 3465.02   6
   2  -4   5 52627.5 3626.40   2
   2   4  -4 75995.3 4522.36   3
   2  -4   4 80141.6 4063.99   6
   2  -4   4 83418.8 4319.40   4
   2  -4   4 80494.8 4332.37   2
   2   4  -3 164799. 6557.11   3
   2  -4   3 177404. 5923.19   6
  -2   4   3 166766. 6514.35   1
   2  -4   3 169373. 6119.20   2
   2  -4   3 186018. 6446.43   4
   2  -4   2 9374.64 1457.76   2
  -2   4   2 9060.45 1573.72   1
   2  -4   2 8766.81 1299.81   6
   2   4  -2 7372.89 1360.85   3
   2  -4   2 11667.2 1654.21   4
   2   4  -1 40254.6 3159.36   3
  -2  -4  -1 38843.4 2648.11   5
  -2   4   1 41868.2 3210.99   1
   2  -4   1 42173.9 2947.16   2
   2  -4   1 40955.2 3078.71   4
   2  -4   0 3643.54 1037.45   4
  -2   4   0 6576.22 1313.57   1
   2  -4   0 5549.24 1081.75   2
   2   4   0 4741.64 1160.85   3
  -2  -4   0 6861.17 1180.48   5
   2   4   1 41740.2 2864.39   6
  -2  -4   1 42561.4 2957.43   5
   2  -4  -1 40747.0 2813.28   2
  -2   4  -1 36172.2 2984.38   1
   2  -4  -1 36598.9 2973.83   4
   2  -4  -2 8465.35 1463.03   4
   2   4   2 7797.00 1214.49   6
  -2   4  -2 10601.5 1642.71   1
   2  -4  -2 9600.04 1365.69   2
  -2  -4   2 10991.9 1563.14   5
  -2  -4   3 164088. 6203.30   5
   2   4   3 174053. 5930.33   6
   2  -4  -3 167033. 6520.60   4
  -2   4  -3 164351. 6483.79   1
  -2   4  -4 78890.0 4587.64   1
   2   4   4 84821.4 4213.95   6
  -2  -4   4 79033.2 4419.09   5
   2  -4  -4 80036.8 4652.57   4
  -2   4  -5 50750.1 3776.06   1
   2   4   5 53329.9 3439.09   6
  -2  -4   5 54175.5 3816.27   5
   2  -4  -5 51708.9 3820.73   4
   2  -4  -6-497.224 582.300   4
   2   4   6 767.617 481.743   6
  -2  -4   6 417.298 392.848   5
  -2   4  -6 739.702 727.829   1
  -2   4  -7 15204.8 2214.54   1
   2  -4  -7 15275.6 2204.29   4
   2   4   7 18559.5 2185.77   6
  -2  -4   7 15006.0 2130.58   5
   2  -4  -8 10126.6 1799.18   4
  -2   4  -8 9870.64 1813.72   1
   2   4   8 9055.43 1608.04   6
   2  -4  -8 9426.49 1630.46   3
  -2  -4   8 6667.99 1443.16   5
   2  -4  -9 19570.9 2614.56   4
   2   4   9 24378.2 2671.76   6
  -2   4  -9 23004.7 2798.49   1
   2  -4  -9 20036.3 2453.65   3
   2  -4 -10 14572.2 2323.56   4
   2   4  10 16073.4 2283.23   6
  -2   4 -10 12610.7 2106.76   1
   2  -4 -10 15345.7 2251.41   3
  -2  -4  10 17659.1 2456.89   5
   2  -4 -11 16382.0 2496.59   4
   2  -4 -11 11319.8 1962.19   3
  -2   4 -11 13961.5 2274.03   1
   2  -4 -12 21447.8 1323.90   7
   2   4  12 21718.0 1367.93  12
   2  -4 -12 22736.6 1364.98   8
   2  -4 -13 36108.6 1763.51   7
   2   4  13 37287.6 1820.44  12
   2  -4 -13 37763.1 1798.65   8
   2  -4 -14 1607.91 418.552   7
   2   4  14 2730.29 600.557  12
   2  -4 -14 1943.30 450.802   8
   2  -4 -15 27785.0 1587.19   7
   2  -4 -15 29444.1 1620.66   8
   2  -4 -16 18965.0 1306.96   7
   2  -4 -16 20859.8 1378.23   8
   2  -4 -17 2534.01 509.765   7
   2  -4 -17 2915.36 541.067   8
   2  -4 -18 3073.60 548.217   8
   2  -4 -19 10622.1 938.699   8
   2  -4 -20 7650.91 780.428   8
   2  -4 -21 6306.26 659.471   8
   2   4  22 1705.82 321.374  15
   2  -4 -22 1855.59 360.240   8
   2   5 -22 3496.64 432.933  13
  -2  -5 -22 2517.91 355.388  11
   2   5 -21 15771.4 992.236  13
  -2  -5 -21 16407.0 978.637  11
   2   5 -21 16918.6 965.403  10
   2   5 -20 6634.56 674.169  10
   2   5 -20 6495.90 709.952  13
   2   5 -19 8869.89 817.089  10
   2   5 -18 9420.30 883.028  10
   2  -5  18 9010.47 879.996  15
   2   5 -17 21001.4 1348.07  10
   2  -5  17 19940.2 1325.77  15
   2  -5  16 686.791 315.607  15
   2   5 -16 961.836 334.732  10
   2   5 -15 9705.93 957.507  10
   2  -5  15 9095.12 921.607  15
   2  -5  14 2093.88 442.988  15
   2   5 -14 1641.62 418.202  10
   2  -5  13 1841.05 953.482  15
   2   5 -13 3315.23 582.012  10
   2   5 -12 20275.0 1342.76  10
   2  -5  12 22104.0 1385.53  15
   2   5 -11 48872.4 2040.58  10
   2  -5  11 48890.4 2019.97  15
   2   5 -10 14616.1 1100.09  10
   2  -5  10 15587.6 1129.02  15
   2  -5   9 10159.4 1883.42   2
   2   5  -9 6647.83 1561.59   3
   2  -5   8 5512.90 1374.53   2
   2   5  -8 4578.66 1261.76   3
   2  -5   7 3768.75 1117.31   2
   2   5  -7 6089.40 1417.81   3
  -2   5   6 5926.61 1382.35   1
   2  -5   6 7459.09 1520.31   2
   2   5  -5 73593.4 4855.31   3
  -2   5   5 82822.2 5007.45   1
   2  -5   5 82314.6 4912.03   2
  -2   5   4 14003.5 2077.23   1
   2  -5   4 13437.8 1950.48   2
   2   5  -4 12773.0 1992.56   3
   2   5  -3 22964.0 2642.55   3
  -2   5   3 29446.5 2903.97   1
   2  -5   3 23713.1 2535.14   2
   2   5  -2 31812.1 3091.17   3
   2  -5   2 32851.2 2932.64   2
  -2   5   2 30883.2 2957.07   1
   2  -5   2 32229.2 2800.49   4
   2   5  -1 33459.0 3170.03   3
   2  -5   1 38119.0 3103.56   2
  -2   5   1 35508.2 3217.68   1
   2  -5   1 38351.2 3093.29   4
   2  -5   0-325.430 405.106   4
   2  -5   0 157.101 338.264   2
  -2   5   0 1070.42 753.609   1
  -2  -5   0 107.354 292.902   5
  -2  -5   1 39242.7 3122.10   5
   2  -5  -1 37215.7 3026.79   2
   2  -5  -1 38067.3 3189.55   4
  -2   5  -1 36169.7 3224.97   1
  -2  -5   2 34584.2 3015.78   5
   2  -5  -2 32671.9 2825.76   2
   2  -5  -2 33310.2 3035.04   4
  -2   5  -2 33430.2 3125.51   1
  -2   5  -3 26326.9 2841.27   1
  -2  -5   3 31093.3 2945.57   5
   2  -5  -3 31292.9 2985.38   4
   2  -5  -4 18855.6 2389.87   4
  -2  -5   4 15193.4 2132.66   5
  -2   5  -4 14295.8 2135.12   1
  -2   5  -5 71081.7 4846.58   1
  -2  -5   5 75480.2 4757.22   5
   2  -5  -5 82928.4 5126.71   4
   2  -5  -6 4046.63 1197.24   4
  -2  -5   6 1805.05 797.783   5
  -2   5  -6 3665.94 1165.24   1
  -2   5  -7 3660.28 1255.15   1
  -2  -5   7 4700.67 1354.83   5
   2  -5  -8 6456.29 1561.01   4
  -2   5  -8 4732.79 1343.04   1
  -2  -5   8 3329.98 1100.18   5
   2  -5  -9 8993.27 1875.44   4
  -2   5  -9 5473.61 1471.55   1
  -2  -5   9 6876.82 1689.02   5
   2  -5 -10 15748.3 1142.07   7
   2  -5 -10 16309.4 1133.93   8
   2  -5 -11 44301.5 1935.74   7
   2   5  11 47759.7 2016.15  12
   2  -5 -11 44932.2 1929.48   8
   2   5  12 21162.0 1371.23  12
   2  -5 -12 19006.5 1296.65   7
   2  -5 -12 19254.5 1285.81   8
   2  -5 -13 2921.71 523.772   7
   2  -5 -13 2374.47 484.770   8
   2   5  14 2247.03 506.338  12
   2  -5 -14 2335.64 516.197   7
   2  -5 -14 2099.68 481.067   8
   2  -5 -15 9811.15 959.635   7
   2  -5 -15 10143.0 953.604   8
   2  -5 -16 1057.00 385.590   7
   2  -5 -16 1220.69 388.176   8
   2  -5 -17 20164.3 1312.77   7
   2  -5 -17 21423.9 1360.85   8
   2  -5 -18 8928.34 872.235   8
   2  -5 -19 8570.35 822.152   8
   2  -5 -20 6737.70 687.623   8
   2  -5 -21 17626.8 1025.77   8
   2   5  22 4113.87 409.343  15
   2  -5 -22 4133.90 455.484   8
   2   6 -21 1940.60 347.138  13
  -2  -6 -21 1451.94 310.263  11
   2   6 -20 3331.73 423.341  10
   2   6 -20 3539.88 490.012  13
   2   6 -19 7305.15 739.846  13
   2   6 -19 5657.69 602.228  10
   2   6 -18 1429.88 356.384  13
   2   6 -18 1654.82 347.390  10
   2   6 -17 459.969 310.254  13
   2   6 -17 774.025 296.231  10
   2   6 -16 13813.2 1134.82  13
   2   6 -16 12779.0 1042.61  10
   2   6 -15 8213.79 865.436  10
   2   6 -15 7242.08 845.495  13
   2   6 -14 6912.11 813.157  13
   2   6 -14 7479.40 822.036  10
   2   6 -13 27316.2 1610.09  13
   2   6 -13 25930.7 1526.00  10
   2   6 -12 16250.2 1259.41  13
   2   6 -12 15649.9 1191.79  10
   2   6 -11 16634.4 1247.41  13
   2   6 -11 17490.8 1241.41  10
   2   6 -10 5635.99 724.867  13
   2   6 -10 5004.51 676.236  10
   2   6  -9 25444.1 1504.52  13
   2   6  -9 23379.9 1408.68  10
   2   6  -8 14287.6 1114.29  13
   2   6  -8 15337.2 1137.87  10
   2   6  -7 28627.1 1544.51  13
  -2   6   7 25635.2 3093.33   1
  -2   6   6 13178.5 2131.52   1
   2  -6   6 15512.8 2258.69   2
   2   6  -6 13427.9 2236.57   3
  -2   6   5 2259.05 920.744   1
   2  -6   5 1845.53 858.286   2
   2   6  -5 1484.00 833.731   3
  -2   6   4-674.868 596.028   1
   2  -6   4 262.442 460.890   2
   2   6  -4-217.847 359.999   3
   2   6  -3 31182.1 3323.01   3
   2  -6   3 36619.6 3425.78   2
  -2   6   3 29684.1 3146.04   1
   2  -6   2 2348.07 878.890   2
   2   6  -2 1353.58 688.621   3
  -2   6   2 1598.38 783.297   1
   2  -6   1 47113.0 3773.94   2
  -2   6   1 40726.4 3656.98   1
   2  -6   0 1872.46 823.453   2
  -2   6   0 2484.16 966.472   1
  -2  -6   0 1806.47 734.424   5
  -2   6  -1 50373.7 4149.44   1
  -2  -6   1 44386.3 3610.36   5
   2  -6  -1 43384.3 3621.67   2
   2  -6  -1 51256.2 3864.02   4
   2  -6  -2 1301.67 754.969   4
   2  -6  -2-368.550 539.493   2
  -2  -6   2 2922.81 968.918   5
  -2   6  -2 2351.56 963.774   1
  -2   6  -3 31022.7 3340.86   1
  -2  -6   3 33928.2 3306.98   5
   2  -6  -3 30673.3 3072.39   2
   2  -6  -3 31192.2 3162.70   4
   2  -6  -4 217.999 357.867   4
  -2  -6   4 260.478 403.992   5
  -2   6  -4 885.080 455.932   1
   2  -6  -5 2805.86 1042.01   4
  -2  -6   5 4134.59 1262.28   5
  -2   6  -5 1779.02 863.298   1
   2  -6  -6 11717.6 2059.21   4
  -2   6  -6 13829.1 2390.92   1
  -2  -6   6 12681.1 2116.29   5
   2  -6  -7 30364.5 3416.14   4
   2  -6  -8 14841.9 1079.64   8
   2  -6  -9 22842.4 1394.30   7
   2   6   9 22086.2 1364.82  12
   2  -6  -9 23063.8 1370.50   8
   2  -6 -10 5501.45 706.895   7
   2   6  10 5064.58 676.019  12
   2  -6 -10 5956.99 727.406   8
   2   6  11 16744.9 1216.91  12
   2  -6 -11 15862.0 1191.18   7
   2  -6 -11 19792.8 1305.14   8
   2  -6 -12 14338.9 1138.92   7
   2  -6 -12 14754.3 1138.24   8
   2  -6 -13 26240.0 1530.80   7
   2  -6 -13 29132.8 1612.55   8
   2  -6 -14 7603.70 840.912   7
   2  -6 -14 7061.33 809.374   8
   2  -6 -15 7557.17 830.644   7
   2  -6 -15 8986.38 910.080   8
   2  -6 -16 14064.9 1097.81   7
   2  -6 -16 11579.0 1012.00   8
   2  -6 -17 1478.38 396.403   7
   2  -6 -17 1131.85 370.089   8
   2  -6 -18 1299.99 406.859   8
   2  -6 -19 6441.31 680.343   8
   2  -6 -20 2730.32 429.351   8
   2  -6 -21 1486.75 299.325   8
   2   7 -19 13568.9 904.919  13
   2   7 -18 2642.20 472.801  13
   2   7 -17 8614.13 827.541  13
   2   7 -16-74.5898 251.729  13
   2   7 -16 470.768 233.694  10
   2   7 -15 9866.85 946.681  13
   2   7 -15 12178.9 965.088  10
   2   7 -14 312.832 296.220  13
   2   7 -14 295.129 218.601  10
   2   7 -13 28382.5 1621.42  13
   2   7 -13 27406.0 1516.95  10
   2   7 -12 21046.6 1413.75  13
   2   7 -12 22148.0 1381.42  10
   2   7 -11 14157.5 1166.80  13
   2   7 -11 14780.8 1140.42  10
   2   7 -10 15455.6 1203.61  13
   2   7 -10 16421.2 1202.86  10
   2   7  -9 3917.78 592.822  10
   2   7  -9 4439.10 689.908  13
   2   7  -8 19055.6 1325.05  13
   2   7  -8 16873.8 1213.79  10
   2   7  -7 9275.80 919.245  13
   2   7  -7 8404.18 845.869  10
   2   7  -6 376.401 274.860  13
   2   7  -6-38.4145 250.101  10
   2   7  -5 15211.3 1147.52  13
   2   7  -4 39509.1 1822.98  13
   2   7  -3 12873.9 1054.08  13
   2   7  -3 13876.2 1086.58   9
   2   7  -2 23948.3 1403.77  13
   2   7  -2 23855.9 1399.98   9
   2  -7   1 23167.6 2881.53   2
   2   7  -1 29566.9 1536.86   9
   2  -7   0 9579.89 1883.31   2
  -2  -7   1 30547.7 3250.17   5
   2  -7  -1 31174.0 3368.05   2
   2  -7  -2 25195.4 2990.95   2
   2   7   2 23044.4 1348.46   9
  -2  -7   2 19068.4 2675.71   5
   2  -7  -3 11496.9 2063.31   2
   2   7   3 11680.4 982.638   9
   2   7   4 41308.7 1815.84   9
   2   7   5 14659.8 1095.19   9
   2   7   6 669.574 357.722   9
   2   7   7 9115.03 885.015   9
   2  -7  -7 8843.54 856.308   8
   2   7   8 17662.5 1225.52   9
   2  -7  -8 17739.4 1212.72   8
   2  -7  -9 3022.95 516.140   7
   2  -7  -9 3787.03 582.457   8
   2  -7 -10 17090.6 1255.53   7
   2  -7 -10 16066.6 1181.93   8
   2  -7 -11 14678.2 1166.86   7
   2  -7 -11 13764.7 1100.98   8
   2  -7 -12 21612.4 1397.43   7
   2  -7 -12 22455.3 1405.04   8
   2  -7 -13 27221.4 1533.56   7
   2  -7 -13 26493.5 1516.17   8
   2  -7 -14 4.58944 234.348   7
   2  -7 -14-43.7954 204.068   8
   2  -7 -15 9920.82 901.850   7
   2  -7 -15 10604.6 948.186   8
   2  -7 -16 134.774 213.785   7
   2  -7 -16 101.677 211.275   8
   2  -7 -17 6215.53 668.839   7
   2  -7 -17 8173.04 781.010   8
   2  -7 -18 2613.15 415.460   8
   2  -7 -19 12623.6 855.521   8
   2   8 -18 206.019 205.704  13
   2   8 -17 3569.22 510.038  13
   2   8 -16-113.780 247.020  13
   2   8 -15 316.115 278.968  13
   2   8 -14 2408.67 502.588  13
   2   8 -13 4042.15 635.717  13
   2   8 -12 8961.92 907.433  13
   2   8 -11 4176.95 673.126  13
   2   8 -10 32667.7 1745.48  13
   2   8  -9 29807.0 1674.33  13
   2   8  -8 5616.23 749.514  13
   2   8  -7 16201.2 1237.71  13
   2   8  -6 53762.9 2224.64  13
   2   8  -6 52953.4 2195.65   9
   2   8  -5 21212.4 1394.47  13
   2   8  -5 22508.2 1433.20   9
   2   8  -4 21972.1 1430.29   9
   2   8  -3 76989.4 2618.44   9
   2   8  -2 23251.4 1436.25   9
   2   8  -1 9341.11 911.543  12
   2   8  -1 9829.22 945.297   9
   2   8   0 36928.1 1797.03   9
   2   8   1 9484.41 919.836   9
   2   8   2 26267.3 1508.97   9
   2   8   3 79970.5 2619.16   9
   2   8   4 24675.5 1457.87   9
   2   8   5 23605.4 1441.36   9
   2   8   6 57329.0 2213.41   9
   2   8   7 12751.1 1059.58   9
   2  -8  -7 15027.6 1117.99   8
   2  -8  -8 5365.42 703.390   7
   2   8   8 6062.13 759.904   9
   2  -8  -8 5915.21 731.521   8
   2  -8  -9 26338.0 1549.25   7
   2  -8  -9 27496.6 1523.37   8
   2  -8 -10 32475.8 1695.22   7
   2  -8 -10 33945.3 1682.02   8
   2  -8 -11 3387.00 602.406   7
   2  -8 -11 3951.69 596.720   8
   2  -8 -12 11555.0 997.646   7
   2  -8 -12 10788.9 949.174   8
   2  -8 -13 2771.84 507.491   7
   2  -8 -13 2961.47 535.191   8
   2  -8 -14 1778.80 402.196   7
   2  -8 -14 2266.91 463.717   8
   2  -8 -15 777.232 297.524   7
   2  -8 -15 300.725 249.890   8
   2  -8 -16-194.548 233.278   7
   2  -8 -16 348.528 247.165   8
   2  -8 -17 3927.35 525.085   8
   2  -8 -18-54.2157 154.526   8
   2   9 -16 6091.42 602.918   9
   2   9 -15 4611.74 553.455   9
   2   9 -14 7581.32 748.056  13
   2   9 -14 7929.68 757.151   9
   2   9 -13 9138.45 854.775  13
   2   9 -13 11598.3 934.073   9
   2   9 -12 2550.79 500.481  13
   2   9 -12 3492.05 560.181   9
   2   9 -11 262.208 284.432  13
   2   9 -11 92.4507 245.435   9
   2   9 -10 30815.6 1645.87  13
   2   9 -10 31620.0 1640.46   9
   2   9  -9 20907.3 1361.27   9
   2   9  -8 14117.7 1148.32   9
   2   9  -7 2058.23 499.119   9
   2   9  -6 36860.6 1828.32   9
   2   9  -5 1539.82 472.859   9
   2   9  -4 42332.7 1950.37   9
   2   9  -3 4336.27 647.184   9
   2   9  -2 7526.59 836.789   9
   2   9  -1 34861.6 1770.77   9
   2   9   0 3178.17 549.669   9
   2   9   1 34287.2 1747.22   9
   2   9   2 9756.47 961.259   9
   2   9   3 3537.85 618.363   9
   2   9   4 44261.7 1974.10   9
   2   9   5 1190.18 363.161   9
   2   9   6 37929.5 1812.73   9
   2   9   7 2624.73 513.483   9
   2  -9  -7 1797.48 399.904   8
   2  -9  -8 15452.5 1157.10   7
   2  -9  -8 16230.7 1132.01   8
   2  -9  -9 22186.2 1367.03   7
   2  -9  -9 22258.7 1324.12   8
   2  -9 -10 32146.6 1621.05   7
   2  -9 -10 31654.1 1561.64   8
   2  -9 -11 234.905 245.860   7
   2  -9 -11 69.2302 220.998   8
   2  -9 -12 2841.79 498.344   7
   2  -9 -12 3212.72 515.308   8
   2  -9 -13 10849.7 860.403   7
   2  -9 -13 12071.5 923.352   8
   2  -9 -14 7352.85 687.577   7
   2  -9 -14 8735.91 752.124   8
   2  -9 -15 2927.20 421.534   7
   2  -9 -15 4174.47 500.712   8
   2  -9 -16 4202.80 446.018   7
   2  -9 -16 5660.23 546.427   8
   2  10 -14 271.413 189.892   9
   2  10 -13 1806.49 391.217   9
   2  10 -12 3601.29 517.255   9
   2  10 -11 11252.8 892.316   9
   2  10 -10 4207.87 584.796   9
  -2 -10 -10 4720.14 550.168   8
   2  10  -9 6155.94 715.010   9
   2  10  -8 821.598 342.629   9
   2  10  -7 3775.13 625.194   9
   2  10  -6 16305.3 1178.11   9
   2  10  -5 6569.73 759.644   9
   2  10  -4 3297.64 546.607   9
   2  10  -3 2464.46 499.153   9
   2  10  -2 32439.2 1680.01   9
   2  10  -1 20508.3 1333.15   9
   2  10   0 1206.98 398.234   9
   2  10   1 18798.1 1272.59   9
   2  10   2 34107.1 1692.76   9
   2  10   3 2717.93 533.244   9
   2  10   4 3986.08 629.180   9
   2  10   5 5457.85 692.073   9
   2  10   6 16482.7 1155.19   9
   2 -10  -7 4819.57 635.102   7
   2 -10  -8 1008.19 292.334   7
   2 -10  -8 770.706 255.333   8
   2 -10  -9 6246.74 691.629   7
   2 -10  -9 5735.37 615.027   8
   2 -10 -10 4239.54 558.286   7
   2 -10 -10 4556.77 553.078   8
   2 -10 -11 11661.8 868.572   7
   2 -10 -11 12108.3 853.787   8
   2 -10 -12 2958.65 423.185   7
   2 -10 -12 3005.89 417.761   8
   2 -10 -13 1259.29 283.274   7
   2 -10 -13 1143.57 280.678   8
   2 -10 -14 343.557 174.392   7
   2 -10 -14 757.996 215.132   8
   2  11 -11 2897.59 406.956   9
   2  11 -10 6973.01 616.317   9
  -2 -11 -10 7036.86 544.976   8
   2  11  -9 4977.02 563.066   9
  -2 -11  -9 5743.81 534.856   8
   2  11  -8 1615.62 363.807   9
   2  11  -7 6715.49 701.206   9
   2  11  -6 8194.30 766.411   9
   2  11  -5 614.508 338.917   9
   2  11  -4 7296.52 753.462   9
   2  11  -3 4609.67 600.600   9
   2  11  -2 17349.9 1138.81   9
   2  11  -1 109.283 244.936   9
   2  11   0 1580.50 426.553   9
   2  11   1 554.765 296.587   9
   2  11   2 16831.1 1113.85   9
   2  11   3 6609.86 713.885   9
   2  11   4 7328.93 747.304   9
   2 -11  -5 284.768 226.443   7
   2  11   5 903.337 338.680   9
   2 -11  -6 6611.90 672.459   7
   2 -11  -7 8068.84 726.143   7
   2 -11  -8 1764.79 361.113   7
   2 -11  -9 5770.15 569.444   7
   2 -11 -10 8030.25 621.085   7
   2 -11 -10 6510.70 534.404   8
   2 -11 -11 3185.88 381.386   7
   2  12  -5 8698.16 660.061   9
   2  12  -4 1607.44 347.410   9
   2  12  -3 4028.52 496.219   9
   2  12  -2 682.640 262.938   9
   2  12  -1 11056.5 783.909   9
   2  12   0 1982.41 363.339   9
   2  12   1 11518.6 802.866   9
   2  12   2 216.978 179.444   9
   2 -12  -3 2787.23 404.394   7
   2  12   3 3605.60 455.319   9
   2 -12  -4 1239.35 284.840   7
   2 -12  -5 8166.32 628.816   7
   3   0   0 291.435 387.671   6
   3   0   0-923.129 575.077   4
   3   0   1 74430.2 4810.92   6
   3   0  -1 80038.0 4899.84   4
   3   0   2 126192. 6245.24   6
   3   0  -2 121105. 6025.15   4
   3   0   3 1384.22 690.662   6
   3   0  -3 356.386 429.489   4
   3   0   4 2151.98 925.700   6
   3   0  -4 2565.65 888.468   4
   3   0   5 19710.6 2586.14   6
   3   0  -5 21266.1 2566.98   4
   3   0   6 2375.79 891.520   6
   3   0  -6 4194.90 1145.77   3
   3   0  -6 1902.61 854.160   4
   3   0  -7 40406.3 3529.46   3
   3   0   7 44129.4 3952.98   6
   3   0  -7 41528.3 3622.78   4
   3   0  -8-633.866 531.353   4
   3   0  -8-827.885 642.927   3
   3   0  -9 4021.54 1168.33   4
   3   0  -9 3735.54 1134.41   3
   3   0  10 1614.84 452.760  12
   3   0 -10 1730.48 411.234   8
   3   0  11 114494. 3166.47  12
   3   0 -11 114334. 3102.82   8
   3   0  12 5065.19 755.113  12
   3   0 -12 4061.64 611.837   8
   3   0 -13 27901.9 1581.52   8
   3   0 -14 37762.4 1850.64   8
   3   0 -15 13868.9 1150.81   8
   3   0 -16 6166.36 761.437   8
   3   0 -17 3919.18 625.086   8
   3   0 -18 821.823 331.991  14
   3   0 -19 921.800 304.430  14
   3   0 -21 2314.05 415.275  10
   3   1 -21 6785.03 643.971  10
   3   1 -20 1108.06 319.366  10
   3   1 -18 17582.4 1154.79  14
   3   1 -17 290.511 240.990  14
   3   1 -16 771.242 277.243  14
   3   1 -15 45453.1 2053.12  14
   3   1 -14 5524.05 740.828  14
   3   1 -14 5050.78 704.144   8
   3   1 -13 1154.37 405.281   8
   3   1 -12 31943.6 1669.50   8
   3   1 -11 75284.7 2535.22   8
   3  -1  10 48062.6 1980.97  12
   3   1 -10 45905.5 1941.84   8
   3   1  -9 3408.70 1162.42   3
   3  -1   8 1134.11 729.509   6
   3   1  -8 1324.15 791.321   3
   3  -1   7 1194.48 709.666   6
   3   1  -7 2465.47 953.597   3
   3  -1   6 1236.75 668.100   6
   3   1  -6-224.417 420.519   3
   3  -1   5 10318.6 1830.20   6
   3   1  -5 11153.9 1776.15   3
   3   1  -5 13789.8 2085.68   4
   3  -1   4 11222.7 1893.10   6
   3   1  -4 13073.1 1906.85   3
   3   1  -4 12455.7 1897.24   4
   3   1  -3 23288.7 2438.51   3
   3  -1   3 21453.2 2623.31   6
   3   1  -3 22530.7 2562.29   4
   3  -1   2 16641.7 2328.59   6
   3   1  -2 17601.0 2280.76   4
   3  -1   1 53959.0 4114.90   6
   3  -1   1 52364.4 4018.31   4
  -3   1   0 1115.00 555.195   1
   3  -1   0 1601.88 760.207   4
   3   1   1 59271.1 4284.30   6
  -3   1  -1 56122.0 3736.54   1
   3  -1  -1 52099.0 4029.11   4
   3   1   2 18027.2 2368.50   6
  -3   1  -2 17978.7 2109.68   1
   3  -1  -2 17772.1 2348.16   4
   3   1   3 25131.5 2824.84   6
   3  -1  -3 21894.6 2642.02   4
   3   1   4 14274.3 2171.01   6
   3  -1  -4 12906.4 2058.08   4
   3  -1  -5 7031.75 1548.50   4
  -3  -1   5 10030.0 1652.95   5
   3  -1  -6 3318.56 1112.32   4
   3   1   6 2016.82 926.921   6
  -3  -1   6 2369.59 875.551   5
   3  -1  -7 1782.90 858.842   4
   3   1   7 2826.08 1157.17   6
  -3  -1   7 3449.52 1043.65   5
   3  -1  -8 1129.94 655.197   4
   3   1   8 2555.73 1059.36   6
  -3  -1   8 2458.58 972.614   5
   3   1   9 1711.66 425.856  12
  -3  -1   9 3120.09 1089.69   5
   3  -1 -10 48105.3 1968.95   7
   3   1  10 46306.3 2008.80  12
   3  -1 -10 49833.9 1998.40   8
   3  -1 -11 71605.7 2455.62   7
   3   1  11 71179.0 2528.14  12
   3  -1 -11 69939.6 2423.31   8
   3  -1 -12 30837.4 1629.36   7
   3   1  12 32440.3 1745.45  12
   3  -1 -12 31293.4 1647.85   8
   3   1  13 1652.28 513.806  12
   3  -1 -13 1204.49 370.381   8
   3  -1 -14 4409.49 678.225   8
   3  -1 -15 43838.6 1988.76   8
   3  -1 -16 1462.63 426.541   8
   3  -1 -17 236.496 296.914   8
   3  -1 -18 14971.5 1122.56   8
   3  -1 -19 7012.09 759.677   8
   3  -1 -20 783.424 263.722  14
   3  -1 -21 6872.97 600.938  14
   3  -1 -21 6499.13 607.059  10
   3   2 -21 1612.49 344.567  10
   3   2 -20 221.977 188.796  10
   3   2 -19 4990.67 636.848  10
   3   2 -18 2578.66 519.564  10
   3   2 -16-179.185 197.265  14
   3   2 -15 38512.7 1839.86  14
   3   2 -14 8814.80 913.202  14
   3   2 -13 36939.0 1848.33  14
   3   2 -12 190.976 223.478  14
   3   2 -11 13628.4 1120.62  14
   3   2 -10 8803.63 895.285  14
   3   2 -10 9944.32 938.441  10
   3   2  -9 15650.7 1169.00  14
   3   2  -9 13616.0 1069.28  10
   3   2  -8 40654.8 3908.42   3
   3  -2   8 39928.4 3827.98   6
   3  -2   7 9068.50 1781.19   6
   3   2  -7 9895.75 1908.88   3
   3  -2   6 13635.3 2127.84   6
   3   2  -6 10754.4 1897.80   3
   3   2  -5 36156.6 3363.73   3
   3  -2   5 29270.5 3122.46   6
   3   2  -4 60298.7 4237.40   3
   3  -2   4 49225.5 3984.28   6
   3  -2   3 17168.6 2406.20   6
   3   2  -3 17570.3 2325.37   3
   3   2  -2 74414.4 4563.70   3
   3  -2   2 67532.2 4625.31   6
   3  -2   2 76662.1 4979.24   4
  -3   2   1 12032.0 1844.24   1
   3  -2   1 11108.7 1915.26   6
   3   2  -1 14826.1 1995.00   3
   3  -2   1 14131.0 2156.77   4
  -3   2   0 1040.98 535.238   1
   3  -2   0 3393.85 1110.14   4
  -3   2  -1 14167.8 1987.98   1
   3   2   1 14531.7 2135.23   6
   3  -2  -1 15254.3 2254.02   4
   3   2   2 78420.2 5000.21   6
  -3   2  -2 65123.4 4263.80   1
   3  -2  -2 74204.8 4920.56   4
   3  -2  -3 16966.6 2380.70   4
   3   2   3 18060.2 2457.04   6
  -3   2  -3 15677.1 2068.12   1
   3   2   4 50804.2 4068.93   6
   3  -2  -4 53943.1 4242.17   4
  -3   2  -4 54813.0 3921.32   1
   3  -2  -5 19767.6 2621.51   4
   3   2   5 34138.0 3393.15   6
   3  -2  -6 8465.56 1715.31   4
   3   2   6 13113.5 2133.73   6
  -3  -2   6 14324.5 2124.99   5
   3  -2  -7 8192.42 1706.09   4
   3   2   7 11356.0 2019.83   6
  -3  -2   7 10264.8 1849.01   5
   3   2   8 36210.7 3770.78   6
  -3  -2   8 41267.0 3813.73   5
   3  -2  -8 34141.4 3584.42   4
   3  -2  -9 13982.2 1056.25   7
   3   2   9 14520.6 1141.67  12
   3  -2  -9 12780.0 1007.86   8
   3   2  10 9893.98 966.753  12
   3  -2 -10 9356.26 894.964   7
   3  -2 -10 10138.6 915.879   8
   3  -2 -11 13342.5 1064.44   7
   3   2  11 12460.5 1107.74  12
   3  -2 -11 12629.7 1036.89   8
   3  -2 -12 251.137 275.432   7
   3   2  12 762.128 426.746  12
   3  -2 -12 401.303 296.975   8
   3  -2 -13 37112.9 1821.36   7
   3   2  13 37865.4 1905.55  12
   3  -2 -13 38217.6 1828.45   8
   3  -2 -14 8469.19 880.701   8
   3  -2 -15 35603.4 1784.07   8
   3  -2 -16 225.583 262.228   8
   3  -2 -17 16767.5 1196.00   8
   3  -2 -18 2064.17 459.663   8
   3  -2 -19 5552.66 668.554   8
   3  -2 -20-47.9178 238.553   8
   3  -2 -21 1649.83 310.222  14
   3  -2 -21 1591.67 297.759  10
   3   3 -21 7330.75 624.162  10
   3   3 -20 2035.30 377.789  10
   3   3 -19 6047.85 679.145  10
   3   3 -18 1018.01 353.546  10
   3   3 -17 9857.51 933.553  10
   3  -3  17 9922.44 838.631  15
   3   3 -16 4983.60 704.247  10
   3   3 -15 10501.4 1009.74  10
   3   3 -14 23256.3 1476.02  10
   3   3 -13 13605.5 1119.34  14
   3   3 -13 12169.1 1079.93  10
   3   3 -12 9547.34 953.036  14
   3   3 -12 7913.32 868.921  10
   3   3 -11 9897.47 961.899  14
   3   3 -11 8623.58 912.392  10
   3   3 -10 10703.8 991.415  14
   3   3 -10 9659.91 946.761  10
   3   3  -9 22888.9 1434.07  14
   3   3  -9 25326.8 1490.46  10
   3   3  -8 6389.87 753.811  14
   3   3  -8 8111.02 848.685  10
   3   3  -7 69748.8 5044.01   3
   3  -3   7 68643.6 4969.13   6
   3   3  -7 71931.3 2444.20  10
   3   3  -6 43235.7 3929.74   3
   3  -3   6 44840.0 3950.97   6
   3   3  -5 24445.2 2902.28   3
   3  -3   5 22218.7 2723.19   6
   3  -3   4 4675.77 1293.47   6
   3   3  -4 3442.59 1104.97   3
  -3   3   3 13918.5 2120.19   1
   3  -3   3 18429.4 2420.18   6
   3   3  -3 15574.2 2301.79   3
  -3   3   2 9579.69 1755.85   1
   3  -3   2 7953.03 1601.84   6
   3   3  -2 9750.06 1760.52   3
   3  -3   2 6943.01 1549.36   4
  -3   3   1 8389.29 1624.68   1
   3   3  -1 7414.08 1535.53   3
   3  -3   1 8696.69 1809.71   4
   3   3   0 42750.7 3570.52   3
  -3   3   0 36346.4 3367.38   1
   3  -3   0 35383.8 3454.90   4
  -3   3  -1 8459.58 1671.20   1
   3  -3  -1 7538.14 1677.03   4
   3   3   2 10714.1 1896.38   6
  -3   3  -2 9111.63 1684.17   1
   3  -3  -2 9160.20 1814.19   4
   3  -3  -3 17997.2 2491.62   4
   3   3   3 14585.5 2174.98   6
  -3   3  -3 15312.8 2170.89   1
   3  -3  -4 4690.82 1319.04   4
   3   3   4 4263.86 1252.65   6
  -3   3  -4 5345.37 1309.14   1
   3  -3  -5 23300.4 2965.37   4
   3   3   5 22194.8 2736.67   6
  -3   3  -5 20372.6 2584.87   1
   3   3   6 47633.8 4106.09   6
  -3  -3   6 42768.5 3769.84   5
   3  -3  -6 36619.0 3698.13   4
   3   3   7 66734.9 4929.06   6
   3   3   7 68507.1 2437.67  12
  -3  -3   7 69323.5 4942.13   5
   3  -3  -8 7084.55 753.040   7
   3   3   8 7815.99 855.459  12
   3   3   9 22559.3 1453.26  12
   3  -3  -9 22581.7 1359.06   7
   3  -3  -9 20764.6 1285.98   8
   3   3  10 9905.85 976.328  12
   3  -3 -10 11045.5 981.454   7
   3  -3 -10 9841.91 911.846   8
   3   3  11 7841.29 899.650  12
   3  -3 -11 8352.95 869.402   7
   3  -3 -11 7966.98 824.087   8
   3  -3 -12 6973.32 794.363   7
   3   3  12 7521.21 887.621  12
   3  -3 -12 8716.91 887.279   8
   3  -3 -13 12184.1 1057.97   7
   3   3  13 13648.8 1175.09  12
   3  -3 -13 12487.9 1060.66   8
   3  -3 -14 22054.8 1409.69   7
   3   3  14 24307.6 1546.62  12
   3  -3 -14 23576.4 1444.94   8
   3  -3 -15 10705.9 998.763   7
   3  -3 -15 10410.6 966.840   8
   3  -3 -16 5849.41 728.367   8
   3  -3 -17 10098.2 918.047   8
   3  -3 -18 1791.80 407.921   8
   3  -3 -19 6679.22 704.719   8
   3  -3 -20 2041.61 369.390   8
   3  -3 -21 8922.42 680.466  14
   3  -3 -21 8157.80 653.615   8
   3   4 -20 6609.81 624.650  13
  -3  -4 -20 5814.17 512.548  11
   3   4 -20 6818.38 630.093  10
   3   4 -19 3374.31 488.424  13
   3   4 -19 3601.32 513.817  10
   3   4 -18 1952.67 416.692  10
   3   4 -17 2304.68 456.678  10
   3   4 -16 7096.96 800.235  10
   3   4 -15 10161.8 975.125  10
   3   4 -14 18359.6 1317.53  10
   3   4 -13 40031.9 1936.98  10
   3   4 -12 26145.5 1575.65  10
   3   4 -11 5818.51 739.440  14
   3   4 -11 6244.71 789.455  10
   3   4 -10 18891.3 1297.91  14
   3   4 -10 19843.4 1365.11  10
   3   4  -9 14659.3 1160.14  14
   3   4  -9 16713.7 1235.54  10
   3   4  -8 2662.00 511.413  14
   3   4  -8 2857.19 537.639  10
   3   4  -7 23423.7 1441.56  14
   3   4  -7 20725.9 1353.29  10
   3   4  -6 2311.91 483.365  14
   3   4  -6 2225.70 464.820  10
   3   4  -5 20487.5 1323.14  10
   3   4  -4 12266.0 2141.62   3
  -3   4   3 7756.09 1703.92   1
   3   4  -3 10759.0 2062.73   3
   3   4  -2 22384.3 2803.96   3
  -3   4   2 23599.0 2882.80   1
   3  -4   2 25943.4 3025.29   4
  -3   4   1 13568.1 2161.57   1
   3   4  -1 13548.7 2210.02   3
   3  -4   1 16498.8 2436.98   4
  -3   4   0 3537.78 1095.57   1
   3  -4   0 2165.63 914.684   4
  -3   4  -1 14432.2 2215.55   1
   3  -4  -1 11824.0 2125.24   4
   3  -4  -2 21721.5 2817.13   4
  -3   4  -2 17302.2 2482.48   1
   3  -4  -3 7583.13 1705.69   4
  -3   4  -3 6393.36 1484.66   1
   3  -4  -4 10493.9 2025.12   4
  -3   4  -4 10312.9 1931.14   1
   3   4   5 21375.5 1382.82  14
   3   4   5 18868.2 1291.34  12
   3  -4  -6 1667.78 373.793   7
   3   4   6 2810.46 560.802  12
   3   4   7 19917.3 1354.37  12
   3  -4  -7 19816.6 1272.03   7
   3  -4  -8 2097.38 474.057   7
   3   4   8 2797.03 556.068  12
   3  -4  -9 17010.4 1223.00   7
   3   4   9 16501.0 1256.40  12
   3  -4 -10 19927.0 1321.58   7
   3   4  10 17428.5 1299.14  12
   3  -4 -10 19536.4 1266.52   8
   3   4  11 6153.67 802.270  12
   3  -4 -11 5439.86 721.361   7
   3  -4 -11 5781.78 712.230   8
   3  -4 -12 25893.7 1527.82   7
   3   4  12 21954.2 1465.87  12
   3  -4 -12 26078.4 1494.14   8
   3  -4 -13 44169.4 1984.94   7
   3   4  13 45168.2 2090.99  12
   3  -4 -13 45593.5 1988.55   8
   3  -4 -14 20220.3 1344.27   7
   3   4  14 20100.6 1392.83  12
   3  -4 -14 20297.1 1316.64   8
   3  -4 -15 10722.8 984.428   7
   3  -4 -15 10280.9 944.738   8
   3  -4 -16 8985.45 858.769   8
   3  -4 -17 3197.68 532.293   8
   3  -4 -18 2205.01 416.942   8
   3  -4 -19 2693.78 421.600   8
   3  -4 -20 6350.31 604.809   8
   3   5 -19 363.269 210.203  13
   3   5 -19 504.733 236.752  10
   3   5 -18 4037.79 542.522  13
   3   5 -18 3753.96 512.707  10
   3   5 -17 1306.68 357.231  13
   3   5 -17 1609.49 382.820  10
   3   5 -16 701.420 366.030  13
   3   5 -16 847.220 313.824  10
   3   5 -15 191.312 282.551  13
   3   5 -15-92.1468 269.330  10
   3   5 -14 64.2833 245.580  13
   3   5 -14 49.0072 258.393  10
   3   5 -13 822.138 342.951  13
   3   5 -13 161.996 207.223  10
   3   5 -12 9309.86 937.537  13
   3   5 -12 9969.24 993.464  10
   3   5 -11 10303.8 995.143  13
   3   5 -11 10908.3 1027.69  10
   3   5 -10 26509.0 1546.76  13
   3   5 -10 25484.3 1551.05  10
   3   5  -9 62031.5 2338.22  14
   3   5  -9 65898.5 2406.71  13
   3   5  -9 59775.4 2364.56  10
   3   5  -8 38545.3 1850.63  14
   3   5  -8 40278.3 1859.84  13
   3   5  -8 34212.2 1789.22  10
   3   5  -7 9038.49 869.018  13
   3   5  -7 9306.20 927.580  14
   3   5  -7 7741.21 850.690  10
   3   5  -6 8286.40 878.502  14
   3   5  -6 8822.25 903.915  10
   3   5  -5 10153.2 962.652  14
   3   5  -5 10903.2 992.292  10
   3   5  -4 29294.4 1619.79  14
   3   5  -4 29377.5 1607.44  10
   3   5  -3 11036.0 1008.37  14
   3   5  -2 62281.8 2371.50  14
   3   5  -1 3732.44 604.796  14
   3   5  -1 4274.76 628.532  12
   3   5   0 1647.75 445.452  14
   3   5   0 1663.61 448.741  12
   3   5   1 5557.75 728.864  14
   3   5   1 3741.03 570.599  12
   3   5   2 66195.5 2446.07  14
   3   5   2 65435.3 2400.85  12
   3   5   3 12830.2 1108.95  14
   3   5   3 12833.7 1076.33  12
   3   5   4 30246.5 1661.80  12
   3  -5  -5 11243.7 973.750   7
   3   5   5 10304.2 985.500  12
   3  -5  -6 8107.52 841.389   7
   3   5   6 8039.61 870.767  12
   3  -5  -7 8642.82 875.621   7
   3   5   7 7586.59 877.429  12
   3  -5  -8 39369.6 1847.39   7
   3   5   8 37003.7 1871.13  12
   3  -5  -9 58925.7 2284.05   7
   3   5   9 58476.2 2365.25  12
   3   5  10 25856.9 1579.87  12
   3  -5 -10 26482.2 1538.71   7
   3  -5 -10 26551.7 1473.35   8
   3   5  11 13578.6 1159.63  12
   3  -5 -11 11709.4 1025.75   7
   3  -5 -11 12061.5 1007.68   8
   3  -5 -12 10512.3 980.302   7
   3   5  12 9646.43 1003.93  12
   3  -5 -12 10276.6 965.251   8
   3  -5 -13 718.622 393.104   7
   3   5  13 775.063 391.636  12
   3  -5 -13 282.308 257.080   8
   3  -5 -14 204.823 230.138   7
   3  -5 -14-81.9991 219.568   8
   3  -5 -15 184.702 256.089   7
   3  -5 -15 127.846 243.741   8
   3  -5 -16 940.758 347.554   7
   3  -5 -16 1183.94 350.640   8
   3  -5 -17 1623.64 389.925   8
   3  -5 -18 3227.33 472.430   8
   3  -5 -19 785.651 248.595   8
   3   6 -18 1915.25 368.724  13
   3   6 -18 2234.44 363.905  10
   3   6 -17 3709.89 513.770  13
   3   6 -17 3001.04 454.817  10
   3   6 -16 3288.45 502.938  13
   3   6 -16 2949.77 481.336  10
   3   6 -15 203.333 241.346  13
   3   6 -15 969.931 328.061  10
   3   6 -14 38225.0 1758.28  13
   3   6 -14 34164.9 1664.53  10
   3   6 -13 12309.4 1032.50  13
   3   6 -13 12059.3 1038.61  10
   3   6 -12 11093.7 1004.56  13
   3   6 -12 11933.7 1046.28  10
   3   6 -11 10688.3 990.057  13
   3   6 -11 10312.0 980.996  10
   3   6 -10 9409.37 937.352  13
   3   6 -10 8383.65 906.760  10
   3   6  -9 7114.06 813.078  13
   3   6  -9 5291.69 716.176  10
   3   6  -8 8104.60 870.243  13
   3   6  -8 6989.92 827.507  10
   3   6  -7 20395.3 1350.17  14
   3   6  -7 22696.3 1414.62  13
   3   6  -7 20612.1 1395.84  10
   3   6  -6 2823.46 548.601  14
   3   6  -6 2260.61 502.506  13
   3   6  -6 1798.48 468.137  10
   3   6  -5 9159.98 916.409  14
   3   6  -4 7869.84 884.881  14
   3   6  -3 14046.3 1160.43  14
   3   6  -2 103406. 3112.84  14
   3   6  -1 22541.3 1461.43  14
   3   6  -1 24268.9 1505.09  12
   3   6   0 2583.43 530.350  14
   3   6   0 2909.82 543.000  12
   3   6   1 25108.7 1552.74  14
   3   6   1 23850.3 1487.49  12
   3   6   2 105661. 3131.61  12
   3   6   3 14753.7 1185.57  12
   3   6   4 6986.95 820.128  12
   3   6   5 7840.44 877.108  12
   3  -6  -6 2183.47 454.418   7
   3   6   6 2097.69 463.972  12
   3  -6  -7 20003.0 1343.80   7
   3   6   7 16074.6 1234.61  12
   3  -6  -8 6203.60 760.852   7
   3   6   8 6488.71 805.350  12
   3  -6  -9 7509.61 846.599   7
   3   6   9 6205.86 810.829  12
   3  -6 -10 9420.66 946.698   7
   3   6  10 9938.38 992.672  12
   3  -6 -10 8208.57 822.697   8
   3  -6 -11 11366.8 1013.38   7
   3   6  11 11897.4 1065.29  12
   3  -6 -11 10872.3 945.785   8
   3  -6 -12 11642.4 1011.28   7
   3   6  12 11808.1 1031.88  12
   3  -6 -12 12380.6 991.060   8
   3  -6 -13 13720.5 1098.47   7
   3   6  13 13079.6 1088.00  12
   3  -6 -13 12963.9 1004.38   8
   3  -6 -14 33816.3 1654.47   7
   3  -6 -14 34911.0 1618.55   8
   3  -6 -15 753.619 290.838   7
   3  -6 -15 1282.09 338.224   8
   3  -6 -16 2674.70 459.837   7
   3  -6 -16 2966.99 470.772   8
   3  -6 -17 3162.24 451.818   8
   3  -6 -18 3099.86 427.800   8
   3   7 -17-197.008 203.485  13
   3   7 -16 1526.80 346.954  13
   3   7 -15 2211.23 431.866  13
   3   7 -14 198.805 234.333  13
   3   7 -14 142.433 221.825  10
   3   7 -13 2790.78 496.348  13
   3   7 -13 2670.33 493.810  10
   3   7 -12 4144.16 602.194  13
   3   7 -12 4172.13 617.761  10
   3   7 -11 18269.5 1238.59  13
   3   7 -11 17451.5 1217.09  10
   3   7 -10 4173.98 610.990  13
   3   7  -9 2057.18 458.355  13
   3   7  -8 9410.54 921.750  13
   3   7  -7 38315.4 1826.93  13
   3   7  -7 37869.0 1773.23   9
   3   7  -6 2719.06 516.937  13
   3   7  -6 2623.56 488.626   9
   3   7  -5 3622.43 615.008  14
   3   7  -5 3784.97 598.815  13
   3   7  -5 3834.39 575.385   9
   3   7  -4 4083.99 642.168  14
   3   7  -3 14395.9 1169.52  14
   3   7  -3 13345.5 1139.68  12
   3   7  -2 56696.5 2312.02  12
   3   7  -1 31170.5 1721.80  12
   3   7   0 66832.2 2517.65  12
   3   7   1 31451.2 1722.09  12
   3   7   2 54935.9 2275.25  12
   3   7   3 14180.5 1169.46  12
   3   7   4 2893.88 556.262  12
   3   7   5 2999.08 545.563  12
   3  -7  -6 2350.61 531.430   7
   3   7   6 2002.00 481.577  12
   3  -7  -7 34932.8 1763.52   7
   3   7   7 34030.3 1774.55  12
   3  -7  -8 8062.19 866.757   7
   3   7   8 7785.02 859.951  12
   3  -7  -9 1502.58 388.099   7
   3   7   9 2130.91 471.576  12
   3  -7 -10 4744.79 658.551   7
   3   7  10 4730.82 672.218  12
   3  -7 -11 17566.5 1217.07   7
   3   7  11 16861.8 1187.28  12
   3  -7 -11 18146.6 1143.25   8
   3  -7 -12 3943.62 608.932   7
   3   7  12 4467.08 620.777  12
   3  -7 -12 3546.85 523.782   8
   3  -7 -13 2741.34 481.215   7
   3   7  13 3274.56 532.203  12
   3  -7 -13 2284.19 424.113   8
   3  -7 -14 569.253 294.912   7
   3  -7 -14 39.7432 175.358   8
   3  -7 -15 1694.34 368.466   7
   3  -7 -15 2645.11 424.545   8
   3  -7 -16 858.038 288.440   7
   3  -7 -16 1748.60 327.902   8
   3  -7 -17 113.271 157.341   8
   3   8 -15 3991.29 466.314  13
   3   8 -15 4825.08 495.963   9
   3   8 -14 192.101 193.240  13
   3   8 -14 103.596 174.557   9
   3   8 -13 11546.6 860.892  13
   3   8 -13 11129.0 825.288   9
   3   8 -12 4879.22 610.775  13
   3   8 -12 5478.45 625.274   9
   3   8 -11 11735.9 937.403  13
   3   8 -11 12428.6 944.456   9
   3   8 -10 67.1425 230.678  13
   3   8 -10 512.277 301.332   9
   3   8  -9 19.2476 219.741  13
   3   8  -9 781.299 333.886   9
   3   8  -8 9194.25 849.938   9
   3   8  -7 11989.8 990.662   9
   3   8  -6 13816.0 1051.34   9
   3   8  -5 18731.9 1312.26  12
   3   8  -5 17208.0 1181.58   9
   3   8  -4 20187.6 1364.67  12
   3   8  -4 20934.4 1297.84   9
   3   8  -3 5507.21 719.146  12
   3   8  -3 6168.78 707.247   9
   3   8  -2 1476.52 402.163  12
   3   8  -1 13497.3 1119.68  12
   3   8   0 17101.1 1241.34  12
   3   8   1 15157.0 1181.81  12
   3   8   2 2321.25 502.228  12
   3   8   3 5136.41 705.301  12
   3   8   4 20506.0 1355.22  12
   3  -8  -5 17266.1 1224.53   7
   3   8   5 20655.4 1346.46  12
   3  -8  -6 10739.9 965.715   7
   3   8   6 10913.2 992.031  12
   3  -8  -7 11898.1 1021.81   7
   3   8   7 11763.7 1002.53  12
   3  -8  -8 8880.75 883.706   7
   3   8   8 8786.52 849.802  12
   3  -8  -9 476.067 252.268   7
   3   8   9-22.8624 197.141  12
   3  -8 -10 286.545 273.682   7
   3   8  10 196.306 222.549  12
   3  -8 -11 11698.1 941.411   7
   3  -8 -12 4811.31 591.784   7
   3  -8 -12 5152.34 552.059   8
   3  -8 -13 10141.7 833.544   7
   3  -8 -13 10582.0 759.824   8
   3  -8 -14 17.8781 184.034   7
   3  -8 -14-47.5892 150.469   8
   3  -8 -15 3385.16 440.359   7
   3  -8 -15 4518.92 452.288   8
   3   9 -13 1165.31 258.288  12
   3   9 -13 2134.79 331.639   9
   3   9 -12 612.862 232.158  12
   3   9 -12 82.1921 172.083   9
   3   9 -11 3383.16 481.048  12
   3   9 -11 3717.11 475.758   9
   3   9 -10 1795.10 398.185  12
   3   9 -10 1356.58 312.823   9
   3   9  -9 3781.77 530.300  12
   3   9  -9 3706.68 498.146   9
   3   9  -8 1228.11 352.385  12
   3   9  -8 971.764 328.832   9
   3   9  -7 989.227 307.875  12
   3   9  -7 1292.44 351.024   9
   3   9  -6 10815.7 926.171  12
   3   9  -6 11108.0 910.521   9
   3   9  -5 451.651 255.697  12
   3   9  -5 711.416 309.095   9
   3   9  -4 2382.59 482.663  12
   3   9  -4 1628.79 366.367   9
   3   9  -3 555.764 288.805  12
   3   9  -3 696.042 321.840   9
   3   9  -2 1238.47 374.136  12
   3   9  -2 1089.99 353.057   9
   3   9  -1 20884.1 1316.72  12
   3   9  -1 20249.6 1215.16   9
   3   9   0 9960.39 905.902  12
   3   9   0 10735.4 888.319   9
   3   9   1 20502.5 1281.20  12
   3   9   2 793.204 266.166  12
   3   9   3 511.124 256.897  12
   3  -9  -4 2443.53 474.664   7
   3   9   4 2013.15 416.077  12
   3  -9  -5 325.828 213.935   7
   3   9   5 612.636 215.075  12
   3  -9  -6 8956.97 846.519   7
   3  -9  -7 1540.62 419.034   7
   3  -9  -8 1442.26 373.067   7
   3  -9  -9 2764.21 469.039   7
   3  -9 -10 1748.70 372.661   7
   3  -9 -11 2788.83 453.278   7
   3  -9 -12 317.512 208.745   7
   3  -9 -13 2015.11 351.743   7
   3  10  -9 4281.55 468.054  12
   3  10  -9 3728.37 430.747   9
   3  10  -8 14721.9 877.094  12
   3  10  -8 14410.3 858.905   9
   3  10  -7 3041.41 428.725  12
   3  10  -7 2586.71 395.994   9
   3  10  -6 1512.48 321.548  12
   3  10  -6 2765.26 435.735   9
   3  10  -5 684.953 226.788  12
   3  10  -5 1039.16 315.604   9
   3  10  -4 18620.3 1067.25  12
   3  10  -4 17899.0 1040.42   9
   3  10  -3 13083.2 908.218  12
   3  10  -3 11687.2 846.092   9
   3  10  -2 19081.6 1087.87  12
   3  10  -2 18829.9 1071.66   9
   3  10  -1 16564.8 1004.66   9
   3  10   0 1344.19 315.478   9
   3  10   1 16307.3 985.511   9
   3 -10  -3 12298.9 924.147   7
   3 -10  -4 18684.7 1124.35   7
   3 -10  -5 924.395 268.293   7
   3 -10  -6 2345.21 421.412   7
   3 -10  -7 2685.41 425.778   7
   3 -10  -8 13365.3 869.754   7
   3 -10  -9 3581.82 449.876   7
   3  11  -4 9305.28 619.062   9
   3  11  -3 892.542 229.769   9
   3  11  -2 33.6955 145.023   9
   3  11  -1 1653.03 283.591   9
   3 -11   0 33224.2 1286.79   7
   3  11   0 32555.3 1160.11   9
   3 -11  -1 1865.90 340.216   7
   3 -11  -2 57.0080 162.786   7
   3 -11  -3 698.887 220.709   7
   3 -11  -4 8389.66 640.958   7
   4   0   0-143.361 332.019  14
   4   0   1 56618.8 2234.41  14
   4   0  -1 58214.6 2313.18  14
   4   0  -2 150.991 195.668  14
   4   0  -3 503.505 282.050  14
   4   0  -4 21370.6 1427.91  14
   4   0  -5 4400.68 679.325  14
   4   0  -6 2677.54 543.933  14
   4   0  -7 11966.6 1083.44  14
   4   0  -8 23316.9 1511.28  14
   4   0   8 26726.8 1531.00  12
   4   0  -9-46.5435 230.545  14
   4   0   9 116.685 271.660  12
   4   0 -10-230.543 284.537  14
   4   0  10 444.219 307.174  12
   4   0 -11 23562.9 1506.39  14
   4   0 -12 9358.18 956.000  14
   4   0 -13 1592.47 432.190  14
   4   0 -14 26358.3 1498.52  14
   4   0 -15 40.1209 216.442  14
   4   0 -16-190.595 271.180  14
   4   0 -17 12999.9 899.862  14
   4   0 -18 6884.23 603.529  14
   4   1 -18 10527.0 696.766  14
   4   1 -18 9351.59 642.445  10
   4   1 -17 5787.23 591.345  14
   4   1 -17 6992.74 622.667  10
   4   1 -16 1296.03 337.875  14
   4   1 -16 1028.19 309.277  10
   4   1 -15 2574.41 473.897  14
   4   1 -15 2850.80 462.503  10
   4   1 -14 11975.4 1005.03  14
   4   1 -14 12383.9 956.212  10
   4   1 -13 3897.91 605.374  14
   4   1 -13 4250.37 566.350  10
   4   1 -12 15595.2 1206.37  14
   4   1 -12 15737.6 1133.88  10
   4   1 -11 43874.2 2038.21  14
   4   1 -11 48217.5 1986.01  10
   4   1 -10 4800.73 707.323  14
   4   1 -10 6034.86 720.131  10
   4   1  -9 8839.05 950.537  14
   4   1  -9 10420.8 950.493  10
   4   1  -8 20405.9 1429.37  14
   4   1  -7 18415.9 1354.25  14
   4   1  -6 1336.42 424.084  14
   4   1  -5 7665.62 893.465  14
   4   1  -4 1525.51 403.951  14
   4   1  -3 8139.41 899.283  14
   4   1  -2 25428.3 1551.33  14
   4   1  -1 393.684 273.051  14
   4   1   0 1898.99 430.410  14
   4   1   1 889.937 295.982  14
   4  -1  -1 300.216 242.837  14
   4   1   2 25915.5 1551.01  14
   4  -1  -2 25103.8 1513.91  14
   4   1   3 9209.42 918.166  14
   4  -1  -3 8587.84 913.441  14
   4   1   3 7502.03 826.566  12
   4  -1  -4 1123.65 400.319  14
   4   1   4 1182.30 368.635  12
   4  -1  -5 7373.06 866.371  14
   4   1   5 7703.66 854.560  12
   4  -1  -6 2131.10 492.724  14
   4   1   6 1805.87 431.633  12
   4  -1  -7 15137.9 1214.39  14
   4   1   7 17411.3 1264.21  12
   4  -1  -8 20057.8 1395.38  14
   4   1   8 20381.4 1376.15  12
   4  -1  -9 9312.23 977.801  14
   4   1   9 9795.61 961.316  12
   4  -1 -10 4577.42 689.552  14
   4   1  10 6049.28 777.946  12
   4  -1 -11 46203.1 2104.65  14
   4   1  11 44354.0 1989.88  12
   4  -1 -12 16568.5 1245.82  14
   4  -1 -13 3778.32 613.264  14
   4  -1 -14 12400.4 1034.38  14
   4  -1 -15 2242.46 459.820  14
   4  -1 -16 149.334 195.954  14
   4  -1 -17 6498.45 658.498  14
   4  -1 -18 7288.20 621.329  14
   4   2 -17 659.536 201.137  14
   4   2 -17 647.272 235.442  10
   4   2 -16 1046.78 298.334  14
   4   2 -16 568.659 208.138  10
   4   2 -15 1129.46 350.877  14
   4   2 -15 749.883 302.807  10
   4   2 -14 230.863 231.780  14
   4   2 -14 255.363 226.736  10
   4   2 -13 2407.41 475.286  14
   4   2 -13 2118.59 439.727  10
   4   2 -12 16423.1 1216.14  14
   4   2 -12 15777.4 1151.53  10
   4   2 -11 471.551 323.206  14
   4   2 -11 887.850 364.253  10
   4   2 -10 12496.5 1088.68  14
   4   2 -10 14968.6 1159.00  10
   4   2  -9 34050.1 1815.88  14
   4   2  -9 34761.7 1728.62  10
   4   2  -8 5648.86 776.513  14
   4   2  -8 5424.06 725.338  10
   4   2  -7 11053.6 1051.36  14
   4   2  -7 11669.5 1011.23  10
   4   2  -6 28697.0 1676.16  14
   4   2  -6 29811.9 1603.44  10
   4   2  -5 20214.9 1410.45  14
   4   2  -4 15410.8 1246.61  14
   4   2  -4 16319.0 1196.16  12
   4   2  -3 39965.0 1972.25  14
   4   2  -3 38318.1 1821.57  12
   4   2  -2 1618.24 437.143  14
   4   2  -2 1155.30 371.469  12
   4   2  -1 2725.03 555.520  14
   4   2  -1 3399.91 557.267  12
   4   2   0 19381.6 1439.35  14
   4   2   0 19026.6 1301.28  12
   4   2   1 3061.69 579.720  14
   4   2   1 2822.72 522.328  12
   4   2   2 1498.57 396.746  14
   4   2   2 2036.18 478.530  12
   4   2   3 39895.3 1938.65  14
   4  -2  -3 39528.3 1888.19  14
   4   2   3 39746.8 1902.40  12
   4  -2  -4 16387.9 1227.84  14
   4   2   4 16985.9 1289.53  14
   4   2   4 16201.1 1236.45  12
   4   2   5 18621.4 1328.99  14
   4  -2  -5 19344.8 1339.34  14
   4   2   5 17603.6 1288.72  12
   4  -2  -6 29139.3 1657.53  14
   4   2   6 29980.8 1693.39  12
   4  -2  -7 10966.9 1035.61  14
   4   2   7 11163.1 1031.17  12
   4  -2  -8 6162.79 799.242  14
   4   2   8 5464.05 728.909  12
   4  -2  -9 33914.5 1815.23  14
   4   2   9 34463.2 1783.60  12
   4  -2 -10 13805.2 1148.69  14
   4   2  10 14044.7 1155.80  12
   4  -2 -11 1400.87 435.165  14
   4   2  11 1084.43 480.342  12
   4  -2 -12 16270.3 1232.51  14
   4   2  12 15854.8 1202.99  12
   4  -2 -13 1853.54 468.769  14
   4  -2 -14 149.797 225.244  14
   4  -2 -15 559.899 267.370  14
   4  -2 -16 908.365 335.315  14
   4  -2 -17 484.176 232.874  14
   4   3 -17 4168.51 484.371  10
   4   3 -16 113.511 195.519  10
   4   3 -15 206.779 181.105  14
   4   3 -15 415.302 277.817  10
   4   3 -14 6143.34 670.314  14
   4   3 -14 5961.27 677.430  10
   4   3 -13 1611.56 393.088  14
   4   3 -13 1386.63 380.481  10
   4   3 -12 1627.50 405.031  14
   4   3 -12 1207.17 323.204  10
   4   3 -11 199.646 253.368  14
   4   3 -11 58.5840 257.099  10
   4   3 -10 15245.9 1187.29  14
   4   3 -10 11967.8 1042.73  10
   4   3  -9 2946.56 563.466  14
   4   3  -9 1612.55 434.947  10
   4   3  -8 8227.88 904.507  14
   4   3  -8 7511.02 820.118  12
   4   3  -8 8149.82 871.252  10
   4   3  -7 12063.1 1098.92  14
   4   3  -7 13127.7 1088.37  12
   4   3  -7 12253.8 1072.36  10
   4   3  -6 8938.11 944.519  14
   4   3  -6 9194.42 926.024  12
   4   3  -5 6339.75 805.627  14
   4   3  -5 6221.01 776.449  12
   4   3  -4 2255.97 493.112  14
   4   3  -4 1354.87 388.599  12
   4   3  -3 23966.6 1543.03  14
   4   3  -3 25161.3 1513.51  12
   4   3  -2 1485.66 465.460  14
   4   3  -2 835.849 377.169  12
   4   3  -1 6390.44 810.017  14
   4   3  -1 5870.79 734.084  12
   4   3   0 7837.92 901.047  14
   4   3   0 9389.69 938.531  12
   4   3   1 7025.91 868.315  14
   4   3   1 6673.38 809.203  12
   4   3   2 1009.42 404.429  14
   4   3   2 1361.36 376.967  12
   4   3   3 25066.3 1581.28  14
   4   3   3 23644.8 1495.06  12
   4   3   4 2235.21 543.610  14
   4   3   4 1839.27 462.927  12
   4  -3  -5 7081.15 821.256  14
   4   3   5 6703.91 822.990  12
   4  -3  -6 9606.95 946.797  14
   4   3   6 9635.08 983.509  12
   4  -3  -7 11939.7 1057.77  14
   4   3   7 12412.7 1102.03  12
   4  -3  -8 7474.14 873.509  14
   4   3   8 8036.02 904.207  12
   4  -3  -9 2602.09 540.087  14
   4   3   9 2090.04 502.699  12
   4  -3 -10 15261.8 1083.99   7
   4  -3 -10 12954.7 1112.96  14
   4   3  10 15647.1 1221.98  12
   4  -3 -11 140.019 240.105  14
   4   3  11 92.3434 289.466  12
   4  -3 -12 1452.86 424.977  14
   4   3  12 2395.40 543.261  12
   4  -3 -13 1510.10 392.134  14
   4  -3 -14 6685.79 747.052  14
   4  -3 -15 840.405 327.917  14
   4  -3 -16 238.768 190.210  14
   4  -3 -17 3072.06 445.188  14
   4   4 -16 1446.16 320.315  10
   4   4 -15 3915.96 471.376  12
   4   4 -15 4645.26 575.575  10
   4   4 -14 3011.47 447.158  14
   4   4 -14 3022.01 490.453  10
   4   4 -13 1155.61 328.430  14
   4   4 -13 864.214 326.229  10
   4   4 -12 10367.1 899.994  14
   4   4 -12 11814.2 977.269  10
   4   4 -11 567.508 237.762  14
   4   4 -11 967.765 378.634  10
   4   4 -10 6746.23 768.542  14
   4   4 -10 5826.86 736.206  10
   4   4  -9 7498.11 856.469  14
   4   4  -9 8017.80 855.227  10
   4   4  -8 3667.03 615.004  14
   4   4  -8 3104.24 563.364  12
   4   4  -8 3258.22 569.367  10
   4   4  -7 8805.40 943.249  14
   4   4  -7 6796.96 793.698  12
   4   4  -6 9133.45 950.915  14
   4   4  -6 9646.24 960.378  12
   4   4  -5 18716.6 1361.31  14
   4   4  -5 21706.2 1430.91  12
   4   4  -4 17628.5 1318.73  14
   4   4  -4 15761.9 1227.24  12
   4   4  -3 18110.5 1350.04  14
   4   4  -3 18474.0 1326.20  12
   4   4  -2 10567.0 1048.66  14
   4   4  -2 10772.3 1029.47  12
   4   4  -1 3357.16 642.273  14
   4   4  -1 2211.01 491.234  12
   4   4   0 14166.9 1196.17  14
   4   4   0 13582.8 1133.28  12
   4   4   1 3093.49 605.466  14
   4   4   1 2728.85 566.673  12
   4   4   2 11017.3 1069.89  14
   4   4   2 12221.1 1076.10  12
   4   4   3 20918.9 1454.67  14
   4   4   3 20542.7 1416.57  12
   4   4   4 15751.7 1264.93  12
   4   4   5 17237.3 1302.68  12
   4  -4  -6 11163.0 990.611  14
   4   4   6 9287.76 961.039  12
   4  -4  -7 9163.04 902.961  14
   4   4   7 7302.58 867.266  12
   4  -4  -8 3967.35 605.718  14
   4   4   8 3910.14 659.550  12
   4  -4  -9 7507.93 764.999   7
   4  -4  -9 7848.25 846.653  14
   4   4   9 7320.48 870.765  12
   4  -4 -10 6761.33 719.698   7
   4  -4 -10 5830.82 741.766  14
   4   4  10 6504.89 807.875  12
   4  -4 -11 466.098 242.019   7
   4  -4 -11 973.612 336.955  14
   4   4  11 312.191 351.052  12
   4  -4 -12 10114.9 907.868  14
   4   4  12 11895.1 1039.12  12
   4  -4 -13 914.426 338.121  14
   4  -4 -14 2797.78 478.427  14
   4  -4 -15 5591.64 609.179  14
   4  -4 -16 2129.13 381.144  14
   4   5 -15 1259.66 265.836  12
   4   5 -14 7942.21 680.117  12
   4   5 -13 1322.09 340.885  12
   4   5 -12 23041.6 1213.39  14
   4   5 -11 999.304 309.727  14
   4   5 -10 3612.37 543.476  14
   4   5 -10 4413.63 610.331  12
   4   5  -9 15805.6 1145.29  14
   4   5  -9 12272.8 1036.51  12
   4   5  -8 9594.21 928.781  14
   4   5  -8 10076.6 946.099  12
   4   5  -7 18604.8 1300.94  14
   4   5  -7 17777.9 1267.99  12
   4   5  -6 2613.47 509.010  14
   4   5  -6 3262.06 576.442  12
   4   5  -5 55175.1 2269.37  14
   4   5  -5 57562.0 2295.95  12
   4   5  -4 17855.0 1314.53  14
   4   5  -4 17488.9 1293.14  12
   4   5  -3 10259.7 1012.04  14
   4   5  -3 10167.1 1008.18  12
   4   5  -2 1496.91 484.455  14
   4   5  -2 2083.41 471.791  12
   4   5  -1 29862.7 1726.12  14
   4   5  -1 29751.7 1685.15  12
   4   5   0 6494.14 838.510  14
   4   5   0 5868.21 766.987  12
   4   5   1 29454.7 1710.64  14
   4   5   1 29663.4 1683.08  12
   4   5   2 1106.50 409.670  14
   4   5   2 1472.84 374.320  12
   4   5   3 9188.47 955.735  12
   4   5   4 18610.4 1339.17  12
   4   5   5 59304.9 2368.44  12
   4   5   6 2410.84 524.602  12
   4  -5  -7 18241.7 1172.75   7
   4   5   7 17443.0 1284.64  12
   4  -5  -8 9248.72 844.371   7
   4  -5  -8 9154.32 866.460  14
   4   5   8 10245.6 994.974  12
   4  -5  -9 14121.6 1016.78   7
   4  -5  -9 14423.8 1074.20  14
   4   5   9 14283.2 1151.62  12
   4  -5 -10 3009.56 499.007   7
   4  -5 -10 4295.12 605.715  14
   4   5  10 3958.14 651.227  12
   4  -5 -11 1119.99 341.251   7
   4  -5 -11 1230.19 382.164  14
   4   5  11 1301.78 444.557  12
   4  -5 -12 20961.8 1177.33   7
   4  -5 -12 20292.3 1205.45  14
   4   5  12 20720.2 1257.10  12
   4  -5 -13 962.543 280.870  14
   4  -5 -14 7466.33 680.347  14
   4  -5 -15 1172.80 299.720  14
   4   6 -14 1736.47 322.515  12
   4   6 -13 9774.78 747.575  12
   4   6 -12 8047.65 723.786  12
   4   6 -11 350.615 243.462  12
   4   6 -10 1543.69 387.770  12
   4   6  -9 9837.73 847.935  14
   4   6  -9 9856.17 891.986  12
   4   6  -8 28.1179 223.527  14
   4   6  -8 97.8093 241.761  12
   4   6  -7 5554.07 702.630  14
   4   6  -7 5329.38 689.687  12
   4   6  -6 20269.1 1319.30  14
   4   6  -6 20860.6 1341.18  12
   4   6  -5 33434.9 1706.74  14
   4   6  -5 33553.0 1726.35  12
   4   6  -4 4660.85 686.254  14
   4   6  -4 3468.85 597.234  12
   4   6  -3 2675.33 546.781  14
   4   6  -3 2353.63 514.821  12
   4   6  -2 26364.3 1576.60  14
   4   6  -2 28675.6 1627.37  12
   4   6  -1 20799.6 1404.44  14
   4   6  -1 21458.0 1412.32  12
   4   6   0 152.285 315.865  12
   4   6   1 22086.3 1439.71  12
   4   6   2 27148.4 1584.81  12
   4   6   3 1575.65 467.052  12
   4   6   4 3359.19 564.869  12
   4  -6  -5 36308.6 1622.93   7
   4   6   5 34584.7 1758.18  12
   4  -6  -6 21120.4 1240.03   7
   4   6   6 17323.1 1238.63  12
   4  -6  -7 5649.86 654.677   7
   4   6   7 5513.63 719.300  12
   4  -6  -8 496.958 266.160   7
   4   6   8 413.700 311.745  12
   4  -6  -9 7712.78 744.349   7
   4   6   9 10127.8 911.091  12
   4  -6 -10 1967.12 398.747   7
   4   6  10 1405.83 394.006  12
   4  -6 -11 142.072 190.055   7
   4  -6 -11 443.357 196.661  14
   4   6  11 348.094 262.956  12
   4  -6 -12 6764.11 631.784   7
   4  -6 -12 8138.15 694.038  14
   4   6  12 8067.90 743.129  12
   4  -6 -13 9586.57 711.689  14
   4  -6 -14 1146.35 256.150  14
   4   7 -12 418.833 164.549  12
   4   7 -11 763.113 285.352  12
   4   7 -10 22462.1 1191.44  12
   4   7  -9 1643.08 386.443  12
   4   7  -8 119.183 228.969  12
   4   7  -7 1940.14 417.122  12
   4   7  -6 5893.10 709.957  12
   4   7  -5 3652.48 579.759  12
   4   7  -4 946.931 354.899  12
   4   7  -3 11547.4 996.230  12
   4   7  -2 7167.78 801.256  12
   4   7  -1 5969.72 721.585  12
   4   7   0 8018.45 840.131  12
   4   7   1 6630.81 773.350  12
   4   7   2 6800.26 762.093  12
   4   7   3 12005.2 1016.40  12
   4  -7  -4 1824.61 377.985   7
   4   7   4 1077.68 391.828  12
   4  -7  -5 5107.05 596.238   7
   4   7   5 3525.37 561.788  12
   4  -7  -6 5172.93 589.396   7
   4   7   6 5227.00 663.831  12
   4  -7  -7 1495.65 336.509   7
   4   7   7 1235.47 365.832  12
   4  -7  -8-157.432 201.357   7
   4   7   8 481.257 294.340  12
   4  -7  -9 1880.21 373.609   7
   4   7   9 2798.09 474.502  12
   4  -7 -10 19666.5 1043.51   7
   4   7  10 23799.3 1206.97  12
   4  -7 -11 519.383 200.792   7
   4   7  11 1027.91 300.984  12
   4  -7 -12 813.949 268.910   7
   4   8  -9 785.597 250.282  12
   4   8  -8 10906.6 806.693  12
   4   8  -7 1369.99 307.615  12
   4   8  -6 6266.19 672.507  12
   4   8  -5 313.998 226.824  12
   4   8  -4 561.535 254.010  12
   4   8  -3 4930.69 609.626  12
   4   8  -2 1465.16 363.489  12
   4   8  -1 950.717 322.983  12
   4   8   0 153.289 255.697  12
   4   8   1 1423.28 372.030  12
   4  -8  -2 780.703 226.293   7
   4   8   2 980.010 325.100  12
   4  -8  -3 5568.23 560.142   7
   4   8   3 5620.60 649.798  12
   4  -8  -4 1071.46 281.804   7
   4   8   4 1144.25 343.670  12
   4  -8  -5 293.223 210.374   7
   4   8   5 708.468 303.207  12
   4  -8  -6 6665.90 611.072   7
   4   8   6 5592.20 623.042  12
   4  -8  -7 2194.67 361.157   7
   4   8   7 1741.37 379.549  12
   4  -8  -8 9647.04 693.562   7
   4   8   8 9967.30 742.841  12
   4  -8  -9 513.783 206.208   7
   4   8   9 769.026 266.596  12
   4   9  -5 2562.72 368.900  12
   4   9  -4 8162.51 655.736  12
   4   9  -3 3636.56 456.791  12
   4   9  -2 397.195 194.514  12
   4   9  -1 4694.93 527.415  12
   4   9   0 2255.67 370.002  12
   4   9   1 4414.59 510.608  12
   4  -9  -2 560.112 193.133   7
   4   9   2 567.381 244.280  12
   4  -9  -3 3978.86 424.483   7
   4   9   3 4919.62 521.162  12
   4  -9  -4 8903.99 611.962   7
   4   9   4 9182.62 677.322  12
   4  -9  -5 3386.59 389.709   7
   4   9   5 4328.65 458.192  12
   5   0   0-250.650 259.274  14
   5   0  -1 21088.6 1287.78  14
   5   0  -2 2935.72 504.535  14
   5   0  -3 1855.61 431.935  14
   5   0  -4 960.096 341.178  14
   5   0  -5-417.738 330.377  14
   5   0  -6 8876.23 847.632  14
   5   0  -7 6866.78 740.017  14
   5   0  -8 587.301 252.996  14
   5   0  -9 88.8798 214.370  14
   5   0 -10 15721.0 1011.62  14
   5   0 -11 1810.05 353.527  14
   5   0 -12 2003.76 368.360  14
   5   1 -12 822.554 258.048  14
   5   1 -11 926.299 271.866  14
   5   1 -10 1246.97 334.487  14
   5   1  -9 723.229 308.975  14
   5   1  -8 3200.62 502.801  14
   5   1  -7 887.042 339.181  14
   5   1  -6 17994.9 1194.57  14
   5   1  -5 7557.21 796.454  14
   5   1  -4 14356.0 1073.46  14
   5   1  -3 1066.42 347.715  14
   5   1  -2 900.270 370.345  14
   5   1  -1 3176.24 522.111  14
   5   1   0 1484.58 390.198  14
   5   1   1 4192.63 586.210  14
   5   1   2 888.596 281.234  14
   5  -1  -2 846.270 308.771  14
   5  -1  -3 678.638 260.659  14
   5  -1  -4 14845.6 1062.93  14
   5  -1  -5 6703.66 729.796  14
   5  -1  -6 18952.3 1190.07  14
   5  -1  -7 624.345 237.317  14
   5  -1  -8 3033.93 491.013  14
   5  -1  -9 1407.41 380.699  14
   5  -1 -10 1449.98 344.046  14
   5  -1 -11 1266.72 292.735  14
   5  -1 -12 434.782 207.531  14
   5   2 -11 4176.89 506.937  14
   5   2 -10 3631.62 508.328  14
   5   2  -9 2638.43 459.390  14
   5   2  -8 4911.26 625.076  14
   5   2  -7 5894.22 689.000  14
   5   2  -6 11717.9 961.042  14
   5   2  -5 8636.35 848.512  14
   5   2  -4 961.076 346.779  14
   5   2  -3 1294.85 358.448  14
   5   2  -2 25273.8 1440.25  14
   5   2  -1 1587.50 405.469  14
   5   2   0 2136.07 426.374  14
   5   2   1 1117.84 390.405  14
   5   2   2 25157.3 1394.18  14
   5   2   4 1185.57 380.751  12
   5  -2  -5 9063.02 796.195  14
   5   2   5 8616.72 781.860  12
   5  -2  -6 10124.4 828.053  14
   5   2   6 11436.8 878.145  12
   5  -2  -7 4782.16 575.105  14
   5   2   7 5856.27 635.519  12
   5  -2  -8 5025.10 591.446  14
   5   2   8 6310.10 657.922  12
   5  -2  -9 2810.53 434.958  14
   5  -2 -10 3368.90 453.151  14
   5  -2 -11 4450.61 501.629  14
   5   3 -10 7553.54 653.636  14
   5   3  -9 767.775 263.100  14
   5   3  -8 2328.15 412.161  14
   5   3  -7 3064.18 511.730  14
   5   3  -6 20505.6 1235.02  14
   5   3  -5 3039.92 528.290  14
   5   3  -4 2940.41 518.798  14
   5   3  -3 22599.1 1352.40  14
   5   3  -2 9237.88 883.502  14
   5   3  -2 9875.46 807.634  12
   5   3  -1 13290.2 1043.80  14
   5   3  -1 12932.8 940.262  12
   5   3   0 29100.7 1515.05  14
   5   3   0 32125.4 1495.44  12
   5   3   1 12597.4 1004.44  14
   5   3   1 14424.1 1018.09  12
   5   3   2 9955.58 851.556  12
   5   3   3 22329.5 1252.33  12
   5   3   4 2361.90 441.803  12
   5   3   5 3159.98 495.323  12
   5   3   6 21700.8 1190.30  12
   5  -3  -7 2745.95 418.618  14
   5   3   7 3971.91 560.052  12
   5  -3  -8 2233.96 377.066  14
   5   3   8 3329.35 487.738  12
   5  -3  -9 994.434 262.730  14
   5   3   9 844.307 289.871  12
   5  -3 -10 7671.68 621.527  14
   5   4  -9 4603.49 505.994  14
   5   4  -8 11932.3 845.235  14
   5   4  -7 22132.4 1184.45  14
   5   4  -6 7936.44 741.055  14
   5   4  -6 8280.51 672.088  12
   5   4  -5 7759.65 756.686  14
   5   4  -5 7580.76 675.805  12
   5   4  -4 5576.47 675.230  14
   5   4  -4 5756.57 606.423  12
   5   4  -3 3391.98 563.512  14
   5   4  -3 2640.36 433.389  12
   5   4  -2 386.070 291.905  14
   5   4  -2 194.706 197.277  12
   5   4  -1 6652.87 731.512  14
   5   4  -1 6376.51 658.362  12
   5   4   0 792.850 282.499  12
   5   4   1 7245.21 711.161  12
   5   4   2 766.493 295.148  12
   5   4   3 2233.14 431.390  12
   5   4   4 6086.26 655.982  12
   5   4   5 7481.23 723.533  12
   5   4   6 8812.71 749.689  12
   5   4   7 22223.6 1142.04  12
   5   4   8 13161.1 862.884  12
   5   4   9 6139.56 594.642  12
   5   5  -7 3967.94 475.064  14
   5   5  -7 3473.92 409.120  12
   5   5  -6 5151.92 573.221  14
   5   5  -6 4887.46 497.489  12
   5   5  -5-291.511 234.216  12
   5   5  -4 5080.39 551.292  12
   5   5  -3 1203.38 297.962  12
   5   5  -2 2116.63 392.621  12
   5   5  -1 3978.69 508.869  12
   5   5   0 2421.46 404.377  12
   5   5   1 3774.05 505.268  12
   5   5   2 1764.53 377.269  12
   5   5   3 1505.20 343.467  12
   5   5   4 5357.64 589.985  12
   5   5   5 867.802 315.314  12
   5   5   6 6197.43 608.016  12
   5   5   7 4646.27 518.955  12
   5   6  -3 37.2769 189.958  12
   5   6  -2 632.780 231.729  12
   5   6  -1 163.155 163.184  12
   5   6   0 866.895 283.303  12
   5   6   1 249.696 168.232  12
   5   6   2 1122.13 291.711  12
   5   6   3 200.714 170.913  12
   0   0   0    0.00    0.00   0

TITL 201804211 in P2(1)2(1)2(1) 
REM P2(1)2(1)2(1) (#19 in standard setting)
CELL 1.54184   4.766927  11.040917  21.633399  90.0000  90.0000  90.0000
ZERR    3.00   0.000203   0.000499   0.000885   0.0000   0.0000   0.0000
LATT -1
SYMM -x+1/2,-y, z+1/2 
SYMM -x, y+1/2,-z+1/2 
SYMM  x+1/2,-y+1/2,-z 
SFAC C H N O
UNIT 45.00 45.00 6.00 9.00
TREF
HKLF 4
END
