# Supplementary material for: Investigation of 8-Aza-7-Deaza Purine Nucleoside Derivatives
Source: Molecules. 2019 Mar 11;24(5):983. doi: 10.3390/molecules24050983 (PMC6429420; doi:10.3390/molecules24050983)
Supplement: Supplementary file 1 [file molecules-24-00983-s001.zip › molecules-460200 proof supple/supplementory materials Dr. An/cpd 7-Crystallographic information/201804211.ins]

TITL 201804211 in P212121 #19
REM reset to P212121 #19
CELL 1.54184 4.766927 11.040917 21.633399 90 90 90
ZERR 4 0.000203 0.000499 0.000885 0 0 0
LATT -1
SYMM 0.5-X,-Y,0.5+Z
SYMM 0.5+X,0.5-Y,-Z
SYMM -X,0.5+Y,0.5-Z
SFAC C H N O
UNIT 40 52 20 20
EQIV $1 -0.5+X,1.5-Y,1-Z
EQIV $2 1-X,0.5+Y,0.5-Z
EQIV $3 -X,0.5+Y,0.5-Z
EQIV $4 1+X,+Y,+Z
EQIV $5 -0.5+X,0.5-Y,1-Z
EQIV $6 -1+X,1+Y,+Z

L.S. 4 0 0
PLAN  20
SIZE 0.1 0.11 0.15
MPLA C1' C3' C4' O1
MPLA C1' C2' C3'
MPLA N1 C2 N3 C4 C5 C6 C7 N8 N9
HTAB N1 O5_$1
HTAB O3 O4_$2
HTAB N4 O3_$3
HTAB O2 N3_$4
HTAB O4 O5_$5
HTAB N4 O5_$1
HTAB N4 O4_$6
BOND $h
conf 
fmap 2
acta 
WGHT 0.0496 0.0748
FVAR 9.41604
REM <olex2.extras>
REM <HklSrc "%.\\201804211.hkl">
REM </olex2.extras>

C1'   1     0.46631  0.24808  0.34222  11.00000  0.02011  0.01879  0.02618 =
 -0.00147 -0.00315 -0.00021 
AFIX 13
H1'   2     0.34008  0.29094  0.31394  11.00000 -1.20000 
AFIX 0
C2    1     0.08320  0.58210  0.40355  11.00000  0.02289  0.01898  0.02609 =
 0.00179  0.00183  0.00082 
C2'   1     0.75472  0.23554  0.31247  11.00000  0.02054  0.02191  0.02469 =
 0.00018 -0.00091  0.00001 
AFIX 13
H2'   2     0.89261  0.20994  0.34342  11.00000 -1.20000 
AFIX 0
C3'   1     0.69882  0.13329  0.26741  11.00000  0.02442  0.02416  0.02698 =
 -0.00431 -0.00091  0.00538 
AFIX 13
H3'   2     0.87241  0.09313  0.25441  11.00000 -1.20000 
AFIX 0
C4    1     0.35434  0.41864  0.41410  11.00000  0.02032  0.01712  0.02266 =
 0.00084  0.00327 -0.00128 
C4'   1     0.51326  0.04984  0.30594  11.00000  0.02654  0.02154  0.02841 =
 -0.00588 -0.00348  0.00231 
AFIX 13
H4'   2     0.37350  0.01208  0.27888  11.00000 -1.20000 
AFIX 0
C5    1     0.48123  0.45881  0.46825  11.00000  0.02516  0.01997  0.02278 =
 0.00241  0.00024 -0.00203 
C5'   1     0.66879 -0.04813  0.34050  11.00000  0.03807  0.02623  0.04235 =
 0.00536  0.00256  0.00763 
AFIX 23
H5'a  2     0.78715 -0.09227  0.31182  11.00000 -1.20000 
H5'b  2     0.78918 -0.01109  0.37131  11.00000 -1.20000 
AFIX 0
C6    1     0.41438  0.57616  0.49020  11.00000  0.02749  0.01968  0.02324 =
 -0.00101  0.00253 -0.00485 
C7    1     0.67926  0.36857  0.48380  11.00000  0.02830  0.02616  0.02360 =
 0.00256 -0.00646  0.00013 
AFIX 43
H7    2     0.79457  0.37157  0.51845  11.00000 -1.20000 
AFIX 0
N1    3     0.20611  0.63114  0.45541  11.00000  0.03286  0.01658  0.02843 =
 -0.00429  0.00096  0.00375 
AFIX 43
H1    2     0.14920  0.70140  0.46714  11.00000 -1.20000 
AFIX 0
N3    3     0.15188  0.47512  0.38052  11.00000  0.02126  0.01960  0.02514 =
 -0.00060 -0.00070 -0.00013 
N4    3    -0.11345  0.65078  0.37703  11.00000  0.03400  0.02604  0.03544 =
 -0.00568 -0.00673  0.00992 
AFIX 93
H4a   2    -0.19814  0.62571  0.34435  11.00000 -1.20000 
H4b   2    -0.15542  0.72009  0.39264  11.00000 -1.20000 
AFIX 0
N8    3     0.68041  0.28029  0.44346  11.00000  0.02876  0.02464  0.02675 =
 0.00334 -0.00371  0.00446 
N9    3     0.47613  0.31090  0.40047  11.00000  0.02271  0.01924  0.02569 =
 -0.00083 -0.00063  0.00474 
O1    4     0.37002  0.12671  0.35048  11.00000  0.02598  0.01916  0.04139 =
 -0.00502  0.00774 -0.00263 
O2    4     0.84430  0.34364  0.28364  11.00000  0.02990  0.02877  0.02978 =
 0.00238 -0.00426 -0.00733 
AFIX 147
H2    2     0.92765  0.38586  0.30884  11.00000 -1.50000 
AFIX 0
O3    4     0.53813  0.17334  0.21623  11.00000  0.03999  0.03051  0.02599 =
 0.00219 -0.00690 -0.00495 
AFIX 147
H3    2     0.62481  0.22609  0.19759  11.00000 -1.50000 
AFIX 0
O4    4     0.48219 -0.13091  0.37023  11.00000  0.05225  0.02481  0.04468 =
 0.00107  0.01332  0.00600 
AFIX 147
H4    2     0.39331 -0.09523  0.39709  11.00000 -1.50000 
AFIX 0
O5    4     0.52393  0.63103  0.53421  11.00000  0.04408  0.02417  0.02835 =
 -0.00442 -0.00720 -0.00446 
HKLF 4

END
