# Supplementary material for: Investigation of 8-Aza-7-Deaza Purine Nucleoside Derivatives
Source: Molecules. 2019 Mar 11;24(5):983. doi: 10.3390/molecules24050983 (PMC6429420; doi:10.3390/molecules24050983)
Supplement: Supplementary file 1 [file molecules-24-00983-s001.zip › molecules-460200 proof supple/supplementory materials Dr. An/cpd 7-Crystallographic information/201804211.lst]

 +++++++++++++++++++++++++++++++++++++++++++++++++++++++++++++++++++
 +  SHELXL -  CRYSTAL STRUCTURE REFINEMENT  -   MULTI-CPU VERSION  +
 +  Copyright(C) George M. Sheldrick 1993-2014     Version 2014/7  +
 +  201804211                  started at 09:32:46 on 10-Apr-2018  +
 +++++++++++++++++++++++++++++++++++++++++++++++++++++++++++++++++++

 Command line parameters: 201804211 -a50000 -b3000 -c624 -t4

 -a sets the approximate maximum number of atoms including hydrogens.
 -b sets the maximum number of full-matrix parameters (leave unchanged for
 CGLS). For example -b9000 allows refinement of 1000 anisotropic atoms or
 3000 with BLOC 1. For a 32-bit version, -b times the square root of the
 number of threads should not exceed about 65500. -c sets the reflection
 buffer size. This depends on the CPU cache size but will rarely need
 changing. -t sets the number of threads, otherwise the multi-CPU version
 sets this equal to the number of available CPUs. For optimal performance
 on systems with hyperthreading, usually the hyperthreading should be
 switched off or -t used to halve the number of threads; e.g. -t4 rather
 than -t8 for an Intel i7 processor.

 Running  4 threads on  4 processors

 TITL 201804211 in P212121 #19
 REM reset to P212121 #19
 CELL 1.54184 4.766927 11.040917 21.633399 90 90 90
 ZERR 4 0.000203 0.000499 0.000885 0 0 0
 LATT -1
 SYMM 0.5-X,-Y,0.5+Z
 SYMM 0.5+X,0.5-Y,-Z
 SYMM -X,0.5+Y,0.5-Z
 SFAC C H N O
 UNIT 40 52 20 20

 V =     1138.59     F(000) =     592.0     Mu =   1.16 mm-1      Cell Wt =     1133.01    Rho =  1.652

 EQIV $1 -0.5+X,1.5-Y,1-Z
 EQIV $2 1-X,0.5+Y,0.5-Z
 EQIV $3 -X,0.5+Y,0.5-Z
 EQIV $4 1+X,+Y,+Z
 EQIV $5 -0.5+X,0.5-Y,1-Z
 EQIV $6 -1+X,1+Y,+Z
  
 L.S. 4 0 0
 PLAN  20
 SIZE 0.1 0.11 0.15
 MPLA C1' C3' C4' O1
 MPLA C1' C2' C3'
 MPLA N1 C2 N3 C4 C5 C6 C7 N8 N9
 HTAB N1 O5_$1
 HTAB O3 O4_$2
 HTAB N4 O3_$3
 HTAB O2 N3_$4
 HTAB O4 O5_$5
 HTAB N4 O5_$1
 HTAB N4 O4_$6
 BOND $h
 conf
 fmap 2
 acta
 WGHT 0.0496 0.0748
 FVAR 9.41604
 REM <olex2.extras>
 REM <HklSrc "%.\\201804211.hkl">
 REM </olex2.extras>
  
 C1'   1     0.46631  0.24808  0.34222  11.00000  0.02011  0.01879  0.02618 =
  -0.00147 -0.00315 -0.00021
 AFIX 13
 H1'   2     0.34008  0.29094  0.31394  11.00000 -1.20000
 AFIX 0
 C2    1     0.08320  0.58210  0.40355  11.00000  0.02289  0.01898  0.02609 =
  0.00179  0.00183  0.00082
 C2'   1     0.75472  0.23554  0.31247  11.00000  0.02054  0.02191  0.02469 =
  0.00018 -0.00091  0.00001
 AFIX 13
 H2'   2     0.89261  0.20994  0.34342  11.00000 -1.20000
 AFIX 0
 C3'   1     0.69882  0.13329  0.26741  11.00000  0.02442  0.02416  0.02698 =
  -0.00431 -0.00091  0.00538
 AFIX 13
 H3'   2     0.87241  0.09313  0.25441  11.00000 -1.20000
 AFIX 0
 C4    1     0.35434  0.41864  0.41410  11.00000  0.02032  0.01712  0.02266 =
  0.00084  0.00327 -0.00128
 C4'   1     0.51326  0.04984  0.30594  11.00000  0.02654  0.02154  0.02841 =
  -0.00588 -0.00348  0.00231
 AFIX 13
 H4'   2     0.37350  0.01208  0.27888  11.00000 -1.20000
 AFIX 0
 C5    1     0.48123  0.45881  0.46825  11.00000  0.02516  0.01997  0.02278 =
  0.00241  0.00024 -0.00203
 C5'   1     0.66879 -0.04813  0.34050  11.00000  0.03807  0.02623  0.04235 =
  0.00536  0.00256  0.00763
 AFIX 23
 H5'a  2     0.78715 -0.09227  0.31182  11.00000 -1.20000
 H5'b  2     0.78918 -0.01109  0.37131  11.00000 -1.20000
 AFIX 0
 C6    1     0.41438  0.57616  0.49020  11.00000  0.02749  0.01968  0.02324 =
  -0.00101  0.00253 -0.00485
 C7    1     0.67926  0.36857  0.48380  11.00000  0.02830  0.02616  0.02360 =
  0.00256 -0.00646  0.00013
 AFIX 43
 H7    2     0.79457  0.37157  0.51845  11.00000 -1.20000
 AFIX 0
 N1    3     0.20611  0.63114  0.45541  11.00000  0.03286  0.01658  0.02843 =
  -0.00429  0.00096  0.00375
 AFIX 43
 H1    2     0.14920  0.70140  0.46714  11.00000 -1.20000
 AFIX 0
 N3    3     0.15188  0.47512  0.38052  11.00000  0.02126  0.01960  0.02514 =
  -0.00060 -0.00070 -0.00013
 N4    3    -0.11345  0.65078  0.37703  11.00000  0.03400  0.02604  0.03544 =
  -0.00568 -0.00673  0.00992
 AFIX 93
 H4a   2    -0.19814  0.62571  0.34435  11.00000 -1.20000
 H4b   2    -0.15542  0.72009  0.39264  11.00000 -1.20000
 AFIX 0
 N8    3     0.68041  0.28029  0.44346  11.00000  0.02876  0.02464  0.02675 =
  0.00334 -0.00371  0.00446
 N9    3     0.47613  0.31090  0.40047  11.00000  0.02271  0.01924  0.02569 =
  -0.00083 -0.00063  0.00474
 O1    4     0.37002  0.12671  0.35048  11.00000  0.02598  0.01916  0.04139 =
  -0.00502  0.00774 -0.00263
 O2    4     0.84430  0.34364  0.28364  11.00000  0.02990  0.02877  0.02978 =
  0.00238 -0.00426 -0.00733
 AFIX 147
 H2    2     0.92765  0.38586  0.30884  11.00000 -1.50000
 AFIX 0
 O3    4     0.53813  0.17334  0.21623  11.00000  0.03999  0.03051  0.02599 =
  0.00219 -0.00690 -0.00495
 AFIX 147
 H3    2     0.62481  0.22609  0.19759  11.00000 -1.50000
 AFIX 0
 O4    4     0.48219 -0.13091  0.37023  11.00000  0.05225  0.02481  0.04468 =
  0.00107  0.01332  0.00600
 AFIX 147
 H4    2     0.39331 -0.09523  0.39709  11.00000 -1.50000
 AFIX 0
 O5    4     0.52393  0.63103  0.53421  11.00000  0.04408  0.02417  0.02835 =
  -0.00442 -0.00720 -0.00446
 HKLF 4


 Covalent radii and connectivity table for  201804211 in P212121 #19                                                   
 C    0.770
 H    0.320
 N    0.700
 O    0.660

 C1' - O1 N9 C2'
 C2 - N3 N4 N1
 C2' - O2 C3' C1'
 C3' - O3 C2' C4'
 C4 - N9 N3 C5
 C4' - O1 C5' C3'
 C5 - C4 C7 C6
 C5' - O4 C4'
 C6 - O5 N1 C5
 C7 - N8 C5
 N1 - C2 C6
 N3 - C2 C4
 N4 - C2
 N8 - C7 N9
 N9 - C4 N8 C1'
 O1 - C1' C4'
 O2 - C2'
 O3 - C3'
 O4 - C5'
 O5 - C6


 Operators for generating equivalent atoms:

 $1   x-1/2, -y+3/2, -z+1
 $2   -x+1, y+1/2, -z+1/2
 $3   -x, y+1/2, -z+1/2
 $4   x+1, y, z
 $5   x-1/2, -y+1/2, -z+1
 $6   x-1, y+1, z


    4126  Reflections read, of which    26  rejected

  -3 =< h =<  5,    -13 =< k =< 13,    -25 =< l =< 25,   Max. 2-theta =  134.14

       0  Systematic absence violations


 Inconsistent equivalents etc.

   h   k   l      Fo^2   Sigma(Fo^2)  N  Esd of mean(Fo^2)

   1   0  16     2402.47    370.12    2   2042.96
   0   1  16      118.05     67.08    2    686.50

       2  Inconsistent equivalents

    2032  Unique reflections, of which      0  suppressed

 R(int) = 0.0304     R(sigma) = 0.0405      Friedel opposites not merged

 Maximum memory for data reduction =     2697 /    20145


 Number of data for d > 0.837A (CIF: max) and d > 0.837A (CIF: full)
 (ignoring systematic absences):
 Unique reflections found (point group)       2032    2031
 Unique reflections possible (point group)    2040    2038
 Unique reflections found (Laue group)        1227    1227
 Unique reflections possible (Laue group)     1229    1228
 Unique Friedel pairs found                    805     804
 Unique Friedel pairs possible                 811     810


 Default effective X-H and X-D distances for T =   20.0C 
 AFIX m =    1     2     3     4   4[N]  3[N]  15[B]  8[O]   9   9[N]   16
 d(X-H) =  0.98  0.97  0.96  0.93  0.86  0.89  1.10  0.82  0.93  0.86  0.93

 Note that these distances are chosen to give the best fit to the X-ray data
 and so avoid the introduction of systematic error.  The true internuclear
 distances are longer and do not vary with temperature!  The apparent
 variation with temperature is caused by libration.


 Least-squares cycle   1   Maximum vector length =  623   Memory required =     3199 /   274687

 wR2 = 0.0924 before cycle   1 for    2032 data and    184 /    184 parameters

 GooF = S =     1.036;     Restrained GooF =      1.036 for       0 restraints

 Weight = 1 / [ sigma^2(Fo^2) + ( 0.0496 * P )^2 +   0.07 * P ]   where  P = ( Max ( Fo^2, 0 ) + 2 * Fc^2 ) / 3


     N      value        esd    shift/esd  parameter

     1     9.41606     0.02858     0.001    OSF

 Mean shift/esd =   0.004  Maximum =    -0.036 for   z  O5       

 Max. shift = 0.000 A for H1'      Max. dU = 0.000 for N4          


 Least-squares cycle   2   Maximum vector length =  623   Memory required =     3199 /   274687

 wR2 = 0.0924 before cycle   2 for    2032 data and    184 /    184 parameters

 GooF = S =     1.036;     Restrained GooF =      1.036 for       0 restraints

 Weight = 1 / [ sigma^2(Fo^2) + ( 0.0496 * P )^2 +   0.07 * P ]   where  P = ( Max ( Fo^2, 0 ) + 2 * Fc^2 ) / 3


     N      value        esd    shift/esd  parameter

     1     9.41604     0.02858    -0.001    OSF

 Mean shift/esd =   0.001  Maximum =    -0.012 for   z  O5       

 Max. shift = 0.000 A for O5      Max. dU = 0.000 for N8           


 Least-squares cycle   3   Maximum vector length =  623   Memory required =     3199 /   274687

 wR2 = 0.0924 before cycle   3 for    2032 data and    184 /    184 parameters

 GooF = S =     1.036;     Restrained GooF =      1.036 for       0 restraints

 Weight = 1 / [ sigma^2(Fo^2) + ( 0.0496 * P )^2 +   0.07 * P ]   where  P = ( Max ( Fo^2, 0 ) + 2 * Fc^2 ) / 3


     N      value        esd    shift/esd  parameter

     1     9.41604     0.02858     0.000    OSF

 Mean shift/esd =   0.000  Maximum =     0.001 for  U22 C5       

 Max. shift = 0.000 A for H4      Max. dU = 0.000 for C5           


 Least-squares cycle   4   Maximum vector length =  623   Memory required =     3199 /   274687

 wR2 = 0.0924 before cycle   4 for    2032 data and    184 /    184 parameters

 GooF = S =     1.036;     Restrained GooF =      1.036 for       0 restraints

 Weight = 1 / [ sigma^2(Fo^2) + ( 0.0496 * P )^2 +   0.07 * P ]   where  P = ( Max ( Fo^2, 0 ) + 2 * Fc^2 ) / 3


     N      value        esd    shift/esd  parameter

     1     9.41604     0.02859     0.000    OSF

 Mean shift/esd =   0.000  Maximum =     0.000 for  U33 C4       

 Max. shift = 0.000 A for H4      Max. dU = 0.000 for C6           

 No correlation matrix elements larger than  0.500


 Idealized hydrogen atom generation before cycle   5

 Name     x       y       z    AFIX  d(X-H)  shift  Bonded to  Conformation determined by

 H1'   0.3401  0.2909  0.3139   13   0.980   0.000   C1'             O1  N9  C2'  
 H2'   0.8926  0.2099  0.3434   13   0.980   0.000   C2'             O2  C3'  C1'  
 H3'   0.8724  0.0931  0.2544   13   0.980   0.000   C3'             O3  C2'  C4'  
 H4'   0.3735  0.0121  0.2789   13   0.980   0.000   C4'             O1  C5'  C3'  
 H5'A  0.7871 -0.0923  0.3118   23   0.970   0.000   C5'             O4  C4'  
 H5'B  0.7892 -0.0111  0.3713   23   0.970   0.000   C5'             O4  C4'  
 H7    0.7946  0.3716  0.5184   43   0.930   0.000   C7              N8  C5  
 H1    0.1492  0.7014  0.4671   43   0.860   0.000   N1              C2  C6  
 H4A  -0.1981  0.6257  0.3443   93   0.860   0.000   N4              C2  N3  
 H4B  -0.1554  0.7201  0.3926   93   0.860   0.000   N4              C2  N3  
 H2    0.9277  0.3859  0.3088  147   0.820   0.000   O2              C2'  H2  
 H3    0.6248  0.2261  0.1976  147   0.820   0.000   O3              C3'  H3  
 H4    0.3933 -0.0952  0.3971  147   0.820   0.000   O4              C5'  H4  


  201804211 in P212121 #19                                                   

 ATOM           x         y         z          sof         U11       U22       U33       U23       U13       U12        Ueq

 C1'         0.46631   0.24808   0.34222     1.00000     0.02011   0.01879   0.02618  -0.00147  -0.00315  -0.00021    0.02169
   0.00475   0.00062   0.00025   0.00013     0.00000     0.00138   0.00131   0.00126   0.00106   0.00118   0.00113    0.00058

 H1'         0.34008   0.29094   0.31394     1.00000     0.02603
                                             0.00000     0.00000

 C2          0.08320   0.58210   0.40355     1.00000     0.02289   0.01898   0.02609   0.00179   0.00183   0.00082    0.02266
   0.00512   0.00060   0.00026   0.00014     0.00000     0.00138   0.00128   0.00131   0.00110   0.00118   0.00110    0.00058

 C2'         0.75472   0.23554   0.31247     1.00000     0.02054   0.02191   0.02469   0.00018  -0.00091   0.00001    0.02238
   0.00499   0.00062   0.00026   0.00013     0.00000     0.00147   0.00144   0.00134   0.00116   0.00116   0.00109    0.00062

 H2'         0.89261   0.20994   0.34343     1.00000     0.02686
                                             0.00000     0.00000

 C3'         0.69882   0.13329   0.26741     1.00000     0.02442   0.02416   0.02698  -0.00431  -0.00091   0.00538    0.02519
   0.00526   0.00067   0.00027   0.00013     0.00000     0.00152   0.00148   0.00144   0.00119   0.00119   0.00129    0.00064

 H3'         0.87241   0.09313   0.25441     1.00000     0.03023
                                             0.00000     0.00000

 C4          0.35434   0.41864   0.41410     1.00000     0.02032   0.01712   0.02266   0.00084   0.00327  -0.00128    0.02003
   0.00480   0.00059   0.00024   0.00013     0.00000     0.00126   0.00124   0.00132   0.00104   0.00115   0.00112    0.00055

 C4'         0.51327   0.04984   0.30594     1.00000     0.02654   0.02154   0.02841  -0.00588  -0.00348   0.00231    0.02550
   0.00537   0.00070   0.00028   0.00014     0.00000     0.00157   0.00145   0.00144   0.00113   0.00125   0.00127    0.00064

 H4'         0.37350   0.01208   0.27888     1.00000     0.03060
                                             0.00000     0.00000

 C5          0.48123   0.45881   0.46825     1.00000     0.02516   0.01997   0.02278   0.00241   0.00024  -0.00203    0.02263
   0.00500   0.00062   0.00026   0.00013     0.00000     0.00146   0.00133   0.00130   0.00106   0.00123   0.00120    0.00058

 C5'         0.66879  -0.04813   0.34050     1.00000     0.03807   0.02623   0.04235   0.00536   0.00256   0.00763    0.03555
   0.00662   0.00082   0.00029   0.00017     0.00000     0.00185   0.00155   0.00182   0.00142   0.00159   0.00149    0.00076

 H5'A        0.78715  -0.09226   0.31182     1.00000     0.04266
                                             0.00000     0.00000

 H5'B        0.78918  -0.01109   0.37131     1.00000     0.04266
                                             0.00000     0.00000

 C6          0.41438   0.57616   0.49020     1.00000     0.02749   0.01968   0.02324  -0.00101   0.00253  -0.00485    0.02347
   0.00498   0.00063   0.00027   0.00013     0.00000     0.00147   0.00135   0.00138   0.00112   0.00120   0.00117    0.00062

 C7          0.67926   0.36857   0.48380     1.00000     0.02830   0.02616   0.02360   0.00256  -0.00646   0.00013    0.02602
   0.00520   0.00067   0.00027   0.00014     0.00000     0.00154   0.00145   0.00133   0.00116   0.00120   0.00132    0.00063

 H7          0.79457   0.37157   0.51845     1.00000     0.03123
                                             0.00000     0.00000

 N1          0.20611   0.63114   0.45541     1.00000     0.03286   0.01658   0.02843  -0.00429   0.00096   0.00375    0.02596
   0.00445   0.00057   0.00022   0.00012     0.00000     0.00138   0.00113   0.00125   0.00098   0.00110   0.00105    0.00056

 H1          0.14920   0.70140   0.46714     1.00000     0.03115
                                             0.00000     0.00000

 N3          0.15188   0.47512   0.38052     1.00000     0.02126   0.01960   0.02514  -0.00060  -0.00070  -0.00013    0.02200
   0.00416   0.00052   0.00021   0.00011     0.00000     0.00118   0.00119   0.00116   0.00093   0.00104   0.00097    0.00051

 N4         -0.11345   0.65078   0.37703     1.00000     0.03400   0.02604   0.03544  -0.00568  -0.00673   0.00992    0.03182
   0.00469   0.00058   0.00024   0.00013     0.00000     0.00154   0.00134   0.00140   0.00112   0.00121   0.00113    0.00062

 H4A        -0.19814   0.62571   0.34435     1.00000     0.03819
                                             0.00000     0.00000

 H4B        -0.15542   0.72009   0.39264     1.00000     0.03819
                                             0.00000     0.00000

 N8          0.68041   0.28029   0.44346     1.00000     0.02876   0.02464   0.02675   0.00334  -0.00371   0.00446    0.02671
   0.00462   0.00058   0.00024   0.00011     0.00000     0.00135   0.00124   0.00123   0.00101   0.00109   0.00110    0.00056

 N9          0.47613   0.31090   0.40047     1.00000     0.02271   0.01924   0.02569  -0.00083  -0.00063   0.00474    0.02255
   0.00417   0.00050   0.00021   0.00011     0.00000     0.00120   0.00118   0.00113   0.00093   0.00103   0.00096    0.00051

 O1          0.37002   0.12671   0.35048     1.00000     0.02598   0.01916   0.04139  -0.00502   0.00774  -0.00263    0.02884
   0.00375   0.00046   0.00018   0.00011     0.00000     0.00112   0.00098   0.00121   0.00091   0.00095   0.00088    0.00050

 O2          0.84430   0.34364   0.28364     1.00000     0.02990   0.02877   0.02978   0.00238  -0.00426  -0.00733    0.02948
   0.00379   0.00050   0.00020   0.00010     0.00000     0.00114   0.00116   0.00107   0.00087   0.00094   0.00094    0.00049

 H2          0.92765   0.38586   0.30884     1.00000     0.04423
                                             0.00000     0.00000

 O3          0.53813   0.17334   0.21623     1.00000     0.03999   0.03051   0.02599   0.00219  -0.00690  -0.00495    0.03216
   0.00374   0.00052   0.00020   0.00010     0.00000     0.00128   0.00126   0.00105   0.00087   0.00103   0.00106    0.00053

 H3          0.62481   0.22609   0.19759     1.00000     0.04824
                                             0.00000     0.00000

 O4          0.48219  -0.13091   0.37023     1.00000     0.05225   0.02481   0.04468   0.00107   0.01332   0.00600    0.04058
   0.00456   0.00059   0.00021   0.00011     0.00000     0.00160   0.00112   0.00131   0.00097   0.00127   0.00115    0.00060

 H4          0.39331  -0.09523   0.39709     1.00000     0.06087
                                             0.00000     0.00000

 O5          0.52393   0.63103   0.53421     1.00000     0.04408   0.02417   0.02835  -0.00442  -0.00720  -0.00446    0.03220
   0.00367   0.00053   0.00020   0.00010     0.00000     0.00132   0.00103   0.00104   0.00085   0.00103   0.00102    0.00052


 Final Structure Factor Calculation for  201804211 in P212121 #19                                                   

 Total number of l.s. parameters =   184  Maximum vector length =  623   Memory required =     3017 /    30534

 wR2 = 0.0924 before cycle   5 for    2032 data and      2 /    184 parameters

 GooF = S =     1.036;     Restrained GooF =      1.036 for       0 restraints

 Weight = 1 / [ sigma^2(Fo^2) + ( 0.0496 * P )^2 +   0.07 * P ]   where  P = ( Max ( Fo^2, 0 ) + 2 * Fc^2 ) / 3

 R1 =  0.0366 for    1873 Fo > 4sig(Fo)  and  0.0408 for all    2032 data
 wR2 =  0.0924,  GooF = S =   1.036,  Restrained GooF =    1.036  for all data

 Flack x =    0.190(368) by classical fit to all intensities
              0.220(201) from 697 selected quotients (Parsons' method)

 ** Absolute structure cannot be determined reliably **

 Occupancy sum of asymmetric unit =    20.00 for non-hydrogen and    13.00 for H and D atoms


 Principal mean square atomic displacements U

   0.0277   0.0195   0.0179   C1'  
   0.0274   0.0221   0.0185   C2  
   0.0249   0.0219   0.0203   C2'  
   0.0324   0.0251   0.0181   C3'  
   0.0250   0.0192   0.0160   C4  
   0.0341   0.0242   0.0182   C4'  
   0.0260   0.0238   0.0181   C5  
   0.0470   0.0378   0.0218   C5'  
   0.0308   0.0223   0.0174   C6  
   0.0331   0.0265   0.0185   C7  
   0.0337   0.0298   0.0144   N1  
   0.0253   0.0212   0.0195   N3  
   0.0472   0.0290   0.0193   N4  
   0.0322   0.0292   0.0188   N8  
   0.0269   0.0249   0.0159   N9  
   0.0458   0.0228   0.0179   O1  
   0.0391   0.0276   0.0218   O2  
   0.0449   0.0285   0.0232   O3  
   0.0631   0.0353   0.0234   O4  
   0.0472   0.0305   0.0190   O5  

     0  atoms may be split and     0  atoms NPD


 Analysis of variance for reflections employed in refinement      K = Mean[Fo^2] / Mean[Fc^2]  for group


 Fc/Fc(max)       0.000    0.026    0.041    0.055    0.073    0.089    0.107    0.129    0.163    0.221    1.000

 Number in group       208.     213.     194.     215.     191.     202.     207.     195.     202.     205.

            GooF      1.014    1.080    1.057    1.037    1.018    0.998    1.002    0.959    1.017    1.158

             K        1.040    1.039    1.000    1.030    1.009    0.990    0.992    1.002    0.994    0.994


 Resolution(A)    0.84     0.87     0.90     0.94     0.99     1.06     1.13     1.25     1.44     1.80     inf

 Number in group       207.     201.     204.     205.     208.     196.     200.     206.     201.     204.

            GooF      1.148    1.080    0.923    0.887    0.918    0.904    0.898    1.009    1.235    1.264

             K        1.070    1.070    1.025    0.998    0.980    0.964    0.968    0.981    1.030    0.992

             R1       0.071    0.064    0.054    0.043    0.035    0.032    0.032    0.044    0.041    0.030


 Recommended weighting scheme:  WGHT      0.0496      0.0748
 Note that in most cases convergence will be faster if fixed weights (e.g. the
 default WGHT 0.1) are retained until the refinement is virtually complete, and
 only then should the above recommended values be used.


 Most Disagreeable Reflections (* if suppressed or used for Rfree).
 Error/esd is calculated as sqrt(wD^2/<wD^2>) where w is given by the weight
 formula, D = Fo^2-Fc^2 and <> refers to the average over all reflections.

     h   k   l          Fo^2          Fc^2    Error/esd  Fc/Fc(max)  Resolution(A)

    -1   1  14        267.71        433.90       5.67       0.190       1.46
     4   1  16          1.68         11.40       4.13       0.031       0.89
    -2   5   6         75.66         28.66       4.00       0.049       1.48
    -2   1  13         -4.19         14.84       3.66       0.035       1.35
    -4   3  17         47.02         26.98       3.42       0.047       0.85
    -3   1   6          3.83         32.00       3.39       0.052       1.44
     1   0  11         91.82        129.45       3.31       0.104       1.82
    -1   4   4       1304.23       1108.23       3.21       0.303       2.19
    -2   3  12         -3.42         18.25       3.13       0.039       1.34
    -3   4  16         80.05        112.93       3.11       0.097       0.96
     0   3   2        512.68        608.99       3.02       0.225       3.48
     0   4  14         95.63        156.01       3.01       0.114       1.35
    -1   3   8        814.19        682.54       2.99       0.238       1.98
     1   0  13         20.77          2.33       2.95       0.014       1.57
    -1  10  10          7.77         15.46       2.92       0.036       0.96
     3   4   3         78.46        116.78       2.79       0.098       1.35
     0   1  12       1256.53       1067.54       2.78       0.297       1.78
     0   2  25         14.50          6.93       2.77       0.024       0.85
     1   7  20        168.26        132.76       2.73       0.105       0.88
    -1   5   6       1496.84       1291.25       2.67       0.327       1.75
     0   0  10         39.29         65.52       2.64       0.074       2.16
    -1   6   1        304.15        251.13       2.63       0.144       1.71
     0   9  16         10.66         19.24       2.58       0.040       0.91
     1   7   4        185.68        264.62       2.57       0.148       1.44
    -4   9   5         28.90         41.12       2.55       0.058       0.84
     2   0   8        524.94        448.43       2.54       0.193       1.79
     0   2  12         43.97         62.12       2.53       0.072       1.71
     3   1   5         98.11        143.63       2.51       0.109       1.48
     0   3  10         17.65          8.00       2.50       0.026       1.86
    -2   9  15         52.01         35.30       2.49       0.054       0.87
    -3   4  13        451.51        534.02       2.47       0.210       1.06
    -2   5  15        106.01        130.61       2.46       0.104       1.08
     0   7   1        340.97        272.06       2.46       0.150       1.57
    -1   2  15         -2.54          4.73       2.46       0.020       1.34
     4   6  14         12.93         20.78       2.45       0.041       0.84
     1   6   2        446.91        377.02       2.44       0.177       1.70
    -1   9  10        133.09        168.17       2.42       0.118       1.04
     2   5   7         47.35         73.52       2.39       0.078       1.43
     2   3  23         86.13         70.54       2.38       0.076       0.85
     2  11   7         91.01         69.09       2.38       0.076       0.89
     4   1  18         82.20        102.93       2.36       0.092       0.84
    -1   1   3      10712.27      12065.91       2.36       1.000       3.74
     5   2   0         24.09         12.46       2.35       0.032       0.94
     0   7   9        234.13        314.12       2.35       0.161       1.32
    -1   8   8        527.88        615.82       2.35       0.226       1.19
     0   6   1        295.48        250.61       2.34       0.144       1.83
     0   4   3          6.76         12.06       2.34       0.032       2.58
     0  12   4          3.92         10.06       2.33       0.029       0.91
    -2   3   4       1484.34       1312.35       2.30       0.330       1.88
     1   4  23        118.50         95.37       2.30       0.089       0.88


 Bond lengths and angles

 C1' -       Distance       Angles
 O1        1.4276 (0.0034) 
 N9        1.4392 (0.0035)  110.69 (0.23)
 C2'       1.5243 (0.0040)  104.93 (0.22) 112.59 (0.23)
 H1'       0.9800           109.51        109.51        109.51       
               C1' -         O1            N9            C2'          

 C2 -        Distance       Angles
 N3        1.3231 (0.0038) 
 N4        1.3353 (0.0040)  121.26 (0.28)
 N1        1.3767 (0.0040)  123.56 (0.27) 115.18 (0.26)
               C2 -          N3            N4           

 C2' -       Distance       Angles
 O2        1.4127 (0.0035) 
 C3'       1.5152 (0.0039)  113.49 (0.24)
 C1'       1.5243 (0.0040)  112.48 (0.24) 100.41 (0.23)
 H2'       0.9800           110.04        110.04        110.04       
               C2' -         O2            C3'           C1'          

 C3' -       Distance       Angles
 O3        1.4172 (0.0036) 
 C2'       1.5152 (0.0039)  111.42 (0.24)
 C4'       1.5251 (0.0044)  107.58 (0.26) 101.56 (0.24)
 H3'       0.9800           111.92        111.92        111.92       
               C3' -         O3            C2'           C4'          

 C4 -        Distance       Angles
 N9        1.3561 (0.0036) 
 N3        1.3595 (0.0038)  126.16 (0.26)
 C5        1.3911 (0.0040)  106.06 (0.25) 127.77 (0.26)
               C4 -          N9            N3           

 C4' -       Distance       Angles
 O1        1.4543 (0.0036) 
 C5'       1.5095 (0.0043)  108.70 (0.26)
 C3'       1.5251 (0.0044)  106.37 (0.23) 114.75 (0.29)
 H4'       0.9800           108.96        108.96        108.96       
               C4' -         O1            C5'           C3'          

 C5 -        Distance       Angles
 C4        1.3911 (0.0040) 
 C7        1.4131 (0.0042)  105.43 (0.25)
 C6        1.4162 (0.0041)  118.44 (0.27) 135.68 (0.29)
               C5 -          C4            C7           

 C5' -       Distance       Angles
 O4        1.4284 (0.0042) 
 C4'       1.5095 (0.0043)  112.07 (0.30)
 H5'A      0.9700           109.20        109.20       
 H5'B      0.9700           109.20        109.20        107.90       
               C5' -         O4            C4'           H5'A         

 C6 -        Distance       Angles
 O5        1.2433 (0.0037) 
 N1        1.3859 (0.0040)  120.22 (0.27)
 C5        1.4162 (0.0041)  127.44 (0.30) 112.32 (0.26)
               C6 -          O5            N1           

 C7 -        Distance       Angles
 N8        1.3084 (0.0040) 
 C5        1.4131 (0.0042)  111.67 (0.26)
 H7        0.9300           124.17        124.17       
               C7 -          N8            C5           

 N1 -        Distance       Angles
 C2        1.3767 (0.0040) 
 C6        1.3859 (0.0040)  125.11 (0.24)
 H1        0.8600           117.44        117.44       
               N1 -          C2            C6           

 N3 -        Distance       Angles
 C2        1.3231 (0.0038) 
 C4        1.3595 (0.0038)  112.57 (0.25)
               N3 -          C2           

 N4 -        Distance       Angles
 C2        1.3353 (0.0040) 
 H4A       0.8600           120.00       
 H4B       0.8600           120.00        120.00       
               N4 -          C2            H4A          

 N8 -        Distance       Angles
 C7        1.3084 (0.0040) 
 N9        1.3882 (0.0035)  105.22 (0.24)
               N8 -          C7           

 N9 -        Distance       Angles
 C4        1.3561 (0.0036) 
 N8        1.3882 (0.0035)  111.60 (0.24)
 C1'       1.4392 (0.0035)  126.81 (0.24) 119.47 (0.23)
               N9 -          C4            N8           

 O1 -        Distance       Angles
 C1'       1.4276 (0.0034) 
 C4'       1.4543 (0.0036)  108.29 (0.22)
               O1 -          C1'          

 O2 -        Distance       Angles
 C2'       1.4127 (0.0035) 
 H2        0.8200           109.47       
               O2 -          C2'          

 O3 -        Distance       Angles
 C3'       1.4172 (0.0036) 
 H3        0.8200           109.47       
               O3 -          C3'          

 O4 -        Distance       Angles
 C5'       1.4284 (0.0042) 
 H4        0.8200           109.47       
               O4 -          C5'          

 O5 -        Distance       Angles
 C6        1.2433 (0.0037) 
               O5 -         


 Selected torsion angles

   161.54 ( 0.22)  O1 - C1' - C2' - O2
   -78.00 ( 0.29)  N9 - C1' - C2' - O2
    40.57 ( 0.27)  O1 - C1' - C2' - C3'
   161.02 ( 0.23)  N9 - C1' - C2' - C3'
   -46.22 ( 0.35)  O2 - C2' - C3' - O3
    74.03 ( 0.28)  C1' - C2' - C3' - O3
  -160.51 ( 0.25)  O2 - C2' - C3' - C4'
   -40.27 ( 0.27)  C1' - C2' - C3' - C4'
   -89.79 ( 0.27)  O3 - C3' - C4' - O1
    27.33 ( 0.30)  C2' - C3' - C4' - O1
   149.98 ( 0.27)  O3 - C3' - C4' - C5'
   -92.90 ( 0.30)  C2' - C3' - C4' - C5'
     0.19 ( 0.31)  N9 - C4 - C5 - C7
  -179.03 ( 0.28)  N3 - C4 - C5 - C7
   173.75 ( 0.25)  N9 - C4 - C5 - C6
    -5.47 ( 0.45)  N3 - C4 - C5 - C6
    67.37 ( 0.35)  O1 - C4' - C5' - O4
  -173.70 ( 0.25)  C3' - C4' - C5' - O4
  -173.21 ( 0.29)  C4 - C5 - C6 - O5
    -2.11 ( 0.58)  C7 - C5 - C6 - O5
     5.18 ( 0.39)  C4 - C5 - C6 - N1
   176.28 ( 0.32)  C7 - C5 - C6 - N1
     0.47 ( 0.36)  C4 - C5 - C7 - N8
  -171.41 ( 0.33)  C6 - C5 - C7 - N8
    -0.23 ( 0.46)  N3 - C2 - N1 - C6
  -179.93 ( 0.27)  N4 - C2 - N1 - C6
   175.70 ( 0.28)  O5 - C6 - N1 - C2
    -2.82 ( 0.41)  C5 - C6 - N1 - C2
  -179.58 ( 0.27)  N4 - C2 - N3 - C4
     0.73 ( 0.41)  N1 - C2 - N3 - C4
  -176.86 ( 0.27)  N9 - C4 - N3 - C2
     2.21 ( 0.42)  C5 - C4 - N3 - C2
    -0.91 ( 0.35)  C5 - C7 - N8 - N9
   178.48 ( 0.27)  N3 - C4 - N9 - N8
    -0.76 ( 0.31)  C5 - C4 - N9 - N8
    15.26 ( 0.45)  N3 - C4 - N9 - C1'
  -163.97 ( 0.27)  C5 - C4 - N9 - C1'
     1.04 ( 0.32)  C7 - N8 - N9 - C4
   165.64 ( 0.26)  C7 - N8 - N9 - C1'
  -126.62 ( 0.28)  O1 - C1' - N9 - C4
   116.29 ( 0.31)  C2' - C1' - N9 - C4
    71.34 ( 0.32)  O1 - C1' - N9 - N8
   -45.75 ( 0.34)  C2' - C1' - N9 - N8
  -145.87 ( 0.25)  N9 - C1' - O1 - C4'
   -24.16 ( 0.29)  C2' - C1' - O1 - C4'
   121.96 ( 0.28)  C5' - C4' - O1 - C1'
    -2.11 ( 0.31)  C3' - C4' - O1 - C1'


 Specified hydrogen bonds (with esds except fixed and riding H)
  D-H          H...A        D...A        <(DHA)
  0.86         1.94         2.775(3)     161.9        N1-H1...O5_$1
  0.82         2.21         2.860(3)     135.7        O3-H3...O4_$2
  0.86         2.15         2.869(3)     140.9        N4-H4A...O3_$3
  0.82         2.13         2.941(3)     172.9        O2-H2...N3_$4
  0.82         2.34         3.008(3)     139.3        O4-H4...O5_$5
  0.86         2.44         3.150(3)     140.7        N4-H4B...O5_$1
  0.86         2.43         3.090(4)     133.5        N4-H4B...O4_$6


 Least-squares planes (x,y,z in crystal coordinates) and deviations from them
 (* indicates atom used to define plane)

  3.5698 (0.0054) x - 1.7239 (0.0219) y + 13.9333 (0.0254) z = 5.9978 (0.0069) 

 *    0.0075 (0.0011)  C1'
 *   -0.0070 (0.0010)  C3'
 *    0.0114 (0.0016)  C4'
 *   -0.0119 (0.0017)  O1

 Rms deviation of fitted atoms =   0.0097


  1.2418 (0.0150) x - 7.3474 (0.0235) y + 15.1325 (0.0303) z = 3.9350 (0.0198) 

 Angle to previous plane (with approximate esd) = 41.453 ( 0.237 )

 *    0.0000 (0.0000)  C1'
 *    0.0000 (0.0000)  C2'
 *    0.0000 (0.0000)  C3'

 Rms deviation of fitted atoms =   0.0000


 - 3.3403 (0.0025) x - 4.8912 (0.0062) y + 12.0980 (0.0162) z = 1.7578 (0.0095) 

 Angle to previous plane (with approximate esd) = 59.772 ( 0.170 )

 *   -0.0237 (0.0021)  N1
 *   -0.0007 (0.0022)  C2
 *    0.0145 (0.0020)  N3
 *    0.0208 (0.0024)  C4
 *    0.0556 (0.0026)  C5
 *   -0.0296 (0.0021)  C6
 *    0.0236 (0.0024)  C7
 *   -0.0365 (0.0022)  N8
 *   -0.0239 (0.0020)  N9

 Rms deviation of fitted atoms =   0.0291


 FMAP and GRID set by program

 FMAP   2   1   8
 GRID    -5.000  -2  -2     5.000   2   2

 R1 =  0.0377 for   1227 unique reflections after merging for Fourier


 Electron density synthesis with coefficients Fo-Fc

 Highest peak    0.14  at  0.0299  0.6286  0.8926  [  0.69 A from N9 ]
 Deepest hole   -0.21  at -0.0037  0.3388  0.7190  [  1.05 A from C3' ]

 Mean =    0.00,   Rms deviation from mean =    0.05,   Highest memory used =     3420 /    17070


 Fourier peaks appended to .res file

              x       y       z       sof     U      Peak   Distances to nearest atoms (including eq.)

 Q1    1   0.4701  0.3714  0.3926   1.00000  0.05    0.14   0.69 N9  0.89 C4  1.74 C1'  1.80 N8
 Q2    1   1.0713 -0.0391  0.3626   1.00000  0.05    0.14   1.39 H5'B  1.82 H4  1.84 H5'A  1.98 C5'
 Q3    1   0.8598  0.1849  0.3378   1.00000  0.05    0.14   0.34 H2'  0.93 C2'  1.80 C3'  2.00 C1'
 Q4    1  -0.5386  0.5649  0.3620   1.00000  0.05    0.14   1.80 H4A  1.82 N3  2.02 C2  2.03 C4
 Q5    1   0.4379  0.4578  0.4411   1.00000  0.05    0.14   0.62 C5  0.83 C4  1.69 C6  1.77 C7
 Q6    1  -0.0364  0.5904  0.4754   1.00000  0.05    0.13   1.31 N1  1.52 H1  1.66 C2  2.18 C6
 Q7    1   1.0113  0.2080  0.4201   1.00000  0.05    0.13   1.75 H2'  1.84 N8  2.09 H7  2.38 C7
 Q8    1   1.0369  0.0448  0.4213   1.00000  0.05    0.13   1.72 H5'B  2.01 H7  2.17 O5  2.36 H4
 Q9    1   0.5510  0.1050  0.1716   1.00000  0.05    0.13   1.23 O3  1.49 H3  1.73 H4A  2.21 C3'
 Q10   1  -0.4061  0.5757  0.4005   1.00000  0.05    0.13   1.66 H4A  1.70 N4  2.00 H4B  2.03 C5
 Q11   1   0.1150  0.4619  0.3454   1.00000  0.05    0.13   0.79 N3  1.46 H2  1.83 C2  1.93 C4
 Q12   1   0.2034  0.5378  0.3723   1.00000  0.05    0.12   0.76 N3  1.01 C2  1.75 C4  1.96 N4
 Q13   1   0.6114  0.0016  0.3187   1.00000  0.05    0.12   0.76 C4'  0.77 C5'  1.34 H5'A  1.43 H5'B
 Q14   1   0.0572  0.4968  0.4970   1.00000  0.05    0.12   1.87 N1  1.92 C6  1.92 H7  2.16 C5
 Q15   1   0.7467  0.1795  0.2853   1.00000  0.05    0.12   0.68 C3'  0.85 C2'  1.31 H3'  1.48 H2'
 Q16   1   1.0395  0.0616  0.2772   1.00000  0.05    0.12   1.00 H3'  1.68 H4'  1.82 C3'  2.21 H5'A
 Q17   1  -0.0272  0.5070  0.4794   1.00000  0.05    0.12   1.84 N1  1.91 C2  1.92 H7  2.07 C7
 Q18   1   0.7561  0.2010  0.4424   1.00000  0.05    0.12   0.95 N8  2.02 N9  2.09 C7  2.24 H2'
 Q19   1   0.8011 -0.1970  0.2793   1.00000  0.05    0.12   1.36 H5'A  2.13 H1'  2.16 O3  2.20 C5'
 Q20   1   0.8521 -0.0128  0.3528   1.00000  0.05    0.11   0.50 H5'B  0.99 C5'  1.28 H5'A  2.03 C4'

 Shortest distances between peaks (including symmetry equivalents)

     14  17  0.56      4   9  0.85      6  17  0.93      4  10  1.05     11  12  1.10      2  20  1.10      6  14  1.22
      3  15  1.26      4  12  1.28      7  18  1.31     13  20  1.37      1   5  1.43      2   8  1.58      9  12  1.68
      9  10  1.74      5  10  1.74      7   8  1.81      8  20  1.84     15  16  1.92      3   7  1.94     10  12  2.00
     16  20  2.03      4  11  2.04      5  12  2.06      3  16  2.07      4   5  2.08      2  16  2.16     13  15  2.19
      3  20  2.21      1  11  2.22      5  14  2.22      8  18  2.23      1   4  2.24      9  11  2.27      1  12  2.28
      3  18  2.32     13  16  2.33      1  10  2.34      3  13  2.38      6  10  2.40      5  17  2.43      2  13  2.43
     13  19  2.52      3   8  2.52      1  18  2.56      6  12  2.57      5  11  2.58     12  17  2.59     19  20  2.59
     10  17  2.60     15  20  2.63     14  18  2.72      2   3  2.72      9  15  2.76      5   6  2.79      2  19  2.82
     12  14  2.82     10  11  2.87      1   7  2.90     15  19  2.91      8  14  2.92      5   9  2.93      1   9  2.93
      7  20  2.94      9  19  2.95     11  16  2.97


 Time profile in seconds
 -----------------------

      0.01: Read and process instructions
      0.00: Fit rigid groups
      0.00: Interpret restraints etc.
      0.00: Generate connectivity array
      0.00: Analyse DFIX and DANG restraints
      0.00: Analyse SAME and SADI restraints
      0.00: Generate CHIV restraints
      0.00: Check if bonds in residues restrained
      0.00: Generate DELU and RIGU restraints
      0.00: Generate SIMU restraints
      0.00: Generate ISOR restraints
      0.00: Generate NCSY restraints
      0.00: Analyse other restraints etc.
      0.02: Read intensity data, sort/merge etc.
      0.00: Set up constraints
      0.00: OSF, H-atoms from difference map
      0.01: Set up l.s. refinement
      0.00: Generate idealized H-atoms
      0.01: Structure factors and derivatives
      0.01: Sum l.s. matrices
      0.00: Generate and apply antibumping restraints
      0.00: Apply other restraints
      0.11: Solve l.s. equations
      0.00: Generate HTAB table
      0.02: Other dependent quantities, CIF, tables
      0.00: Analysis of variance
      0.00: Merge reflections for Fourier and .fcf
      0.00: Fourier summations
      0.00: Peaksearch
      0.00: Analyse peaklist

 ** WARNING: These times are only approximate for multiple threads.
             To get better estimates run with -t1 **

 +++++++++++++++++++++++++++++++++++++++++++++++++++++++++++++++++++++++++++++
 +  201804211     finished at 09:32:46   Total elapsed time:      0.25 secs  +
 +++++++++++++++++++++++++++++++++++++++++++++++++++++++++++++++++++++++++++++
