# Supplementary material for: Investigation of 8-Aza-7-Deaza Purine Nucleoside Derivatives
Source: Molecules. 2019 Mar 11;24(5):983. doi: 10.3390/molecules24050983 (PMC6429420; doi:10.3390/molecules24050983)
Supplement: Supplementary file 1 [file molecules-24-00983-s001.zip › molecules-460200 proof supple/supplementory materials Dr. An/cpd 7-Crystallographic information/201804211.lst.tmp]

 ++++++++++++++++++++++++++++++++++++++++++++++++++++++++++++++++++
 +  SHELXS-97  -  CRYSTAL STRUCTURE SOLUTION  -  WINDOWS VERSION  +
 +  Copyright(C) George M. Sheldrick 1986-97        Release 97-2  +
 +  201804211                 started at 12:17:58 on 09 Apr 2018  +
 ++++++++++++++++++++++++++++++++++++++++++++++++++++++++++++++++++

 TITL 201804211 in P212121 #19
 REM  reset to P212121 #19
 CELL 1.54184 4.76728 11.041916 21.624527 90 90 90
 ZERR 3 0.00019 0.000464 0.000957 0 0 0
 LATT -1
 SYMM 0.5-X,-Y,0.5+Z
 SYMM 0.5+X,0.5-Y,-Z
 SYMM -X,0.5+Y,0.5-Z
 SFAC C H N O
 UNIT 45 45 6 9

 V =     1138.31     At vol =    19.0     F(000) =     429.0     mu =   0.69 mm-1

 Max single Patterson vector =  25.2    cell wt =    813.87    rho =  1.187

 REM <HKL>D:\Data\zy\201804211\struct\tmp\201804211.hkl</HKL>
 PATT
  
 HKLF 4


    4250  Reflections read, of which    26  rejected

    Maximum h, k, l and 2-Theta =    5.   13.   26.  141.54

    1298  Unique reflections, of which   1198  observed

    R(int) = 0.0338     R(sigma) = 0.0321      Friedel opposites merged


 NUMBER OF UNIQUE DATA AS A FUNCTION OF RESOLUTION IN ANGSTROMS

 Resolution  Inf    5.00    3.50    2.50    2.00    1.70    1.50    1.40    1.30    1.20    1.10    1.00    0.90    0.80

 N(observed)       7.     15.     33.     47.     60.     66.     50.     59.     73.    124.    160.    237.    267.

 N(measured)       7.     17.     33.     51.     61.     71.     52.     62.     80.    132.    171.    262.    299.

 N(theory)         7.     17.     33.     51.     61.     71.     52.     63.     80.    132.    171.    262.    384.

 Two-theta   0.0    17.7    25.4    35.9    45.3    53.9    61.9    66.8    72.7    79.9    89.0   100.9   117.9   149.0


 Highest memory for sort/merge =  2414 /  6490


 Observed E .GT. 1.200 1.300 1.400 1.500 1.600 1.700 1.800 1.900 2.000 2.100

 Number           377   309   257   203   154   125   104    77    58    43


                   Centric Acentric    0kl      h0l      hk0      Rest

 Mean Abs(E*E-1)    0.968    0.736    0.983    0.923    1.039    0.723


       0.0 seconds CPU time
 
     SUMMARY OF PARAMETERS FOR  201804211 in P212121 #19                                                   

 ESEL  Emin  1.200    Emax  5.000    DelU 0.005    renorm 0.700    axis 0
 OMIT  s  4.00    2theta(lim)  180.0
 PATT  nv   1   dmin   1.80   resl  0.82   Nsup  100   Zmin  1.60   maxat  8
 FMAP  code  6
 PLAN  npeaks    80    del1 0.500    del2 1.500
 MORE  verbosity  1
 TIME  t    9999999.


 FMAP and GRID set by program

 FMAP   6   1  12
 GRID    -5.556  -1  -1     5.556   1   1


 Super-sharp Patterson for  201804211 in P212121 #19                                                   

 Maximum =  999.10,  minimum =  -62.95       highest memory used =  9230 / 13951

       0.0 seconds CPU time

 Rms Patterson density excluding points close to the origin or an equivalent
 lattice point is   12.78

          X       Y       Z     Weight  Peak   Sigma  Length

 1     0.0000  0.0000  0.0000     8.    999.   78.19    0.00
 2     0.5000  0.5000  0.3394     4.    131.   10.22    9.49
 3     0.3202  0.0000  0.0834     2.     80.    6.23    2.36
 4     0.2693  0.1699  0.0000     2.     72.    5.67    2.27
 5     0.0000  0.1664  0.0721     2.     68.    5.33    2.41
 6     0.1456  0.0491  0.0367     1.     64.    5.02    1.18
 7     0.5000  0.0897  0.5000     4.     64.    4.97   11.12
 8     0.5000  0.0000  0.0915     4.     63.    4.90    3.10
 9     0.1819  0.5000  0.1825     2.     61.    4.78    6.84
 10    0.1579  0.5000  0.1108     2.     58.    4.51    6.07
 11    0.2254  0.0000  0.1700     2.     56.    4.36    3.83
 12    0.1101  0.0788  0.0287     1.     55.    4.34    1.19
 13    0.5000  0.0777  0.1222     2.     55.    4.31    3.66
 14    0.5000  0.1922  0.1683     2.     53.    4.13    4.84
 15    0.1992  0.0000  0.5000     4.     53.    4.13   10.85
 16    0.5000  0.0372  0.2461     2.     52.    4.08    5.85
 17    0.0000  0.2730  0.2986     2.     51.    4.01    7.13
 18    0.5000  0.5000  0.0346     4.     51.    3.99    6.06
 19    0.5000  0.2194  0.0660     2.     51.    3.99    3.69
 20    0.0927  0.0311  0.2523     1.     51.    3.98    5.49
 21    0.0000  0.2370  0.1810     2.     50.    3.91    4.71
 22    0.5000  0.1280  0.3061     2.     48.    3.78    7.18
 23    0.3650  0.0000  0.4717     2.     48.    3.73   10.35
 24    0.0000  0.3266  0.1416     2.     46.    3.63    4.73
 25    0.0000  0.2472  0.3933     2.     45.    3.53    8.93
 26    0.4277  0.5000  0.3976     2.     44.    3.45   10.42
 27    0.5000  0.3392  0.0000     4.     44.    3.44    4.44
 28    0.1642  0.5000  0.4295     2.     42.    3.31   10.83
 29    0.5000  0.4109  0.3800     2.     41.    3.21    9.68
 30    0.5000  0.2672  0.4812     2.     41.    3.20   11.08
 31    0.1177  0.3131  0.2508     1.     38.    2.96    6.46
 32    0.0000  0.4118  0.1024     2.     37.    2.93    5.06
 33    0.4075  0.2371  0.3113     1.     36.    2.83    7.48
 34    0.5000  0.0468  0.3506     2.     36.    2.78    7.96
 35    0.1928  0.3926  0.0672     1.     35.    2.71    4.66
 36    0.1335  0.1845  0.3114     1.     34.    2.68    7.06
 37    0.2787  0.1026  0.2750     1.     34.    2.67    6.20
 38    0.5000  0.2035  0.4390     2.     34.    2.67   10.04
 39    0.2398  0.2600  0.5000     2.     33.    2.55   11.25
 40    0.0000  0.0000  0.3804     4.     33.    2.54    8.23
 41    0.2664  0.4155  0.3104     1.     32.    2.54    8.23
 42    0.2301  0.2100  0.2559     1.     32.    2.53    6.10
 43    0.3293  0.3384  0.4183     1.     32.    2.52    9.91
 44    0.3640  0.0981  0.1903     1.     32.    2.51    4.60
 45    0.5000  0.4206  0.0000     4.     32.    2.50    5.22
 46    0.1852  0.3039  0.3386     1.     32.    2.50    8.10
 47    0.1416  0.5000  0.2730     2.     31.    2.45    8.11
 48    0.0000  0.3706  0.3587     2.     31.    2.43    8.77
 49    0.0397  0.2899  0.4478     1.     31.    2.40   10.20
 50    0.5000  0.0000  0.3275     4.     30.    2.37    7.47
 51    0.3359  0.1734  0.5000     2.     30.    2.36   11.10
 52    0.2297  0.5000  0.4837     2.     30.    2.31   11.88
 53    0.0000  0.2884  0.0791     2.     29.    2.24    3.62
 54    0.3448  0.4468  0.4434     1.     29.    2.24   10.91
 55    0.0000  0.1829  0.4308     2.     28.    2.22    9.53
 56    0.5000  0.0826  0.4384     2.     28.    2.17    9.82
 57    0.1255  0.4042  0.1588     1.     28.    2.16    5.66
 58    0.1472  0.0931  0.4220     1.     28.    2.16    9.21
 59    0.3473  0.2926  0.0401     1.     28.    2.16    3.73
 60    0.2816  0.3009  0.0481     1.     27.    2.13    3.73
 61    0.0449  0.3897  0.4617     1.     26.    2.02   10.87
 62    0.2106  0.2521  0.1219     1.     26.    2.00    3.96
 63    0.1644  0.1384  0.2391     1.     25.    1.96    5.45
 64    0.2532  0.0000  0.4111     2.     25.    1.96    8.97
 65    0.1742  0.0000  0.3037     2.     25.    1.95    6.62
 66    0.0000  0.1001  0.3461     2.     25.    1.92    7.57
 67    0.5000  0.1798  0.4136     2.     24.    1.91    9.47
 68    0.1129  0.3329  0.5000     2.     24.    1.89   11.43
 69    0.0357  0.4728  0.0602     1.     24.    1.89    5.38
 70    0.1703  0.2490  0.0000     2.     24.    1.86    2.87
 71    0.5000  0.4415  0.2289     2.     24.    1.86    7.34
 72    0.3436  0.3018  0.3569     1.     24.    1.85    8.56
 73    0.0000  0.4308  0.2291     2.     24.    1.84    6.87
 74    0.5000  0.3328  0.2429     2.     23.    1.84    6.84
 75    0.1724  0.3157  0.1933     1.     23.    1.82    5.51
 76    0.5000  0.3681  0.1163     2.     23.    1.77    5.34
 77    0.0000  0.2341  0.2214     2.     22.    1.72    5.44
 78    0.3951  0.2640  0.4277     1.     22.    1.71    9.88
 79    0.0000  0.1454  0.1744     2.     22.    1.70    4.10
 80    0.3968  0.2528  0.2109     1.     22.    1.70    5.67


 Vectors selected for Patterson superposition:

 Vector   X       Y       Z     Weight  Peak  Length

 1     0.0927  0.0311  0.2523     1.     51.    5.49


 FMAP and GRID set by program

 FMAP   6   1  21
 GRID    -5.556  -2  -1     5.556   2   1
 


 Patterson vector superposition minimum function for  201804211 in P212121 #19                                                   

 Patt. sup. on vector 1     0.0927  0.0311  0.2523   Height  51.   Length  5.49

 Maximum =   52.96,  minimum =  -63.12       highest memory used = 12191 / 47431

       0.0 seconds CPU time

   100 Superposition peaks employed, maximum height   8.2  and minimum height   2.8  on atomic number scale


 Heavy-Atom Location for  201804211 in P212121 #19                                                   

   1198 reflections used for structure factor sums


 Solution   1    CFOM =  9.02    PATFOM = 91.6    Corr. Coeff. = 36.9    SYMFOM = 72.3

 Shift to be added to superposition coordinates:  0.7194  0.6550  0.9656


 Name  At.No.   x       y       z    s.o.f.  Minimum distances / PATSMF (self first)

 O1     8.5  0.7301  0.6691  0.0922  1.0000    4.77
                                               11.5

 N2     7.3  1.1697  0.8674  0.1592  1.0000    4.77    3.36
                                               16.2    22.4

 N3     6.8  1.1174  0.6592  0.2273  1.0000    4.77    3.46  2.74
                                                0.0    16.1   7.7

 C4     5.9  0.6837  0.5792  0.1023  1.0000    4.77    1.04  4.12  3.52
                                                0.0     2.9   3.0   7.4

 C5     5.4  0.9447  1.0504  0.1536  1.0000    4.77    4.53  2.29  2.86  4.77
                                               15.9     6.8  20.7   0.0   0.0

 C6     5.1  1.4896  0.8499  0.0794  1.0000    4.73    2.32  2.31  4.22  3.17  3.49
                                                0.0    19.8   4.3   0.0   0.0   4.9

 C7     5.0  0.2290  0.4399  0.0141  1.0000    4.77    3.86  4.77  4.77  3.27  3.77  3.28
                                                0.0    13.9   2.2   0.0   0.0   5.3   0.0

 C8     4.8  0.3472  0.3346  0.0984  1.0000    4.77    4.12  4.77  4.67  3.14  3.87  4.77  2.23
                                                0.0    13.4   2.0   0.0   9.9   0.0   0.0   0.0


 Solution   2    CFOM =  8.26    PATFOM = 99.9    Corr. Coeff. = 30.2    SYMFOM = 90.6

 Shift to be added to superposition coordinates:  0.8834  0.8747  0.5300


 Name  At.No.   x       y       z    s.o.f.  Minimum distances / PATSMF (self first)

 O1     8.5  0.0208  0.8631  0.9098  1.0000    4.77
                                                7.3

 O2     7.7  0.0806  0.3896  0.8409  1.0000    4.77    4.77
                                                0.0    10.2

 O3     7.6  0.3422  1.1238  0.9825  1.0000    3.74    3.62  3.99
                                                0.5     0.0   8.5

 C4     6.0  0.6586  1.1426  0.9058  1.0000    4.77    3.54  3.67  2.25
                                                0.0    13.8   9.9   6.9

 C5     5.7  0.8376  1.1146  0.9426  1.0000    4.56    3.00  3.92  2.52  1.21
                                                0.0     0.3   4.1   1.0   3.2

 C6     5.2 -0.3189  0.3653  0.8386  1.0000    4.77    4.77  1.92  3.95  2.86  3.64
                                                9.3     0.4   6.3  11.2  10.7   0.0

 C7     4.9  0.5878  1.1292  0.7795  1.0000    4.77    4.56  3.94  4.54  2.75  3.73  2.94
                                                0.0     6.8   7.1   6.8   3.4   0.3   5.2

 C8     4.9 -0.1391  0.6807  0.8407  1.0000    4.77    2.62  3.38  4.77  4.77  4.77  3.59  3.41
                                                0.0     0.0   6.9   0.0   0.0   4.1   0.0   5.7


 Maximum memory for Patterson interpretation =  6231 / 13708

       0.6 seconds CPU time

 +++++++++++++++++++++++++++++++++++++++++++++++++++++++++++++++++++++++++++++
 +  201804211         finished at 12:17:59   Total CPU time:       0.6 secs  +
 +++++++++++++++++++++++++++++++++++++++++++++++++++++++++++++++++++++++++++++
