# Supplementary material for: Investigation of 8-Aza-7-Deaza Purine Nucleoside Derivatives
Source: Molecules. 2019 Mar 11;24(5):983. doi: 10.3390/molecules24050983 (PMC6429420; doi:10.3390/molecules24050983)
Supplement: Supplementary file 1 [file molecules-24-00983-s001.zip › molecules-460200 proof supple/supplementory materials Dr. An/cpd 7-Crystallographic information/201804211.p4p]

TITLE CrysAlis p4p export at Mon Apr 09 11:09:55 2018
CHEM C15H15O3N2
REM BRAVAISTYPE P
CELL   4.767280  11.041916  21.624527    90.0000    90.0000    90.0000  1138.3130
CELLSD   0.000190   0.000464   0.000957     0.0000     0.0000     0.0000     0.0830
SOURCE CU    1.54184     1.54056     1.54439
REM BINNINGDURINGDATAREDUCTION 2 2
