# Supplementary material for: Investigation of 8-Aza-7-Deaza Purine Nucleoside Derivatives
Source: Molecules. 2019 Mar 11;24(5):983. doi: 10.3390/molecules24050983 (PMC6429420; doi:10.3390/molecules24050983)
Supplement: Supplementary file 1 [file molecules-24-00983-s001.zip › molecules-460200 proof supple/supplementory materials Dr. An/cpd 7-Crystallographic information/201804211.res]

    201804211.res created by SHELXL-2014/7

TITL 201804211 in P212121 #19
REM reset to P212121 #19
CELL 1.54184 4.766927 11.040917 21.633399 90 90 90
ZERR 4 0.000203 0.000499 0.000885 0 0 0
LATT -1
SYMM 0.5-X,-Y,0.5+Z
SYMM 0.5+X,0.5-Y,-Z
SYMM -X,0.5+Y,0.5-Z
SFAC C H N O
UNIT 40 52 20 20
EQIV $1 -0.5+X,1.5-Y,1-Z
EQIV $2 1-X,0.5+Y,0.5-Z
EQIV $3 -X,0.5+Y,0.5-Z
EQIV $4 1+X,+Y,+Z
EQIV $5 -0.5+X,0.5-Y,1-Z
EQIV $6 -1+X,1+Y,+Z
 
L.S. 4 0 0
PLAN  20
SIZE 0.1 0.11 0.15
MPLA C1' C3' C4' O1
MPLA C1' C2' C3'
MPLA N1 C2 N3 C4 C5 C6 C7 N8 N9
HTAB N1 O5_$1
HTAB O3 O4_$2
HTAB N4 O3_$3
HTAB O2 N3_$4
HTAB O4 O5_$5
HTAB N4 O5_$1
HTAB N4 O4_$6
BOND $h
conf
fmap 2
acta
REM <olex2.extras>
REM <HklSrc "%.\\201804211.hkl">
REM </olex2.extras>
 
WGHT    0.049600    0.074800
FVAR       9.41604
C1'   1    0.466306    0.248076    0.342224    11.00000    0.02011    0.01879 =
         0.02618   -0.00147   -0.00315   -0.00021
AFIX  13
H1'   2    0.340080    0.290936    0.313940    11.00000   -1.20000
AFIX   0
C2    1    0.083200    0.582098    0.403550    11.00000    0.02289    0.01898 =
         0.02609    0.00179    0.00183    0.00082
C2'   1    0.754717    0.235541    0.312472    11.00000    0.02054    0.02191 =
         0.02469    0.00018   -0.00091    0.00001
AFIX  13
H2'   2    0.892608    0.209936    0.343425    11.00000   -1.20000
AFIX   0
C3'   1    0.698823    0.133287    0.267410    11.00000    0.02442    0.02416 =
         0.02698   -0.00431   -0.00091    0.00538
AFIX  13
H3'   2    0.872407    0.093131    0.254407    11.00000   -1.20000
AFIX   0
C4    1    0.354342    0.418637    0.414102    11.00000    0.02032    0.01712 =
         0.02266    0.00084    0.00327   -0.00128
C4'   1    0.513265    0.049841    0.305941    11.00000    0.02654    0.02154 =
         0.02841   -0.00588   -0.00348    0.00231
AFIX  13
H4'   2    0.373500    0.012076    0.278883    11.00000   -1.20000
AFIX   0
C5    1    0.481229    0.458814    0.468254    11.00000    0.02516    0.01997 =
         0.02278    0.00241    0.00024   -0.00203
C5'   1    0.668788   -0.048128    0.340501    11.00000    0.03807    0.02623 =
         0.04235    0.00536    0.00256    0.00763
AFIX  23
H5'A  2    0.787146   -0.092265    0.311816    11.00000   -1.20000
H5'B  2    0.789179   -0.011086    0.371312    11.00000   -1.20000
AFIX   0
C6    1    0.414384    0.576159    0.490203    11.00000    0.02749    0.01968 =
         0.02324   -0.00101    0.00253   -0.00485
C7    1    0.679260    0.368575    0.483803    11.00000    0.02830    0.02616 =
         0.02360    0.00256   -0.00646    0.00013
AFIX  43
H7    2    0.794568    0.371570    0.518447    11.00000   -1.20000
AFIX   0
N1    3    0.206113    0.631142    0.455411    11.00000    0.03286    0.01658 =
         0.02843   -0.00429    0.00096    0.00375
AFIX  43
H1    2    0.149203    0.701396    0.467136    11.00000   -1.20000
AFIX   0
N3    3    0.151877    0.475122    0.380516    11.00000    0.02126    0.01960 =
         0.02514   -0.00060   -0.00070   -0.00013
N4    3   -0.113454    0.650784    0.377034    11.00000    0.03400    0.02604 =
         0.03544   -0.00568   -0.00673    0.00992
AFIX  93
H4A   2   -0.198143    0.625714    0.344348    11.00000   -1.20000
H4B   2   -0.155423    0.720092    0.392641    11.00000   -1.20000
AFIX   0
N8    3    0.680409    0.280289    0.443458    11.00000    0.02876    0.02464 =
         0.02675    0.00334   -0.00371    0.00446
N9    3    0.476133    0.310896    0.400473    11.00000    0.02271    0.01924 =
         0.02569   -0.00083   -0.00063    0.00474
O1    4    0.370021    0.126713    0.350483    11.00000    0.02598    0.01916 =
         0.04139   -0.00502    0.00774   -0.00263
O2    4    0.844299    0.343636    0.283643    11.00000    0.02990    0.02877 =
         0.02978    0.00238   -0.00426   -0.00733
AFIX 147
H2    2    0.927652    0.385864    0.308841    11.00000   -1.50000
AFIX   0
O3    4    0.538129    0.173337    0.216227    11.00000    0.03999    0.03051 =
         0.02599    0.00219   -0.00690   -0.00495
AFIX 147
H3    2    0.624808    0.226085    0.197594    11.00000   -1.50000
AFIX   0
O4    4    0.482191   -0.130914    0.370233    11.00000    0.05225    0.02481 =
         0.04468    0.00107    0.01332    0.00600
AFIX 147
H4    2    0.393311   -0.095225    0.397092    11.00000   -1.50000
AFIX   0
O5    4    0.523932    0.631027    0.534205    11.00000    0.04408    0.02417 =
         0.02835   -0.00442   -0.00720   -0.00446
HKLF 4
 
REM  201804211 in P212121 #19
REM R1 =  0.0366 for    1873 Fo > 4sig(Fo)  and  0.0408 for all    2032 data
REM    184 parameters refined using      0 restraints
 
END  
     
WGHT      0.0496      0.0748 

REM Highest difference peak  0.141,  deepest hole -0.209,  1-sigma level  0.046
Q1    1   0.4701  0.3714  0.3926  11.00000  0.05    0.14
Q2    1   1.0713 -0.0391  0.3626  11.00000  0.05    0.14
Q3    1   0.8598  0.1849  0.3378  11.00000  0.05    0.14
Q4    1  -0.5386  0.5649  0.3620  11.00000  0.05    0.14
Q5    1   0.4379  0.4578  0.4411  11.00000  0.05    0.14
Q6    1  -0.0364  0.5904  0.4754  11.00000  0.05    0.13
Q7    1   1.0113  0.2080  0.4201  11.00000  0.05    0.13
Q8    1   1.0369  0.0448  0.4213  11.00000  0.05    0.13
Q9    1   0.5510  0.1050  0.1716  11.00000  0.05    0.13
Q10   1  -0.4061  0.5757  0.4005  11.00000  0.05    0.13
Q11   1   0.1150  0.4619  0.3454  11.00000  0.05    0.13
Q12   1   0.2034  0.5378  0.3723  11.00000  0.05    0.12
Q13   1   0.6114  0.0016  0.3187  11.00000  0.05    0.12
Q14   1   0.0572  0.4968  0.4970  11.00000  0.05    0.12
Q15   1   0.7467  0.1795  0.2853  11.00000  0.05    0.12
Q16   1   1.0395  0.0616  0.2772  11.00000  0.05    0.12
Q17   1  -0.0272  0.5070  0.4794  11.00000  0.05    0.12
Q18   1   0.7561  0.2010  0.4424  11.00000  0.05    0.12
Q19   1   0.8011 -0.1970  0.2793  11.00000  0.05    0.12
Q20   1   0.8521 -0.0128  0.3528  11.00000  0.05    0.11

  REM The information below was added by Olex2.
  REM
  REM R1 = 0.0366 for 1873 Fo > 4sig(Fo) and 0.0408 for all 4126 data
  REM n/a parameters refined using n/a restraints
  REM Highest difference peak 0.14, deepest hole -0.21
  REM Mean Shift 0, Max Shift 0.000.

  REM +++ Tabular Listing of Refinement Information +++
  REM R1_all = 0.0408
  REM R1_gt = 0.0366
  REM wR_ref = 0.0924
  REM GOOF = 1.036
  REM Shift_max = 0.000
  REM Shift_mean = 0
  REM Reflections_all = 4126
  REM Reflections_gt = 1873
  REM Parameters = n/a
  REM Hole = -0.21
  REM Peak = 0.14
  REM Flack = 0.2(2)

  
