# Supplementary material for: Investigation of 8-Aza-7-Deaza Purine Nucleoside Derivatives
Source: Molecules. 2019 Mar 11;24(5):983. doi: 10.3390/molecules24050983 (PMC6429420; doi:10.3390/molecules24050983)
Supplement: Supplementary file 1 [file molecules-24-00983-s001.zip › molecules-460200 proof supple/supplementory materials Dr. An/cpd 7-Crystallographic information/201804211_red.sum]

DC PROFFIT - Profile-fitting data reduction algorithm (Version 1.171.37.35 (release 13-08-2014 CrysAlis171 .NET),compiled Aug 13 2014,18:06:35)
DC PROFFIT - Started at Mon Apr 09 11:09:34 2018
Experiment file name: D:\Data\zy\201804211\201804211
Output file name: D:\Data\zy\201804211\201804211
Data reduction with automatic settings
   UB - matrix:
      -0.063905    0.074669    0.058413   (  0.000039    0.000016    0.000010 )
       0.003839   -0.116595    0.038987   (  0.000026    0.000011    0.000007 )
       0.317134    0.016962    0.011471   (  0.000025    0.000010    0.000006 )
      4.76175 (    0.00038 )    11.04430 (    0.00110 )    21.64966 (    0.00256 )
     90.06072 (    0.00883 )    90.13605 (    0.00796 )    90.20307 (    0.00721 )
  V =      1138.55
Selected cell (from UM rr/UM ttt/UM f):
32     4.7617    11.0443    21.6497    90.0607    90.1360    90.2031         oP
Cross checking gral lattice...
Lattice type P selected
Background parameters (old style):       25       25 SHORT follow:0
Per-frame model refinement: ON
Single frame average background scaling: OFF
Dual wavelength al1-al2: ON 
2-cycle 3D peak analysis: ON
Background computed as FLOAT type: OFF
Use 3D profile fitting: ON
Adjust masks according to prediction uncertainty (for high angle data): OFF
Follow profile size changes with incidence angle: ON
Reject reflections with bad profiles: OFF
Use JETSHADOW for masking shadowed areas: OFF
Space group determination with Gral
AutoChem attempted
  0 Extinction conditions:

PROFFITPEAK - Precise peak table update based on 3D profile analysis (2005-2013)
PROFFITPEAK - Started at Mon Apr 09 11:09:34 2018
Experiment file name: D:\Data\zy\201804211\201804211
Maximum reflection width (in deg): 2.00
I/sigma threshold: 7.00

Lattice type P used

*** 3D peak analysis started - run 1 ***

Profile size analysis (per resolution)
              |         Average profile size - assuming Gaussian shape (in degrees)            |
  Resolution  |  # of peaks  |   sig_e1 (stddev)   |   sig_e2 (stddev)   |   sig_e3 (stddev)   |
 ------------ | ------------ | ------------------- | ------------------- | ------------------- |
   inf- 3.62  |        15    |    1.106 ( 0.112)   |    1.000 ( 0.077)   |    0.943 ( 0.524)   |
  3.48- 2.74  |        15    |    1.137 ( 0.076)   |    1.049 ( 0.076)   |    1.013 ( 0.636)   |
  2.73- 2.33  |        15    |    1.150 ( 0.078)   |    1.057 ( 0.071)   |    0.940 ( 0.573)   |
  2.33- 2.05  |        15    |    1.095 ( 0.107)   |    1.017 ( 0.091)   |    1.078 ( 0.570)   |
  2.01- 1.93  |        15    |    1.184 ( 0.060)   |    1.068 ( 0.064)   |    1.113 ( 0.776)   |
  1.88- 1.75  |        15    |    1.120 ( 0.099)   |    1.007 ( 0.128)   |    1.093 ( 0.374)   |
  1.75- 1.63  |        15    |    1.115 ( 0.066)   |    0.974 ( 0.126)   |    0.739 ( 0.226)   |
  1.63- 1.54  |        15    |    1.105 ( 0.112)   |    1.003 ( 0.129)   |    0.848 ( 0.159)   |
  1.54- 1.47  |        15    |    1.073 ( 0.059)   |    0.909 ( 0.116)   |    0.894 ( 0.272)   |
  1.47- 1.32  |        15    |    1.109 ( 0.083)   |    0.886 ( 0.099)   |    0.957 ( 0.165)   |
 ------------ | ------------ | ------------------- | ------------------- | ------------------- |
   inf- 1.32  |       150    |    1.119 ( 0.092)   |    0.997 ( 0.116)   |    0.962 ( 0.488)   |

Optimal grid size for profile fitting: 15 x 15

*** 3D peak analysis started - run 2 ***

Profile size analysis (per resolution)
              |         Average profile size - assuming Gaussian shape (in degrees)            |
  Resolution  |  # of peaks  |   sig_e1 (stddev)   |   sig_e2 (stddev)   |   sig_e3 (stddev)   |
 ------------ | ------------ | ------------------- | ------------------- | ------------------- |
   inf- 2.80  |        16    |    1.153 ( 0.113)   |    1.091 ( 0.095)   |    1.008 ( 0.618)   |
  2.79- 2.35  |        16    |    1.166 ( 0.109)   |    1.073 ( 0.084)   |    0.870 ( 0.421)   |
  2.33- 2.16  |        16    |    1.075 ( 0.156)   |    1.056 ( 0.086)   |    0.878 ( 0.470)   |
  2.14- 1.99  |        16    |    1.047 ( 0.119)   |    0.996 ( 0.086)   |    0.979 ( 0.480)   |
  1.99- 1.87  |        16    |    1.099 ( 0.138)   |    0.980 ( 0.085)   |    0.952 ( 0.393)   |
  1.86- 1.77  |        16    |    1.132 ( 0.125)   |    1.005 ( 0.069)   |    0.920 ( 0.383)   |
  1.75- 1.64  |        16    |    1.126 ( 0.114)   |    0.957 ( 0.070)   |    1.043 ( 0.401)   |
  1.64- 1.54  |        16    |    1.087 ( 0.092)   |    0.943 ( 0.061)   |    0.857 ( 0.345)   |
  1.54- 1.45  |        16    |    1.138 ( 0.090)   |    0.862 ( 0.079)   |    0.988 ( 0.368)   |
  1.45- 1.31  |        11    |    1.062 ( 0.097)   |    0.803 ( 0.130)   |    1.023 ( 0.298)   |
 ------------ | ------------ | ------------------- | ------------------- | ------------------- |
   inf- 1.31  |       155    |    1.110 ( 0.123)   |    0.982 ( 0.118)   |    0.950 ( 0.434)   |

Optimal grid size for profile fitting: 15 x 15

*** 3D peak analysis started - run 3 ***

Profile size analysis (per resolution)
              |         Average profile size - assuming Gaussian shape (in degrees)            |
  Resolution  |  # of peaks  |   sig_e1 (stddev)   |   sig_e2 (stddev)   |   sig_e3 (stddev)   |
 ------------ | ------------ | ------------------- | ------------------- | ------------------- |
  7.72- 3.20  |        14    |    1.072 ( 0.184)   |    1.033 ( 0.067)   |    0.947 ( 0.542)   |
  3.02- 2.35  |        14    |    1.193 ( 0.100)   |    1.032 ( 0.088)   |    1.143 ( 0.560)   |
  2.35- 2.14  |        14    |    0.929 ( 0.133)   |    1.102 ( 0.074)   |    1.110 ( 0.408)   |
  2.14- 1.97  |        14    |    1.040 ( 0.155)   |    1.001 ( 0.082)   |    0.836 ( 0.364)   |
  1.95- 1.80  |        14    |    1.070 ( 0.134)   |    1.004 ( 0.086)   |    1.017 ( 0.445)   |
  1.79- 1.69  |        14    |    1.093 ( 0.126)   |    1.034 ( 0.077)   |    0.963 ( 0.327)   |
  1.68- 1.61  |        14    |    1.093 ( 0.094)   |    0.950 ( 0.078)   |    1.168 ( 0.434)   |
  1.61- 1.50  |        14    |    1.046 ( 0.129)   |    0.987 ( 0.081)   |    0.854 ( 0.194)   |
  1.50- 1.40  |        14    |    0.996 ( 0.129)   |    0.853 ( 0.128)   |    1.079 ( 0.389)   |
  1.38- 1.32  |        11    |    0.994 ( 0.095)   |    0.854 ( 0.131)   |    0.961 ( 0.264)   |
 ------------ | ------------ | ------------------- | ------------------- | ------------------- |
  7.72- 1.32  |       137    |    1.054 ( 0.148)   |    0.988 ( 0.117)   |    1.009 ( 0.424)   |

Optimal grid size for profile fitting: 15 x 15

*** 3D peak analysis started - run 4 ***

Profile size analysis (per resolution)
              |         Average profile size - assuming Gaussian shape (in degrees)            |
  Resolution  |  # of peaks  |   sig_e1 (stddev)   |   sig_e2 (stddev)   |   sig_e3 (stddev)   |
 ------------ | ------------ | ------------------- | ------------------- | ------------------- |
  4.35- 2.88  |         9    |    1.040 ( 0.078)   |    1.059 ( 0.131)   |    0.691 ( 0.330)   |
  2.88- 2.22  |         9    |    1.044 ( 0.050)   |    1.064 ( 0.111)   |    0.831 ( 0.383)   |
  2.18- 2.05  |         9    |    1.008 ( 0.047)   |    1.118 ( 0.089)   |    0.942 ( 0.267)   |
  2.05- 1.93  |         9    |    1.055 ( 0.059)   |    1.089 ( 0.093)   |    0.813 ( 0.163)   |
  1.93- 1.80  |         9    |    1.036 ( 0.038)   |    1.048 ( 0.082)   |    0.947 ( 0.261)   |
  1.80- 1.71  |         9    |    1.010 ( 0.066)   |    0.992 ( 0.074)   |    0.961 ( 0.517)   |
  1.70- 1.61  |         9    |    1.025 ( 0.081)   |    0.973 ( 0.063)   |    0.955 ( 0.519)   |
  1.61- 1.57  |         9    |    1.011 ( 0.104)   |    0.997 ( 0.101)   |    1.061 ( 0.493)   |
  1.55- 1.49  |         9    |    0.975 ( 0.080)   |    0.966 ( 0.114)   |    0.850 ( 0.182)   |
  1.47- 1.33  |         9    |    0.958 ( 0.094)   |    0.886 ( 0.072)   |    0.830 ( 0.204)   |
 ------------ | ------------ | ------------------- | ------------------- | ------------------- |
  4.35- 1.33  |        90    |    1.016 ( 0.078)   |    1.019 ( 0.116)   |    0.888 ( 0.371)   |

Optimal grid size for profile fitting: 15 x 15

*** 3D peak analysis started - run 5 ***

Profile size analysis (per resolution)
              |         Average profile size - assuming Gaussian shape (in degrees)            |
  Resolution  |  # of peaks  |   sig_e1 (stddev)   |   sig_e2 (stddev)   |   sig_e3 (stddev)   |
 ------------ | ------------ | ------------------- | ------------------- | ------------------- |
  6.03- 2.81  |        18    |    1.047 ( 0.120)   |    1.066 ( 0.078)   |    1.028 ( 0.494)   |
  2.80- 2.46  |        18    |    1.070 ( 0.139)   |    1.010 ( 0.102)   |    1.216 ( 0.582)   |
  2.43- 2.18  |        18    |    1.041 ( 0.129)   |    1.029 ( 0.098)   |    0.863 ( 0.470)   |
  2.18- 1.99  |        18    |    1.053 ( 0.104)   |    1.043 ( 0.090)   |    0.924 ( 0.490)   |
  1.98- 1.85  |        18    |    1.057 ( 0.090)   |    1.031 ( 0.111)   |    0.974 ( 0.311)   |
  1.84- 1.75  |        18    |    1.058 ( 0.098)   |    1.033 ( 0.090)   |    0.975 ( 0.224)   |
  1.75- 1.62  |        18    |    1.061 ( 0.074)   |    1.033 ( 0.074)   |    1.033 ( 0.400)   |
  1.62- 1.52  |        18    |    1.052 ( 0.058)   |    0.976 ( 0.103)   |    1.007 ( 0.195)   |
  1.51- 1.45  |        18    |    0.971 ( 0.068)   |    0.878 ( 0.088)   |    0.945 ( 0.314)   |
  1.44- 1.31  |        18    |    0.954 ( 0.102)   |    0.872 ( 0.118)   |    0.874 ( 0.185)   |
 ------------ | ------------ | ------------------- | ------------------- | ------------------- |
  6.03- 1.31  |       180    |    1.036 ( 0.108)   |    0.997 ( 0.116)   |    0.984 ( 0.402)   |

Optimal grid size for profile fitting: 15 x 15

*** 3D peak analysis started - run 6 ***

Profile size analysis (per resolution)
              |         Average profile size - assuming Gaussian shape (in degrees)            |
  Resolution  |  # of peaks  |   sig_e1 (stddev)   |   sig_e2 (stddev)   |   sig_e3 (stddev)   |
 ------------ | ------------ | ------------------- | ------------------- | ------------------- |
  3.56- 2.70  |        14    |    1.053 ( 0.056)   |    1.071 ( 0.069)   |    0.910 ( 0.511)   |
  2.59- 2.30  |        14    |    1.055 ( 0.053)   |    1.022 ( 0.066)   |    0.769 ( 0.352)   |
  2.30- 2.09  |        14    |    1.021 ( 0.094)   |    1.013 ( 0.050)   |    0.850 ( 0.488)   |
  2.09- 1.94  |        14    |    1.024 ( 0.073)   |    0.983 ( 0.113)   |    0.913 ( 0.418)   |
  1.94- 1.81  |        14    |    1.039 ( 0.077)   |    1.019 ( 0.089)   |    1.047 ( 0.435)   |
  1.80- 1.71  |        14    |    0.997 ( 0.040)   |    0.971 ( 0.070)   |    0.899 ( 0.398)   |
  1.70- 1.62  |        14    |    1.011 ( 0.066)   |    0.973 ( 0.067)   |    0.958 ( 0.285)   |
  1.62- 1.54  |        14    |    1.001 ( 0.090)   |    0.963 ( 0.099)   |    0.919 ( 0.097)   |
  1.53- 1.46  |        14    |    0.954 ( 0.079)   |    0.894 ( 0.140)   |    0.968 ( 0.466)   |
  1.44- 1.32  |        18    |    0.947 ( 0.060)   |    0.825 ( 0.111)   |    1.086 ( 0.527)   |
 ------------ | ------------ | ------------------- | ------------------- | ------------------- |
  3.56- 1.32  |       144    |    1.009 ( 0.079)   |    0.969 ( 0.116)   |    0.936 ( 0.429)   |

Optimal grid size for profile fitting: 15 x 15

*** 3D peak analysis started - run 7 ***

Profile size analysis (per resolution)
              |         Average profile size - assuming Gaussian shape (in degrees)            |
  Resolution  |  # of peaks  |   sig_e1 (stddev)   |   sig_e2 (stddev)   |   sig_e3 (stddev)   |
 ------------ | ------------ | ------------------- | ------------------- | ------------------- |
  1.30- 1.25  |        10    |    0.982 ( 0.132)   |    0.798 ( 0.118)   |    1.050 ( 0.407)   |
  1.25- 1.21  |        10    |    0.988 ( 0.143)   |    0.865 ( 0.123)   |    0.862 ( 0.180)   |
  1.21- 1.17  |        10    |    1.066 ( 0.120)   |    0.954 ( 0.104)   |    0.876 ( 0.116)   |
  1.17- 1.12  |        10    |    1.090 ( 0.056)   |    0.968 ( 0.112)   |    1.015 ( 0.181)   |
  1.12- 1.07  |        10    |    1.076 ( 0.068)   |    0.916 ( 0.077)   |    1.275 ( 0.440)   |
  1.07- 1.04  |        10    |    1.119 ( 0.078)   |    1.003 ( 0.098)   |    1.081 ( 0.485)   |
  1.03- 0.99  |        10    |    1.071 ( 0.131)   |    1.005 ( 0.076)   |    0.948 ( 0.195)   |
  0.98- 0.93  |        10    |    1.027 ( 0.133)   |    1.054 ( 0.082)   |    0.924 ( 0.204)   |
  0.92- 0.86  |        10    |    1.046 ( 0.070)   |    1.058 ( 0.075)   |    1.108 ( 0.484)   |
  0.85- 0.83  |        10    |    1.018 ( 0.116)   |    0.994 ( 0.149)   |    1.268 ( 0.405)   |
 ------------ | ------------ | ------------------- | ------------------- | ------------------- |
  1.30- 0.83  |       100    |    1.048 ( 0.117)   |    0.962 ( 0.130)   |    1.041 ( 0.367)   |

Optimal grid size for profile fitting: 15 x 15

*** 3D peak analysis started - run 8 ***

Profile size analysis (per resolution)
              |         Average profile size - assuming Gaussian shape (in degrees)            |
  Resolution  |  # of peaks  |   sig_e1 (stddev)   |   sig_e2 (stddev)   |   sig_e3 (stddev)   |
 ------------ | ------------ | ------------------- | ------------------- | ------------------- |
  1.32- 1.25  |        21    |    0.940 ( 0.113)   |    0.805 ( 0.113)   |    0.916 ( 0.180)   |
  1.25- 1.20  |        21    |    0.936 ( 0.138)   |    0.815 ( 0.093)   |    0.967 ( 0.284)   |
  1.20- 1.16  |        21    |    1.020 ( 0.103)   |    0.887 ( 0.083)   |    1.036 ( 0.256)   |
  1.15- 1.11  |        21    |    1.024 ( 0.117)   |    0.935 ( 0.117)   |    0.977 ( 0.307)   |
  1.11- 1.07  |        21    |    0.990 ( 0.114)   |    0.951 ( 0.082)   |    0.942 ( 0.228)   |
  1.07- 1.05  |        21    |    1.044 ( 0.098)   |    0.985 ( 0.101)   |    1.037 ( 0.252)   |
  1.04- 1.00  |        21    |    0.988 ( 0.134)   |    1.015 ( 0.115)   |    1.027 ( 0.331)   |
  1.00- 0.94  |        21    |    1.033 ( 0.106)   |    1.085 ( 0.075)   |    0.887 ( 0.160)   |
  0.93- 0.87  |        21    |    1.078 ( 0.069)   |    1.094 ( 0.062)   |    1.134 ( 0.382)   |
  0.86- 0.82  |        22    |    0.979 ( 0.087)   |    1.041 ( 0.119)   |    1.281 ( 0.525)   |
 ------------ | ------------ | ------------------- | ------------------- | ------------------- |
  1.32- 0.82  |       211    |    1.003 ( 0.117)   |    0.961 ( 0.138)   |    1.022 ( 0.328)   |

Optimal grid size for profile fitting: 15 x 15

*** 3D peak analysis started - run 9 ***

Profile size analysis (per resolution)
              |         Average profile size - assuming Gaussian shape (in degrees)            |
  Resolution  |  # of peaks  |   sig_e1 (stddev)   |   sig_e2 (stddev)   |   sig_e3 (stddev)   |
 ------------ | ------------ | ------------------- | ------------------- | ------------------- |
  1.33- 1.27  |        13    |    1.164 ( 0.127)   |    0.811 ( 0.111)   |    1.001 ( 0.249)   |
  1.27- 1.20  |        13    |    1.205 ( 0.101)   |    0.827 ( 0.154)   |    1.148 ( 0.424)   |
  1.19- 1.17  |        13    |    1.172 ( 0.099)   |    0.840 ( 0.110)   |    1.120 ( 0.411)   |
  1.17- 1.11  |        13    |    1.261 ( 0.113)   |    0.912 ( 0.138)   |    1.224 ( 0.419)   |
  1.11- 1.07  |        13    |    1.339 ( 0.081)   |    1.039 ( 0.104)   |    1.106 ( 0.243)   |
  1.07- 1.01  |        13    |    1.264 ( 0.134)   |    0.968 ( 0.100)   |    0.986 ( 0.260)   |
  1.01- 0.97  |        13    |    1.278 ( 0.116)   |    1.075 ( 0.107)   |    0.922 ( 0.140)   |
  0.96- 0.92  |        13    |    1.316 ( 0.091)   |    1.098 ( 0.061)   |    0.971 ( 0.290)   |
  0.92- 0.88  |        13    |    1.302 ( 0.110)   |    1.084 ( 0.061)   |    1.137 ( 0.396)   |
  0.88- 0.82  |        13    |    1.201 ( 0.157)   |    1.000 ( 0.097)   |    1.075 ( 0.365)   |
 ------------ | ------------ | ------------------- | ------------------- | ------------------- |
  1.33- 0.82  |       130    |    1.250 ( 0.129)   |    0.965 ( 0.151)   |    1.069 ( 0.345)   |

Optimal grid size for profile fitting: 15 x 15

*** 3D peak analysis started - run 10 ***

Profile size analysis (per resolution)
              |         Average profile size - assuming Gaussian shape (in degrees)            |
  Resolution  |  # of peaks  |   sig_e1 (stddev)   |   sig_e2 (stddev)   |   sig_e3 (stddev)   |
 ------------ | ------------ | ------------------- | ------------------- | ------------------- |
  1.32- 1.26  |         7    |    0.935 ( 0.067)   |    0.778 ( 0.102)   |    1.257 ( 0.583)   |
  1.25- 1.21  |         7    |    1.062 ( 0.100)   |    0.934 ( 0.107)   |    0.927 ( 0.055)   |
  1.20- 1.16  |         7    |    1.036 ( 0.091)   |    0.858 ( 0.100)   |    1.209 ( 0.449)   |
  1.16- 1.10  |         7    |    1.050 ( 0.128)   |    0.960 ( 0.100)   |    1.226 ( 0.503)   |
  1.10- 1.08  |         7    |    1.016 ( 0.131)   |    0.886 ( 0.067)   |    1.044 ( 0.469)   |
  1.06- 1.05  |         7    |    0.988 ( 0.132)   |    0.960 ( 0.088)   |    1.033 ( 0.363)   |
  1.04- 0.99  |         7    |    0.987 ( 0.096)   |    0.988 ( 0.067)   |    0.799 ( 0.189)   |
  0.99- 0.93  |         7    |    1.035 ( 0.090)   |    1.011 ( 0.050)   |    1.042 ( 0.240)   |
  0.91- 0.85  |         7    |    0.999 ( 0.095)   |    1.050 ( 0.060)   |    1.164 ( 0.289)   |
  0.84- 0.82  |         7    |    0.939 ( 0.084)   |    0.984 ( 0.113)   |    1.172 ( 0.345)   |
 ------------ | ------------ | ------------------- | ------------------- | ------------------- |
  1.32- 0.82  |        70    |    1.005 ( 0.111)   |    0.941 ( 0.116)   |    1.087 ( 0.405)   |

Optimal grid size for profile fitting: 13 x 13

*** 3D peak analysis started - run 11 ***
Run 11 Omega scan: (85.000 - 114.000,29 frames, 7.000 sec) at th=108.000, ka=77.000,ph=0.000
CCD reject setup (e_34_030310.ccd): valid corners=4 polygons=0
CCD reject setup:
Corner(s): (-1,-1),(-1,15),(15,-1); (-1,1024),(15,1024),(-1,1009); (1024,1024),(1024,1009),(1009,1024); (1024,-1),(1009,-1),(1024,15); 
*** 3D peak analysis started - run 12 ***

Profile size analysis (per resolution)
              |         Average profile size - assuming Gaussian shape (in degrees)            |
  Resolution  |  # of peaks  |   sig_e1 (stddev)   |   sig_e2 (stddev)   |   sig_e3 (stddev)   |
 ------------ | ------------ | ------------------- | ------------------- | ------------------- |
  1.32- 1.24  |        16    |    0.987 ( 0.067)   |    0.897 ( 0.142)   |    0.963 ( 0.528)   |
  1.24- 1.17  |        16    |    1.036 ( 0.094)   |    0.947 ( 0.163)   |    1.233 ( 0.406)   |
  1.16- 1.12  |        16    |    0.915 ( 0.127)   |    0.932 ( 0.120)   |    0.906 ( 0.220)   |
  1.12- 1.09  |        16    |    1.032 ( 0.116)   |    1.056 ( 0.133)   |    0.994 ( 0.218)   |
  1.08- 1.05  |        16    |    0.997 ( 0.108)   |    1.058 ( 0.104)   |    0.956 ( 0.257)   |
  1.05- 1.01  |        16    |    1.079 ( 0.100)   |    1.112 ( 0.087)   |    1.048 ( 0.315)   |
  1.00- 0.95  |        16    |    1.093 ( 0.084)   |    1.134 ( 0.070)   |    1.099 ( 0.356)   |
  0.94- 0.89  |        16    |    0.998 ( 0.075)   |    1.118 ( 0.076)   |    1.024 ( 0.336)   |
  0.89- 0.85  |        16    |    1.011 ( 0.101)   |    1.113 ( 0.074)   |    1.227 ( 0.547)   |
  0.85- 0.82  |        11    |    0.934 ( 0.092)   |    1.009 ( 0.129)   |    1.069 ( 0.303)   |
 ------------ | ------------ | ------------------- | ------------------- | ------------------- |
  1.32- 0.82  |       155    |    1.011 ( 0.111)   |    1.038 ( 0.141)   |    1.051 ( 0.382)   |

Optimal grid size for profile fitting: 15 x 15

*** 3D peak analysis started - run 13 ***

Profile size analysis (per resolution)
              |         Average profile size - assuming Gaussian shape (in degrees)            |
  Resolution  |  # of peaks  |   sig_e1 (stddev)   |   sig_e2 (stddev)   |   sig_e3 (stddev)   |
 ------------ | ------------ | ------------------- | ------------------- | ------------------- |
  1.32- 1.27  |         6    |    1.207 ( 0.107)   |    0.877 ( 0.095)   |    0.947 ( 0.039)   |
  1.26- 1.22  |         6    |    1.198 ( 0.100)   |    0.921 ( 0.094)   |    0.948 ( 0.059)   |
  1.21- 1.18  |         6    |    1.117 ( 0.179)   |    0.825 ( 0.149)   |    1.122 ( 0.274)   |
  1.17- 1.13  |         6    |    1.203 ( 0.168)   |    0.961 ( 0.099)   |    0.979 ( 0.171)   |
  1.13- 1.11  |         6    |    1.208 ( 0.076)   |    0.952 ( 0.111)   |    0.848 ( 0.211)   |
  1.11- 1.09  |         6    |    1.278 ( 0.132)   |    1.036 ( 0.105)   |    0.892 ( 0.069)   |
  1.07- 1.05  |         6    |    1.231 ( 0.170)   |    0.994 ( 0.158)   |    1.164 ( 0.275)   |
  1.05- 1.02  |         6    |    1.205 ( 0.161)   |    0.954 ( 0.119)   |    0.964 ( 0.333)   |
  1.00- 0.94  |         6    |    1.255 ( 0.107)   |    1.043 ( 0.070)   |    1.371 ( 0.432)   |
  0.94- 0.87  |         5    |    1.285 ( 0.109)   |    1.136 ( 0.050)   |    1.291 ( 0.452)   |
 ------------ | ------------ | ------------------- | ------------------- | ------------------- |
  1.32- 0.87  |        59    |    1.217 ( 0.143)   |    0.967 ( 0.137)   |    1.049 ( 0.314)   |

Optimal grid size for profile fitting: 15 x 15

*** 3D peak analysis started - run 14 ***

Profile size analysis (per resolution)
              |         Average profile size - assuming Gaussian shape (in degrees)            |
  Resolution  |  # of peaks  |   sig_e1 (stddev)   |   sig_e2 (stddev)   |   sig_e3 (stddev)   |
 ------------ | ------------ | ------------------- | ------------------- | ------------------- |
  1.31- 1.21  |        15    |    0.998 ( 0.075)   |    0.982 ( 0.104)   |    0.914 ( 0.046)   |
  1.20- 1.17  |        15    |    0.922 ( 0.149)   |    0.921 ( 0.143)   |    1.101 ( 0.325)   |
  1.17- 1.13  |        15    |    0.939 ( 0.112)   |    1.028 ( 0.118)   |    0.838 ( 0.142)   |
  1.13- 1.10  |        15    |    0.987 ( 0.097)   |    1.057 ( 0.100)   |    0.962 ( 0.145)   |
  1.09- 1.06  |        15    |    0.998 ( 0.087)   |    1.017 ( 0.130)   |    1.003 ( 0.346)   |
  1.06- 1.02  |        15    |    1.015 ( 0.065)   |    1.031 ( 0.100)   |    0.961 ( 0.422)   |
  1.00- 0.94  |        15    |    1.036 ( 0.085)   |    1.100 ( 0.078)   |    1.011 ( 0.175)   |
  0.93- 0.91  |        15    |    0.998 ( 0.064)   |    1.097 ( 0.078)   |    1.078 ( 0.414)   |
  0.90- 0.85  |        15    |    1.060 ( 0.112)   |    1.099 ( 0.121)   |    1.180 ( 0.368)   |
  0.85- 0.82  |        10    |    0.927 ( 0.072)   |    1.023 ( 0.100)   |    1.155 ( 0.442)   |
 ------------ | ------------ | ------------------- | ------------------- | ------------------- |
  1.31- 0.82  |       145    |    0.990 ( 0.105)   |    1.036 ( 0.122)   |    1.016 ( 0.324)   |

Optimal grid size for profile fitting: 15 x 15

*** 3D peak analysis started - run 15 ***
24 peaks stored in the peak table
Run 15 Omega scan: (43.000 - 80.000,37 frames, 7.000 sec) at th=108.000, ka=-30.000,ph=-30.000
CCD reject setup (e_34_030310.ccd): valid corners=4 polygons=0
CCD reject setup:
Corner(s): (-1,-1),(-1,15),(15,-1); (-1,1024),(15,1024),(-1,1009); (1024,1024),(1024,1009),(1009,1024); (1024,-1),(1009,-1),(1024,15); 
39 of 122 peaks identified as outliers and rejected
83 peaks stored in the peak table
83 peaks saved into the D:\Data\zy\201804211\tmp\201804211_proffitpeak_15.tabbin file
83 profiles saved into the file D:\Data\zy\201804211\tmp\201804211_15.inc

Profile size analysis (per resolution)
              |         Average profile size - assuming Gaussian shape (in degrees)            |
  Resolution  |  # of peaks  |   sig_e1 (stddev)   |   sig_e2 (stddev)   |   sig_e3 (stddev)   |
 ------------ | ------------ | ------------------- | ------------------- | ------------------- |
  1.30- 1.27  |         8    |    1.021 ( 0.109)   |    0.834 ( 0.044)   |    0.841 ( 0.172)   |
  1.26- 1.21  |         8    |    0.997 ( 0.073)   |    0.856 ( 0.102)   |    1.067 ( 0.246)   |
  1.20- 1.17  |         8    |    1.052 ( 0.103)   |    0.815 ( 0.165)   |    1.173 ( 0.495)   |
  1.17- 1.13  |         8    |    1.072 ( 0.066)   |    0.952 ( 0.092)   |    1.099 ( 0.363)   |
  1.12- 1.08  |         8    |    1.121 ( 0.091)   |    1.024 ( 0.129)   |    1.041 ( 0.236)   |
  1.08- 1.02  |         8    |    1.134 ( 0.086)   |    0.977 ( 0.067)   |    1.116 ( 0.367)   |
  1.02- 0.98  |         8    |    1.129 ( 0.060)   |    1.052 ( 0.131)   |    1.073 ( 0.354)   |
  0.98- 0.93  |         8    |    1.071 ( 0.113)   |    1.074 ( 0.089)   |    1.085 ( 0.286)   |
  0.93- 0.88  |         8    |    1.163 ( 0.051)   |    1.149 ( 0.030)   |    1.067 ( 0.294)   |
  0.88- 0.82  |        11    |    1.006 ( 0.136)   |    1.049 ( 0.107)   |    1.307 ( 0.505)   |
 ------------ | ------------ | ------------------- | ------------------- | ------------------- |
  1.30- 0.82  |        83    |    1.074 ( 0.110)   |    0.981 ( 0.148)   |    1.095 ( 0.372)   |

Optimal grid size for profile fitting: 15 x 15


*** 3D peak analysis started - run 15 (2nd cycle) ***
Run 15 Omega scan: (43.000 - 80.000,37 frames, 7.000 sec) at th=108.000, ka=-30.000,ph=-30.000
CCD reject setup (e_34_030310.ccd): valid corners=4 polygons=0
CCD reject setup:
Corner(s): (-1,-1),(-1,15),(15,-1); (-1,1024),(15,1024),(-1,1009); (1024,1024),(1024,1009),(1009,1024); (1024,-1),(1009,-1),(1024,15); 
26 of 119 peaks identified as outliers and rejected
93 peaks stored in the peak table
93 peaks saved into the D:\Data\zy\201804211\tmp\201804211_proffitpeak_15.tabbin file
93 profiles saved into the file D:\Data\zy\201804211\tmp\201804211_15.inc

Profile size analysis (per resolution)
              |         Average profile size - assuming Gaussian shape (in degrees)            |
  Resolution  |  # of peaks  |   sig_e1 (stddev)   |   sig_e2 (stddev)   |   sig_e3 (stddev)   |
 ------------ | ------------ | ------------------- | ------------------- | ------------------- |
  1.30- 1.26  |         9    |    1.044 ( 0.095)   |    0.849 ( 0.075)   |    0.904 ( 0.057)   |
  1.26- 1.20  |         9    |    1.002 ( 0.079)   |    0.835 ( 0.102)   |    0.994 ( 0.310)   |
  1.20- 1.16  |         9    |    1.091 ( 0.094)   |    0.880 ( 0.155)   |    1.220 ( 0.525)   |
  1.15- 1.12  |         9    |    1.100 ( 0.098)   |    0.989 ( 0.113)   |    0.970 ( 0.133)   |
  1.12- 1.07  |         9    |    1.159 ( 0.080)   |    1.022 ( 0.111)   |    1.013 ( 0.255)   |
  1.07- 1.02  |         9    |    1.140 ( 0.101)   |    0.992 ( 0.074)   |    0.981 ( 0.249)   |
  1.02- 0.98  |         9    |    1.170 ( 0.073)   |    1.070 ( 0.106)   |    0.868 ( 0.100)   |
  0.98- 0.93  |         9    |    1.104 ( 0.136)   |    1.083 ( 0.082)   |    1.158 ( 0.377)   |
  0.93- 0.89  |         9    |    1.177 ( 0.065)   |    1.151 ( 0.030)   |    1.105 ( 0.294)   |
  0.88- 0.82  |        12    |    1.035 ( 0.153)   |    1.047 ( 0.098)   |    1.297 ( 0.527)   |
 ------------ | ------------ | ------------------- | ------------------- | ------------------- |
  1.30- 0.82  |        93    |    1.100 ( 0.118)   |    0.993 ( 0.141)   |    1.059 ( 0.358)   |

Optimal grid size for profile fitting: 15 x 15


Profile size analysis (per incidence angle)
 Incidence  |         Average profile size - assuming Gaussian shape (in degrees)            |
 angle (deg)|  # of peaks  |   sig_e1 (stddev)   |   sig_e2 (stddev)   |   sig_e3 (stddev)   |
 ---------- | ------------ | ------------------- | ------------------- | ------------------- |
    0-13.8  |       182    |    1.158 ( 0.097)   |    1.092 ( 0.074)   |    1.156 ( 0.473)   |
 13.8-18.7  |       182    |    1.128 ( 0.111)   |    1.060 ( 0.088)   |    1.064 ( 0.460)   |
 18.7-22.3  |       182    |    1.096 ( 0.113)   |    1.035 ( 0.107)   |    1.076 ( 0.425)   |
 22.3-25.2  |       182    |    1.087 ( 0.135)   |    1.018 ( 0.100)   |    0.993 ( 0.363)   |
 25.3-27.9  |       182    |    1.066 ( 0.115)   |    1.007 ( 0.114)   |    0.994 ( 0.397)   |
 27.9-30.3  |       182    |    1.035 ( 0.126)   |    0.982 ( 0.118)   |    1.009 ( 0.368)   |
 30.3-32.7  |       182    |    1.029 ( 0.125)   |    0.960 ( 0.126)   |    0.937 ( 0.355)   |
 32.7-34.8  |       182    |    1.034 ( 0.143)   |    0.949 ( 0.128)   |    0.980 ( 0.405)   |
 34.8-37.2  |       182    |    1.004 ( 0.136)   |    0.919 ( 0.123)   |    0.906 ( 0.304)   |
 37.3-45.2  |       181    |    0.979 ( 0.138)   |    0.866 ( 0.138)   |    0.928 ( 0.259)   |
 ---------- | ------------ | ------------------- | ------------------- | ------------------- |
    0-45.2  |      1819    |    1.062 ( 0.136)   |    0.989 ( 0.130)   |    1.004 ( 0.393)   |

Fitted profile normalization line parameters
 e1 dimension: a=-0.0054 b=1.18
 e2 dimension: a=-0.0075 b=1.21
 e3 dimension: a=-0.0086 b=1.27

Maximum peak integral for reflections I/sig<=      8 - raw:      5123 lp-corr:      7426
Maximum peak integral for reflections I/sig<=    100 - raw:    167896 lp-corr:    258183
Maximum peak integral for reflections I/sig<=  10000 - raw:    167896 lp-corr:    258183
PROFFITMAIN - Started at Mon Apr 09 11:09:44 2018

*** 3D integration started - run 11 ***

CCD reject setup (e_34_030310.ccd): valid corners=4 polygons=0
CCD reject setup:
Corner(s): (-1,-1),(-1,15),(15,-1); (-1,1024),(15,1024),(-1,1009); (1024,1024),(1024,1009),(1009,1024); (1024,-1),(1009,-1),(1024,15); 
DC PROFFIT INFO: Using average profile: 1.07 0.99 1.01
Run 11 Omega scan: (85.000 - 114.000,29 frames, 7.000 sec) at th=108.000, ka=77.000,ph=0.000
PROFFITFMHKL INFO: hkl list is updated with average model information!

*** 3D integration started - run 15 ***

CCD reject setup (e_34_030310.ccd): valid corners=4 polygons=0
CCD reject setup:
Corner(s): (-1,-1),(-1,15),(15,-1); (-1,1024),(15,1024),(-1,1009); (1024,1024),(1024,1009),(1009,1024); (1024,-1),(1009,-1),(1024,15); 
Run 15 Omega scan: (43.000 - 80.000,37 frames, 7.000 sec) at th=108.000, ka=-30.000,ph=-30.000
PROFFITFMHKL INFO: hkl list is updated with average model information!
Discarded reflections:
 1 reflections under beam stop or inside a detector rejection region
4289 reflections saved to the file D:\Data\zy\201804211\201804211.rrpprof
PROFFITMAIN - Finished at Mon Apr 09 11:09:49 2018
 * * * CRYSALIS DATA REDUCTION (Version 1.171.37.35 (release 13-08-2014 CrysAlis171 .NET)) * * *


COMMAND LINE: 

TIME OF DATA REDUCTION FINALISING: Mon Apr 09 11:09:49 2018
CRYSTAL INFORMATION  

   UB - MATRIX:
      -0.069390    0.074458    0.058199   (  0.000000    0.000000    0.000000 )
       0.003730   -0.116705    0.038953   (  0.000000    0.000000    0.000000 )
       0.315275    0.017792    0.012286   (  0.000000    0.000000    0.000000 )

      4.77187 (    0.00000 )    11.03771 (    0.00000 )    21.66707 (    0.00000 )
     90.03507 (    0.00000 )    89.95092 (    0.00000 )    90.00958 (    0.00000 )
  V =      1141.21


CELL:     4.77187     11.03771     21.66707    90.03507     89.95092     90.00958 

MACHINE INFORMATION 
- GONIOMETER KUMA/OXFORD INSTRUMENTS/OXFORD DIFFRACTION KM4 
ALPHA (DEG)   50.09393 BETA (DEG)    0.00588
WAVELENGTH (ANG): A1    1.54056 A2    1.54439  B1    1.39222
MONOCHROMATOR DVALUE (ANG)    3.35400 MONOCHROMATOR THETA (DEG)   13.27708
X-RAY BEAM ORIENTATION (DEG): X2    0.02646 X3    0.00000
BEAM PATH ABSORPTIONCOEFFICIENTS (MM-1): AIR    0.00112 BE    0.20535 BE THICKNESS (MM):    0.50000 
SOFTWARE ZEROCORRECTION (DEG): OMEGA    0.18524 THETA    0.39900 KAPPA    0.16437 PHI    0.00000
MACHINE OFFSETS (STEPS): OMEGA          0 THETA          0 KAPPA          0 PHI          0
CCD DETECTOR KM4CCD/SAPPHIRE 
CHIP: Kodak_KAF4320 B2 (2048x2048) 1812 
TAPER: Incom (B0,9229-4),
    ZOOM 1.283539 PIXELSIZE IN 1X1 BINNING (MM)  0.03080
   - GAIN 110.00 (double-correlated-divide-by-2 gain)SETUP PATH: NONE
GEOMETRIC CORRECTION FILE : e_34_050310.geo 
FLAT FIELD CORRECTION FILE: floodcu_e_34_calib_160310.ffiinffit 
DETECTOR ROTATION (DEG): X1   -0.24352 X2   -0.04754 X3    0.00000
DETECTOR DISTANCE (MM):   43.00000, DETECTOR ZERO (PIX, 1X1 BINNING): X 1084.49259 Y 1020.68011
DETECTOR BINNING (PIX): X:   2 Y:   2


RUN    TYPE OF SCAN  START(DEG)   END(DEG)    # FRAMES    EXP(SEC)   OMEGA(DEG)  THETA(DEG)  KAPPA(DEG)   PHI(DEG) 
Run 1 Omega scan: (-102.000 - -15.000,87 frames, 1.500 sec) at th=-33.500, ka=-57.000,ph=90.000
  1       OMEGA      -102.00000   -15.00000          87      1.50000    n/a       -33.10100   -56.83563    90.00000  
Run 2 Omega scan: (-49.000 - 37.000,86 frames, 1.500 sec) at th=-33.500, ka=37.000,ph=120.000
  2       OMEGA       -49.00000    37.00000          86      1.50000    n/a       -33.10100    37.16437   120.00000  
Run 3 Omega scan: (-32.000 - 55.000,87 frames, 1.500 sec) at th=36.473, ka=-57.000,ph=-150.000
  3       OMEGA       -32.00000    55.00000          87      1.50000    n/a        36.87236   -56.83563  -150.00000  
Run 4 Omega scan: (57.000 - 110.000,53 frames, 1.500 sec) at th=36.473, ka=178.000,ph=-90.000
  4       OMEGA        57.00000   110.00000          53      1.50000    n/a        36.87236   178.16437   -90.00000  
Run 5 Omega scan: (14.000 - 107.000,93 frames, 1.500 sec) at th=36.473, ka=37.000,ph=-60.000
  5       OMEGA        14.00000   107.00000          93      1.50000    n/a        36.87236    37.16437   -60.00000  
Run 6 Omega scan: (14.000 - 88.000,74 frames, 1.500 sec) at th=36.473, ka=-120.000,ph=80.000
  6       OMEGA        14.00000    88.00000          74      1.50000    n/a        36.87236  -119.83563    80.00000  
Run 7 Omega scan: (37.000 - 77.000,40 frames, 7.000 sec) at th=108.000, ka=-30.000,ph=90.000
  7       OMEGA        37.00000    77.00000          40      7.00000    n/a       108.39900   -29.83563    90.00000  
Run 8 Omega scan: (102.000 - 178.000,76 frames, 7.000 sec) at th=108.000, ka=45.000,ph=-30.000
  8       OMEGA       102.00000   178.00000          76      7.00000    n/a       108.39900    45.16437   -30.00000  
Run 9 Omega scan: (39.000 - 90.000,51 frames, 7.000 sec) at th=108.000, ka=-30.000,ph=-150.000
  9       OMEGA        39.00000    90.00000          51      7.00000    n/a       108.39900   -29.83563  -150.00000  
Run 10 Omega scan: (146.000 - 174.000,28 frames, 7.000 sec) at th=108.000, ka=77.000,ph=0.000
 10       OMEGA       146.00000   174.00000          28      7.00000    n/a       108.39900    77.16437     0.00000  
Run 11 Omega scan: (85.000 - 114.000,29 frames, 7.000 sec) at th=108.000, ka=77.000,ph=0.000
 11       OMEGA        85.00000   114.00000          29      7.00000    n/a       108.39900    77.16437     0.00000  
Run 12 Omega scan: (48.000 - 109.000,61 frames, 7.000 sec) at th=108.000, ka=-94.000,ph=-90.000
 12       OMEGA        48.00000   109.00000          61      7.00000    n/a       108.39900   -93.83563   -90.00000  
Run 13 Omega scan: (43.000 - 70.000,27 frames, 7.000 sec) at th=108.000, ka=-30.000,ph=-180.000
 13       OMEGA        43.00000    70.00000          27      7.00000    n/a       108.39900   -29.83563  -180.00000  
Run 14 Omega scan: (38.000 - 92.000,54 frames, 7.000 sec) at th=108.000, ka=-94.000,ph=-150.000
 14       OMEGA        38.00000    92.00000          54      7.00000    n/a       108.39900   -93.83563  -150.00000  
Run 15 Omega scan: (43.000 - 80.000,37 frames, 7.000 sec) at th=108.000, ka=-30.000,ph=-30.000
 15       OMEGA        43.00000    80.00000          37      7.00000    n/a       108.39900   -29.83563   -30.00000  
PROFFIT INFO: signal sum: min=-6816.0000 max=3251392.0000
PROFFIT INFO: signal sum lp corr: min=-620.7384 max=321928.9451
PROFFIT INFO: background sum: min=-456.0000 max=12253.0000
PROFFIT INFO: background sum sig2: min=1524.0000 max=11323.0000
PROFFIT INFO: num of signal pixels: min=225 max=1138
PROFFIT INFO: Inet: min=-4125.1777 max=2575431.5000
PROFFIT INFO: sig(Inet): min=643.7659 max=23683.4258
PROFFIT INFO: Inet/sig(Inet): min=-0.96 max=242.94
 
I/Sigma    <   0       1       2       3       4       8      16      32      64     128     max
N(Refl)       84     378     638     877    1101    1865    3159    4012    4220    4280    4289
Percent      2.0     8.8    14.9    20.4    25.7    43.5    73.7    93.5    98.4    99.8   100.0 
 
Overlap statistics (higher percentage means higher overlapping)
Percent    frequency    relative
  0- 10         4289    100.00 (completely separated)
 10- 20            0      0.00
 20- 30            0      0.00
 30- 40            0      0.00
 40- 50            0      0.00
 50- 60            0      0.00
 60- 70            0      0.00
 70- 80            0      0.00
 80- 90            0      0.00
 90-100            0      0.00 (completely overlapped)
Overall         4289    100.00%
Overall                   0.00% overlapped pixels
 
All reflections intensity statistics
 
                                             mean            mean          %
       intensity               #              F2           F2/sig(F2)  >3*F2/sig(F2)
------------------------------------------------------------------------------------
   2575432-    207615           428        515370.53          45.16     100.00
    207544-     99644           428        138916.04          21.64     100.00
     99392-     58902           428         77619.60          16.21     100.00
     58745-     39146           428         47564.47          13.63     100.00
     39063-     26092           428         32561.98          10.91     100.00
     26085-     17737           428         21718.74           8.87     100.00
     17721-     10441           428         14020.06           6.74      94.86
     10440-      5484           428          7839.51           4.24      79.44
      5481-      2106           428          3667.74           2.30      22.90
      2096-     -4125           437           670.94           0.51       0.00
------------------------------------------------------------------------------------
   2575432-     -4125          4289         85815.92          12.99      79.55
 
 
All reflections resolution statistics
 
                                             mean            mean          %
       resolution              #              F2           F2/sig(F2)  >3*F2/sig(F2)
------------------------------------------------------------------------------------
     11.03-      2.22           428        358769.78          36.58       92.76
      2.22-      1.79           428        152585.94          16.79       89.02
      1.79-      1.51           428        123568.83          12.65       84.81
      1.51-      1.34           428         50532.85           7.14       73.60
      1.34-      1.17           428         51453.23          12.79       80.61
      1.17-      1.07           428         41848.56          12.24       87.62
      1.07-      0.99           428         34648.97          10.87       85.05
      0.99-      0.92           428         21046.74           7.73       67.99
      0.92-      0.87           428         15191.51           7.06       69.39
      0.87-      0.82           437         10104.82           6.23       64.99
------------------------------------------------------------------------------------
     11.03-      0.82          4289         85815.92          12.99       79.55
 
SCALE3 ABSPACK - An Agilent Technologies program (1.0.11,gui:1.0.7)
(C) 2005-2012 Agilent Technologies
Output file (*.dat):D:\Data\zy\201804211\plots_red\201804211_absscale.dat
Started at Mon Apr 09 11:09:50 2018
Sorting 4289 observations
655 unique observations with >     7.00 F2/sig(F2)
4289 observations in 15 runs
Run #  start #  end #  total #
    1       0      86      87
    2       1      85     172
    3       1      86     258
    4       0      51     310
    5       1      92     402
    6       1      73     475
    7       0      38     514
    8       0      75     590
    9       0      50     641
   10       0      26     668
   11       0      28     697
   12       0      59     757
   13       0      26     784
   14       0      53     838
   15       0      35     874
Total number of frames 874
Maximum number of 655 frame scales suggested for reliable scaling
Glued frame scales: 2 frame = 1 scale
4289 observations in 15 runs
Run #  start #  end #  total #
    1       0      43      44
    2       0      42      87
    3       0      43     131
    4       0      25     157
    5       0      46     204
    6       0      36     241
    7       0      19     261
    8       0      37     299
    9       0      25     325
   10       0      13     339
   11       0      14     354
   12       0      29     384
   13       0      13     398
   14       0      26     425
   15       0      17     443
Total number of frames 443
2613 observations >     7.00 F2/sig(F2)
2613 observations in 15 runs
Run #  start #  end #  total #
    1       0      43      44
    2       0      42      87
    3       0      43     131
    4       0      25     157
    5       0      46     204
    6       1      36     240
    7       0      19     260
    8       0      37     298
    9       0      24     323
   10       0      13     337
   11       0      13     351
   12       0      29     381
   13       0      13     395
   14       0      26     422
   15       0      17     440
Total number of frames 440
Frame #35 of 440 skipped from refinement
1 frames need to be skipped from refinement, because of missing redundant and/or observable data
Removing 'redundancy=1' reflections
Average redundancy: 3.8 (Out of 2613 removed 113 = 2500, unique = 655)
2500 observations in 15 runs
Run #  start #  end #  total #
    1       0      42      43
    2       0      42      86
    3       0      43     130
    4       0      25     156
    5       0      46     203
    6       1      36     239
    7       0      19     259
    8       0      37     297
    9       0      24     322
   10       0      13     336
   11       0      13     350
   12       0      29     380
   13       0      13     394
   14       0      26     421
   15       0      17     439
Total number of frames 439
Frame #35 of 439 skipped from refinement
1 frames need to be skipped from refinement, because of missing redundant and/or observable data
655 unique data precomputed (should be 655)
655 unique data with 2500 observations

Determining an optimal absorption correction model
Removing 'redundancy=1' reflections
Average redundancy: 3.8 (Out of 2500 removed 0 = 2500, unique = 655)
655 unique data precomputed (should be 655)
655 unique data with 2500 observations
RMS deviation of equivalent data = 0.04762
Rint = 0.04187
4 observations identified as outliers and rejected
2000 observations used for refinement and 496 observations used for validation
 Test data:	Rint=   0.04587,  wR=   0.05026
Trying model 1 (ne=2, no=0)...
 Results:   Rint=   0.03700,  wR=   0.04258,  Acormin=0.973,  Acormax=1.021, Acor_av=1.001
 Test data:	Rint=   0.04158,  wR=   0.04607
 F test:    Probability=0.958, F=     1.200
Trying model 2 (ne=2, no=1)...
 Results:   Rint=   0.03518,  wR=   0.04129,  Acormin=0.960,  Acormax=1.031, Acor_av=0.999
 Test data:	Rint=   0.04033,  wR=   0.04477
 F test:    Probability=0.692, F=     1.054
Trying model 3 (ne=4, no=0)...
 Results:   Rint=   0.03578,  wR=   0.04125,  Acormin=0.958,  Acormax=1.043, Acor_av=0.998
 Test data:	Rint=   0.04111,  wR=   0.04581
 F test:    Probability=0.000, F=     0.998
Trying model 4 (ne=4, no=1)...
 Results:   Rint=   0.03455,  wR=   0.04043,  Acormin=0.961,  Acormax=1.044, Acor_av=0.998
 Test data:	Rint=   0.04021,  wR=   0.04494
 F test:    Probability=0.622, F=     1.034
Trying model 5 (ne=4, no=3)...
 Results:   Rint=   0.03366,  wR=   0.03973,  Acormin=0.951,  Acormax=1.047, Acor_av=0.998
 Test data:	Rint=   0.03957,  wR=   0.04450
 F test:    Probability=0.663, F=     1.046
Trying model 6 (ne=6, no=0)...
 Results:   Rint=   0.03541,  wR=   0.04083,  Acormin=0.962,  Acormax=1.052, Acor_av=0.999
 Test data:	Rint=   0.04109,  wR=   0.04569
 F test:    Probability=0.000, F=     0.961
Trying model 7 (ne=6, no=1)...
 Results:   Rint=   0.03422,  wR=   0.04003,  Acormin=0.958,  Acormax=1.053, Acor_av=0.998
 Test data:	Rint=   0.04031,  wR=   0.04500
 F test:    Probability=0.000, F=     0.990
Trying model 8 (ne=6, no=3)...
 Results:   Rint=   0.03339,  wR=   0.03942,  Acormin=0.954,  Acormax=1.050, Acor_av=0.998
 Test data:	Rint=   0.03945,  wR=   0.04425
 F test:    Probability=0.545, F=     1.012
Trying model 9 (ne=6, no=5)...
 Results:   Rint=   0.03266,  wR=   0.03877,  Acormin=0.960,  Acormax=1.060, Acor_av=0.998
 Test data:	Rint=   0.03909,  wR=   0.04401
 F test:    Probability=0.000, F=     0.996
Trying model 10 (ne=8, no=0)...
 Results:   Rint=   0.03475,  wR=   0.04031,  Acormin=0.965,  Acormax=1.052, Acor_av=0.999
 Test data:	Rint=   0.04064,  wR=   0.04543
 F test:    Probability=0.000, F=     0.933
Trying model 11 (ne=8, no=1)...
 Results:   Rint=   0.03394,  wR=   0.03976,  Acormin=0.957,  Acormax=1.051, Acor_av=0.998
 Test data:	Rint=   0.03991,  wR=   0.04460
 F test:    Probability=0.000, F=     0.959
Trying model 12 (ne=8, no=3)...
 Results:   Rint=   0.03305,  wR=   0.03902,  Acormin=0.952,  Acormax=1.052, Acor_av=0.998
 Test data:	Rint=   0.03904,  wR=   0.04403
 F test:    Probability=0.000, F=     0.980
Trying model 13 (ne=8, no=5)...
 Results:   Rint=   0.03213,  wR=   0.03820,  Acormin=0.954,  Acormax=1.065, Acor_av=0.998
 Test data:	Rint=   0.03864,  wR=   0.04366
 F test:    Probability=0.000, F=     0.965
Trying model 14 (ne=8, no=7)...
 Results:   Rint=   0.03171,  wR=   0.03769,  Acormin=0.947,  Acormax=1.067, Acor_av=0.998
 Test data:	Rint=   0.03809,  wR=   0.04308
 F test:    Probability=0.000, F=     0.943

Final absorption model (ne=2, no=0):
   Rint=   0.04158, Acormin=0.973, Acormax=1.021, Acor_av=1.001

Combined refinement in use
Rint:    0.04602
There are 438 active scales (one needs to be fixed)
Refinement control: frame scale #385 fixed
Refinement control: frame scale esd restraint = 0.20000
Absorption correction model - max even order: 2, max odd order: 0 (5 parameters)
Refinement control: 442 pars with 97903 matrix size
Enough LS memory for 2 threads!
Cycle 1
wR=   0.04762
Using Levenberg-Marquardt:    0.00010
New wR=   0.03688
There are 5 clusters with unrefined scales (size 1-1)
Rint for refined data:    0.04187 with corrections    0.03153
Rint for all data:        0.04602 with corrections    0.03594
2 observations identified as outliers and rejected
Cycle 2
wR=   0.03586
Using Levenberg-Marquardt:    0.00001
Matrix singular! Adjusting LS parameters...
Using Levenberg-Marquardt:    0.00010
New wR=   0.03573
There are 5 clusters with unrefined scales (size 1-1)
Rint for refined data:    0.04131 with corrections    0.03079
Rint for all data:        0.04602 with corrections    0.03592
0 observations identified as outliers and rejected
Cycle 3
wR=   0.03573
Using Levenberg-Marquardt:    0.00001
Matrix singular! Adjusting LS parameters...
Using Levenberg-Marquardt:    0.00010
New wR=   0.03699
Using Levenberg-Marquardt:    0.00100
New wR=   0.03569
There are 5 clusters with unrefined scales (size 1-1)
Rint for refined data:    0.04131 with corrections    0.03072
Rint for all data:        0.04602 with corrections    0.03587
0 observations identified as outliers and rejected
Cycle 4
wR=   0.03569
Using Levenberg-Marquardt:    0.00010
New wR=   0.03582
Using Levenberg-Marquardt:    0.00100
New wR=   0.03567
There are 5 clusters with unrefined scales (size 1-1)
Rint for refined data:    0.04131 with corrections    0.03071
Rint for all data:        0.04602 with corrections    0.03586
Final wR=   0.03567
Final frame scales: Min=  0.9393 Max=  1.0808
Final absorption correction factors: Amin=  0.9879 Amax=  1.0107
PROFFIT INFO: Inet (after scale3 abspack): min=-4058.5544 max=2464934.0000
PROFFIT INFO: sig(Inet) (after scale3 abspack): min=633.1694 max=23488.8496

******************************************************************************
*                 E R R O R   M O D E L   C A L C U L A T I O N              *
******************************************************************************

Input file: D:\Data\zy\201804211\201804211.tmp
Laue: 4, Friedel: 1
Min/max for: run:1/15 frame:1/93
4289 reflections read from tmp file
217 reflections are rejected (14 as outliers, 203 as groups of 1 refl)

Redundancy:             1      2      3      4      5      6      7      8      9     10+
Number of groups:       0    324    336    216    100     48     30     36     14     13

Initial Chi^2=   0.44331
Negative value encountered! Resetting parameters to initial values...
Cycle 1, Chi^2=   0.96371
Current error model SIG(F2)^2 =  70.18*I_RAW +  16.29*I_BACK+(0.00000*<F2>)^2
Cycle 2, Chi^2=   1.00064
Current error model SIG(F2)^2 =  68.16*I_RAW +  15.02*I_BACK+(0.00000*<F2>)^2
Cycle 3, Chi^2=   1.00007
Current error model SIG(F2)^2 =  68.26*I_RAW +  14.96*I_BACK+(0.00000*<F2>)^2
Final Chi^2=   1.00007
Final error model SIG(F2)^2 =  68.26*I_RAW +  14.96*I_BACK+(0.00000*<F2>)^2
*************************************************
All reflections intensity statistics
 
                                             mean            mean          %
       intensity               #              F2           F2/sig(F2)  >3*F2/sig(F2)
------------------------------------------------------------------------------------
   2464934-    206789           428        516001.22          39.51     100.00
    206680-     99597           428        138816.32          19.45     100.00
     99577-     58991           428         77580.24          15.07     100.00
     58970-     38818           428         47560.93          13.07     100.00
     38796-     26219           428         32509.18          10.90     100.00
     26151-     17691           428         21723.62           9.50     100.00
     17638-     10419           428         14013.26           7.79     100.00
     10395-      5541           428          7825.02           5.63      92.29
      5541-      2117           428          3670.70           3.69      71.26
      2115-     -4059           437           668.93           1.04       4.58
------------------------------------------------------------------------------------
   2464934-     -4059          4289         85857.81          12.54      86.64
 
 
All reflections resolution statistics
 
                                             mean            mean          %
       resolution              #              F2           F2/sig(F2)  >3*F2/sig(F2)
------------------------------------------------------------------------------------
     11.03-      2.22           428        359158.91          32.67       93.69
      2.22-      1.79           428        152917.56          15.40       93.22
      1.79-      1.51           428        124036.71          11.60       87.62
      1.51-      1.34           428         50715.95           6.87       80.61
      1.34-      1.17           428         51111.81          12.18       88.79
      1.17-      1.07           428         41678.97          12.03       92.99
      1.07-      0.99           428         34537.59          11.03       90.65
      0.99-      0.92           428         20850.10           8.39       77.57
      0.92-      0.87           428         15091.00           8.02       81.31
      0.87-      0.82           437         10073.09           7.34       80.09
------------------------------------------------------------------------------------
     11.03-      0.82          4289         85857.81          12.54       86.64
 
 
All reflections cumulative resolution statistics
 
                                             mean            mean          %
       resolution              #              F2           F2/sig(F2)  >3*F2/sig(F2)
------------------------------------------------------------------------------------
     11.03-      2.22           428        359158.91          32.67       93.69
     11.03-      1.79           856        256038.24          24.03       93.46
     11.03-      1.51          1284        212037.73          19.89       91.51
     11.03-      1.34          1712        171707.28          16.63       88.79
     11.03-      1.17          2140        147588.19          15.74       88.79
     11.03-      1.07          2568        129936.65          15.12       89.49
     11.03-      0.99          2996        116308.21          14.54       89.65
     11.03-      0.92          3424        104375.95          13.77       88.14
     11.03-      0.87          3852         94455.40          13.13       87.38
     11.03-      0.82          4289         85857.81          12.54       86.64
------------------------------------------------------------------------------------
     11.03-      0.82          4289         85857.81          12.54       86.64
 
Scale applied to data: s=0.406 (maximum obs:2464934.000,used system gain:110.0,electrons/ADU:2.10)!

Without outlier rejection...
Rint      0.036; Rsigma      0.047:  data 4289  -> merged 1320
With outlier rejection...
Rint      0.034; Rsigma      0.048:  data 4255  -> merged 1320
With outlier rejection...
Rejected total: 34, method kkm 34, method Blessing 0

Completeness
direct cell (a, b, c) = (4.767, 11.042, 21.625), (alpha, beta, gamma) = (90.000, 90.000, 90.000)
wavelength: 1.540562
dmin, dmax value (Ang): 0.816478, 11.041916

		******************************************************************
		* GRAL PLUGIN          	 started at Mon Apr 09 11:09:51 2018     *
		*          version 2.3. 3                                        *
		******************************************************************


		Version 1.171.37.35 (release 13-08-2014 CrysAlis171 .NET),compiled Aug 13 2014,18:06:16


Original cell in Angstroms and degrees: 

   4.765392  11.041364  21.634180  90.0077  89.9757  89.9707 

    4255 Reflections read from file 201804211.hkl; mean (I/sigma) =   12.47


Lattice exceptions:  P      A      B      C      I      F     Obv    Rev    All
          


N (total) =           0   2132   2126   2108   2125   3183   2846   2823   4255


N (int>3sigma) =      0   1829   1823   1830   1806   2741   2463   2442   3688


Mean intensity =    0.0   31.4   35.0   33.0   36.9   33.1   32.8   34.6   34.3


Mean int/sigma =    0.0   12.1   12.6   12.3   12.5   12.4   12.2   12.5   12.5

Lattice type: P chosen          Volume:      1138.31

-------------------------------------------------------------------------------

DETERMINATION OF REDUCED (NIGGLI) CELL

Transformation from original cell (HKLF-matrix):
    1.0000  0.0000  0.0000    0.0000 -1.0000  0.0000    0.0000  0.0000 -1.0000

Unitcell:       4.765   11.041   21.634   90.01   90.02   90.03 

Niggli form:     a.a =    22.709      b.b =   121.912      c.c =   468.038
                 b.c =    -0.032      a.c =    -0.044      a.b =    -0.027 

-------------------------------------------------------------------------------

SEARCH FOR HIGHER METRIC SYMMETRY

------------------------------------------------------------------------------
Option: [32]  err=   0.061  ORTHORHOMBIC P-lattice R(int) = 0.034 [  2935] Vol =   1138.3
Cell:    4.765  11.041  21.634   90.01   90.02   90.03    Volume:      1138.31
Matrix: 1.0000  0.0000  0.0000  0.0000 -1.0000  0.0000  0.0000  0.0000 -1.0000
------------------------------------------------------------------------------
Option: [33]  err=   0.042    MONOCLINIC P-lattice R(int) = 0.031 [  2269] Vol =   1138.3
Cell:    4.765  11.041  21.634   90.01   90.02   90.03    Volume:      1138.31
Matrix: 1.0000  0.0000  0.0000  0.0000 -1.0000  0.0000  0.0000  0.0000 -1.0000
------------------------------------------------------------------------------
Option: [34]  err=   0.054    MONOCLINIC P-lattice R(int) = 0.031 [  2250] Vol =   1138.3
Cell:    4.765  21.634  11.041   90.01   90.03   90.02    Volume:      1138.31
Matrix:-1.0000  0.0000  0.0000  0.0000  0.0000  1.0000  0.0000  1.0000  0.0000
------------------------------------------------------------------------------
Option: [35]  err=   0.051    MONOCLINIC P-lattice R(int) = 0.031 [  2008] Vol =   1138.3
Cell:   11.041   4.765  21.634   90.02   90.01   90.03    Volume:      1138.31
Matrix: 0.0000  1.0000  0.0000 -1.0000  0.0000  0.0000  0.0000  0.0000  1.0000
------------------------------------------------------------------------------
Option: [44]  err=   0.000     TRICLINIC P-lattice R(int) = 0.027 [  1387] Vol =   1138.3
Cell:    4.765  11.041  21.634   90.01   90.02   90.03    Volume:      1138.31
Matrix: 1.0000  0.0000  0.0000  0.0000 -1.0000  0.0000  0.0000  0.0000 -1.0000

Option [32] selected

-------------------------------------------------------------------------------

SPACE GROUP DETERMINATION


Lattice exceptions:  P      A      B      C      I      F     Obv    Rev    All
          


N (total) =           0   2132   2126   2108   2125   3183   2845   2830   4255


N (int>3sigma) =      0   1829   1823   1830   1806   2741   2471   2450   3688


Mean intensity =    0.0   31.4   35.0   33.0   36.9   33.1   34.3   34.5   34.3


Mean int/sigma =    0.0   12.1   12.6   12.3   12.5   12.4   12.5   12.5   12.5


Crystal system ORTHORHOMBIC and Lattice type P selected

Mean |E*E-1| = 0.763 [expected .968 centrosym and .736 non-centrosym]

 Systematic absence exceptions:
        21--   b--   c--   n--  -21-   -a-   -c-   -n-  --21   --a   --b   --n


 N         5   314   313   307     8   120   118   120    13    68    72    64
 N I>3s    0   246   236   216     0    82    78    78     0    43    53    36
 <I>    -0.1  45.7  30.2  36.8   0.2  34.5  34.6  29.5  -0.0  49.0  50.5   8.9
 <I/s>   0.1  14.2  11.4  12.1   0.5  11.5  10.9   9.8   0.1  14.5  15.5   5.2


  Space Group           No.   C/A   En.   O.A.  Pie.  Pyr.   CCDC    ICSD    R(int)   N(eq)

  P2(1)2(1)2(1) (abc )    19     A     Y     Y     Y     N    20117     573    0.031     2099
     P2(1)2(1)2 (-cba)    18     A     Y     Y     Y     N     1059      88    0.031     2101

 P2(1)2(1)2(1)		 222		 Orthorhombic

  (1)  x, y, z                            (2) -x+1/2,-y, z+1/2 
  (3) -x, y+1/2,-z+1/2                    (4)  x+1/2,-y+1/2,-z 
   
Chemical formula: C15H15O3N2; Z=3.0 (Cu-wavelength)
   
EXPORTING .INS FILE

TITL 201804211 in P2(1)2(1)2(1) 
REM P2(1)2(1)2(1) (#19 in standard setting)
CELL 1.54184   4.765392  11.041364  21.634180  90.0077  90.0243  90.0293
ZERR    3.00   0.000288   0.000888   0.002029   0.0070   0.0063   0.0058
LATT -1
SYMM -x+1/2,-y, z+1/2 
SYMM -x, y+1/2,-z+1/2 
SYMM  x+1/2,-y+1/2,-z 
SFAC C H N O
UNIT 45.00 45.00 6.00 9.00
TREF
HKLF 4
END
 
Note: The Rint, Rsigma and RsigmaB values are computed for redundant data only!
	Mean F2 and F2/sig(F2) are given for all measured values!
Note: The RsigmaA values are computed for all measured values!

Help: For more information about computations of rint and rsigma please look into Crysalis help: 
 file:__#HELP_DTheoryAlgorithm_DataReductionOutput.html
 

Statistics vs intensity - point group symmetry: Pmmm
                      #        #        #      average    mean      mean        
         intensity measured   kept    unique  redundancy   F2     F2/sig(F2)   Rint   Rsigma
--------------------------------------------------------------------------------------------
  2351836-  126174      682      672      132    5.1    376055.98    31.93    0.024    0.027
   124305-   65859      531      528      132    4.0     90607.57    16.15    0.043    0.045
    65815-   39874      453      451      132    3.4     50653.22    13.59    0.045    0.046
    39850-   27083      448      446      132    3.4     33652.35    10.92    0.059    0.060
    26960-   18192      436      434      132    3.3     22197.36     9.61    0.070    0.070
    18191-   10982      396      393      132    3.0     14620.38     7.98    0.084    0.082
    10909-    6432      373      369      132    2.8      8769.33     6.19    0.114    0.112
     6373-    3435      367      364      132    2.8      4833.93     4.05    0.195    0.198
     3378-    1153      318      317      132    2.4      2201.99     2.71    0.253    0.247
     1120-   -4059      285      281      132    2.1       384.24     0.59    0.726    1.087
------------------------------------------------------------------------------------------
  2351836-   -4059     4289     4255     1320    3.2     84508.78    12.47    0.034    0.040
 

Statistics vs resolution - point group symmetry: Pmmm
resolu-      #        #        #               average    mean      mean          
tion(A)   measured   kept    unique           redundancy   F2     F2/sig(F2)   Rint   Rsigma   RsigmaA
------------------------------------------------------------------------------------------------------
 inf-1.93      714      707      132             5.4    270680.99    25.47    0.023    0.025     0.027
1.93-1.47      660      651      132             4.9    121366.67    11.94    0.043    0.053     0.061
1.47-1.27      520      515      132             3.9     48272.64     7.94    0.073    0.079     0.100
1.27-1.14      384      381      132             2.9     47369.72    12.74    0.033    0.034     0.058
1.14-1.05      389      388      132             2.9     42192.07    12.24    0.039    0.042     0.065
1.05-0.98      376      376      132             2.8     29995.36    10.22    0.042    0.043     0.076
0.98-0.93      352      351      132             2.7     21226.05     8.41    0.045    0.049     0.084
0.93-0.89      323      322      132             2.4     15070.13     7.89    0.051    0.052     0.099
0.89-0.85      319      319      132             2.4     12457.66     7.65    0.064    0.066     0.098
0.85-0.82      252      245      132             1.9      9672.39     7.41    0.074    0.076     0.100
------------------------------------------------------------------------------------------------------
 inf-0.82     4289     4255     1320             3.2     84508.78    12.47    0.034    0.040     0.048
 inf-0.84     4173     4143     1249             3.3     86554.37    12.61    0.034    0.039     0.048
 

Statistics vs resolution (taking redundancy into account) - point group symmetry: Pmmm
resolu-      #        #        #       %       average    mean      mean          
tion(A)    kept     theory   unique complete  redundancy   F2     F2/sig(F2)   Rint  RsigmaB
--------------------------------------------------------------------------------------------
 inf-1.93      707      133      132   99.2      5.4    270680.99    64.35    0.023    0.012
1.93-1.47      651      132      132  100.0      4.9    121366.67    30.04    0.043    0.031
1.47-1.27      515      133      132   99.2      3.9     48272.64    16.33    0.073    0.050
1.27-1.14      381      132      132  100.0      2.9     47369.72    23.23    0.033    0.034
1.14-1.05      388      132      132  100.0      2.9     42192.07    22.30    0.039    0.038
1.05-0.98      376      132      132  100.0      2.8     29995.36    18.35    0.042    0.044
0.98-0.93      351      132      132  100.0      2.7     21226.05    14.73    0.045    0.050
0.93-0.89      322      133      132   99.2      2.4     15070.13    13.17    0.051    0.058
0.89-0.85      319      132      132  100.0      2.4     12457.66    12.79    0.064    0.059
0.85-0.82      245      144      132   91.7      1.9      9672.39    10.71    0.074    0.071
--------------------------------------------------------------------------------------------
 inf-0.82     4255     1335     1320   98.9      3.2     84508.78    26.79    0.034    0.027
 inf-0.84     4143     1252     1249   99.8      3.3     86554.37    27.24    0.034    0.027
 * * * CRYSALIS DATA REDUCTION (Version 1.171.37.35 (release 13-08-2014 CrysAlis171 .NET)) * * *


COMMAND LINE: 

TIME OF DATA REDUCTION FINALISING: Mon Apr 09 11:09:52 2018
CRYSTAL INFORMATION  

   UB - MATRIX:
      -0.069390    0.074458    0.058199   (  0.000000    0.000000    0.000000 )
       0.003730   -0.116705    0.038953   (  0.000000    0.000000    0.000000 )
       0.315275    0.017792    0.012286   (  0.000000    0.000000    0.000000 )

      4.77187 (    0.00000 )    11.03771 (    0.00000 )    21.66707 (    0.00000 )
     90.03507 (    0.00000 )    89.95092 (    0.00000 )    90.00958 (    0.00000 )
  V =      1141.21


CELL:     4.77187     11.03771     21.66707    90.03507     89.95092     90.00958 

MACHINE INFORMATION 
- GONIOMETER KUMA/OXFORD INSTRUMENTS/OXFORD DIFFRACTION KM4 
ALPHA (DEG)   50.09393 BETA (DEG)    0.00588
WAVELENGTH (ANG): A1    1.54056 A2    1.54439  B1    1.39222
MONOCHROMATOR DVALUE (ANG)    3.35400 MONOCHROMATOR THETA (DEG)   13.27708
X-RAY BEAM ORIENTATION (DEG): X2    0.02646 X3    0.00000
BEAM PATH ABSORPTIONCOEFFICIENTS (MM-1): AIR    0.00112 BE    0.20535 BE THICKNESS (MM):    0.50000 
SOFTWARE ZEROCORRECTION (DEG): OMEGA    0.18524 THETA    0.39900 KAPPA    0.16437 PHI    0.00000
MACHINE OFFSETS (STEPS): OMEGA          0 THETA          0 KAPPA          0 PHI          0
CCD DETECTOR KM4CCD/SAPPHIRE 
CHIP: Kodak_KAF4320 B2 (2048x2048) 1812 
TAPER: Incom (B0,9229-4),
    ZOOM 1.283539 PIXELSIZE IN 1X1 BINNING (MM)  0.03080
   - GAIN 110.00 (double-correlated-divide-by-2 gain)SETUP PATH: NONE
GEOMETRIC CORRECTION FILE : e_34_050310.geo 
FLAT FIELD CORRECTION FILE: floodcu_e_34_calib_160310.ffiinffit 
DETECTOR ROTATION (DEG): X1   -0.24352 X2   -0.04754 X3    0.00000
DETECTOR DISTANCE (MM):   43.00000, DETECTOR ZERO (PIX, 1X1 BINNING): X 1084.49259 Y 1020.68011
DETECTOR BINNING (PIX): X:   2 Y:   2


RUN    TYPE OF SCAN  START(DEG)   END(DEG)    # FRAMES    EXP(SEC)   OMEGA(DEG)  THETA(DEG)  KAPPA(DEG)   PHI(DEG) 
Run 1 Omega scan: (-102.000 - -15.000,87 frames, 1.500 sec) at th=-33.500, ka=-57.000,ph=90.000
  1       OMEGA      -102.00000   -15.00000          87      1.50000    n/a       -33.10100   -56.83563    90.00000  
Run 2 Omega scan: (-49.000 - 37.000,86 frames, 1.500 sec) at th=-33.500, ka=37.000,ph=120.000
  2       OMEGA       -49.00000    37.00000          86      1.50000    n/a       -33.10100    37.16437   120.00000  
Run 3 Omega scan: (-32.000 - 55.000,87 frames, 1.500 sec) at th=36.473, ka=-57.000,ph=-150.000
  3       OMEGA       -32.00000    55.00000          87      1.50000    n/a        36.87236   -56.83563  -150.00000  
Run 4 Omega scan: (57.000 - 110.000,53 frames, 1.500 sec) at th=36.473, ka=178.000,ph=-90.000
  4       OMEGA        57.00000   110.00000          53      1.50000    n/a        36.87236   178.16437   -90.00000  
Run 5 Omega scan: (14.000 - 107.000,93 frames, 1.500 sec) at th=36.473, ka=37.000,ph=-60.000
  5       OMEGA        14.00000   107.00000          93      1.50000    n/a        36.87236    37.16437   -60.00000  
Run 6 Omega scan: (14.000 - 88.000,74 frames, 1.500 sec) at th=36.473, ka=-120.000,ph=80.000
  6       OMEGA        14.00000    88.00000          74      1.50000    n/a        36.87236  -119.83563    80.00000  
Run 7 Omega scan: (37.000 - 77.000,40 frames, 7.000 sec) at th=108.000, ka=-30.000,ph=90.000
  7       OMEGA        37.00000    77.00000          40      7.00000    n/a       108.39900   -29.83563    90.00000  
Run 8 Omega scan: (102.000 - 178.000,76 frames, 7.000 sec) at th=108.000, ka=45.000,ph=-30.000
  8       OMEGA       102.00000   178.00000          76      7.00000    n/a       108.39900    45.16437   -30.00000  
Run 9 Omega scan: (39.000 - 90.000,51 frames, 7.000 sec) at th=108.000, ka=-30.000,ph=-150.000
  9       OMEGA        39.00000    90.00000          51      7.00000    n/a       108.39900   -29.83563  -150.00000  
Run 10 Omega scan: (146.000 - 174.000,28 frames, 7.000 sec) at th=108.000, ka=77.000,ph=0.000
 10       OMEGA       146.00000   174.00000          28      7.00000    n/a       108.39900    77.16437     0.00000  
Run 11 Omega scan: (85.000 - 114.000,29 frames, 7.000 sec) at th=108.000, ka=77.000,ph=0.000
 11       OMEGA        85.00000   114.00000          29      7.00000    n/a       108.39900    77.16437     0.00000  
Run 12 Omega scan: (48.000 - 109.000,61 frames, 7.000 sec) at th=108.000, ka=-94.000,ph=-90.000
 12       OMEGA        48.00000   109.00000          61      7.00000    n/a       108.39900   -93.83563   -90.00000  
Run 13 Omega scan: (43.000 - 70.000,27 frames, 7.000 sec) at th=108.000, ka=-30.000,ph=-180.000
 13       OMEGA        43.00000    70.00000          27      7.00000    n/a       108.39900   -29.83563  -180.00000  
Run 14 Omega scan: (38.000 - 92.000,54 frames, 7.000 sec) at th=108.000, ka=-94.000,ph=-150.000
 14       OMEGA        38.00000    92.00000          54      7.00000    n/a       108.39900   -93.83563  -150.00000  
Run 15 Omega scan: (43.000 - 80.000,37 frames, 7.000 sec) at th=108.000, ka=-30.000,ph=-30.000
 15       OMEGA        43.00000    80.00000          37      7.00000    n/a       108.39900   -29.83563   -30.00000  
PROFFIT INFO: signal sum: min=-6816.0000 max=3251392.0000
PROFFIT INFO: signal sum lp corr: min=-620.7384 max=321928.9451
PROFFIT INFO: background sum: min=-456.0000 max=12253.0000
PROFFIT INFO: background sum sig2: min=1524.0000 max=11323.0000
PROFFIT INFO: num of signal pixels: min=225 max=1138
PROFFIT INFO: Inet: min=-4125.1777 max=2575431.5000
PROFFIT INFO: sig(Inet): min=643.7659 max=23683.4258
PROFFIT INFO: Inet/sig(Inet): min=-0.96 max=242.94
 
I/Sigma    <   0       1       2       3       4       8      16      32      64     128     max
N(Refl)      168     756    1276    1754    2202    3730    6318    8024    8440    8560    8578
Percent      2.0     8.8    14.9    20.4    25.7    43.5    73.7    93.5    98.4    99.8   100.0 
 
Overlap statistics (higher percentage means higher overlapping)
Percent    frequency    relative
  0- 10         4289    100.00 (completely separated)
 10- 20            0      0.00
 20- 30            0      0.00
 30- 40            0      0.00
 40- 50            0      0.00
 50- 60            0      0.00
 60- 70            0      0.00
 70- 80            0      0.00
 80- 90            0      0.00
 90-100            0      0.00 (completely overlapped)
Overall         4289    100.00%
Overall                   0.00% overlapped pixels
 
All reflections intensity statistics
 
                                             mean            mean          %
       intensity               #              F2           F2/sig(F2)  >3*F2/sig(F2)
------------------------------------------------------------------------------------
   2575432-    207615           428        515370.53          45.16     100.00
    207544-     99644           428        138916.04          21.64     100.00
     99392-     58902           428         77619.60          16.21     100.00
     58745-     39146           428         47564.47          13.63     100.00
     39063-     26092           428         32561.98          10.91     100.00
     26085-     17737           428         21718.74           8.87     100.00
     17721-     10441           428         14020.06           6.74      94.86
     10440-      5484           428          7839.51           4.24      79.44
      5481-      2106           428          3667.74           2.30      22.90
      2096-     -4125           437           670.94           0.51       0.00
------------------------------------------------------------------------------------
   2575432-     -4125          4289         85815.92          12.99      79.55
 
 
All reflections resolution statistics
 
                                             mean            mean          %
       resolution              #              F2           F2/sig(F2)  >3*F2/sig(F2)
------------------------------------------------------------------------------------
     11.03-      2.22           428        358769.78          36.58       92.76
      2.22-      1.79           428        152585.94          16.79       89.02
      1.79-      1.51           428        123568.83          12.65       84.81
      1.51-      1.34           428         50532.85           7.14       73.60
      1.34-      1.17           428         51453.23          12.79       80.61
      1.17-      1.07           428         41848.56          12.24       87.62
      1.07-      0.99           428         34648.97          10.87       85.05
      0.99-      0.92           428         21046.74           7.73       67.99
      0.92-      0.87           428         15191.51           7.06       69.39
      0.87-      0.82           437         10104.82           6.23       64.99
------------------------------------------------------------------------------------
     11.03-      0.82          4289         85815.92          12.99       79.55
 
SCALE3 ABSPACK - An Agilent Technologies program (1.0.11,gui:1.0.7)
(C) 2005-2012 Agilent Technologies
Output file (*.dat):D:\Data\zy\201804211\plots_red\201804211_absscale.dat
Started at Mon Apr 09 11:09:53 2018
Sorting 4289 observations
655 unique observations with >     7.00 F2/sig(F2)
4289 observations in 15 runs
Run #  start #  end #  total #
    1       0      86      87
    2       1      85     172
    3       1      86     258
    4       0      51     310
    5       1      92     402
    6       1      73     475
    7       0      38     514
    8       0      75     590
    9       0      50     641
   10       0      26     668
   11       0      28     697
   12       0      59     757
   13       0      26     784
   14       0      53     838
   15       0      35     874
Total number of frames 874
Maximum number of 655 frame scales suggested for reliable scaling
Glued frame scales: 2 frame = 1 scale
4289 observations in 15 runs
Run #  start #  end #  total #
    1       0      43      44
    2       0      42      87
    3       0      43     131
    4       0      25     157
    5       0      46     204
    6       0      36     241
    7       0      19     261
    8       0      37     299
    9       0      25     325
   10       0      13     339
   11       0      14     354
   12       0      29     384
   13       0      13     398
   14       0      26     425
   15       0      17     443
Total number of frames 443
2613 observations >     7.00 F2/sig(F2)
2613 observations in 15 runs
Run #  start #  end #  total #
    1       0      43      44
    2       0      42      87
    3       0      43     131
    4       0      25     157
    5       0      46     204
    6       1      36     240
    7       0      19     260
    8       0      37     298
    9       0      24     323
   10       0      13     337
   11       0      13     351
   12       0      29     381
   13       0      13     395
   14       0      26     422
   15       0      17     440
Total number of frames 440
Frame #35 of 440 skipped from refinement
1 frames need to be skipped from refinement, because of missing redundant and/or observable data
Removing 'redundancy=1' reflections
Average redundancy: 3.8 (Out of 2613 removed 113 = 2500, unique = 655)
2500 observations in 15 runs
Run #  start #  end #  total #
    1       0      42      43
    2       0      42      86
    3       0      43     130
    4       0      25     156
    5       0      46     203
    6       1      36     239
    7       0      19     259
    8       0      37     297
    9       0      24     322
   10       0      13     336
   11       0      13     350
   12       0      29     380
   13       0      13     394
   14       0      26     421
   15       0      17     439
Total number of frames 439
Frame #35 of 439 skipped from refinement
1 frames need to be skipped from refinement, because of missing redundant and/or observable data
655 unique data precomputed (should be 655)
655 unique data with 2500 observations

Determining an optimal absorption correction model
Removing 'redundancy=1' reflections
Average redundancy: 3.8 (Out of 2500 removed 0 = 2500, unique = 655)
655 unique data precomputed (should be 655)
655 unique data with 2500 observations
RMS deviation of equivalent data = 0.04762
Rint = 0.04187
4 observations identified as outliers and rejected
2060 observations used for refinement and 436 observations used for validation
 Test data:	Rint=   0.04972,  wR=   0.05558
Trying model 1 (ne=2, no=0)...
 Results:   Rint=   0.03652,  wR=   0.04201,  Acormin=0.969,  Acormax=1.025, Acor_av=1.000
 Test data:	Rint=   0.04606,  wR=   0.05261
 F test:    Probability=0.882, F=     1.146
Trying model 2 (ne=2, no=1)...
 Results:   Rint=   0.03463,  wR=   0.04061,  Acormin=0.960,  Acormax=1.034, Acor_av=0.998
 Test data:	Rint=   0.04498,  wR=   0.05136
 F test:    Probability=0.934, F=     1.190
Trying model 3 (ne=4, no=0)...
 Results:   Rint=   0.03548,  wR=   0.04093,  Acormin=0.957,  Acormax=1.046, Acor_av=0.999
 Test data:	Rint=   0.04533,  wR=   0.05155
 F test:    Probability=0.882, F=     1.148
Trying model 4 (ne=4, no=1)...
 Results:   Rint=   0.03414,  wR=   0.03998,  Acormin=0.959,  Acormax=1.047, Acor_av=0.998
 Test data:	Rint=   0.04430,  wR=   0.05058
 F test:    Probability=0.932, F=     1.189
Trying model 5 (ne=4, no=3)...
 Results:   Rint=   0.03318,  wR=   0.03924,  Acormin=0.950,  Acormax=1.051, Acor_av=0.998
 Test data:	Rint=   0.04333,  wR=   0.05020
 F test:    Probability=0.950, F=     1.213
Trying model 6 (ne=6, no=0)...
 Results:   Rint=   0.03508,  wR=   0.04051,  Acormin=0.961,  Acormax=1.054, Acor_av=0.999
 Test data:	Rint=   0.04539,  wR=   0.05157
 F test:    Probability=0.777, F=     1.094
Trying model 7 (ne=6, no=1)...
 Results:   Rint=   0.03380,  wR=   0.03960,  Acormin=0.960,  Acormax=1.057, Acor_av=0.998
 Test data:	Rint=   0.04463,  wR=   0.05080
 F test:    Probability=0.829, F=     1.119
Trying model 8 (ne=6, no=3)...
 Results:   Rint=   0.03290,  wR=   0.03890,  Acormin=0.953,  Acormax=1.056, Acor_av=0.998
 Test data:	Rint=   0.04347,  wR=   0.05019
 F test:    Probability=0.879, F=     1.149
Trying model 9 (ne=6, no=5)...
 Results:   Rint=   0.03224,  wR=   0.03824,  Acormin=0.955,  Acormax=1.065, Acor_av=0.998
 Test data:	Rint=   0.04354,  wR=   0.05020
 F test:    Probability=0.783, F=     1.099
Trying model 10 (ne=8, no=0)...
 Results:   Rint=   0.03434,  wR=   0.03992,  Acormin=0.958,  Acormax=1.055, Acor_av=1.000
 Test data:	Rint=   0.04498,  wR=   0.05138
 F test:    Probability=0.645, F=     1.046
Trying model 11 (ne=8, no=1)...
 Results:   Rint=   0.03343,  wR=   0.03922,  Acormin=0.958,  Acormax=1.057, Acor_av=0.998
 Test data:	Rint=   0.04402,  wR=   0.05050
 F test:    Probability=0.737, F=     1.079
Trying model 12 (ne=8, no=3)...
 Results:   Rint=   0.03245,  wR=   0.03844,  Acormin=0.948,  Acormax=1.058, Acor_av=0.998
 Test data:	Rint=   0.04300,  wR=   0.04991
 F test:    Probability=0.784, F=     1.100
Trying model 13 (ne=8, no=5)...
 Results:   Rint=   0.03165,  wR=   0.03753,  Acormin=0.947,  Acormax=1.069, Acor_av=0.998
 Test data:	Rint=   0.04283,  wR=   0.04963
 F test:    Probability=0.682, F=     1.060
Trying model 14 (ne=8, no=7)...
 Results:   Rint=   0.03099,  wR=   0.03684,  Acormin=0.947,  Acormax=1.074, Acor_av=0.998
 Test data:	Rint=   0.04323,  wR=   0.04995
 F test:    Probability=0.000, F=     0.976

Choosing minimum absorption correction model (ne=2, no=0) due to no significant data quality improvement using higher order models

Combined refinement in use
Rint:    0.04602
There are 438 active scales (one needs to be fixed)
Refinement control: frame scale #385 fixed
Refinement control: frame scale esd restraint = 0.20000
Absorption correction model - max even order: 2, max odd order: 0 (5 parameters)
Refinement control: 442 pars with 97903 matrix size
Enough LS memory for 2 threads!
Cycle 1
wR=   0.04762
Using Levenberg-Marquardt:    0.00010
New wR=   0.03688
There are 5 clusters with unrefined scales (size 1-1)
Rint for refined data:    0.04187 with corrections    0.03153
Rint for all data:        0.04602 with corrections    0.03594
2 observations identified as outliers and rejected
Cycle 2
wR=   0.03586
Using Levenberg-Marquardt:    0.00001
Matrix singular! Adjusting LS parameters...
Using Levenberg-Marquardt:    0.00010
New wR=   0.03573
There are 5 clusters with unrefined scales (size 1-1)
Rint for refined data:    0.04131 with corrections    0.03079
Rint for all data:        0.04602 with corrections    0.03592
0 observations identified as outliers and rejected
Cycle 3
wR=   0.03573
Using Levenberg-Marquardt:    0.00001
Matrix singular! Adjusting LS parameters...
Using Levenberg-Marquardt:    0.00010
New wR=   0.03699
Using Levenberg-Marquardt:    0.00100
New wR=   0.03569
There are 5 clusters with unrefined scales (size 1-1)
Rint for refined data:    0.04131 with corrections    0.03072
Rint for all data:        0.04602 with corrections    0.03587
0 observations identified as outliers and rejected
Cycle 4
wR=   0.03569
Using Levenberg-Marquardt:    0.00010
New wR=   0.03582
Using Levenberg-Marquardt:    0.00100
New wR=   0.03567
There are 5 clusters with unrefined scales (size 1-1)
Rint for refined data:    0.04131 with corrections    0.03071
Rint for all data:        0.04602 with corrections    0.03586
Final wR=   0.03567
Final frame scales: Min=  0.9393 Max=  1.0808
Final absorption correction factors: Amin=  0.9879 Amax=  1.0107
PROFFIT INFO: Inet (after scale3 abspack): min=-4058.5544 max=2464934.0000
PROFFIT INFO: sig(Inet) (after scale3 abspack): min=633.1694 max=23488.8496

******************************************************************************
*                 E R R O R   M O D E L   C A L C U L A T I O N              *
******************************************************************************

Input file: D:\Data\zy\201804211\201804211.tmp
Laue: 4, Friedel: 0
Min/max for: run:1/15 frame:1/93
4289 reflections read from tmp file
863 reflections are rejected (12 as outliers, 851 as groups of 1 refl)

Redundancy:             1      2      3      4      5      6      7+
Number of groups:       0    796    303    125     53     22      4

Initial Chi^2=   0.46139
Negative value encountered! Resetting parameters to initial values...
Cycle 1, Chi^2=   0.89661
Current error model SIG(F2)^2 =  78.86*I_RAW +  13.96*I_BACK+(0.00000*<F2>)^2
Cycle 2, Chi^2=   0.99868
Current error model SIG(F2)^2 =  69.76*I_RAW +  13.92*I_BACK+(0.00000*<F2>)^2
Cycle 3, Chi^2=   0.99978
Current error model SIG(F2)^2 =  69.49*I_RAW +  14.16*I_BACK+(0.00000*<F2>)^2
Cycle 4, Chi^2=   0.99996
Current error model SIG(F2)^2 =  69.45*I_RAW +  14.20*I_BACK+(0.00000*<F2>)^2
Final Chi^2=   0.99996
Final error model SIG(F2)^2 =  69.45*I_RAW +  14.20*I_BACK+(0.00000*<F2>)^2
*************************************************
All reflections intensity statistics
 
                                             mean            mean          %
       intensity               #              F2           F2/sig(F2)  >3*F2/sig(F2)
------------------------------------------------------------------------------------
   2464934-    206789           428        516001.22          39.18     100.00
    206680-     99597           428        138816.32          19.29     100.00
     99577-     58991           428         77580.24          14.95     100.00
     58970-     38818           428         47560.93          12.97     100.00
     38796-     26219           428         32509.18          10.82     100.00
     26151-     17691           428         21723.62           9.43     100.00
     17638-     10419           428         14013.26           7.75     100.00
     10395-      5541           428          7825.02           5.61      92.06
      5541-      2117           428          3670.70           3.70      71.73
      2115-     -4059           437           668.93           1.05       4.58
------------------------------------------------------------------------------------
   2464934-     -4059          4289         85857.81          12.45      86.66
 
 
All reflections resolution statistics
 
                                             mean            mean          %
       resolution              #              F2           F2/sig(F2)  >3*F2/sig(F2)
------------------------------------------------------------------------------------
     11.03-      2.22           428        359158.91          32.39       93.69
      2.22-      1.79           428        152917.56          15.27       93.22
      1.79-      1.51           428        124036.71          11.50       87.62
      1.51-      1.34           428         50715.95           6.82       80.37
      1.34-      1.17           428         51111.81          12.09       88.79
      1.17-      1.07           428         41678.97          11.94       92.99
      1.07-      0.99           428         34537.59          10.96       90.65
      0.99-      0.92           428         20850.10           8.34       78.04
      0.92-      0.87           428         15091.00           7.98       81.31
      0.87-      0.82           437         10073.09           7.31       80.09
------------------------------------------------------------------------------------
     11.03-      0.82          4289         85857.81          12.45       86.66
 
 
All reflections cumulative resolution statistics
 
                                             mean            mean          %
       resolution              #              F2           F2/sig(F2)  >3*F2/sig(F2)
------------------------------------------------------------------------------------
     11.03-      2.22           428        359158.91          32.39       93.69
     11.03-      1.79           856        256038.24          23.83       93.46
     11.03-      1.51          1284        212037.73          19.72       91.51
     11.03-      1.34          1712        171707.28          16.50       88.73
     11.03-      1.17          2140        147588.19          15.62       88.74
     11.03-      1.07          2568        129936.65          15.00       89.45
     11.03-      0.99          2996        116308.21          14.43       89.62
     11.03-      0.92          3424        104375.95          13.67       88.17
     11.03-      0.87          3852         94455.40          13.03       87.41
     11.03-      0.82          4289         85857.81          12.45       86.66
------------------------------------------------------------------------------------
     11.03-      0.82          4289         85857.81          12.45       86.66
 
Scale applied to data: s=0.406 (maximum obs:2464934.000,used system gain:110.0,electrons/ADU:2.10)!

Without outlier rejection...
Rint      0.033; Rsigma      0.048:  data 4289  -> merged 2154
With outlier rejection...
Rint      0.030; Rsigma      0.049:  data 4250  -> merged 2154
With outlier rejection...
Rejected total: 39, method kkm 39, method Blessing 0

Completeness
direct cell (a, b, c) = (4.767, 11.042, 21.625), (alpha, beta, gamma) = (90.000, 90.000, 90.000)
wavelength: 1.540562
dmin, dmax value (Ang): 0.816478, 11.041916


Completeness
direct cell (a, b, c) = (4.767, 11.042, 21.625), (alpha, beta, gamma) = (90.000, 90.000, 90.000)
wavelength: 1.540562
dmin, dmax value (Ang): 0.816478, 11.041916

		******************************************************************
		* GRAL PLUGIN          	 started at Mon Apr 09 11:09:51 2018     *
		*          version 2.3. 3                                        *
		******************************************************************


		Version 1.171.37.35 (release 13-08-2014 CrysAlis171 .NET),compiled Aug 13 2014,18:06:16


Original cell in Angstroms and degrees: 

   4.765392  11.041364  21.634180  90.0077  89.9757  89.9707 

    4255 Reflections read from file 201804211.hkl; mean (I/sigma) =   12.47


Lattice exceptions:  P      A      B      C      I      F     Obv    Rev    All
          


N (total) =           0   2132   2126   2108   2125   3183   2846   2823   4255


N (int>3sigma) =      0   1829   1823   1830   1806   2741   2463   2442   3688


Mean intensity =    0.0   31.4   35.0   33.0   36.9   33.1   32.8   34.6   34.3


Mean int/sigma =    0.0   12.1   12.6   12.3   12.5   12.4   12.2   12.5   12.5

Lattice type: P chosen          Volume:      1138.31

-------------------------------------------------------------------------------

DETERMINATION OF REDUCED (NIGGLI) CELL

Transformation from original cell (HKLF-matrix):
    1.0000  0.0000  0.0000    0.0000 -1.0000  0.0000    0.0000  0.0000 -1.0000

Unitcell:       4.765   11.041   21.634   90.01   90.02   90.03 

Niggli form:     a.a =    22.709      b.b =   121.912      c.c =   468.038
                 b.c =    -0.032      a.c =    -0.044      a.b =    -0.027 

-------------------------------------------------------------------------------

SEARCH FOR HIGHER METRIC SYMMETRY

------------------------------------------------------------------------------
Option: [32]  err=   0.061  ORTHORHOMBIC P-lattice R(int) = 0.034 [  2935] Vol =   1138.3
Cell:    4.765  11.041  21.634   90.01   90.02   90.03    Volume:      1138.31
Matrix: 1.0000  0.0000  0.0000  0.0000 -1.0000  0.0000  0.0000  0.0000 -1.0000
------------------------------------------------------------------------------
Option: [33]  err=   0.042    MONOCLINIC P-lattice R(int) = 0.031 [  2269] Vol =   1138.3
Cell:    4.765  11.041  21.634   90.01   90.02   90.03    Volume:      1138.31
Matrix: 1.0000  0.0000  0.0000  0.0000 -1.0000  0.0000  0.0000  0.0000 -1.0000
------------------------------------------------------------------------------
Option: [34]  err=   0.054    MONOCLINIC P-lattice R(int) = 0.031 [  2250] Vol =   1138.3
Cell:    4.765  21.634  11.041   90.01   90.03   90.02    Volume:      1138.31
Matrix:-1.0000  0.0000  0.0000  0.0000  0.0000  1.0000  0.0000  1.0000  0.0000
------------------------------------------------------------------------------
Option: [35]  err=   0.051    MONOCLINIC P-lattice R(int) = 0.031 [  2008] Vol =   1138.3
Cell:   11.041   4.765  21.634   90.02   90.01   90.03    Volume:      1138.31
Matrix: 0.0000  1.0000  0.0000 -1.0000  0.0000  0.0000  0.0000  0.0000  1.0000
------------------------------------------------------------------------------
Option: [44]  err=   0.000     TRICLINIC P-lattice R(int) = 0.027 [  1387] Vol =   1138.3
Cell:    4.765  11.041  21.634   90.01   90.02   90.03    Volume:      1138.31
Matrix: 1.0000  0.0000  0.0000  0.0000 -1.0000  0.0000  0.0000  0.0000 -1.0000

Option [32] selected

-------------------------------------------------------------------------------

SPACE GROUP DETERMINATION


Lattice exceptions:  P      A      B      C      I      F     Obv    Rev    All
          


N (total) =           0   2132   2126   2108   2125   3183   2845   2830   4255


N (int>3sigma) =      0   1829   1823   1830   1806   2741   2471   2450   3688


Mean intensity =    0.0   31.4   35.0   33.0   36.9   33.1   34.3   34.5   34.3


Mean int/sigma =    0.0   12.1   12.6   12.3   12.5   12.4   12.5   12.5   12.5


Crystal system ORTHORHOMBIC and Lattice type P selected

Mean |E*E-1| = 0.763 [expected .968 centrosym and .736 non-centrosym]

 Systematic absence exceptions:
        21--   b--   c--   n--  -21-   -a-   -c-   -n-  --21   --a   --b   --n


 N         5   314   313   307     8   120   118   120    13    68    72    64
 N I>3s    0   246   236   216     0    82    78    78     0    43    53    36
 <I>    -0.1  45.7  30.2  36.8   0.2  34.5  34.6  29.5  -0.0  49.0  50.5   8.9
 <I/s>   0.1  14.2  11.4  12.1   0.5  11.5  10.9   9.8   0.1  14.5  15.5   5.2


  Space Group           No.   C/A   En.   O.A.  Pie.  Pyr.   CCDC    ICSD    R(int)   N(eq)

  P2(1)2(1)2(1) (abc )    19     A     Y     Y     Y     N    20117     573    0.031     2099
     P2(1)2(1)2 (-cba)    18     A     Y     Y     Y     N     1059      88    0.031     2101

 P2(1)2(1)2(1)		 222		 Orthorhombic

  (1)  x, y, z                            (2) -x+1/2,-y, z+1/2 
  (3) -x, y+1/2,-z+1/2                    (4)  x+1/2,-y+1/2,-z 
   
Chemical formula: C15H15O3N2; Z=3.0 (Cu-wavelength)
   
EXPORTING .INS FILE

TITL 201804211 in P2(1)2(1)2(1) 
REM P2(1)2(1)2(1) (#19 in standard setting)
CELL 1.54184   4.765392  11.041364  21.634180  90.0077  90.0243  90.0293
ZERR    3.00   0.000288   0.000888   0.002029   0.0070   0.0063   0.0058
LATT -1
SYMM -x+1/2,-y, z+1/2 
SYMM -x, y+1/2,-z+1/2 
SYMM  x+1/2,-y+1/2,-z 
SFAC C H N O
UNIT 45.00 45.00 6.00 9.00
TREF
HKLF 4
END
 
Note: The Rint, Rsigma and RsigmaB values are computed for redundant data only!
	Mean F2 and F2/sig(F2) are given for all measured values!
Note: The RsigmaA values are computed for all measured values!

Help: For more information about computations of rint and rsigma please look into Crysalis help: 
 file:__#HELP_DTheoryAlgorithm_DataReductionOutput.html
 

Statistics vs intensity - point group symmetry: P222
                      #        #        #      average    mean      mean        
         intensity measured   kept    unique  redundancy   F2     F2/sig(F2)   Rint   Rsigma
--------------------------------------------------------------------------------------------
  2361738-  120705      706      693      215    3.2    365487.10    31.10    0.022    0.025
   120495-   64041      528      526      215    2.4     88282.14    15.87    0.039    0.041
    63685-   40300      426      424      215    2.0     50159.35    13.54    0.040    0.040
    40176-   27891      432      430      215    2.0     34090.21    10.86    0.056    0.055
    27832-   19007      402      400      215    1.9     22892.59     9.58    0.062    0.059
    19004-   12403      385      383      215    1.8     15690.29     8.30    0.085    0.083
    12399-    7210      369      365      215    1.7      9646.38     6.41    0.105    0.101
     7205-    3924      365      363      215    1.7      5434.03     4.47    0.170    0.167
     3918-    1488      322      320      215    1.5      2716.85     3.12    0.211    0.198
     1487-   -4059      354      346      219    1.6       521.20     0.82    0.546    0.643
------------------------------------------------------------------------------------------
  2361738-   -4059     4289     4250     2154    2.0     84083.52    12.37    0.030    0.034
 

Statistics vs resolution - point group symmetry: P222
resolu-      #        #        #               average    mean      mean          
tion(A)   measured   kept    unique           redundancy   F2     F2/sig(F2)   Rint   Rsigma   RsigmaA
------------------------------------------------------------------------------------------------------
 inf-1.80      848      836      215             3.9    250051.11    23.54    0.022    0.024     0.030
1.80-1.43      657      642      215             3.0    100601.31    10.15    0.044    0.050     0.070
1.43-1.23      466      459      215             2.1     50008.14     9.22    0.052    0.054     0.088
1.23-1.12      387      386      215             1.8     47657.08    12.77    0.034    0.034     0.060
1.12-1.04      371      371      215             1.7     40648.57    11.93    0.032    0.032     0.067
1.04-0.98      353      352      215             1.6     27091.24     9.71    0.038    0.039     0.081
0.98-0.93      336      336      216             1.6     20217.28     8.11    0.041    0.042     0.086
0.93-0.89      310      310      215             1.4     16056.42     8.06    0.048    0.049     0.095
0.89-0.85      293      292      215             1.4     11442.12     7.28    0.056    0.057     0.104
0.85-0.82      268      266      218             1.2      9956.66     7.58    0.066    0.067     0.100
------------------------------------------------------------------------------------------------------
 inf-0.82     4289     4250     2154             2.0     84083.52    12.37    0.030    0.034     0.049
 inf-0.84     4173     4135     2054             2.0     86176.34    12.51    0.030    0.034     0.048
 

Statistics vs resolution (taking redundancy into account) - point group symmetry: P222
resolu-      #        #        #       %       average    mean      mean          
tion(A)    kept     theory   unique complete  redundancy   F2     F2/sig(F2)   Rint  RsigmaB
--------------------------------------------------------------------------------------------
 inf-1.80      836      216      215   99.5      3.9    250051.11    46.84    0.022    0.015
1.80-1.43      642      215      215  100.0      3.0    100601.31    18.66    0.044    0.043
1.43-1.23      459      216      215   99.5      2.1     50008.14    13.64    0.052    0.059
1.23-1.12      386      215      215  100.0      1.8     47657.08    18.07    0.034    0.042
1.12-1.04      371      215      215  100.0      1.7     40648.57    16.20    0.032    0.048
1.04-0.98      352      216      215   99.5      1.6     27091.24    13.09    0.038    0.055
0.98-0.93      336      217      216   99.5      1.6     20217.28    10.68    0.041    0.057
0.93-0.89      310      220      215   97.7      1.4     16056.42    10.35    0.048    0.063
0.89-0.85      292      215      215  100.0      1.4     11442.12     9.06    0.056    0.070
0.85-0.82      266      264      218   82.6      1.2      9956.66     8.90    0.066    0.065
--------------------------------------------------------------------------------------------
 inf-0.82     4250     2209     2154   97.5      2.0     84083.52    20.43    0.030    0.031
 inf-0.84     4135     2063     2054   99.6      2.0     86176.34    20.77    0.030    0.031
 

Statistics vs resolution (taking redundancy into account) - Laue group (anomalous pairs merged): Pmmm
resolu-      #        #        #       %       average    mean      mean          
tion(A)    kept     theory   unique complete  redundancy   F2     F2/sig(F2)   Rint  RsigmaB
--------------------------------------------------------------------------------------------
 inf-1.93      703      133      132   99.2      5.3    269001.88    63.14    0.022    0.012
1.93-1.47      647      132      132  100.0      4.9    121500.60    29.73    0.042    0.031
1.47-1.27      510      133      132   99.2      3.9     48544.64    16.20    0.072    0.050
1.27-1.14      383      132      132  100.0      2.9     48256.36    23.39    0.036    0.034
1.14-1.05      389      132      132  100.0      2.9     42185.57    22.20    0.040    0.038
1.05-0.98      375      132      132  100.0      2.8     30069.71    18.27    0.042    0.044
0.98-0.93      352      132      132  100.0      2.7     21276.79    14.70    0.046    0.050
0.93-0.89      323      133      132   99.2      2.4     15040.97    13.10    0.052    0.059
0.89-0.85      318      132      132  100.0      2.4     12413.62    12.65    0.063    0.059
0.85-0.82      250      144      132   91.7      1.9      9657.03    10.89    0.089    0.071
--------------------------------------------------------------------------------------------
 inf-0.82     4250     1335     1320   98.9      3.2     84083.52    26.47    0.034    0.027
 inf-0.84     4135     1252     1249   99.8      3.3     86176.34    26.92    0.034    0.027
