# Supplementary material for: Investigation of 8-Aza-7-Deaza Purine Nucleoside Derivatives
Source: Molecules. 2019 Mar 11;24(5):983. doi: 10.3390/molecules24050983 (PMC6429420; doi:10.3390/molecules24050983)
Supplement: Supplementary file 1 [file molecules-24-00983-s001.zip › molecules-460200 proof supple/supplementory materials Dr. An/cpd 8-Crystallographic information/201804210.cif]

data_201804210
_audit_creation_date               2018-04-10
_audit_creation_method
;
Olex2 1.2
(compiled 2018.04.03 svn.r3497 for OlexSys, GUI svn.r5486)
;
_shelx_SHELXL_version_number       '2014/7'
_audit_contact_author_address      ?
_audit_contact_author_email        ?
_audit_contact_author_name         ''
_audit_contact_author_phone        ?
_publ_contact_author_id_orcid      ?
_publ_section_references
;
Dolomanov, O.V., Bourhis, L.J., Gildea, R.J, Howard, J.A.K. & Puschmann, H.
 (2009), J. Appl. Cryst. 42, 339-341.

Sheldrick, G.M. (2008). Acta Cryst. A64, 112-122.

Sheldrick, G.M. (2015). Acta Cryst. C71, 3-8.
;
_chemical_name_common              ?
_chemical_name_systematic          ?
_chemical_formula_moiety           'C10 H13 I N6 O4, H2 O'
_chemical_formula_sum              'C10 H15 I N6 O5'
_chemical_formula_weight           426.18
_chemical_absolute_configuration   ad
_chemical_melting_point            ?
_chemical_oxdiff_formula           C15H15O3N2i1
loop_
  _atom_type_symbol
  _atom_type_description
  _atom_type_scat_dispersion_real
  _atom_type_scat_dispersion_imag
  _atom_type_scat_source
 'C' 'C' 0.0181 0.0091 'International Tables Vol C Tables 4.2.6.8 and 6.1.1.4'
 'H' 'H' 0.0000 0.0000 'International Tables Vol C Tables 4.2.6.8 and 6.1.1.4'
 'I' 'I' -0.3257 6.8362 'International Tables Vol C Tables 4.2.6.8 and 6.1.1.4'
 'N' 'N' 0.0311 0.0180 'International Tables Vol C Tables 4.2.6.8 and 6.1.1.4'
 'O' 'O' 0.0492 0.0322 'International Tables Vol C Tables 4.2.6.8 and 6.1.1.4'

_shelx_space_group_comment
;
The symmetry employed for this shelxl refinement is uniquely defined
by the following loop, which should always be used as a source of
symmetry information in preference to the above space-group names.
They are only intended as comments.
;
_space_group_crystal_system        'monoclinic'
_space_group_IT_number             4
_space_group_name_H-M_alt          'P 1 21 1'
_space_group_name_Hall             'P 2yb'
loop_
  _space_group_symop_operation_xyz
 'x, y, z'
 '-x, y+1/2, -z'

_cell_length_a                     5.08845(13)
_cell_length_b                     12.7514(2)
_cell_length_c                     11.3200(2)
_cell_angle_alpha                  90
_cell_angle_beta                   91.4146(19)
_cell_angle_gamma                  90
_cell_volume                       734.28(3)
_cell_formula_units_Z              2
_cell_measurement_reflns_used      3338
_cell_measurement_temperature      293(2)
_cell_measurement_theta_max        70.8110
_cell_measurement_theta_min        3.4400
_shelx_estimated_absorpt_T_max     0.249
_shelx_estimated_absorpt_T_min     0.179
_exptl_absorpt_coefficient_mu      17.478
_exptl_absorpt_correction_T_max    1.00000
_exptl_absorpt_correction_T_min    0.25257
_exptl_absorpt_correction_type     multi-scan
_exptl_absorpt_process_details
;
CrysAlisPro, Agilent Technologies,
Version 1.171.37.35 (release 13-08-2014 CrysAlis171 .NET)
(compiled Aug 13 2014,18:06:01)
Empirical absorption correction using spherical harmonics,
 implemented in SCALE3 ABSPACK scaling algorithm.
;
_exptl_absorpt_special_details     ?
_exptl_crystal_colour              colourless
_exptl_crystal_colour_primary      colourless
_exptl_crystal_density_diffrn      1.928
_exptl_crystal_density_meas        ?
_exptl_crystal_density_method      ?
_exptl_crystal_description         plate
_exptl_crystal_F_000               420
_exptl_crystal_size_max            0.15
_exptl_crystal_size_mid            0.13
_exptl_crystal_size_min            0.11
_exptl_transmission_factor_max     ?
_exptl_transmission_factor_min     ?
_diffrn_reflns_av_R_equivalents    0.0300
_diffrn_reflns_av_unetI/netI       0.0391
_diffrn_reflns_Laue_measured_fraction_full  1.000
_diffrn_reflns_Laue_measured_fraction_max  1.000
_diffrn_reflns_limit_h_max         6
_diffrn_reflns_limit_h_min         -3
_diffrn_reflns_limit_k_max         15
_diffrn_reflns_limit_k_min         -15
_diffrn_reflns_limit_l_max         12
_diffrn_reflns_limit_l_min         -13
_diffrn_reflns_number              5309
_diffrn_reflns_point_group_measured_fraction_full  0.998
_diffrn_reflns_point_group_measured_fraction_max  0.998
_diffrn_reflns_theta_full          67.047
_diffrn_reflns_theta_max           67.047
_diffrn_reflns_theta_min           3.906
_diffrn_ambient_temperature        293(2)
_diffrn_detector                   'CCD plate'
_diffrn_detector_area_resol_mean   16.2312
_diffrn_detector_type              Eos
_diffrn_measured_fraction_theta_full  1.000
_diffrn_measured_fraction_theta_max  1.000
_diffrn_measurement_details
;
#__ type_ start__ end____ width___ exp.time_
  1 omega  -49.00   37.00   1.0000    1.0000
omega____ theta____ kappa____ phi______ frames
    -      -33.5000   37.0000 -150.0000 86

#__ type_ start__ end____ width___ exp.time_
  2 omega -108.00  -32.00   1.0000    1.0000
omega____ theta____ kappa____ phi______ frames
    -      -33.5000  178.0000 -120.0000 76

#__ type_ start__ end____ width___ exp.time_
  3 omega  -71.00   39.00   1.0000    1.0000
omega____ theta____ kappa____ phi______ frames
    -      -33.5000   19.0000  120.0000 110

#__ type_ start__ end____ width___ exp.time_
  4 omega -102.00  -15.00   1.0000    1.0000
omega____ theta____ kappa____ phi______ frames
    -      -33.5000  -57.0000  150.0000 87

#__ type_ start__ end____ width___ exp.time_
  5 omega  -34.00   59.00   1.0000    1.0000
omega____ theta____ kappa____ phi______ frames
    -       36.4734  -37.0000    0.0000 93

#__ type_ start__ end____ width___ exp.time_
  6 omega   20.00   92.00   1.0000    1.0000
omega____ theta____ kappa____ phi______ frames
    -       36.4734 -127.0000  112.0000 72

#__ type_ start__ end____ width___ exp.time_
  7 omega   57.00  110.00   1.0000    1.0000
omega____ theta____ kappa____ phi______ frames
    -       36.4734  178.0000   90.0000 53

#__ type_ start__ end____ width___ exp.time_
  8 omega   57.00  110.00   1.0000    1.0000
omega____ theta____ kappa____ phi______ frames
    -       36.4734  178.0000    0.0000 53

#__ type_ start__ end____ width___ exp.time_
  9 omega   57.00  110.00   1.0000    1.0000
omega____ theta____ kappa____ phi______ frames
    -       36.4734  178.0000  -90.0000 53

#__ type_ start__ end____ width___ exp.time_
 10 omega   18.00  105.00   1.0000    1.0000
omega____ theta____ kappa____ phi______ frames
    -       36.4734   57.0000    0.0000 87

#__ type_ start__ end____ width___ exp.time_
 11 omega   37.00   91.00   1.0000    2.5000
omega____ theta____ kappa____ phi______ frames
    -      108.0000  -30.0000  -90.0000 54

#__ type_ start__ end____ width___ exp.time_
 12 omega   37.00   91.00   1.0000    2.5000
omega____ theta____ kappa____ phi______ frames
    -      108.0000  -30.0000   60.0000 54

#__ type_ start__ end____ width___ exp.time_
 13 omega   79.00  177.00   1.0000    2.5000
omega____ theta____ kappa____ phi______ frames
    -      108.0000   77.0000  120.0000 98

#__ type_ start__ end____ width___ exp.time_
 14 omega   71.00  107.00   1.0000    2.5000
omega____ theta____ kappa____ phi______ frames
    -      108.0000  -94.0000   60.0000 36

#__ type_ start__ end____ width___ exp.time_
 15 omega   36.00   67.00   1.0000    2.5000
omega____ theta____ kappa____ phi______ frames
    -      108.0000  -15.0000   90.0000 31

#__ type_ start__ end____ width___ exp.time_
 16 omega   41.00   91.00   1.0000    2.5000
omega____ theta____ kappa____ phi______ frames
    -      108.0000  -30.0000 -150.0000 50

#__ type_ start__ end____ width___ exp.time_
 17 omega   48.00  153.00   1.0000    2.5000
omega____ theta____ kappa____ phi______ frames
    -      108.0000  -15.0000  -30.0000 105

#__ type_ start__ end____ width___ exp.time_
 18 omega   42.00   79.00   1.0000    2.5000
omega____ theta____ kappa____ phi______ frames
    -      108.0000  -45.0000 -180.0000 37

#__ type_ start__ end____ width___ exp.time_
 19 omega  123.00  174.00   1.0000    2.5000
omega____ theta____ kappa____ phi______ frames
    -      108.0000  111.0000   90.0000 51

#__ type_ start__ end____ width___ exp.time_
 20 omega   61.00   87.00   1.0000    2.5000
omega____ theta____ kappa____ phi______ frames
    -      108.0000  -30.0000   90.0000 26

#__ type_ start__ end____ width___ exp.time_
 21 omega   84.00  109.00   1.0000    2.5000
omega____ theta____ kappa____ phi______ frames
    -      108.0000  -94.0000 -180.0000 25

#__ type_ start__ end____ width___ exp.time_
 22 omega   41.00  122.00   1.0000    2.5000
omega____ theta____ kappa____ phi______ frames
    -      108.0000  -61.0000    0.0000 81

#__ type_ start__ end____ width___ exp.time_
 23 omega   53.00  115.00   1.0000    2.5000
omega____ theta____ kappa____ phi______ frames
    -      108.0000 -111.0000  -60.0000 62

#__ type_ start__ end____ width___ exp.time_
 24 omega   73.00  153.00   1.0000    2.5000
omega____ theta____ kappa____ phi______ frames
    -      108.0000  -15.0000   90.0000 80

#__ type_ start__ end____ width___ exp.time_
 25 omega  101.00  178.00   1.0000    2.5000
omega____ theta____ kappa____ phi______ frames
    -      108.0000  111.0000  150.0000 77

#__ type_ start__ end____ width___ exp.time_
 26 omega   59.00  119.00   1.0000    2.5000
omega____ theta____ kappa____ phi______ frames
    -      108.0000  -77.0000  120.0000 60
;
_diffrn_measurement_device         'four-circle diffractometer'
_diffrn_measurement_device_type    'Xcalibur, Eos, Gemini'
_diffrn_measurement_method         '\w scans'
_diffrn_orient_matrix_UB_11        -0.0788247000
_diffrn_orient_matrix_UB_12        -0.1043584000
_diffrn_orient_matrix_UB_13        -0.0595808000
_diffrn_orient_matrix_UB_21        -0.1071742000
_diffrn_orient_matrix_UB_22        0.0605614000
_diffrn_orient_matrix_UB_23        -0.1086443000
_diffrn_orient_matrix_UB_31        0.2721022000
_diffrn_orient_matrix_UB_32        -0.0063411000
_diffrn_orient_matrix_UB_33        -0.0563149000
_diffrn_radiation_monochromator    graphite
_diffrn_radiation_probe            x-ray
_diffrn_radiation_type             CuK\a
_diffrn_radiation_wavelength       1.54184
_diffrn_source                     'Enhance (Cu) X-ray Source'
_reflns_Friedel_coverage           0.904
_reflns_Friedel_fraction_full      0.996
_reflns_Friedel_fraction_max       0.996
_reflns_number_gt                  2551
_reflns_number_total               2616
_reflns_odcompleteness_completeness  100.00
_reflns_odcompleteness_iscentric   1
_reflns_odcompleteness_theta       66.97
_reflns_special_details
;
 Reflections were merged by SHELXL according to the crystal
 class for the calculation of statistics and refinement.
 
 _reflns_Friedel_fraction is defined as the number of unique
 Friedel pairs measured divided by the number that would be
 possible theoretically, ignoring centric projections and
 systematic absences.
;
_reflns_threshold_expression       'I > 2\s(I)'
_computing_cell_refinement
;
CrysAlisPro, Agilent Technologies,
Version 1.171.37.35 (release 13-08-2014 CrysAlis171 .NET)
(compiled Aug 13 2014,18:06:01)
;
_computing_data_collection
;
CrysAlisPro, Agilent Technologies,
Version 1.171.37.35 (release 13-08-2014 CrysAlis171 .NET)
(compiled Aug 13 2014,18:06:01)
;
_computing_data_reduction
;
CrysAlisPro, Agilent Technologies,
Version 1.171.37.35 (release 13-08-2014 CrysAlis171 .NET)
(compiled Aug 13 2014,18:06:01)
;
_computing_molecular_graphics      'Olex2 (Dolomanov et al., 2009)'
_computing_publication_material    'Olex2 (Dolomanov et al., 2009)'
_computing_structure_refinement    'ShelXL (Sheldrick, 2015)'
_computing_structure_solution      'ShelXS (Sheldrick, 2008)'
_refine_diff_density_max           0.557
_refine_diff_density_min           -0.617
_refine_diff_density_rms           0.088
_refine_ls_abs_structure_details
;
 Flack x determined using 1156 quotients [(I+)-(I-)]/[(I+)+(I-)]
 (Parsons, Flack and Wagner, Acta Cryst. B69 (2013) 249-259).
;
_refine_ls_abs_structure_Flack     -0.021(5)
_refine_ls_extinction_coef         .
_refine_ls_extinction_method       none
_refine_ls_goodness_of_fit_ref     1.062
_refine_ls_hydrogen_treatment      mixed
_refine_ls_matrix_type             full
_refine_ls_number_parameters       213
_refine_ls_number_reflns           2616
_refine_ls_number_restraints       3
_refine_ls_R_factor_all            0.0296
_refine_ls_R_factor_gt             0.0286
_refine_ls_restrained_S_all        1.061
_refine_ls_shift/su_max            0.002
_refine_ls_shift/su_mean           0.000
_refine_ls_structure_factor_coef   Fsqd
_refine_ls_weighting_details      
 'w=1/[\s^2^(Fo^2^)+(0.0419P)^2^] where P=(Fo^2^+2Fc^2^)/3'
_refine_ls_weighting_scheme        calc
_refine_ls_wR_factor_gt            0.0701
_refine_ls_wR_factor_ref           0.0711
_refine_special_details            ?
_olex2_refinement_description
;
1. Fixed Uiso
 At 1.2 times of:
  All C(H) groups, All C(H,H) groups, All N(H,H) groups
 At 1.5 times of:
  All O(H) groups, All O(H,H) groups
2. Restrained distances
 N4-H4B
 0.87 with sigma of 0.02
 N4-H4A
 0.87 with sigma of 0.02
3.a Free rotating group:
 O5(H5C,H5D)
3.b Ternary CH refined with riding coordinates:
 C1'(H1'), C2'(H2'), C3'(H3'), C4'(H4')
3.c Secondary CH2 refined with riding coordinates:
 C5'(H5'A,H5'B)
3.d X=CH2 refined with riding coordinates:
 N5(H5A,H5B)
3.e Idealised tetrahedral OH refined as rotating group:
 O2(H2), O3(H3), O4(H4)
;
_atom_sites_solution_hydrogens     mixed
_atom_sites_solution_primary       heavy
_atom_sites_solution_secondary     ?
loop_
  _atom_site_label
  _atom_site_type_symbol
  _atom_site_fract_x
  _atom_site_fract_y
  _atom_site_fract_z
  _atom_site_U_iso_or_equiv
  _atom_site_adp_type
  _atom_site_occupancy
  _atom_site_site_symmetry_order
  _atom_site_calc_flag
  _atom_site_refinement_flags_posn
  _atom_site_refinement_flags_adp
  _atom_site_refinement_flags_occupancy
  _atom_site_disorder_assembly
  _atom_site_disorder_group
 C1' C 0.9357(12) 0.4061(5) 0.8123(5) 0.0227(12) Uani 1 1 d . . . . .
 H1' H 0.8399 0.4685 0.7850 0.027 Uiso 1 1 calc R . . . .
 C2 C 0.4734(14) 0.5695(5) 1.0701(6) 0.0296(14) Uani 1 1 d . . . . .
 C2' C 1.2043(12) 0.4037(5) 0.7562(5) 0.0233(12) Uani 1 1 d . . . . .
 H2' H 1.3160 0.3511 0.7958 0.028 Uiso 1 1 calc R . . . .
 C3' C 1.1351(13) 0.3677(5) 0.6287(5) 0.0256(13) Uani 1 1 d . . . . .
 H3' H 1.2667 0.3167 0.6039 0.031 Uiso 1 1 calc R . . . .
 C4 C 0.7768(13) 0.4564(5) 1.0106(5) 0.0228(12) Uani 1 1 d . . . . .
 C4' C 0.8704(14) 0.3113(5) 0.6417(6) 0.0238(14) Uani 1 1 d . . . . .
 H4' H 0.7351 0.3502 0.5968 0.029 Uiso 1 1 calc R . . . .
 C5 C 0.8401(14) 0.4242(5) 1.1250(5) 0.0255(13) Uani 1 1 d . . . . .
 C5' C 0.8619(17) 0.1988(6) 0.6034(7) 0.0336(17) Uani 1 1 d . . . . .
 H5'A H 0.9174 0.1938 0.5223 0.040 Uiso 1 1 calc R . . . .
 H5'B H 0.9841 0.1584 0.6523 0.040 Uiso 1 1 calc R . . . .
 C6 C 0.6998(17) 0.4762(7) 1.2153(8) 0.0285(17) Uani 1 1 d . . . . .
 C7 C 1.0356(13) 0.3468(4) 1.1117(5) 0.0244(13) Uani 1 1 d . . . . .
 I1 I 1.19872(8) 0.24899(3) 1.24107(3) 0.03628(15) Uani 1 1 d . . . . .
 N1 N 0.5210(13) 0.5485(5) 1.1854(5) 0.0333(13) Uani 1 1 d . . . . .
 N3 N 0.5928(11) 0.5255(4) 0.9768(4) 0.0261(11) Uani 1 1 d . . . . .
 N4 N 0.7436(16) 0.4552(5) 1.3301(5) 0.0408(16) Uani 1 1 d D . . . .
 H4A H 0.893(12) 0.425(8) 1.346(10) 0.06(3) Uiso 1 1 d D . . . .
 H4B H 0.636(16) 0.492(6) 1.371(7) 0.04(3) Uiso 1 1 d D . . . .
 N5 N 0.2838(15) 0.6390(5) 1.0451(6) 0.0437(17) Uani 1 1 d . . . . .
 H5A H 0.1990 0.6678 1.1013 0.052 Uiso 1 1 calc R . . . .
 H5B H 0.2464 0.6549 0.9728 0.052 Uiso 1 1 calc R . . . .
 N8 N 1.0950(11) 0.3329(4) 1.0013(5) 0.0276(11) Uani 1 1 d . . . . .
 N9 N 0.9351(11) 0.4022(4) 0.9379(5) 0.0241(11) Uani 1 1 d . . . . .
 O1 O 0.8072(9) 0.3143(4) 0.7661(4) 0.0287(11) Uani 1 1 d . . . . .
 O2 O 1.3314(11) 0.5017(5) 0.7580(4) 0.0320(15) Uani 1 1 d . . . . .
 H2 H 1.4050 0.5104 0.8225 0.048 Uiso 1 1 calc GR . . . .
 O3 O 1.1226(11) 0.4504(4) 0.5455(4) 0.0361(11) Uani 1 1 d . . . . .
 H3 H 0.9967 0.4882 0.5594 0.054 Uiso 1 1 calc GR . . . .
 O4 O 0.6067(11) 0.1558(4) 0.6123(4) 0.0374(12) Uani 1 1 d . . . . .
 H4 H 0.5891 0.1313 0.6786 0.056 Uiso 1 1 calc GR . . . .
 O5 O 0.6570(10) 0.5775(4) 0.5832(4) 0.0362(11) Uani 1 1 d . . . . .
 H5C H 0.5809 0.5316 0.6249 0.054 Uiso 1 1 d G . . . .
 H5D H 0.5517 0.5988 0.5290 0.054 Uiso 1 1 d G . . . .

loop_
  _atom_site_aniso_label
  _atom_site_aniso_U_11
  _atom_site_aniso_U_22
  _atom_site_aniso_U_33
  _atom_site_aniso_U_23
  _atom_site_aniso_U_13
  _atom_site_aniso_U_12
 C1' 0.022(3) 0.027(3) 0.018(3) -0.001(2) 0.000(2) 0.000(2)
 C2 0.035(4) 0.029(3) 0.024(3) -0.005(2) -0.002(3) 0.003(3)
 C2' 0.021(3) 0.030(3) 0.019(3) 0.005(2) 0.001(2) -0.002(2)
 C3' 0.023(3) 0.033(3) 0.020(3) -0.004(2) 0.005(2) -0.001(3)
 C4 0.024(3) 0.023(3) 0.021(3) -0.004(2) 0.000(2) -0.003(2)
 C4' 0.022(3) 0.030(3) 0.019(3) 0.001(3) 0.002(2) 0.001(3)
 C5 0.031(3) 0.025(3) 0.020(3) -0.001(2) -0.003(2) 0.001(3)
 C5' 0.035(4) 0.035(3) 0.031(4) -0.006(3) 0.008(3) -0.006(3)
 C6 0.040(5) 0.026(4) 0.020(3) -0.004(3) -0.001(3) 0.001(3)
 C7 0.036(4) 0.022(3) 0.015(3) 0.007(2) -0.005(2) -0.002(3)
 I1 0.0476(3) 0.0346(2) 0.0264(2) 0.0051(2) -0.00491(15) 0.0106(3)
 N1 0.042(3) 0.035(3) 0.023(3) -0.005(2) 0.000(2) 0.011(3)
 N3 0.032(3) 0.027(2) 0.019(2) -0.001(2) -0.002(2) 0.005(2)
 N4 0.060(5) 0.047(4) 0.016(3) -0.003(2) -0.001(3) 0.018(3)
 N5 0.059(5) 0.046(4) 0.026(3) -0.004(3) 0.002(3) 0.028(3)
 N8 0.030(3) 0.029(2) 0.024(3) 0.002(2) -0.001(2) 0.005(2)
 N9 0.025(3) 0.027(2) 0.021(2) 0.001(2) 0.002(2) 0.003(2)
 O1 0.030(3) 0.034(3) 0.022(2) -0.0046(17) 0.008(2) -0.0066(18)
 O2 0.032(3) 0.042(4) 0.022(3) 0.0020(19) -0.004(2) -0.015(2)
 O3 0.041(3) 0.045(3) 0.022(2) 0.007(2) -0.001(2) -0.014(2)
 O4 0.053(3) 0.037(3) 0.023(2) -0.0007(19) 0.002(2) -0.020(2)
 O5 0.036(3) 0.042(3) 0.030(2) 0.008(2) -0.002(2) -0.007(2)

_geom_special_details
;
 All esds (except the esd in the dihedral angle between two l.s. planes)
 are estimated using the full covariance matrix.  The cell esds are taken
 into account individually in the estimation of esds in distances, angles
 and torsion angles; correlations between esds in cell parameters are only
 used when they are defined by crystal symmetry.  An approximate (isotropic)
 treatment of cell esds is used for estimating esds involving l.s. planes.
;
loop_
  _geom_bond_atom_site_label_1
  _geom_bond_atom_site_label_2
  _geom_bond_distance
  _geom_bond_site_symmetry_2
  _geom_bond_publ_flag
 C1' H1' 0.9800 . ?
 C1' C2' 1.521(8) . ?
 C1' N9 1.423(7) . ?
 C1' O1 1.433(8) . ?
 C2 N1 1.348(9) . ?
 C2 N3 1.353(8) . ?
 C2 N5 1.335(10) . ?
 C2' H2' 0.9800 . ?
 C2' C3' 1.547(8) . ?
 C2' O2 1.406(9) . ?
 C3' H3' 0.9800 . ?
 C3' C4' 1.537(10) . ?
 C3' O3 1.415(8) . ?
 C4 C5 1.389(9) . ?
 C4 N3 1.335(9) . ?
 C4 N9 1.355(8) . ?
 C4' H4' 0.9800 . ?
 C4' C5' 1.499(9) . ?
 C4' O1 1.453(7) . ?
 C5 C6 1.424(10) . ?
 C5 C7 1.412(9) . ?
 C5' H5'A 0.9700 . ?
 C5' H5'B 0.9700 . ?
 C5' O4 1.416(10) . ?
 C6 N1 1.334(11) . ?
 C6 N4 1.341(10) . ?
 C7 I1 2.081(6) . ?
 C7 N8 1.305(8) . ?
 N4 H4A 0.87(3) . ?
 N4 H4B 0.86(3) . ?
 N5 H5A 0.8600 . ?
 N5 H5B 0.8600 . ?
 N8 N9 1.389(8) . ?
 O2 H2 0.8200 . ?
 O3 H3 0.8200 . ?
 O4 H4 0.8200 . ?
 O5 H5C 0.8498 . ?
 O5 H5D 0.8500 . ?

loop_
  _geom_angle_atom_site_label_1
  _geom_angle_atom_site_label_2
  _geom_angle_atom_site_label_3
  _geom_angle
  _geom_angle_site_symmetry_1
  _geom_angle_site_symmetry_3
  _geom_angle_publ_flag
 C2' C1' H1' 109.2 . . ?
 N9 C1' H1' 109.2 . . ?
 N9 C1' C2' 116.2(5) . . ?
 N9 C1' O1 108.9(5) . . ?
 O1 C1' H1' 109.2 . . ?
 O1 C1' C2' 103.8(5) . . ?
 N1 C2 N3 126.8(6) . . ?
 N5 C2 N1 116.7(6) . . ?
 N5 C2 N3 116.5(6) . . ?
 C1' C2' H2' 109.8 . . ?
 C1' C2' C3' 102.1(5) . . ?
 C3' C2' H2' 109.8 . . ?
 O2 C2' C1' 113.2(6) . . ?
 O2 C2' H2' 109.8 . . ?
 O2 C2' C3' 111.8(5) . . ?
 C2' C3' H3' 108.9 . . ?
 C4' C3' C2' 103.3(5) . . ?
 C4' C3' H3' 108.9 . . ?
 O3 C3' C2' 113.9(5) . . ?
 O3 C3' H3' 108.9 . . ?
 O3 C3' C4' 112.8(6) . . ?
 N3 C4 C5 127.4(6) . . ?
 N3 C4 N9 125.9(6) . . ?
 N9 C4 C5 106.7(6) . . ?
 C3' C4' H4' 108.7 . . ?
 C5' C4' C3' 116.0(6) . . ?
 C5' C4' H4' 108.7 . . ?
 O1 C4' C3' 107.2(5) . . ?
 O1 C4' H4' 108.7 . . ?
 O1 C4' C5' 107.4(5) . . ?
 C4 C5 C6 115.0(6) . . ?
 C4 C5 C7 104.8(5) . . ?
 C7 C5 C6 140.2(7) . . ?
 C4' C5' H5'A 109.3 . . ?
 C4' C5' H5'B 109.3 . . ?
 H5'A C5' H5'B 107.9 . . ?
 O4 C5' C4' 111.7(7) . . ?
 O4 C5' H5'A 109.3 . . ?
 O4 C5' H5'B 109.3 . . ?
 N1 C6 C5 119.4(7) . . ?
 N1 C6 N4 118.7(7) . . ?
 N4 C6 C5 121.9(7) . . ?
 C5 C7 I1 127.8(5) . . ?
 N8 C7 C5 112.2(5) . . ?
 N8 C7 I1 119.7(5) . . ?
 C6 N1 C2 119.2(6) . . ?
 C4 N3 C2 112.1(5) . . ?
 C6 N4 H4A 114(7) . . ?
 C6 N4 H4B 109(7) . . ?
 H4A N4 H4B 134(10) . . ?
 C2 N5 H5A 120.0 . . ?
 C2 N5 H5B 120.0 . . ?
 H5A N5 H5B 120.0 . . ?
 C7 N8 N9 105.2(5) . . ?
 C4 N9 C1' 127.3(5) . . ?
 C4 N9 N8 111.1(5) . . ?
 N8 N9 C1' 121.5(5) . . ?
 C1' O1 C4' 105.4(5) . . ?
 C2' O2 H2 109.5 . . ?
 C3' O3 H3 109.5 . . ?
 C5' O4 H4 109.5 . . ?
 H5C O5 H5D 109.5 . . ?

loop_
  _geom_hbond_atom_site_label_D
  _geom_hbond_atom_site_label_H
  _geom_hbond_atom_site_label_A
  _geom_hbond_distance_DH
  _geom_hbond_distance_HA
  _geom_hbond_distance_DA
  _geom_hbond_angle_DHA
  _geom_hbond_site_symmetry_A
 N4 H4B O4 0.86(3) 2.44(6) 3.193(8) 147(8) 2_657
 N4 H4B O5 0.86(3) 2.64(8) 3.301(8) 135(8) 1_556
 N5 H5A O1 0.86 2.40 3.135(8) 144.2 2_657
 O2 H2 N3 0.82 1.98 2.799(7) 177.3 1_655
 O3 H3 O5 0.82 2.09 2.910(8) 174.9 .
 O4 H4 N1 0.82 1.96 2.759(7) 164.6 2_647
 O5 H5C O2 0.85 2.03 2.785(7) 147.4 1_455
 O5 H5C O3 0.85 2.69 3.185(7) 118.9 1_455
 O5 H5D O4 0.85 1.92 2.747(7) 165.8 2_656

loop_
  _refln_index_h
  _refln_index_k
  _refln_index_l
  _refln_F_squared_meas
  _refln_F_squared_sigma
  _refln_scale_group_code
 0 -15 0 -331.348 337.399 13
 0 -15 -1 14421.5 1109.58 13
 0 -15 1 13144.8 1084.07 13
 0 -15 2 3360.96 538.232 13
 0 -15 -2 1998.32 419.554 13
 0 -14 0 31159.6 1891.25 13
 0 -14 0 33766.4 1906.97 11
 0 -14 -1 3137.66 615.496 13
 0 -14 -1 3451.89 646.895 11
 0 -14 1 2215.27 553.063 13
 0 -14 2 28428.6 1790.29 13
 0 -14 -2 29813.6 1790.57 13
 0 -14 -2 30262.5 1799.71 11
 0 -14 3 929.718 396.028 13
 0 -14 -3 1551.6 500.877 11
 0 -14 -3 425.149 284.549 13
 0 -14 4 39366.9 2106.13 13
 0 -14 -4 42193.2 2091.98 11
 0 -14 -4 44869 2126.37 13
 0 -14 -5 5427.44 648.05 13
 0 -14 -5 6265.22 654.149 11
 0 -14 5 6862.45 714.881 13
 0 -13 0 122.38 319.48 13
 0 -13 0 -101.041 295.763 11
 0 -13 -1 33832.9 2040.51 13
 0 -13 -1 34527.1 2053.16 11
 0 -13 1 35605.9 2053.28 11
 0 -13 1 36095.4 2129.27 13
 0 -13 -2 216.621 374.449 11
 0 -13 2 531.875 432.66 13
 0 -13 -2 -35.7578 267.577 13
 0 -13 -3 33039.4 2020.35 11
 0 -13 3 33320 2054 13
 0 -13 -3 31157 1928.45 13
 0 -13 4 6551.15 897.182 13
 0 -13 -4 6097.9 846.293 11
 0 -13 -4 6135.82 835.181 13
 0 -13 5 31111.6 1894.94 13
 0 -13 -5 29414 1839.73 11
 0 -13 -5 31001.7 1833.97 13
 0 -13 6 6847.3 737.989 13
 0 -13 -6 6181.52 730.358 13
 0 -13 -6 5072.04 663.704 11
 0 -13 -7 9690.7 749.201 11
 0 -12 0 81174.5 3419.36 13
 0 -12 0 79262.8 3365.86 11
 0 -12 -1 1420 485.267 11
 0 -12 1 2174.8 585.604 13
 0 -12 -1 2581.16 586.336 13
 0 -12 -2 65325.1 3007.52 13
 0 -12 -2 68293.3 3100.57 11
 0 -12 2 67442.8 3126.4 13
 0 -12 -3 3137.56 619.605 11
 0 -12 -3 3911.67 695.161 13
 0 -12 3 3272.35 718.976 13
 0 -12 -4 42839.5 2366.38 13
 0 -12 4 43672 2497.42 13
 0 -12 -4 47268.2 2533.73 11
 0 -12 5 7053.26 1002.85 13
 0 -12 -5 7084.05 934.996 13
 0 -12 -5 8440.68 1052.46 11
 0 -12 -6 57372.7 2766 11
 0 -12 -6 59940.3 2797.76 13
 0 -12 -6 56563.2 2352.34 25
 0 -12 6 62813.9 2779.86 13
 0 -12 -7 13302.3 1088.53 11
 0 -12 -7 16218.3 1132.62 13
 0 -12 7 16332.6 1122.69 13
 0 -12 -7 16551.1 1039.63 25
 0 -12 -8 25612.4 1328.1 11
 0 -12 -8 28360.8 1260.31 25
 0 -11 0 163.76 270.456 13
 0 -11 1 73875.3 3178.64 13
 0 -11 -1 71558.1 3100.78 11
 0 -11 -1 70021.2 3069.32 13
 0 -11 2 2419.92 670.871 16
 0 -11 2 1691.3 541.807 13
 0 -11 -2 938.072 374.508 13
 0 -11 -2 1910.03 532.809 11
 0 -11 3 44185.6 2458.39 13
 0 -11 -3 42151.6 2370.29 11
 0 -11 -3 42998.7 2325.94 13
 0 -11 -4 4917.35 844.238 11
 0 -11 4 4621.06 810.659 13
 0 -11 -4 4878.75 760.127 13
 0 -11 -5 35034.7 1952.54 25
 0 -11 -5 28986.2 2019.89 11
 0 -11 5 32460.6 2155.25 13
 0 -11 -5 31926 2036.11 13
 0 -11 -6 1300.7 446.975 13
 0 -11 -6 1598.2 426.746 25
 0 -11 -6 580.575 443.457 11
 0 -11 6 649.682 374.513 13
 0 -11 -7 50215.4 2202.52 25
 0 -11 -7 45178.3 2375.32 11
 0 -11 -7 50173.5 2481.06 13
 0 -11 7 51871 2406.01 13
 0 -11 -8 6287.8 723.602 11
 0 -11 -8 6846.81 675.692 25
 0 -11 -9 21124.1 1088.35 25
 0 -10 0 110215 3957.74 13
 0 -10 0 108406 4168.01 16
 0 -10 -1 10735 1022.26 13
 0 -10 1 10951.3 1152.23 16
 0 -10 1 10573.7 1027.09 13
 0 -10 2 37673.5 2098.01 13
 0 -10 -2 38396.8 2067.66 11
 0 -10 -2 36818.2 2021.38 13
 0 -10 2 35689.6 2192.72 16
 0 -10 3 1206.05 465.294 13
 0 -10 -3 407.445 282.837 13
 0 -10 -3 290.54 304.797 11
 0 -10 -4 63671.6 2920.78 25
 0 -10 -4 55131.9 2829.8 11
 0 -10 4 66158.8 3069.94 13
 0 -10 -4 57456.1 2782.84 13
 0 -10 -5 3991.28 677.771 25
 0 -10 -5 2984.07 685.772 11
 0 -10 5 4520.71 825.235 13
 0 -10 -5 2388.6 575.575 13
 0 -10 -6 18994.6 1566.04 13
 0 -10 -6 19091 1649.02 11
 0 -10 -6 18098.1 1382.89 25
 0 -10 6 19553.4 1699.41 13
 0 -10 -7 2150.65 491.799 25
 0 -10 7 1703.12 523.814 13
 0 -10 -7 992.098 400.712 11
 0 -10 -7 1350.38 467.347 13
 0 -10 -8 35242.1 1796.21 25
 0 -10 8 38758.2 1916.01 13
 0 -10 -8 36656.2 2000.24 11
 0 -10 -9 18061.5 1111.91 25
 0 -10 -10 12722.7 794.398 25
 0 -9 0 1445.61 596.589 2
 0 -9 0 870.816 719.356 4
 0 -9 1 190844 9152.77 4
 0 -9 -1 193179 9420.87 4
 0 -9 -1 198420 8079.96 2
 0 -9 -2 18515 2142.81 2
 0 -9 -2 16546.9 2446.43 4
 0 -9 2 20195.2 2587.15 4
 0 -9 -3 147723 6857.1 2
 0 -9 -4 669.121 276.647 13
 0 -9 4 900.128 433.221 13
 0 -9 -4 907.405 417.931 11
 0 -9 -5 105255 4127.98 11
 0 -9 -5 98283.6 3928.45 13
 0 -9 5 101403 4135.1 13
 0 -9 -6 29818.6 2075.42 11
 0 -9 -6 30707.8 1879.55 25
 0 -9 -6 29299.5 2002.53 13
 0 -9 6 33951.7 2242.34 13
 0 -9 -7 48640.2 2387.4 25
 0 -9 -7 50244.1 2754.71 13
 0 -9 -7 46520.9 2649.69 11
 0 -9 7 50423.1 2620.35 13
 0 -9 8 22348 1509.46 13
 0 -9 -8 20162.8 1524.72 11
 0 -9 -8 19918.2 1378.99 25
 0 -9 -9 37540.8 1807.64 25
 0 -9 -9 33924.5 1845.49 11
 0 -9 -10 13231 908.361 25
 0 -8 0 57812.7 4323.7 4
 0 -8 1 9030.04 1657.92 4
 0 -8 -1 6981.59 1203.24 2
 0 -8 -1 7654.4 1537.55 4
 0 -8 -2 192665 8683.5 4
 0 -8 -2 182260 7170.13 2
 0 -8 3 1726.12 936.84 4
 0 -8 -3 1865.12 684.941 2
 0 -8 -4 144303 6551.53 5
 0 -8 -4 161769 6918.68 2
 0 -8 -5 4273.89 713.077 11
 0 -8 -6 87629.6 3510.06 25
 0 -8 -6 84064 3669.48 13
 0 -8 -6 88952.9 3811.8 11
 0 -8 -7 15890.2 1481.24 13
 0 -8 -7 13799.2 1413.6 11
 0 -8 -7 14441.6 1235.83 25
 0 -8 -8 53746.7 2723.02 11
 0 -8 -8 57857.2 2580.64 25
 0 -8 -9 26175.9 1647.99 11
 0 -8 -9 22978.8 1455.34 25
 0 -8 -10 32886.3 1614.12 25
 0 -8 -11 14091.6 869.463 25
 0 -8 -11 13274 837.572 22
 0 -7 0 52.0555 483.379 4
 0 -7 -1 185236 7861.47 4
 0 -7 -1 182948 6820.17 2
 0 -7 1 189219 7823.56 4
 0 -7 2 4460.99 1101.74 4
 0 -7 -2 4952.59 1221.38 4
 0 -7 -2 5291.23 982.282 2
 0 -7 -3 137185 5680.41 2
 0 -7 3 119748 6175.42 4
 0 -7 -4 63120 3795.35 5
 0 -7 -4 64584.3 3837.51 2
 0 -7 -5 109409 5625.54 3
 0 -7 -5 106375 5612.28 5
 0 -7 -6 6184.06 926.993 11
 0 -7 -7 101739 4257.14 11
 0 -7 -7 110577 3989.89 25
 0 -7 -8 16552.2 1293.4 25
 0 -7 -8 16193.6 1422.24 11
 0 -7 -9 40058.1 2030.07 25
 0 -7 -9 41199 2172.81 11
 0 -7 -10 6906.12 736.614 25
 0 -7 -11 25269.2 1287.54 25
 0 -7 -11 24766.1 1290.44 22
 0 -7 -12 13365.9 727.054 25
 0 -7 -12 12556.2 701.079 17
 0 -7 -12 11583.2 670.022 22
 0 -6 0 123301 5603.36 4
 0 -6 -1 7070.1 1286.16 4
 0 -6 1 5789.66 1188.67 4
 0 -6 -2 183544 6368.4 2
 0 -6 -2 179606 7208.53 4
 0 -6 2 172958 7069 4
 0 -6 3 52964.4 3599.97 4
 0 -6 -3 62015.6 3321.31 2
 0 -6 -3 58135.1 3092.31 3
 0 -6 -4 124634 5200.71 2
 0 -6 -4 121607 5248.91 5
 0 -6 -5 5855.97 1211.73 3
 0 -6 -5 5119.43 1109.36 5
 0 -6 -6 139945 6997.62 5
 0 -6 -6 131536 6646.11 3
 0 -6 7 10268 1167.5 24
 0 -6 -7 13817.2 1331.05 11
 0 -6 -7 12948.7 1156.9 25
 0 -6 -8 13101.2 1259.06 11
 0 -6 -8 14350.4 1195.19 25
 0 -6 -9 8179.02 945.1 11
 0 -6 -9 5425.8 713.948 25
 0 -6 -10 46330.8 2126.15 25
 0 -6 -11 13032.7 944.163 25
 0 -6 -11 14732 1010.45 22
 0 -6 -12 26052.7 1155.25 22
 0 -6 -12 25118.8 1168.13 17
 0 -6 -12 24631.1 1134.47 25
 0 -5 0 1561.26 704.377 4
 0 -5 -1 440682 12664.2 4
 0 -5 1 445303 12743.9 4
 0 -5 2 44106.9 2846.7 4
 0 -5 -2 38559.7 2631.91 4
 0 -5 -2 38887 2108.34 3
 0 -5 -2 40386.4 2309.59 2
 0 -5 -3 225625 7136.63 2
 0 -5 -3 213279 6987.02 3
 0 -5 3 211804 7818.7 4
 0 -5 -4 2994.09 809.517 5
 0 -5 -4 3006.74 686.349 2
 0 -5 -4 2802.75 756.765 3
 0 -5 -5 158588 6051.72 2
 0 -5 -5 151308 6504.34 5
 0 -5 -5 143007 6326.89 3
 0 -5 -6 81057.2 5058.27 5
 0 -5 -6 78418.8 4820.4 3
 0 -5 -7 126079 6602.96 5
 0 -5 -7 130852 6571.75 3
 0 -5 8 11261.5 1100.99 24
 0 -5 -8 13630.1 1216.69 11
 0 -5 -8 10385.2 1007.93 25
 0 -5 -9 107634 3838.8 25
 0 -5 9 111524 3973.8 24
 0 -5 -10 43742.2 2055.18 25
 0 -5 -11 25221.7 1367.4 25
 0 -5 -11 23758.5 1364.63 22
 0 -5 -12 19373.6 1014.8 25
 0 -5 -12 20822.7 1064.48 22
 0 -5 -12 18824.5 1045.79 17
 0 -4 0 194074 6342.54 4
 0 -4 -1 11957.2 1261.68 4
 0 -4 1 13401.9 1397.06 4
 0 -4 -2 445076 11680.3 2
 0 -4 -2 453599 12252.3 4
 0 -4 -2 456833 11520.9 3
 0 -4 2 456367 12581.3 4
 0 -4 3 28866.4 2159.88 4
 0 -4 -3 31948.1 1906.46 2
 0 -4 -3 30193.9 2027.78 4
 0 -4 -3 29096.5 1886.6 3
 0 -4 -4 421244 12317.4 5
 0 -4 -4 448867 11983.4 2
 0 -4 -4 434823 12391.6 3
 0 -4 -5 21838 2127.35 3
 0 -4 -5 23988.2 2279.1 5
 0 -4 -5 23579.6 1929.3 2
 0 -4 -6 116343 6027.05 5
 0 -4 -6 105987 5689.83 3
 0 -4 -7 14218.7 1971.54 5
 0 -4 -7 12276.5 1723.96 3
 0 -4 -7 13012.3 1573.62 6
 0 -4 -8 78195.9 3115.7 25
 0 -4 -8 89516.5 4534.87 6
 0 -4 -8 85792.5 3359.09 11
 0 -4 9 48908.2 2324.99 24
 0 -4 -9 49818.6 2276.39 25
 0 -4 -10 49055.4 2201.81 25
 0 -4 10 49083.2 2227.09 24
 0 -4 -11 21510.6 1294.02 22
 0 -4 -11 20729.2 1236.57 25
 0 -4 -12 32718.1 1491.37 17
 0 -4 -12 32173.4 1442.84 22
 0 -4 -13 17697.8 846.678 17
 0 -3 0 263.048 413.919 4
 0 -3 -1 446603 10647.1 3
 0 -3 1 439433 11497.9 4
 0 -3 -1 431399 11244.5 4
 0 -3 -2 71629.9 2902.64 4
 0 -3 -2 73891 2728.08 3
 0 -3 -2 73036.7 2722.06 2
 0 -3 2 73509.7 3166.03 4
 0 -3 -3 453410 11612.8 2
 0 -3 -3 454840 11667.4 4
 0 -3 3 457701 12228.3 4
 0 -3 -3 450292 11914.9 3
 0 -3 -3 452132 11884.7 5
 0 -3 -4 18582.2 1702.79 3
 0 -3 -4 16255 1371.24 2
 0 -3 -4 16059.1 1607.44 5
 0 -3 -5 351003 11540.9 5
 0 -3 -5 362597 10405.3 2
 0 -3 -5 344323 11254.1 3
 0 -3 -6 65548.6 4018.35 3
 0 -3 -6 69191.1 4204.93 5
 0 -3 -7 70944.8 4158.84 3
 0 -3 -7 64849.2 4106.62 5
 0 -3 -8 56818.1 3822.38 5
 0 -3 -8 59000.8 3576.75 6
 0 -3 -8 54319.1 3679.96 3
 0 -3 -9 55818.8 2414.88 25
 0 -3 9 55887 2464.35 24
 0 -3 -10 942.299 327.455 25
 0 -3 -10 545.837 274.994 22
 0 -3 -11 58653 2386.54 22
 0 -3 -12 19024.5 1108.83 17
 0 -3 -12 16670.9 1018.75 22
 0 -3 -13 10561.7 666.927 17
 0 -2 0 88106.2 2894.1 4
 0 -2 -1 39081.8 1630.05 4
 0 -2 -1 40567.9 1471.3 3
 0 -2 1 38286.6 1786.29 4
 0 -2 -2 362280 9044.66 2
 0 -2 -2 363933 9222.09 3
 0 -2 2 371597 9502.46 4
 0 -2 -2 362363 8955.61 4
 0 -2 -3 1489.13 556.384 3
 0 -2 -3 843.727 356.934 2
 0 -2 -3 900.361 282.32 4
 0 -2 -4 129172 5481.59 5
 0 -2 -4 139413 3960 4
 0 -2 -4 134200 5489.14 3
 0 -2 -4 144164 4879.16 2
 0 -2 -5 16572.6 1824.05 3
 0 -2 -5 17939 1907.53 5
 0 -2 -5 18873.3 1523.18 2
 0 -2 -6 219627 8065.04 3
 0 -2 -6 229301 8231.2 5
 0 -2 -7 30021.1 2562.45 5
 0 -2 -7 28297.3 2468.46 3
 0 -2 -8 175367 7305.01 5
 0 -2 -8 182231 7350.88 3
 0 -2 -8 184256 7145.09 6
 0 -2 -9 17173.9 1249.93 22
 0 -2 -10 37661.7 1919.38 22
 0 -2 -11 27261.9 1523.39 17
 0 -2 -11 24233.9 1418.36 22
 0 -2 -12 22175.5 1194.39 22
 0 -2 -12 21155.3 1207.96 17
 0 -2 -13 15734.9 861.253 17
 0 -1 0 1736.59 231.619 4
 0 -1 -1 141153 3598.34 3
 0 -1 -1 133818 3409.46 4
 0 -1 -1 136267 3508.79 2
 0 -1 1 138357 3742.02 4
 0 -1 -2 101875 3121.43 2
 0 -1 -2 102674 3506.4 3
 0 -1 -3 459257 11739.4 2
 0 -1 -3 463516 12678.7 3
 0 -1 -4 59905.4 3290.27 5
 0 -1 -4 56274.4 3200.4 3
 0 -1 -5 312021 8586.22 7
 0 -1 -5 312225 9833.43 5
 0 -1 -5 318409 9855.07 3
 0 -1 -6 12346.9 1557.77 5
 0 -1 -6 12332.5 1515.82 3
 0 -1 -7 138231 5968.48 5
 0 -1 -7 140100 5987.52 3
 0 -1 -8 23762.6 2272.79 3
 0 -1 -8 22868.3 2234.58 5
 0 -1 -9 77443.8 2989.78 22
 0 -1 -10 54339 2362.54 22
 0 -1 -10 53286.6 2371.13 17
 0 -1 -11 43582.2 2040.42 17
 0 -1 -11 45747.2 2030.46 22
 0 -1 -12 6813.77 666.975 17
 0 -1 -12 8263.07 695.293 22
 0 -1 -13 26481.8 1192 17
 0 0 -1 58393.6 1905.57 2
 0 0 -1 56558.1 2284.53 3
 0 0 -2 299635 8417.7 3
 0 0 2 295680 7768.33 10
 0 0 3 10988.4 1031.41 10
 0 0 -3 14492.8 1432.31 3
 0 0 -4 384552 11172.1 3
 0 0 -4 393080 9664.52 7
 0 0 -4 380286 11142.3 5
 0 0 -5 332304 10264.6 5
 0 0 -5 342057 10326.4 3
 0 0 -6 314184 10024.4 5
 0 0 -6 314139 10029.4 3
 0 0 -7 74260.2 4098.47 3
 0 0 -7 76242.3 4139.85 5
 0 0 -8 188354 7416.58 3
 0 0 -8 181701 7278.87 5
 0 0 -9 50645.7 2289.86 22
 0 0 -9 53195.3 2353.05 17
 0 0 -10 62497.4 2594.52 22
 0 0 -10 64254.1 2654.7 17
 0 0 -11 24052.4 1434.9 17
 0 0 -11 23682 1385.2 22
 0 0 -12 27807.9 1431.94 17
 0 0 -13 24147.4 1126.4 17
 0 1 0 1661.48 144.407 1
 0 1 -1 112362 3021.03 1
 0 1 -1 112204 2714.43 9
 0 1 -2 104196 3386.64 3
 0 1 2 97151.3 3433.41 10
 0 1 -3 395590 11217.1 3
 0 1 3 418838 11143.1 10
 0 1 4 37263.4 2296.8 10
 0 1 -4 44667.3 2905.04 3
 0 1 -4 43852.8 2807.92 5
 0 1 -5 226842 7812.57 5
 0 1 -5 224432 7796.54 3
 0 1 5 210684 7078.47 10
 0 1 -6 13650.2 1603.54 3
 0 1 -6 11523.8 1504.08 5
 0 1 -7 130936 5816.72 5
 0 1 -7 135710 5948.33 3
 0 1 -8 21012.8 2185.73 3
 0 1 -8 22607.8 2232.16 5
 0 1 -9 62902.8 2625.89 17
 0 1 -9 58363.5 2527.69 22
 0 1 -10 53638.8 2362.78 22
 0 1 -10 55898.7 2443.69 17
 0 1 -11 33098.8 1715.58 17
 0 1 -11 31876.8 1649.78 22
 0 1 -12 8136.02 736.728 17
 0 1 -13 24412.1 1137.33 17
 0 2 0 218890 5277.88 1
 0 2 -1 44933.6 1576.18 1
 0 2 1 44244.3 1487.39 1
 0 2 -2 431155 9979.45 9
 0 2 -3 3494.08 668.032 3
 0 2 3 4743.64 825.816 10
 0 2 -4 162763 5822.56 5
 0 2 4 155550 5992.41 10
 0 2 -4 163060 6053.16 3
 0 2 -5 11578.8 1661.28 3
 0 2 -5 11384.4 1552.86 5
 0 2 5 9229.77 1279.01 10
 0 2 -6 203724 7912.35 3
 0 2 6 199646 7275.22 10
 0 2 -6 215985 7961.21 5
 0 2 -7 38022.9 2960.65 5
 0 2 -7 33931.4 2830.47 3
 0 2 -8 216888 8428.47 3
 0 2 -8 209262 8248.93 5
 0 2 -8 213662 7976.15 6
 0 2 -9 36483.7 1899.22 22
 0 2 -9 36119.8 1924.43 17
 0 2 -10 51894.9 2300.2 22
 0 2 -10 49549 2303.76 17
 0 2 -11 19040.8 1261.13 17
 0 2 -11 18596.8 1210.46 22
 0 2 -12 22129.6 1248.51 17
 0 2 -13 17413.8 919.989 17
 0 3 0 116.911 157.413 1
 0 3 0 507.664 308.783 10
 0 3 1 411031 9894.94 1
 0 3 -1 422982 10111.8 10
 0 3 -1 412823 10059.3 1
 0 3 -2 73588.1 2199.7 9
 0 3 -2 72072.7 2693.41 1
 0 3 2 68735 2495.15 1
 0 3 -3 389303 9151.96 9
 0 3 3 360838 10692.3 10
 0 3 -3 357899 9950.22 5
 0 3 -4 17055.7 1569.38 3
 0 3 -4 13907.9 1407.64 5
 0 3 4 14019.5 1632.44 10
 0 3 -5 388363 11858.2 3
 0 3 5 362612 11601.9 10
 0 3 -5 359983 11366.9 5
 0 3 -6 58650.7 4058.82 3
 0 3 6 51314.6 3404.77 10
 0 3 -6 59556 3979.03 5
 0 3 -7 86885.5 4945.76 3
 0 3 7 88683.6 4621.2 10
 0 3 -7 78636.4 4709.1 5
 0 3 -8 42198.7 3364.46 3
 0 3 -8 43556.2 3068.5 6
 0 3 -8 41718.8 3313.35 5
 0 3 -9 60528.6 2666.03 22
 0 3 -9 66411.5 2801.79 17
 0 3 -10 1375.73 401.264 22
 0 3 -10 1362.33 401.765 17
 0 3 -11 51496.1 2244.16 17
 0 3 -12 18752.1 1123.67 17
 0 3 -13 14159.7 794.933 17
 0 4 0 189956 5095.59 1
 0 4 0 179065 5653.68 10
 0 4 1 16247.6 1351.44 10
 0 4 -1 15089.7 1004.03 1
 0 4 -2 461285 11821.8 1
 0 4 2 464557 11511.3 1
 0 4 2 477392 12869.9 10
 0 4 3 26296 2144.22 10
 0 4 3 29389.3 1722.55 1
 0 4 -4 452031 12516.2 3
 0 4 4 432920 13236.4 10
 0 4 5 29081.4 2707.72 10
 0 4 -5 29282.3 2455.74 3
 0 4 -5 27638.3 2340.66 5
 0 4 -6 120719 6125.37 3
 0 4 6 118915 5821.99 10
 0 4 -6 114881 5815.8 5
 0 4 7 11400.5 1715.9 10
 0 4 -7 9266.24 1650.83 5
 0 4 -7 12341.1 1915.08 3
 0 4 -7 13020.3 1603.34 6
 0 4 -8 90055.6 3563.84 17
 0 4 -9 53055.9 2480.52 22
 0 4 -9 56407 2588.38 17
 0 4 -10 49765 2336.15 17
 0 4 -10 51422 2317.12 22
 0 4 -11 17020.1 1183.52 17
 0 4 -12 38889.8 1681.77 17
 0 4 -13 15640.1 803.048 17
 0 5 0 99.8273 213.88 1
 0 5 0 322.825 413.271 10
 0 5 -1 466973 11869.8 1
 0 5 1 459559 12920.8 10
 0 5 1 474739 11695 1
 0 5 -1 475123 12467.3 10
 0 5 -2 34416.3 1966.46 1
 0 5 -2 31397.7 1925.97 10
 0 5 2 35061.8 2486.34 10
 0 5 2 32612.5 1733.65 1
 0 5 3 172178 5564.48 1
 0 5 3 182045 7001.11 10
 0 5 4 6466.4 960.058 1
 0 5 4 8289.91 1383.03 10
 0 5 5 123382 5463.53 1
 0 5 -5 138918 5966.13 3
 0 5 5 131977 6493.08 10
 0 5 -6 91996.9 5265.66 3
 0 5 6 78639.7 4646.1 1
 0 5 6 78506.1 4918.39 10
 0 5 -7 157132 7684.47 3
 0 5 7 132496 6538.05 10
 0 5 -8 8186.63 931.508 22
 0 5 -8 6124.98 872.549 17
 0 5 -9 92260.2 3642.9 17
 0 5 -9 96349.7 3604.76 22
 0 5 -10 42994.1 2146.94 17
 0 5 -11 20902.1 1297.95 17
 0 5 -12 20702.8 1123.38 17
 0 6 0 133335 5471.04 10
 0 6 0 142634 4630.47 1
 0 6 1 6171.94 761.968 1
 0 6 1 6910.42 1180.19 10
 0 6 -1 5805.54 799.52 1
 0 6 -1 5371.29 956.228 10
 0 6 -2 184914 6032.6 1
 0 6 -2 177629 6347.89 10
 0 6 2 188097 7167.17 10
 0 6 2 174375 5660.4 1
 0 6 3 56147.5 3688.83 10
 0 6 -3 47816 2865.98 1
 0 6 3 52273 2665.72 1
 0 6 4 126557 5041.11 1
 0 6 4 125042 6223.13 10
 0 6 5 1256.37 471.682 1
 0 6 -5 384.249 341.061 3
 0 6 5 661.099 745.522 10
 0 6 6 120878 6617.91 10
 0 6 -6 125408 6485.93 3
 0 6 -7 10171.1 1170.74 17
 0 6 -8 15730.1 1328.18 22
 0 6 -8 14258.5 1352.5 17
 0 6 -9 16411.2 1339.88 17
 0 6 -9 17725.8 1338.88 22
 0 6 -10 51857.6 2382.28 17
 0 6 -11 17730.2 1153.5 17
 0 6 -12 23558 1148.84 17
 0 7 0 55.6127 594.275 10
 0 7 0 306.561 303.793 1
 0 7 -1 187846 6277.42 1
 0 7 1 187487 6106.24 1
 0 7 1 198237 7691.92 10
 0 7 -1 187549 7310.64 10
 0 7 2 6967.87 1413.51 10
 0 7 -2 5662.02 898.592 1
 0 7 2 7004.12 945.409 1
 0 7 3 147853 5493.8 1
 0 7 3 151268 7031.08 10
 0 7 4 56592.3 4253.69 10
 0 7 4 55382.6 3215.92 1
 0 7 5 78101.6 5445.31 10
 0 7 -5 98803 5221.94 3
 0 7 -6 5011.86 776.351 17
 0 7 -7 104996 4303.81 17
 0 7 -7 106664 4290.74 22
 0 7 -8 16517.6 1507.64 17
 0 7 -8 19221.5 1483.66 22
 0 7 -9 47439.1 2307.08 22
 0 7 -9 46087.2 2389.17 17
 0 7 -10 5326.04 694.733 17
 0 7 -11 25877.8 1362.94 17
 0 7 -12 12925.4 746.404 17
 0 8 0 58195.8 3115.43 1
 0 8 0 61619 4190.06 10
 0 8 -1 11985.3 1347.94 1
 0 8 -1 12868.9 1913.75 10
 0 8 1 11144.6 1790.93 10
 0 8 1 9803.06 1203.84 1
 0 8 -2 168700 6595.02 1
 0 8 2 183459 8149.6 10
 0 8 2 183744 6420.43 1
 0 8 3 4465.04 1243.31 10
 0 8 4 126030 7026.35 10
 0 8 -5 3741.45 696.26 17
 0 8 -6 85643 3612.23 17
 0 8 -6 77860.1 3458.61 22
 0 8 -7 19655.5 1686.13 17
 0 8 -7 18758.8 1615.1 22
 0 8 -8 49644.3 2716.47 17
 0 8 -8 52740.8 2592.32 22
 0 8 -9 13809.7 1216.54 17
 0 8 -10 37899.3 1860.45 17
 0 8 -11 14047 896.562 17
 0 9 0 852.049 789.564 10
 0 9 1 183855 8574.15 10
 0 9 -1 164784 6618.56 1
 0 9 2 16164.3 2481.91 10
 0 9 -2 15251.9 1812.48 1
 0 9 3 149060 7964.81 10
 0 9 -3 148458 4784.14 17
 0 9 -4 2741.98 574.366 17
 0 9 -4 2883.51 557.59 22
 0 9 -5 88753.9 3730.62 22
 0 9 -5 104091 3931.21 17
 0 9 -6 26356.5 1869.38 22
 0 9 -6 25507.4 1863.7 17
 0 9 -7 42644.4 2543.73 17
 0 9 -7 44186 2500.19 22
 0 9 -8 21980.3 1523.2 22
 0 9 -8 20514.8 1630.18 17
 0 9 -9 36818.9 1967.66 17
 0 9 -10 15805.3 1056.95 17
 0 10 0 101360 3646.84 17
 0 10 -1 8709.96 896.405 17
 0 10 -1 9747.38 910.859 12
 0 10 1 9668.43 935.679 17
 0 10 -2 40124 2059.6 17
 0 10 -2 36779.4 1932.42 12
 0 10 2 36248.6 1978.54 17
 0 10 3 26.931 110.926 15
 0 10 -3 157.436 211.305 12
 0 10 -3 78.234 269.306 17
 0 10 -4 45810.5 2409.43 12
 0 10 -4 47879.8 2445.64 17
 0 10 -5 3362.08 671.005 17
 0 10 -6 25605.3 1859.26 17
 0 10 -7 1426.67 566.854 17
 0 10 -8 27986 1814.28 17
 0 10 -9 16554.2 1172.17 17
 0 10 -9 17437.2 1228.35 12
 0 10 -10 9219.87 699.11 17
 0 10 -10 9005.96 726.132 12
 0 11 0 322.276 303.503 17
 0 11 1 93348.4 3617.98 17
 0 11 -1 97938.8 3541.94 12
 0 11 -1 93180.1 3613.96 17
 0 11 -2 1712.27 421.047 12
 0 11 -2 2133 500.72 17
 0 11 3 53196.7 2519.75 15
 0 11 -3 53509 2563.12 12
 0 11 -3 53954.8 2632.34 17
 0 11 -4 4388.85 755.177 17
 0 11 -4 4452.51 734.82 12
 0 11 -5 39512.8 2296.5 17
 0 11 -5 39117.6 2291.67 12
 0 11 -6 4262.65 761.817 12
 0 11 -6 4520.33 774.208 17
 0 11 -7 48757.4 2610.28 17
 0 11 -7 48665.3 2621.31 12
 0 11 -8 7334.75 840.111 12
 0 11 -8 7091.84 811.72 17
 0 11 -9 19719.3 1133.99 17
 0 11 -9 20123.2 1176.42 12
 0 12 0 65137.5 2906.82 17
 0 12 1 2952.24 591.746 17
 0 12 -1 2844.75 593.087 17
 0 12 -2 58560.3 2747.32 17
 0 12 2 54884.2 2577.27 15
 0 12 -2 55107.6 2553.54 12
 0 12 -3 5279.9 789.704 17
 0 12 3 4283.19 659.6 15
 0 12 -3 3244.62 609.095 12
 0 12 -4 39396 2198.94 12
 0 12 -4 38940.3 2251.94 17
 0 12 -5 4483.22 749.969 12
 0 12 -5 5676.11 835.535 17
 0 12 -6 44672.4 2391.17 12
 0 12 -6 48424.6 2496.85 17
 0 12 -7 11254.5 1066.74 17
 0 12 -7 9678.91 1000.84 12
 0 12 -8 33867.7 1605.21 17
 0 12 -8 30794 1565.57 12
 0 13 0 -282.001 311.859 17
 0 13 1 36648.3 2013.67 15
 0 13 -1 36903.3 2098.51 17
 0 13 2 962.859 382.539 15
 0 13 -2 162.797 320.323 17
 0 13 -3 25184.2 1566.96 12
 0 13 3 20389.6 1431.88 15
 0 13 -3 22978.7 1640.94 17
 0 13 -4 5288.52 719.807 12
 0 13 -4 3543.81 660.038 17
 0 13 -5 27196.2 1747.39 17
 0 13 -5 26891.3 1662.21 12
 0 13 -6 4773.14 674.302 12
 0 13 -6 4795.8 714.223 17
 0 13 -7 16059.7 1047.35 12
 0 13 -7 17921.4 1122.89 17
 0 14 0 35782.1 1914.19 15
 0 14 1 2833.73 519.37 15
 0 14 2 31896.6 1737.74 15
 0 14 -2 34239 1932.02 17
 0 14 -3 2389.6 541.242 17
 0 14 -4 41454.8 2100.62 17
 0 14 -5 6640.16 755.807 17
 0 15 0 -30.8998 188.24 15
 0 15 1 10089.7 838.156 15
 0 15 -1 11702.1 945.22 15
 0 15 -2 1521.46 356.481 15
 1 -15 0 17587 1189.16 11
 1 -15 0 18901.9 1247.54 19
 -1 -15 0 17046 1154.6 13
 1 -15 0 17937.3 1240.65 13
 1 -14 -4 1229.14 414.683 13
 -1 -14 4 514.669 331.507 13
 1 -14 -4 868.556 372.277 11
 1 -14 -3 31041.2 1820.76 13
 -1 -14 3 28486.1 1724.62 13
 1 -14 -3 28754.6 1704.2 11
 1 -14 -2 1683.33 433.248 19
 -1 -14 2 1336.89 430.644 13
 1 -14 -2 1902.93 534.684 13
 1 -14 -2 1662.53 481.395 11
 -1 -14 1 26167 1639.02 13
 1 -14 -1 25847.1 1666.63 19
 1 -14 -1 27032.7 1750.01 13
 1 -14 -1 26867.3 1670.77 11
 1 -14 0 5762.38 795.502 13
 -1 -14 0 5030.93 698.068 13
 1 -14 0 4977.98 710.461 11
 -1 -14 -1 29865.3 1733.15 13
 1 -14 1 31717.5 1830.25 11
 1 -14 1 33568.5 1948.95 13
 -1 -14 -2 11185.8 992.583 13
 1 -14 2 10645.8 1032.16 11
 1 -14 2 10440.4 1051.38 13
 1 -14 3 31438.5 1814.93 13
 -1 -14 -3 30837.7 1645.89 13
 -1 -13 6 21587.1 1406.11 13
 1 -13 -6 19457.8 1300.38 11
 1 -13 -6 20254.9 1343.39 13
 1 -13 -5 1680.93 481.87 13
 1 -13 -5 1707.02 500.644 11
 -1 -13 5 854.015 420.764 13
 1 -13 -4 33196.6 1949.93 11
 1 -13 -4 32085.1 2008.19 13
 -1 -13 4 35279.4 2080.16 13
 1 -13 -3 5324.6 794.037 11
 1 -13 -3 4179.27 679.427 19
 -1 -13 3 5767.57 839.528 13
 1 -13 -3 4802.02 802.431 13
 1 -13 -2 10073.4 1077.47 19
 -1 -13 2 8175.85 959.602 13
 1 -13 -2 7599.14 925.127 11
 1 -13 -2 7503.78 962.476 13
 1 -13 -1 1031.61 412.397 11
 1 -13 -1 711.794 407.242 13
 -1 -13 1 1185.96 408.276 13
 -1 -13 0 28539.8 1794.04 13
 1 -13 0 30082.5 1955.48 13
 1 -13 0 29445.5 1838.14 11
 -1 -13 -1 4631.35 691.41 13
 1 -13 1 2499.84 579.7 13
 -1 -13 -2 36361.9 1991.71 13
 1 -13 2 34849.7 2139.3 13
 -1 -13 -3 7447.36 846.275 13
 1 -13 3 8315.65 1021.58 13
 1 -13 4 25713.2 1693.94 13
 -1 -13 -5 6265.71 647.946 25
 -1 -13 -6 19893.7 1063.15 25
 -1 -12 8 1641.85 342.723 13
 1 -12 -8 1607.8 351.758 11
 1 -12 -8 1803.6 339.611 13
 1 -12 -7 16595.3 1210.24 11
 -1 -12 7 17854.4 1258.67 13
 1 -12 -7 16611.2 1211.36 13
 1 -12 -6 3871.2 697.52 11
 1 -12 -6 3827.77 703.996 13
 -1 -12 6 4689.21 778.445 13
 -1 -12 5 27531.3 1938.21 13
 1 -12 -5 29397.8 1888.88 11
 1 -12 -5 30216.7 1993.11 13
 1 -12 -4 3776.68 736.05 13
 1 -12 -4 4876.32 808.337 11
 -1 -12 4 4724.73 802.704 13
 1 -12 -3 31546.1 1997.41 19
 1 -12 -3 34044.8 2146.08 13
 -1 -12 3 35180.6 2133.62 13
 1 -12 -3 30936.1 1949.21 11
 1 -12 -2 9287.05 1098.63 13
 -1 -12 2 8537.14 1022.37 13
 1 -12 -2 9980.82 1064.85 11
 1 -12 -1 82273.3 3426.45 11
 1 -12 -1 88198.4 3686.66 13
 -1 -12 1 82528 3433.56 13
 -1 -12 0 4223.34 699.153 13
 1 -12 0 3870.27 721.925 13
 1 -12 1 22341.7 1765.03 16
 -1 -12 -1 21142.2 1532.63 13
 1 -12 1 21076.6 1660.14 13
 1 -12 2 5443.88 905.023 16
 1 -12 2 5571.53 856.407 13
 -1 -12 -2 4299.25 675.951 13
 -1 -12 -3 19298.2 1438.59 13
 1 -12 3 19084 1672.55 16
 1 -12 3 20965 1668.44 13
 1 -12 4 22181.3 1712.74 13
 1 -12 4 19898.7 1679.38 16
 -1 -12 -4 20856.8 1495.38 13
 -1 -12 -5 21925.7 1532.89 11
 1 -12 5 22652.6 1633.32 16
 -1 -12 -5 21968.1 1432.86 25
 -1 -12 -6 6019.75 681.272 25
 -1 -12 -6 7207.21 758.109 11
 -1 -12 -7 11329.8 843.096 25
 1 -11 -9 3433.99 395.764 25
 -1 -11 9 3651.49 448.957 13
 1 -11 -8 20845.1 1316.99 13
 -1 -11 8 22671.3 1394.73 13
 1 -11 -8 22513.9 1218.89 25
 1 -11 -8 22755.9 1383.48 11
 1 -11 -7 649.501 373.762 13
 1 -11 -7 428.987 222.931 25
 1 -11 -7 448.241 366.618 11
 -1 -11 7 53.9518 321.423 13
 1 -11 -6 50654.7 2707.77 11
 1 -11 -6 59251.6 2497.58 25
 -1 -11 6 57138.2 3003.14 13
 1 -11 -6 56663.8 2933.72 13
 1 -11 -5 992.458 423.651 13
 -1 -11 5 172.022 453.091 13
 1 -11 -5 769.924 447.804 11
 -1 -11 4 65746.9 3166.6 13
 1 -11 -4 67613.5 3222.07 13
 1 -11 -4 66887.3 3075.57 11
 1 -11 -3 2122.99 517.539 19
 -1 -11 3 1637.86 500.567 13
 1 -11 -3 2988.77 658.863 13
 1 -11 -3 3106.9 661.125 11
 1 -11 -2 78977.2 3413.78 13
 -1 -11 2 68739.4 3128.12 13
 1 -11 -2 73428.4 3140.68 11
 1 -11 -1 18805.7 1547.99 13
 -1 -11 1 18577.8 1449.46 13
 1 -11 -1 22942.9 1690.01 16
 1 -11 0 68026.3 3172.58 16
 -1 -11 0 64573.5 2897.32 13
 1 -11 0 70363.1 3175.67 13
 -1 -11 -1 21294.9 1494.27 13
 1 -11 1 19957.1 1585.68 13
 1 -11 1 19339.8 1597.44 16
 1 -11 2 45361 2600.79 16
 -1 -11 -2 45807.8 2314.19 13
 1 -11 2 48738.2 2602 13
 1 -11 3 5279.75 826.771 13
 1 -11 3 4428.17 811.324 16
 -1 -11 -3 4126.46 668.219 13
 -1 -11 -4 55858.4 2919.64 11
 1 -11 4 58925.2 2987.04 13
 1 -11 4 58728.7 3088.64 16
 -1 -11 -5 28223.4 1947.02 11
 1 -11 5 30696.9 2143.41 16
 -1 -11 -6 19478.1 1451.91 11
 -1 -11 -6 18524.5 1349.49 25
 -1 -11 -7 23040.4 1427.65 11
 -1 -11 -7 22047.8 1371.35 25
 -1 -11 -8 14319.4 975.529 25
 -1 -11 -9 27729.5 1241.34 25
 1 -10 -10 2196.49 323.694 25
 -1 -10 10 2262.96 323.9 13
 1 -10 -9 61032.7 2277.26 25
 1 -10 -9 60785.3 2394.87 11
 -1 -10 9 65505.5 2444.52 13
 1 -10 -9 59773.2 2342.63 13
 1 -10 -8 2691.37 551.027 13
 1 -10 -8 2630.81 549.119 11
 1 -10 -8 3186.32 504.892 25
 -1 -10 8 3077.02 624.926 13
 -1 -10 7 40094.2 2358.95 13
 1 -10 -7 37111.3 2300.42 13
 1 -10 -7 40218.6 2011.21 25
 1 -10 -7 40638.3 2374.03 11
 1 -10 -6 1512.33 494.232 13
 1 -10 -6 1674.74 573.946 11
 -1 -10 6 2216.3 707.435 13
 1 -10 -6 881.356 340.789 25
 -1 -10 5 52176.8 2816.96 13
 1 -10 -5 48322.2 2740.26 13
 1 -10 -5 52577.9 2683.9 11
 1 -10 -4 3643.5 666.706 11
 -1 -10 4 3613.71 717.301 13
 1 -10 -4 3399.29 715.965 13
 1 -10 -3 99090.9 3947.35 13
 1 -10 -3 96901.2 3712.76 11
 -1 -10 3 92770.5 3779.64 13
 -1 -10 2 1099.25 369.33 13
 1 -10 -2 991.322 401.945 13
 1 -10 -1 77292.4 3272.51 13
 -1 -10 1 71454.9 3045.93 13
 1 -10 -1 79101.6 3290.01 16
 1 -10 0 10898.5 1116.25 16
 -1 -10 0 10943 1027.28 13
 1 -10 0 10576.7 1099.7 13
 1 -10 1 70594.7 3165.95 16
 -1 -10 -1 67740.4 2867.74 13
 1 -10 1 73055.7 3150.12 13
 1 -10 2 15297.8 1357.43 13
 1 -10 2 14092.8 1329.09 16
 -1 -10 -2 16468.6 1248.57 13
 -1 -10 -3 74416.6 3079.16 13
 1 -10 3 72199.9 3431.28 16
 1 -10 4 22485.9 1729.11 13
 1 -10 4 19961.1 1690.61 16
 -1 -10 -4 21956.6 1710.33 11
 1 -10 5 73187.8 3612.91 16
 -1 -10 -5 82790.6 3697.02 11
 -1 -10 -6 42199.6 2385.72 11
 -1 -10 -7 67528.4 2838.04 25
 -1 -10 -7 66310 2900.66 11
 -1 -10 -8 28363.1 1570.93 25
 -1 -10 -9 5928.82 608.497 25
 -1 -9 10 28392.3 1362.93 13
 1 -9 -10 25951.7 1309.49 25
 1 -9 -9 2774.85 524.561 11
 1 -9 -9 2659.57 505.829 13
 1 -9 -9 1979.01 393.972 25
 1 -9 -8 51809.6 2583.95 13
 1 -9 -8 50334.9 2545.58 11
 1 -9 -8 54733.5 2387.03 25
 1 -9 -7 373.328 397.266 11
 1 -9 -7 72.2518 324.962 13
 1 -9 -7 -24.6356 226.934 25
 1 -9 -6 64207.8 3117.28 11
 1 -9 -6 64784.3 3296.97 13
 1 -9 -6 69531.1 2967.91 25
 1 -9 -5 1110.76 373.581 25
 1 -9 -5 964.964 445.452 13
 1 -9 -5 876.111 410.741 11
 1 -9 -4 68045.2 2971.4 11
 1 -9 -4 67547 3140.19 13
 1 -9 -3 63.3758 253.558 11
 1 -9 -3 231.54 280.513 13
 1 -9 -2 85407 6017.16 7
 1 -9 -1 17393.4 2339.88 2
 1 -9 -1 19787.4 2560.18 7
 -1 -9 1 19680 2581.13 4
 -1 -9 0 85175.6 5731.07 4
 1 -9 0 91394.9 5637.55 2
 -1 -9 -1 32537.3 3509.26 4
 1 -9 1 26034.1 3027.41 2
 -1 -9 -2 93822.3 6271.68 4
 -1 -9 -2 91158.5 4852.15 2
 1 -9 2 78845.3 5605.9 2
 1 -9 3 25570.6 1718.69 13
 1 -9 3 24803 1763.43 16
 -1 -9 -4 35080.8 2159.12 11
 1 -9 4 31948.7 2149.69 16
 -1 -9 -5 14658.4 1427.28 11
 1 -9 5 12830.6 1363.37 16
 -1 -9 -6 29442.4 2012.84 11
 1 -9 6 31588 2144.81 16
 -1 -9 -7 36864.6 2136.08 11
 -1 -9 -8 33750.1 1839.54 25
 -1 -9 -8 33937.9 1888.56 11
 -1 -9 -9 10236.4 881.846 25
 -1 -9 -10 21235.1 1132.06 25
 1 -8 -11 16866.1 962.965 22
 1 -8 -11 16672.9 944.116 25
 1 -8 -10 7165.41 700.079 25
 1 -8 -9 25556.9 1617.87 11
 1 -8 -9 28676.5 1594.67 25
 1 -8 -9 26618.8 1640.43 13
 1 -8 -8 4842.03 793.676 11
 1 -8 -8 6169.18 875.857 13
 1 -8 -7 37951.6 2065.5 25
 1 -8 -7 38962.1 2379.78 11
 1 -8 -7 36768.1 2408.46 13
 1 -8 -6 4674.47 788.358 11
 1 -8 -6 4254.15 840.516 13
 1 -8 -6 4940.79 725.913 25
 1 -8 -5 74275.2 3197.24 11
 1 -8 -5 75433.1 3445.11 13
 1 -8 -5 80952.7 3326.09 25
 1 -8 -4 1588.46 706.766 5
 1 -8 -4 933.405 535.871 7
 1 -8 -4 110.726 499.822 2
 1 -8 -3 90660.8 5730.23 7
 1 -8 -3 89549.3 4607.56 5
 1 -8 -3 87064.3 5231.49 2
 -1 -8 2 1556.63 591.749 4
 1 -8 -2 946.365 780.393 7
 1 -8 -2 2714.67 899.532 2
 -1 -8 1 75284.3 4896.92 4
 1 -8 -1 79954.4 4838.17 2
 1 -8 -1 78794.4 5238.65 7
 -1 -8 0 16863 2311.22 4
 1 -8 0 14173.3 1939.34 7
 1 -8 0 16591 2137.02 2
 -1 -8 -1 50513.2 4119.86 4
 1 -8 1 56420.4 4142.66 2
 -1 -8 -2 41211.4 3784.02 4
 1 -8 2 36842 3430.71 2
 1 -8 3 59539.7 4679.84 2
 -1 -8 -3 63201.4 3710.23 2
 -1 -8 -4 12402.6 1707.53 5
 -1 -8 -5 59899.6 3025.05 11
 1 -8 5 58767.9 3035.59 16
 -1 -8 -6 13416.3 1376.12 11
 1 -8 6 18837.7 1689.2 16
 -1 -8 -7 32561 2033.92 11
 -1 -8 -8 22141.6 1538.94 11
 -1 -8 -8 18080.7 1361.22 25
 -1 -8 -9 33266.9 1753.39 25
 -1 -8 -10 18811.1 1133.22 25
 -1 -8 -11 11637.9 729.349 25
 1 -7 -11 6930.3 640.538 25
 1 -7 -11 7135.16 661.256 22
 1 -7 -10 54279.6 2282.11 25
 1 -7 -9 557.423 328.206 11
 1 -7 -9 912.58 314.073 13
 1 -7 -9 835.1 332.127 25
 1 -7 -8 113937 4409.68 13
 1 -7 -8 123503 4209.47 25
 1 -7 -8 115428 4421.02 11
 1 -7 -7 9908.63 1180.37 11
 1 -7 -7 11961.6 1099.93 25
 1 -7 -7 9257.94 1162.14 13
 1 -7 -6 96853.6 3868.95 11
 1 -7 -6 91018.4 4010.09 13
 1 -7 -6 102436 3789.56 25
 1 -7 -5 2126.8 844.436 2
 1 -7 -5 1229.22 809.837 5
 1 -7 -5 1446.15 710.976 7
 -1 -7 5 150.315 435.435 4
 1 -7 -4 140932 6761.47 2
 -1 -7 4 122542 6168.76 4
 1 -7 -4 139127 6855.83 7
 1 -7 -4 140702 6255.22 5
 -1 -7 3 25184.8 2494.43 4
 1 -7 -3 31601.9 2445.3 5
 1 -7 -3 28894.9 2765.49 2
 1 -7 -3 27642.1 2978.99 7
 -1 -7 2 229648 9020.34 4
 1 -7 -2 260785 10912.6 7
 1 -7 -2 261202 9480.15 2
 -1 -7 1 16729.6 2053.09 4
 1 -7 -1 18795.4 2341.56 7
 1 -7 -1 17914.3 2051.51 2
 -1 -7 0 311960 11111.1 4
 1 -7 0 339654 11141.5 2
 1 -7 0 308899 10955.6 7
 1 -7 1 23229.5 2115.02 7
 -1 -7 -1 21207.5 2392.21 4
 1 -7 1 22443.5 2371.65 2
 -1 -7 -2 317548 11555.6 4
 1 -7 2 315481 11279.6 2
 1 -7 3 21386.5 2582.32 2
 -1 -7 -3 22244.9 1912.69 2
 -1 -7 -3 24494.8 2701.59 4
 -1 -7 -4 76195.2 4423.2 5
 -1 -7 -4 104957 4962.27 3
 -1 -7 -5 90683.7 5170.21 3
 -1 -7 -5 91913.5 5222.93 5
 1 -7 6 96740.8 4129.87 24
 -1 -7 -6 95737.9 3983.15 11
 1 -7 6 98614.1 4196.37 16
 1 -7 7 52366.1 2847.47 24
 -1 -7 -7 52097.9 2663.61 11
 -1 -7 -8 47918.9 2419.33 25
 -1 -7 -8 58671.3 2676.8 11
 -1 -7 -9 64129.6 2678 25
 -1 -7 -10 9974.93 857.301 25
 -1 -7 -11 40777.9 1641.04 25
 1 -6 -12 6595.18 546.997 25
 1 -6 -12 6528.06 567.616 22
 1 -6 -11 48405 2040.97 22
 1 -6 -11 49535.1 2029.16 25
 1 -6 -10 6726.68 760.497 25
 1 -6 -9 16933.8 1315.09 11
 1 -6 -9 14937.3 1188.82 25
 1 -6 -9 14086.8 1205.7 13
 1 -6 -8 2265.57 543.556 13
 1 -6 -8 2031.53 548.064 11
 1 -6 -8 1358.07 389.418 25
 1 -6 -7 90558 3921.83 13
 1 -6 -7 99083.9 3676.88 25
 1 -6 -7 93047.6 3937.75 11
 1 -6 -6 10139.3 1782.36 5
 1 -6 -6 8269.15 1627.6 2
 1 -6 -6 6246.94 1265.04 3
 1 -6 -6 10312.3 1594.51 7
 1 -6 -5 186465 7889.08 2
 -1 -6 5 164528 7045.21 4
 1 -6 -5 161621 6729.92 3
 1 -6 -5 167987 7429.89 7
 1 -6 -5 172703 7552.72 5
 1 -6 -4 6720.86 1436.05 7
 -1 -6 4 4841.85 1059.06 4
 1 -6 -4 7298.78 1348.13 2
 1 -6 -4 6716.55 1200.32 5
 1 -6 -3 255442 10019 7
 1 -6 -3 234485 8643.24 2
 1 -6 -3 233888 7752.85 5
 1 -6 -2 29244.4 2483.24 2
 -1 -6 2 24652.3 2248.22 4
 1 -6 -2 22639.4 2850.84 7
 1 -6 -1 157782 7438.25 7
 -1 -6 1 164799 6598.25 4
 1 -6 -1 163376 6635.97 2
 1 -6 0 25958.5 2439.7 7
 -1 -6 0 25015.8 2316.03 4
 1 -6 0 26223 2360.41 2
 -1 -6 -1 152925 6675.56 4
 1 -6 1 160248 6031.01 7
 1 -6 1 148889 6358.24 2
 -1 -6 -2 52754.4 3664.86 4
 1 -6 2 53649.2 3592.12 2
 -1 -6 -3 147113 6735.7 4
 -1 -6 -3 128455 5216.16 3
 -1 -6 -3 143082 5154.59 2
 1 -6 3 135691 6527.67 2
 -1 -6 -4 78586.2 4179.69 5
 -1 -6 -4 86994.2 4579.36 4
 -1 -6 -4 76444.1 4093.08 3
 -1 -6 -5 97751.3 5150.29 3
 -1 -6 -5 77869.6 4657.57 5
 -1 -6 -6 49378.8 3967.67 3
 -1 -6 -6 54376.1 4158.33 5
 1 -6 7 38028.8 2297.84 24
 -1 -6 -7 37334.3 2141.29 11
 -1 -6 -8 40860.3 2179.45 11
 1 -6 8 39242.9 2237.27 24
 -1 -6 -8 37997.1 2083.66 25
 1 -6 9 22283.3 1546.83 24
 -1 -6 -9 20758.4 1426.43 25
 -1 -6 -10 38350.4 1848.57 25
 -1 -6 -11 16835.9 1010.75 25
 -1 -6 -12 13652.8 819.227 17
 1 -5 -12 20110.3 1046.18 25
 1 -5 -12 19524.1 1070.49 22
 1 -5 -11 1800.96 388.933 22
 1 -5 -11 1454.75 347.119 25
 1 -5 -10 58085.6 2471.94 25
 1 -5 -9 2941.48 592.475 11
 1 -5 -9 1914.25 453.582 25
 1 -5 -8 83428 3354.49 11
 1 -5 -8 73174.9 3222.16 13
 1 -5 -8 76163 3090.47 25
 1 -5 -7 3804.03 1073.88 3
 1 -5 -7 3275.12 900.135 5
 1 -5 -7 3791.41 912.871 7
 1 -5 -6 241787 9122.07 3
 1 -5 -6 263397 10062.8 2
 1 -5 -6 254972 9117.52 7
 1 -5 -6 227891 9399.65 5
 1 -5 -5 13105.5 1835.01 5
 1 -5 -5 13291.8 1595.12 3
 1 -5 -5 13410.2 1826.84 2
 -1 -5 5 13190.3 1596.58 4
 1 -5 -5 15468.5 1868.6 7
 1 -5 -4 229763 8486.64 2
 1 -5 -4 226702 8049.42 5
 -1 -5 4 223068 7834.08 4
 1 -5 -4 233988 7553.34 3
 1 -5 -4 223764 8637.96 7
 1 -5 -3 23570.1 1851.65 5
 1 -5 -3 27088.5 2336.83 2
 -1 -5 3 19845.7 1846.71 4
 1 -5 -3 24504.6 1724.24 3
 1 -5 -3 21765 2413.96 7
 1 -5 -2 229284 7774.78 2
 -1 -5 2 208218 7295.61 4
 1 -5 -2 209611 9084.45 7
 -1 -5 1 52683.3 3077.93 4
 1 -5 -1 53069.6 3122.08 2
 1 -5 -1 46688.6 3456.58 7
 -1 -5 0 253088 8243.57 4
 1 -5 0 237945 8276.04 7
 1 -5 0 242210 6471.09 8
 1 -5 0 247165 8222.98 2
 1 -5 1 5274.46 990.147 2
 -1 -5 -1 6015.31 1079.92 4
 1 -5 1 5033.25 810.022 7
 -1 -5 -2 150162 5128.5 3
 1 -5 2 166603 5108.63 7
 -1 -5 -2 154812 6320.31 4
 1 -5 2 160112 6444.25 2
 -1 -5 -3 122358 4764.37 3
 -1 -5 -3 121780 5625.86 4
 1 -5 3 134043 5967.76 2
 -1 -5 -4 189654 6848.37 5
 -1 -5 -4 191719 7053.54 4
 -1 -5 -5 32611.9 2766.34 5
 -1 -5 -5 30597.1 2705.83 3
 -1 -5 -6 118069 6236.44 3
 -1 -5 -6 94408.3 5678.11 5
 -1 -5 -7 69047.9 3000.36 11
 1 -5 7 70547.9 3158.05 24
 -1 -5 -8 26235.3 1664.97 25
 1 -5 8 26630.2 1752.33 24
 -1 -5 -9 23624.3 1501.44 25
 1 -5 9 22533.7 1549.82 24
 1 -5 10 55955.2 2480.88 24
 -1 -5 -10 60131.1 2428.65 25
 1 -5 11 47506.6 2041.5 24
 -1 -5 -12 6418.69 587.752 17
 1 -4 -12 2000.18 360.793 22
 1 -4 -12 1719.39 308.316 25
 1 -4 -11 42775.9 1910.58 25
 1 -4 -11 40711.9 1924.43 22
 1 -4 -10 7138.32 811.223 22
 1 -4 -10 7654.51 810.423 25
 1 -4 -9 67193.1 2784.65 25
 1 -4 -8 7268.46 876.151 11
 1 -4 -8 6659.16 794.609 25
 1 -4 -8 6571.98 835.742 13
 1 -4 -7 124593 5874.09 6
 1 -4 -7 119544 5814.29 5
 1 -4 -6 5340.86 1185.83 5
 1 -4 -6 5636.73 1138.69 6
 1 -4 -6 5671.45 1051.8 7
 1 -4 -6 6636.52 1280.76 3
 1 -4 -6 7213.64 1444.97 2
 1 -4 -5 100477 5323.2 5
 1 -4 -5 90977.9 4437.8 3
 1 -4 -5 96339.5 4784.42 7
 1 -4 -5 104461 4630.04 6
 1 -4 -5 109600 5392.33 2
 1 -4 -4 708.493 564.932 2
 1 -4 -4 985.576 499.363 5
 1 -4 -4 1257.65 448.684 3
 -1 -4 4 661.886 413.647 4
 1 -4 -4 1535.7 491.948 6
 1 -4 -4 1261.92 710.141 7
 1 -4 -3 300356 8475.64 3
 1 -4 -3 319906 10550 7
 1 -4 -3 301912 9723.1 2
 1 -4 -3 316716 8253.06 6
 1 -4 -3 293789 8918.29 5
 -1 -4 3 299469 8972.88 4
 1 -4 -2 14898.2 1568.2 2
 -1 -4 2 13604 1342.73 4
 1 -4 -2 13753.3 815.278 8
 1 -4 -2 11111 1681.18 7
 -1 -4 1 42996.5 2458.91 4
 1 -4 -1 43273.9 1628.74 8
 1 -4 -1 41386.3 2556.02 2
 1 -4 -1 39778.8 2810.13 7
 1 -4 -1 44338.5 1575.69 6
 1 -4 0 61551.4 3141.26 7
 1 -4 0 58545.7 3060.74 2
 -1 -4 0 61715 3084.67 4
 1 -4 0 63266.4 2246.07 8
 1 -4 1 337828 9893.47 2
 1 -4 1 340427 9274.66 7
 -1 -4 -1 349180 8733.43 3
 -1 -4 -1 314689 9809.84 4
 1 -4 2 28761.2 2137.98 2
 -1 -4 -2 25953.4 1580.13 3
 -1 -4 -2 27345.1 2127.65 4
 1 -4 3 229704 7792.29 2
 -1 -4 -3 211873 6821.58 3
 -1 -4 -3 212934 7568.1 4
 -1 -4 -4 38271.1 2577.7 5
 -1 -4 -4 36562.9 2522.23 4
 -1 -4 -4 37742.5 2585.67 3
 -1 -4 -5 76603.8 4474.58 3
 -1 -4 -5 95351.8 4863.14 5
 -1 -4 -6 70258.6 4584.6 5
 -1 -4 -6 54084.8 4016.63 3
 -1 -4 -7 95123 5383.21 3
 -1 -4 -7 104542 5652.71 5
 1 -4 8 44505.9 2253.4 24
 -1 -4 -8 40185.8 2084.67 25
 1 -4 9 54083.7 2502.13 24
 -1 -4 -9 52252.1 2359.18 25
 1 -4 10 29618 1694.53 24
 1 -4 11 10981.6 905.752 24
 -1 -4 -12 23556.8 1223.11 17
 1 -3 -13 2695.92 331.308 22
 1 -3 -12 28650.9 1333.04 25
 1 -3 -12 29451.4 1439.25 22
 1 -3 -11 3872.06 549.701 25
 1 -3 -11 4627.66 610.686 22
 1 -3 -10 63285.1 2607.94 25
 1 -3 -10 62741.4 2665.23 22
 1 -3 -9 3399.3 553.255 25
 1 -3 -8 75849.9 4391.86 3
 1 -3 -8 80442.1 4531.52 6
 1 -3 -8 76196.4 3011.16 25
 1 -3 -7 9547.11 1525.12 6
 1 -3 -7 12090.4 1635.12 5
 1 -3 -7 10067.2 1518.88 3
 1 -3 -6 190186 7709.99 3
 1 -3 -6 205395 8058.13 6
 1 -3 -6 203303 7296.58 7
 1 -3 -6 222667 8076 2
 1 -3 -6 198549 7720.87 5
 1 -3 -5 53747 3445.21 5
 1 -3 -5 54901.7 3280.55 6
 1 -3 -5 52646.6 3121.14 3
 1 -3 -5 57727.1 3307.41 7
 1 -3 -5 52955.4 3575.82 2
 1 -3 -4 253781 7894.05 3
 1 -3 -4 277669 9208.73 2
 1 -3 -4 265007 8812.57 7
 -1 -3 4 276290 7922.4 4
 1 -3 -4 261562 9079.18 5
 1 -3 -4 261119 8042 6
 1 -3 -3 42628.5 2438.55 5
 1 -3 -3 42235.3 2049.47 3
 -1 -3 3 40576.9 2160.08 4
 1 -3 -3 44581.5 3014.65 7
 1 -3 -3 42465.5 2721.06 2
 1 -3 -3 39347.4 1990.92 6
 1 -3 -2 267522 7217.4 5
 1 -3 -2 262932 6833.85 3
 -1 -3 2 265191 7468.36 4
 1 -3 -2 258648 8144.98 2
 1 -3 -2 254050 6510.11 8
 -1 -3 1 57835 2573.23 4
 1 -3 -1 54016.8 1867.35 8
 1 -3 -1 51941.3 2920.06 7
 1 -3 -1 57206 2858.09 2
 -1 -3 0 296067 8361.89 4
 1 -3 0 302248 8450.73 7
 1 -3 0 291157 8554.25 2
 1 -3 0 299427 7466.68 8
 -1 -3 -1 222547 5760.68 3
 1 -3 1 210887 6618.99 2
 -1 -3 -1 210565 6726.82 4
 -1 -3 -2 456907 13050.4 4
 -1 -3 -2 477927 12160.8 3
 1 -3 2 480006 12781.3 2
 -1 -3 -3 107023 4602.91 4
 -1 -3 -3 109871 3346.63 2
 1 -3 3 105514 4196.34 2
 -1 -3 -3 107496 4108.31 5
 -1 -3 -3 106581 4136.21 3
 -1 -3 -4 177360 6218.83 4
 -1 -3 -4 161866 6312.75 3
 -1 -3 -4 176047 6406.56 5
 -1 -3 -5 82050.1 4623.04 5
 -1 -3 -5 89781.3 3824.15 4
 -1 -3 -5 75156.3 4506.24 3
 -1 -3 -6 47159.8 3450.51 5
 -1 -3 -6 41281.8 3226.32 3
 -1 -3 -7 73826.7 4351.04 5
 -1 -3 -7 59724.2 3999.26 3
 1 -3 8 57687 2599.35 24
 1 -3 9 65165.9 2780.62 24
 1 -3 10 32207.1 1766.43 24
 -1 -3 -11 46240.5 2073.72 17
 1 -3 11 44153.8 2012.38 24
 -1 -3 -12 11188.3 845.735 17
 1 -3 12 11720.5 827.201 24
 -1 -3 -13 21211.9 994.319 17
 1 -2 -13 26634 1177.6 22
 1 -2 -12 3503.51 483.945 22
 1 -2 -11 51182.1 2108.55 25
 1 -2 -11 46329.7 2135.46 22
 1 -2 -10 18788 1313.24 22
 1 -2 -10 15590.2 1164.7 25
 1 -2 -9 131660 4435.9 22
 1 -2 -9 134173 4366.99 25
 1 -2 -8 9721.92 1463.13 5
 1 -2 -8 9727.7 1421.01 3
 1 -2 -8 10183.6 1530.17 6
 1 -2 -7 209816 7964.15 5
 1 -2 -7 215566 7967.81 3
 1 -2 -7 219861 8378.67 6
 1 -2 -6 5036.81 1011.07 2
 1 -2 -6 5435.26 1090.95 5
 1 -2 -6 8457.7 1121.61 7
 1 -2 -6 6168.94 1125.12 3
 1 -2 -6 7403.02 1376.63 6
 1 -2 -5 373315 11347.8 3
 1 -2 -5 392642 11266 7
 1 -2 -5 384900 11589.5 5
 1 -2 -5 373093 11700.4 6
 1 -2 -5 394987 11932.2 2
 1 -2 -4 7489.11 1162.58 5
 1 -2 -4 6288.61 1153.41 2
 1 -2 -4 6881.77 902.99 3
 -1 -2 4 7523.76 798.668 4
 1 -2 -4 6603.71 1066.05 7
 1 -2 -4 9107.08 1119.13 6
 1 -2 -3 365528 10747 5
 1 -2 -3 373200 11046.6 7
 -1 -2 3 360977 9271.16 4
 1 -2 -3 355223 9506.72 6
 1 -2 -3 347670 10795 2
 1 -2 -3 353503 9311.56 3
 1 -2 -2 152336 4132.83 3
 -1 -2 2 147360 4462.48 4
 1 -2 -2 141539 4077.46 8
 1 -2 -2 146656 5444.09 2
 1 -2 -1 902198 20631.4 5
 -1 -2 1 932307 21228.1 4
 1 -2 -1 919926 20560.3 8
 -1 -2 0 494298 12558.3 4
 1 -2 0 509324 11838.9 8
 1 -2 0 492018 12866.5 2
 1 -2 1 707556 16921.3 7
 -1 -2 -1 739537 16685.5 3
 1 -2 1 716521 17574.8 2
 1 -2 2 62037.1 2570.21 2
 -1 -2 -2 61842.4 2478.19 3
 -1 -2 -3 421375 11775.7 5
 1 -2 3 421500 10925.7 2
 -1 -2 -3 424368 11979 3
 -1 -2 -4 155896 6030.86 5
 -1 -2 -4 144073 6058.07 3
 -1 -2 -5 154826 6387.78 5
 -1 -2 -5 140578 6222.02 3
 -1 -2 -6 91568.5 4679.2 5
 -1 -2 -6 81530.1 4528.62 3
 -1 -2 -7 107962 5488.83 3
 -1 -2 -7 124580 5677.44 5
 -1 -2 -8 142347 6380.49 5
 1 -2 9 69924 2890.27 24
 1 -2 10 59675.7 2553.45 24
 1 -2 11 22906.6 1367.47 24
 -1 -2 -11 22764.2 1395.76 17
 1 -2 12 60356.5 2226.61 24
 -1 -2 -12 60697.4 2288.45 17
 -1 -2 -13 12297.4 752.547 17
 1 -1 -13 3134.09 390.513 22
 1 -1 -12 45133.5 1920.55 22
 1 -1 -11 2092.74 434.292 22
 1 -1 -10 67199.2 2760.63 22
 1 -1 -9 25916.5 1529.96 25
 1 -1 -9 25362.8 1567.04 22
 1 -1 -8 104225 5336.6 6
 1 -1 -8 99860.5 4960.34 3
 1 -1 -8 112920 5323 5
 1 -1 -7 11648.8 1507.26 3
 1 -1 -7 14625.6 1852.62 6
 1 -1 -7 13974.4 1663.72 5
 1 -1 -6 147421 6596.45 6
 1 -1 -6 136852 5734.69 5
 1 -1 -6 127561 5470.19 3
 1 -1 -5 679.678 489.287 5
 1 -1 -5 985.674 453.717 7
 1 -1 -5 969.907 526.221 6
 1 -1 -5 781.542 475.587 3
 1 -1 -4 304539 9037.9 7
 1 -1 -4 308604 9188.26 5
 1 -1 -4 287796 9321.94 2
 1 -1 -4 287197 8904.79 6
 1 -1 -4 284960 8745.51 3
 -1 -1 3 1598.85 308.763 4
 1 -1 -3 855.797 317.676 6
 1 -1 -3 570.124 498.496 5
 1 -1 -3 1164.22 714.491 2
 1 -1 -3 1749.46 599.531 7
 1 -1 -3 1852.41 477.97 3
 1 -1 -2 437716 11922.6 5
 1 -1 -2 450259 13056.7 2
 -1 -1 2 446385 10204.5 10
 1 -1 -2 483474 10780.3 3
 -1 -1 2 479989 10918.5 4
 1 -1 -2 410757 11826 7
 1 -1 -1 29049.9 1547.27 5
 1 -1 -1 29805.9 960.924 3
 -1 -1 1 31621.1 1447.69 4
 1 -1 -1 30850.8 2170.07 2
 1 -1 -1 27057.2 1197.28 8
 -1 -1 0 210310 4839.62 3
 1 -1 0 199188 6528.71 2
 1 -1 1 99816.1 3160.89 9
 -1 -1 -1 109084 3065.94 3
 1 -1 1 109462 3868.39 2
 -1 -1 -2 152450 4579.25 5
 -1 -1 -2 157873 4826.85 3
 1 -1 2 157196 4128.11 2
 -1 -1 -3 99850.2 4329.03 5
 -1 -1 -3 106666 4639.63 3
 -1 -1 -4 265030 8981.45 3
 -1 -1 -4 290337 9038.15 5
 -1 -1 -5 63595.1 3527.99 5
 -1 -1 -5 62069.9 3594.98 3
 -1 -1 -6 175859 6764.85 5
 -1 -1 -6 171215 6884.81 3
 -1 -1 -7 43089.6 3165.31 3
 -1 -1 -7 47544.2 3228.53 5
 -1 -1 -8 73292.8 4384 3
 -1 -1 -8 76748.5 4344.78 5
 1 -1 9 55398.1 2472.99 24
 1 -1 10 28198.3 1632.58 24
 -1 -1 -10 27943.6 1643.41 17
 -1 -1 -11 25249.4 1482.87 17
 1 -1 11 27071.4 1496.39 24
 -1 -1 -12 17602.1 1107.77 17
 1 -1 12 17736.2 1053.57 24
 -1 -1 -13 28035.7 1237.07 17
 1 0 -13 24876.2 1151.95 22
 1 0 -12 11423.4 873.713 22
 1 0 -11 27342.4 1553.79 22
 1 0 -10 -350.847 334.85 22
 1 0 -9 92184.4 3432.48 22
 1 0 -8 15125.6 1734.41 3
 1 0 -8 19572.6 2184.9 6
 1 0 -8 20838.1 2131.98 5
 1 0 -7 204543 8117.39 6
 1 0 -7 199057 7331.32 3
 1 0 -7 196085 7525.25 5
 1 0 -6 38981.4 2771.65 5
 1 0 -6 37756 2571.69 3
 1 0 -6 39040.5 3216.01 6
 1 0 -5 220761 8146.34 6
 1 0 -5 207951 6798.04 7
 1 0 -5 226006 7327.34 3
 1 0 -5 227642 7794.9 5
 1 0 -4 2410.09 589.111 7
 1 0 -4 2098.27 691.789 5
 -1 0 4 1170.82 345.674 10
 1 0 -4 1663.93 605.655 6
 1 0 -4 2042.87 573.693 3
 -1 0 3 116274 3418.29 10
 1 0 -3 124939 4239.16 6
 1 0 -3 110267 4400.11 5
 -1 0 3 123202 3083.68 4
 1 0 -3 104352 4200.53 7
 1 0 -3 123436 4441.49 3
 -1 0 2 10880.2 631.848 4
 1 0 -2 10449.8 1381.77 2
 1 0 -2 10814.4 881.381 5
 -1 0 2 9922.87 590.741 10
 1 0 -2 9492.3 936.825 7
 1 0 -2 10904.2 804.191 3
 1 0 -1 328357 7684.91 1
 1 0 -1 340514 7732.4 5
 1 0 0 120260 3663.59 9
 1 0 0 113513 4368.92 2
 -1 0 -1 256386 7137.44 3
 1 0 1 252097 5999.46 9
 -1 0 -2 26105 1697.91 5
 -1 0 -2 27001.8 1915.98 3
 -1 0 -3 75414.5 3397.72 5
 -1 0 -3 69152.5 3518.39 3
 -1 0 -4 46671.6 2763.41 5
 -1 0 -4 49782.2 3018.76 3
 -1 0 -5 328232 9916.28 5
 -1 0 -5 300755 9999.3 3
 -1 0 -6 160297 6238.31 5
 -1 0 -6 146448 6278.5 3
 -1 0 -7 124728 5826.02 3
 -1 0 -7 129868 5665.03 5
 -1 0 -8 35081.6 2958.23 3
 -1 0 -8 40868 3034.03 5
 -1 0 -9 8244.99 881.163 17
 1 0 9 7401.21 813.823 24
 1 0 10 37141.5 1914.73 24
 -1 0 -10 39628.1 1994.86 17
 1 0 11 30109.4 1594.39 24
 -1 0 -11 30152.4 1638.67 17
 -1 0 -12 23685.7 1313.32 17
 1 0 12 25519 1281.67 24
 -1 0 -13 7172.14 580.75 17
 1 1 -13 2847.34 368.641 22
 1 1 -12 38622.6 1740.3 22
 1 1 -11 2788.96 490.963 22
 1 1 -10 99124.4 3592.13 22
 1 1 -9 20064.2 1385.85 22
 1 1 -8 105305 5025.55 3
 1 1 -8 100089 5227.1 6
 1 1 -8 95377.2 5038.64 5
 1 1 -7 11735.1 1580.77 5
 1 1 -7 12289.8 1707.06 6
 1 1 -7 13312.2 1584.88 3
 1 1 -6 131987 6334.74 6
 1 1 -6 138007 5543.01 3
 1 1 -6 134782 5905.42 5
 1 1 -5 827.288 577.514 5
 1 1 -5 1411.12 518.823 3
 1 1 -5 351.001 427.633 6
 -1 1 4 287652 7932.48 10
 1 1 -4 298948 8723.72 3
 1 1 -4 283255 8711.2 6
 1 1 -4 270300 8683.26 5
 1 1 -3 715.501 372.023 6
 1 1 -3 -20.4284 289.191 5
 -1 1 3 470.481 269.042 10
 1 1 -3 317.04 282.62 9
 1 1 -3 -114.998 383.485 3
 1 1 -2 460616 10994.1 6
 -1 1 2 470343 10781.6 10
 1 1 -2 451293 10805.5 1
 1 1 -1 22884.6 983.272 1
 1 1 0 154702 4212.77 8
 1 1 0 161970 4070.16 1
 -1 1 -1 63872.9 1772.91 5
 1 1 1 66161.6 2109.04 8
 -1 1 -1 67098.4 2357.04 3
 -1 1 -2 152929 5159.86 3
 -1 1 -2 151086 4353.79 5
 -1 1 -3 100412 3933.05 5
 -1 1 -3 107565 4722.89 3
 -1 1 -4 337385 10245.3 5
 -1 1 -4 341790 10740.7 3
 -1 1 -5 52594.1 3346.83 3
 -1 1 -5 49096.2 3047.19 5
 -1 1 -6 222777 8518.17 3
 -1 1 -6 257926 8557.38 5
 -1 1 -7 71762.7 4290.18 3
 -1 1 -7 78471.8 4225.61 5
 -1 1 -8 96943.5 5156.69 3
 -1 1 -8 94048.3 4893.91 5
 -1 1 -9 56788.2 2543.79 17
 1 1 9 59140.9 2572.04 24
 -1 1 -10 21696.6 1425.2 17
 1 1 10 20153.1 1354.88 24
 1 1 11 16765.2 1146.13 24
 -1 1 -11 16073.7 1158.8 17
 -1 1 -12 18080.2 1125.25 17
 1 1 12 19061.8 1070.85 24
 -1 1 -13 43088.3 1630.14 17
 1 2 -13 24371 1104.24 22
 1 2 -12 4135.48 531.92 22
 1 2 -11 47062.5 2137.04 22
 1 2 -10 18562.3 1324.78 22
 1 2 -9 124963 4291.88 22
 1 2 -8 15038.6 1909.51 5
 1 2 -8 10537.8 1566.57 6
 1 2 -8 14749.6 1734.74 3
 1 2 -7 229112 8797.32 6
 1 2 -7 232114 8361.71 3
 1 2 -7 227438 8738.58 5
 1 2 -6 5070.34 1155.53 5
 1 2 -6 5424.29 1033.98 3
 1 2 -6 5030.6 1107.85 6
 -1 2 5 403338 11318.1 10
 1 2 -5 411165 11904.1 3
 1 2 -5 369883 11751.6 5
 1 2 -5 376177 11813.9 6
 1 2 -4 5852.42 937.872 5
 -1 2 4 5823.36 821.054 10
 1 2 -4 5211.06 821.487 9
 1 2 -4 7157.05 1099.69 3
 1 2 -4 6099.75 919.764 6
 -1 2 3 409234 10642.8 10
 1 2 -3 420394 10855.6 9
 1 2 -3 401375 10888.2 3
 1 2 -3 408905 10653.5 1
 1 2 -3 409727 10708.4 6
 1 2 -3 422459 10818.6 5
 -1 2 2 129899 3980.87 10
 1 2 -2 124650 3851.54 1
 1 2 -2 127605 3833.37 6
 1 2 -2 130462 4076.6 9
 1 2 -1 999513 22774.1 1
 1 2 -1 999999 22656.9 6
 1 2 0 600030 14059.2 8
 1 2 0 598270 13965 1
 1 2 1 620418 14748.5 1
 1 2 1 632204 14500.5 8
 1 2 2 57640.8 3316.34 10
 1 2 2 62387.4 2090.97 8
 -1 2 -2 60740.7 2148.09 5
 -1 2 -3 492567 13336.7 3
 -1 2 -3 474473 12334.5 5
 -1 2 -4 123956 5484.3 3
 -1 2 -4 120810 4730.41 5
 -1 2 -5 118120 5803.95 3
 -1 2 -5 124234 5484.45 5
 -1 2 -6 100906 4911.11 5
 -1 2 -6 90420.2 4966.85 3
 -1 2 -7 112513 5676.28 3
 -1 2 -7 108332 5347.53 5
 -1 2 -8 139237 6340.54 5
 -1 2 -9 68549.1 2865.57 17
 1 2 9 66233.6 2797.97 24
 -1 2 -10 52422.8 2394.14 17
 1 2 10 50542.5 2301.2 24
 -1 2 -11 31137.5 1664.46 17
 1 2 11 30558.8 1590.5 24
 -1 2 -12 53894.7 2127 17
 -1 2 -13 10903.5 708.668 17
 1 3 -13 2519.91 321.671 22
 1 3 -12 24595.3 1294.29 22
 1 3 -11 5591.14 677.628 22
 1 3 -10 48033 2284.75 22
 1 3 -9 5695.29 747.863 22
 1 3 -8 89174.4 3491.19 22
 1 3 -7 8875.24 1605.26 5
 1 3 -7 9608.2 1537.53 6
 1 3 -7 11737.6 1672.1 3
 -1 3 6 125738 5684.13 10
 1 3 -6 115672 5802.55 5
 1 3 -6 121349 5856.04 6
 1 3 -6 123786 5767.59 3
 -1 3 5 52882.1 3124.96 10
 1 3 -5 51941.7 3233 5
 1 3 -5 50576.9 3319.98 3
 1 3 -5 46348.2 3015.87 6
 1 3 -4 257599 8002.6 6
 1 3 -4 255963 8247.42 3
 1 3 -4 275254 7948.76 9
 -1 3 4 265212 8160.61 10
 1 3 -4 268870 8228.61 5
 -1 3 3 47331.4 2446.49 10
 1 3 -3 52954 2392.97 9
 1 3 -3 48686.2 2359.71 1
 1 3 -3 51246 2292.66 6
 1 3 -2 224296 6237.34 1
 1 3 -2 222753 5951.51 6
 1 3 -2 217866 6260.83 9
 -1 3 2 217121 6455.6 10
 -1 3 2 227089 5421.21 1
 1 3 -1 38156.7 1817.14 10
 -1 3 1 39040.7 1860.46 10
 1 3 -1 37385.8 1665.01 1
 1 3 -1 35728.2 1715.83 9
 1 3 -1 36000 1408.45 6
 -1 3 1 36681.9 1125.17 1
 1 3 0 383280 9516.31 1
 1 3 1 206368 7750.65 10
 1 3 1 226713 5762.55 8
 1 3 1 218593 6025.83 1
 1 3 2 362503 11590.9 10
 1 3 2 367750 9894.01 1
 1 3 2 392985 9189.84 8
 1 3 3 62858.3 3722.48 10
 1 3 3 68142.5 2294.48 8
 -1 3 -3 72191.4 3300.07 3
 -1 3 -3 62781.9 2682.36 5
 1 3 4 122913 5576.46 10
 -1 3 -4 128658 4756.17 5
 -1 3 -4 128010 5435.52 3
 -1 3 -5 97112.1 4574 5
 -1 3 -5 97587.8 5219.37 3
 -1 3 -6 49437.2 3843.1 3
 -1 3 -6 61442.8 3926.75 5
 -1 3 -7 55608.3 3799.48 5
 -1 3 -7 54200.4 3924.26 3
 -1 3 -8 45198.3 2319.13 17
 1 3 8 47437.7 2331.35 24
 -1 3 -9 53100.4 2498.71 17
 1 3 9 51898.5 2427.6 24
 1 3 10 19065.6 1304.28 24
 -1 3 -10 19283.6 1371.77 17
 1 3 11 40802.2 1880.6 24
 -1 3 -11 45041.9 2046.58 17
 -1 3 -12 11072.6 840.891 17
 -1 3 -13 18348.4 920.62 17
 1 4 -12 1249.11 319.918 22
 1 4 -11 47548 2114.67 22
 1 4 -10 12557.6 1100.21 22
 1 4 -9 89688.3 3525.76 22
 1 4 -8 5207.64 763.451 22
 1 4 -7 110450 5769.3 3
 1 4 -7 118860 5954.42 6
 1 4 -6 6411.57 1209.42 6
 1 4 -6 4798.69 1170.27 3
 -1 4 6 5764.22 1193.27 10
 1 4 -5 106610 4813.21 6
 -1 4 5 114970 5256.56 10
 1 4 -5 122402 4821.99 9
 1 4 -5 112678 5315.86 3
 1 4 -4 306.345 354.983 3
 -1 4 4 264.474 464.647 10
 1 4 -4 939.444 393.204 9
 1 4 -4 246.653 244.578 6
 1 4 -3 267444 7777.29 1
 1 4 -3 263247 7288.18 6
 -1 4 3 254965 8069.92 10
 1 4 -3 269719 7579.29 9
 -1 4 2 19462.8 931.736 1
 1 4 -2 18625 1292.01 9
 1 4 -2 21427.3 1124 6
 1 4 -2 21410.6 1421.73 1
 -1 4 2 20225.8 1541.76 10
 -1 4 1 106259 3930.14 10
 1 4 -1 105264 3573.55 1
 1 4 -1 101476 2988.18 6
 -1 4 1 108436 2948.67 1
 1 4 0 39303.4 3173.9 10
 1 4 0 35116.7 1766.99 1
 -1 4 0 38235.5 1558.67 1
 -1 4 0 38282.9 2029.96 10
 1 4 1 385965 12542.6 10
 1 4 1 396694 10147.9 1
 1 4 2 28269.9 2631.84 10
 1 4 2 28876.7 1708.82 1
 1 4 3 244731 9011.34 10
 1 4 3 249465 7581.88 1
 1 4 4 36320.4 2923.44 10
 1 4 4 34206.4 2417.11 1
 -1 4 -4 36449.7 2638.08 3
 1 4 5 99806.2 5264.65 10
 -1 4 -5 110393 5539.18 3
 -1 4 -6 48599.1 3930.6 3
 -1 4 -6 50242.1 3527.79 5
 -1 4 -7 102571 5951.46 3
 -1 4 -7 108802 5828.78 5
 -1 4 -8 78564.4 3291.9 17
 1 4 8 75205.7 3177.39 24
 -1 4 -9 57527.1 2655.34 17
 1 4 9 55350.3 2542.41 24
 1 4 10 42035.7 2059.8 24
 -1 4 -10 45342.8 2187.52 17
 -1 4 -11 16708.9 1175.5 17
 -1 4 -12 21017 1163.27 17
 1 5 -12 23133.9 1170.62 22
 1 5 -11 992.635 322.103 22
 1 5 -10 48585.4 2196.82 17
 1 5 -10 46335.8 2243.72 22
 1 5 -9 381.842 267.399 22
 1 5 -9 684.592 360.483 17
 1 5 -8 72862 3130.18 17
 1 5 -8 64524.1 3043.59 22
 1 5 -7 3458.21 1021.68 3
 -1 5 6 270654 10180 10
 1 5 -6 263736 10194.4 3
 -1 5 5 13566.7 1778.26 10
 1 5 -5 12723.1 1643.63 3
 -1 5 4 174120 6858.81 10
 1 5 -4 185211 6095.51 9
 -1 5 3 17913.4 1724.46 10
 1 5 -3 20237.3 1507.09 9
 1 5 -3 19101.2 1594.51 1
 1 5 -2 222200 6711.67 1
 -1 5 2 224714 7258.68 10
 1 5 -2 213129 6514.34 9
 1 5 -1 71118 4072.19 10
 -1 5 1 63785.2 3086.32 10
 1 5 0 243092 7041.2 1
 1 5 0 226799 9720.3 10
 -1 5 0 247304 7564.41 10
 -1 5 0 253281 6713.08 1
 -1 5 -1 7458.92 982.605 10
 1 5 1 6846.85 838.995 1
 1 5 1 7520.76 1648.13 10
 1 5 2 84095.2 5063.06 10
 1 5 2 87625.7 3528.95 1
 1 5 3 125213 6217.24 10
 1 5 3 121505 4718.56 1
 1 5 4 164438 7322.19 10
 -1 5 -4 166535 6481.58 3
 1 5 4 151918 6043.14 1
 1 5 5 44458.4 3485.8 10
 1 5 5 41081.5 3056.61 1
 -1 5 -5 47491.2 3484.33 3
 -1 5 -6 123598 6495.07 3
 1 5 6 113249 5998 1
 -1 5 -7 50042.4 2680.64 17
 -1 5 -8 26435.1 1792.76 17
 1 5 8 26040.3 1734.3 24
 -1 5 -9 14716.4 1266.45 17
 1 5 9 13919.4 1178.44 24
 -1 5 -10 54754.5 2480.64 17
 1 5 10 56831.2 2418.13 24
 -1 5 -11 50406.9 2170.22 17
 -1 5 -12 6433.93 600.993 17
 1 6 -12 7076.29 569.916 22
 1 6 -11 48652.4 2046.31 22
 1 6 -10 5005.11 676.454 22
 1 6 -10 4796.35 636.646 17
 1 6 -9 31376.5 1852 17
 1 6 -9 32315 1939.03 22
 1 6 -8 2930.54 575.092 17
 1 6 -8 3104.75 644.965 22
 1 6 -7 86973.7 3667.13 17
 1 6 -7 98284.1 4107.4 22
 -1 6 6 8550.66 1593.48 10
 1 6 -6 10713.2 1778.38 3
 1 6 -5 174213 7217.35 3
 -1 6 5 176816 7664.37 10
 -1 6 4 8138.04 1401.41 10
 1 6 -4 8110.06 1214.33 1
 -1 6 3 262240 8836.19 10
 1 6 -3 255129 7667.02 9
 1 6 -3 234202 7874.99 1
 1 6 -2 22892 1748.17 1
 -1 6 2 24464.2 2111.61 10
 1 6 -2 23564 1702.43 9
 1 6 -1 173244 5771.14 1
 -1 6 1 179581 6486.08 10
 1 6 0 32098.9 3526.34 10
 1 6 0 30269.9 1912.28 1
 -1 6 0 30629.8 2249.16 10
 1 6 1 130560 4795.7 1
 1 6 1 142126 7601.8 10
 -1 6 -1 141748 5487.81 10
 1 6 2 51460.6 4240.28 10
 1 6 2 51592.7 2773.1 1
 -1 6 -2 56093.9 3197.07 10
 1 6 3 144063 7193.13 10
 1 6 3 131618 5265.26 1
 -1 6 -3 144539 5824.45 10
 1 6 4 87816.3 5368.09 10
 1 6 4 80192.2 4162.19 1
 1 6 5 88046.7 5396.92 10
 -1 6 -5 92994 5199.31 3
 1 6 5 84677.8 4730.74 1
 1 6 6 48679 3884.23 10
 -1 6 -6 50584.8 4146.75 3
 1 6 6 48036.1 3831.15 1
 1 6 7 46749.5 2630.36 24
 -1 6 -7 55073.2 2914.4 17
 -1 6 -8 30551.5 2001.28 17
 1 6 8 31375.7 1950.9 24
 -1 6 -9 19180.7 1479.71 17
 1 6 9 21794.4 1487.42 24
 -1 6 -10 35342.6 1899.97 17
 1 6 10 37154 1814.42 24
 -1 6 -11 22142.4 1296.08 17
 -1 6 -12 17764 967.91 17
 1 7 -11 8191.54 715.678 22
 1 7 -10 57575.8 2348.54 17
 1 7 -10 58250.2 2477.98 22
 1 7 -9 203.902 263.71 22
 1 7 -9 423.429 303.405 17
 1 7 -8 102935 4176.83 22
 1 7 -8 107200 4192.29 17
 1 7 -7 8879.72 1162.4 22
 1 7 -7 7616.13 1010.38 17
 1 7 -6 87646.2 3516.31 17
 1 7 -6 84025 3642.68 22
 -1 7 5 -154.767 400.871 10
 1 7 -5 745.324 499.964 3
 -1 7 4 142474 6721.02 10
 1 7 -3 20817.1 1925.9 1
 -1 7 3 20968.2 2282.19 10
 1 7 -3 24996.1 1901.61 9
 -1 7 2 208783 7886.63 10
 1 7 -2 188321 6804.61 1
 1 7 -2 207782 6752.79 9
 1 7 -1 15817.9 1493.16 1
 -1 7 1 17019.4 1883.36 10
 1 7 0 266027 11602.9 10
 1 7 0 253794 8055.43 1
 -1 7 0 271072 9110.37 10
 1 7 1 8844.86 1110.09 1
 1 7 1 10219.9 2157.27 10
 -1 7 -1 9486.92 1404.84 10
 1 7 2 325650 9982.35 1
 1 7 2 328031 12930.5 10
 -1 7 -2 350877 11066.9 10
 1 7 3 23079.8 2865.33 10
 -1 7 -3 26096 2436.12 10
 1 7 3 22840.8 2036.77 1
 1 7 4 97236.6 5955.4 10
 1 7 4 95774.1 4833.55 1
 -1 7 -5 75192.4 4828.53 3
 1 7 5 80772.8 5341.55 10
 1 7 5 72921.4 4523.73 1
 -1 7 -6 84007.9 3583.92 17
 1 7 6 84306.5 3615.79 15
 -1 7 -7 56807.8 3007.55 17
 1 7 7 52362.1 2874.06 24
 -1 7 -8 55440.2 2829.54 17
 1 7 8 48870.6 2563.59 24
 -1 7 -9 71922.3 3064.81 17
 1 7 9 66573.2 2842.27 24
 -1 7 -10 7184.65 799.818 17
 -1 7 -11 36242.3 1642.32 17
 1 8 -11 17760.4 996.419 12
 1 8 -11 17035.5 955.3 22
 1 8 -10 5822.33 626.298 17
 1 8 -10 5297.14 648.046 22
 1 8 -9 21725.4 1518.93 22
 1 8 -9 22791.8 1472.29 17
 1 8 -8 8913.3 1057.08 17
 1 8 -8 8764.2 1088.34 22
 1 8 -7 30321.5 2012.84 17
 1 8 -7 31804.2 2237.75 22
 1 8 -6 3573.81 727.529 22
 1 8 -6 4949.76 779.12 17
 1 8 -5 61932.7 2774.21 17
 1 8 -5 63042.3 2924.87 22
 -1 8 4 1862.46 815.953 10
 -1 8 3 84082.8 5066.59 10
 1 8 -3 72343.9 4091.08 1
 -1 8 2 7289.02 1465.17 10
 1 8 -2 6255.59 1005.87 9
 1 8 -2 5570.23 1010.97 1
 1 8 -1 81558.4 4027.19 1
 -1 8 1 85144.9 4883.85 10
 1 8 0 9479.17 1257.73 1
 -1 8 0 9971.44 1585.69 10
 1 8 1 52883.8 4772.78 10
 -1 8 -1 60593.9 4001.65 10
 1 8 1 56136.7 3251.08 1
 1 8 2 43457.3 2911.7 1
 1 8 2 49593.7 4434.81 10
 -1 8 -2 45301.5 3522.34 10
 1 8 3 43522.4 3063.88 1
 1 8 3 46734.3 4258 10
 1 8 4 3673.88 1316.98 10
 1 8 4 6727.13 1245.59 1
 -1 8 -5 65823.3 2967.81 17
 1 8 5 67062.4 3054.8 15
 -1 8 -6 26375.8 1873.39 17
 1 8 6 27524.2 1932.78 15
 -1 8 -7 10346.9 1229.46 17
 -1 8 -8 8865.22 1066.32 17
 1 8 8 8843.08 1000.23 24
 1 8 9 37775.4 1914.8 24
 -1 8 -9 36427.5 2031.17 17
 -1 8 -10 24154.9 1412.36 17
 -1 8 -11 5515.76 547.976 17
 1 9 -10 27320 1376.62 22
 1 9 -10 26630.4 1403.21 12
 1 9 -9 4891.79 693.276 12
 1 9 -9 3126.94 562.841 22
 1 9 -9 3673.67 552.859 17
 1 9 -8 59534.2 2762.16 17
 1 9 -8 58286.1 2837.77 22
 1 9 -7 -226.869 410.625 22
 1 9 -7 57.4622 285.737 17
 1 9 -6 72414 3226.28 17
 1 9 -6 68840.6 3350.47 22
 1 9 -5 753.234 366.949 12
 1 9 -5 415.738 390.222 22
 1 9 -5 741.248 329.372 17
 1 9 -4 84109 3289.66 17
 1 9 -4 75158.1 3264.44 22
 1 9 -4 82096.2 3354.3 12
 1 9 -3 1311.62 376.52 12
 1 9 -3 1693.86 473.32 22
 1 9 -3 1300.86 408.657 17
 -1 9 2 103085 6036.21 10
 -1 9 1 22321.3 2594.09 10
 1 9 -1 16622.1 1857.85 1
 1 9 -1 19118.3 1897.32 9
 -1 9 0 99675.9 5777.88 10
 1 9 0 94009.4 4700.85 1
 1 9 1 31912.2 2593.15 1
 -1 9 -1 38232.5 3449.32 10
 1 9 2 109514 7000.3 10
 1 9 2 107076 5233.71 1
 -1 9 -3 25406.4 1565.43 17
 1 9 3 25479.9 1646.87 15
 1 9 3 25902.3 1599.49 12
 1 9 4 27769.5 1752.84 20
 -1 9 -4 28834.9 1782.77 17
 1 9 4 32964.5 1951.68 15
 -1 9 -5 14594.4 1299.35 17
 1 9 5 16394.2 1422.99 15
 -1 9 -6 28312.9 1944.22 17
 1 9 6 25058.1 1843.36 15
 -1 9 -7 32141.3 2191.33 17
 1 9 7 31946.4 2129.38 24
 1 9 8 34383.4 1985.19 24
 -1 9 -8 39697.1 2264.25 17
 -1 9 -9 15418.7 1207.97 17
 -1 9 -10 25428.9 1350.25 17
 1 10 -10 1951.73 340.898 12
 1 10 -9 58353.9 2204.03 17
 1 10 -9 54707.4 2335.91 12
 1 10 -8 1487.93 497.454 22
 1 10 -8 2397.81 522.848 17
 1 10 -8 1905.48 529.076 12
 1 10 -7 43127.1 2537.55 22
 1 10 -7 39391.5 2282.49 17
 1 10 -7 37787.6 2355.35 12
 1 10 -6 1196.59 502.796 12
 1 10 -6 1679.9 566.022 22
 1 10 -6 1281.13 453.251 17
 1 10 -5 48050.6 2488.24 17
 1 10 -5 44388.1 2514.52 22
 1 10 -5 45329.4 2521.2 12
 1 10 -4 2797.2 595.538 12
 1 10 -4 3000.96 596.396 17
 1 10 -3 88556.9 3477.11 17
 1 10 -3 87187.6 3502.85 12
 -1 10 2 -305.263 221.795 17
 1 10 -2 151.859 339.823 17
 1 10 -2 298.359 284.338 12
 -1 10 1 60268 2616.31 17
 1 10 -1 66184.5 2784.43 17
 1 10 -1 61390.9 2697.31 12
 1 10 0 6525.74 803.726 17
 -1 10 0 5209.37 685.483 17
 1 10 0 5482.11 719.782 12
 -1 10 -1 65650.3 2763.75 17
 1 10 1 72607.9 2998.07 17
 1 10 1 67739.4 2827 12
 -1 10 -2 15033.1 1199.61 17
 1 10 2 15500.7 1276 15
 1 10 2 15548.1 1223.34 12
 -1 10 -3 65854.1 2855.71 17
 1 10 3 66436.3 2981.35 15
 1 10 3 66225.6 2889.25 12
 1 10 4 27795.1 1759.47 20
 -1 10 -4 27187.7 1768.31 17
 1 10 4 25449.7 1775.16 15
 -1 10 -5 61483.6 2976.96 17
 1 10 5 66996.8 3118.51 15
 -1 10 -6 24669.3 1832.12 17
 -1 10 -7 62409.9 3120.19 17
 1 10 7 62035.6 2967.15 24
 -1 10 -8 27963.3 1780.06 17
 1 10 8 27513.7 1592.43 24
 -1 10 -9 4432.53 604.91 17
 1 11 -9 3133.44 452.66 12
 1 11 -8 19836 1233.58 17
 1 11 -8 19253.8 1352.2 12
 1 11 -7 1211.4 507.855 12
 1 11 -7 1096.02 411.159 17
 1 11 -6 56434.2 2748.24 17
 1 11 -6 54742.6 2820.92 12
 1 11 -5 612.001 393.02 12
 1 11 -5 824.711 432.976 17
 1 11 -4 45486.2 2410.63 17
 1 11 -4 43236.4 2395.63 12
 1 11 -3 2692.56 596.884 17
 1 11 -3 1143.52 419.215 12
 1 11 -2 79917.4 3290.41 17
 1 11 -2 75490.6 3222.19 12
 -1 11 1 18794.9 1400.31 17
 1 11 -1 22255 1538.67 12
 1 11 -1 23144.7 1582.23 17
 1 11 0 80154.3 3249.16 17
 -1 11 0 70274.9 2980.11 17
 1 11 0 73129.8 3074.97 12
 1 11 1 20445 1443.82 12
 -1 11 -1 17743.9 1339.42 17
 -1 11 -2 32249.5 1912 17
 1 11 2 36231.3 2087.39 15
 1 11 2 38514.5 2056.58 12
 1 11 3 4407.34 700.147 12
 -1 11 -3 5090.94 757.754 17
 1 11 3 5536.28 799.066 15
 -1 11 -4 48126.9 2504.61 17
 1 11 4 51686.3 2643.43 15
 -1 11 -5 25249.8 1778.57 17
 1 11 5 25833.8 1815.07 15
 -1 11 -6 17251.8 1382.54 12
 -1 11 -6 16856.1 1475.36 17
 -1 11 -7 25443.9 1796.5 17
 -1 11 -7 27622.9 1783.69 12
 1 11 7 24051.8 1587.26 24
 -1 11 -8 11312 991.17 17
 -1 11 -8 12625.5 1003.02 12
 -1 11 -9 23746.6 1233.21 17
 -1 11 -9 24997.3 1186.27 12
 1 12 -8 1039.34 243.493 17
 1 12 -8 1357.18 327.928 12
 1 12 -7 14621.9 1097.88 17
 1 12 -7 16452.6 1277.79 12
 1 12 -6 4245.62 692.339 17
 1 12 -6 3103.81 636.699 12
 1 12 -5 25419.8 1728.53 17
 1 12 -5 25387.8 1758.6 12
 1 12 -4 2915.83 621.818 17
 1 12 -4 3281.81 665.075 12
 1 12 -3 43255.2 2342.33 17
 1 12 -3 45696.8 2390.49 12
 1 12 -2 7693.31 942.746 17
 1 12 -2 8840.51 985.786 12
 -1 12 1 72861.2 3110.12 17
 1 12 -1 80669.5 3326.51 17
 1 12 -1 74787.1 3182.3 12
 1 12 0 7553.29 939.332 17
 -1 12 0 5691.75 772.675 17
 1 12 0 5004.03 729.695 12
 -1 12 -1 18413.4 1399.38 17
 1 12 1 17912.2 1453.7 15
 1 12 1 19121.5 1426.43 12
 -1 12 -2 3626.48 621.266 17
 1 12 2 4202.62 717.479 15
 1 12 2 4333.65 668.425 12
 1 12 3 21343.5 1491.06 20
 -1 12 -3 20568 1511.23 17
 1 12 3 20249.6 1549.35 15
 -1 12 -4 18016.1 1433.34 17
 1 12 4 17564.7 1431.32 15
 -1 12 -5 22689.9 1629.59 17
 1 12 5 24181.4 1672.83 15
 -1 12 -6 6698.16 882.149 17
 1 12 7 12499.1 941.683 24
 -1 12 -7 13854.5 1141.31 17
 1 13 -6 10474.1 990.652 12
 1 13 -6 12669.4 1008.41 17
 1 13 -5 564.512 290.387 17
 1 13 -5 818.682 388.697 12
 1 13 -4 44417.7 2273.09 17
 1 13 -4 42961.4 2248.94 12
 1 13 -3 6819.36 864.216 12
 1 13 -3 6317.95 848.594 17
 1 13 -2 12147.4 1179.74 17
 1 13 -2 12806.3 1160.34 12
 1 13 -1 431.108 282.883 12
 1 13 -1 93.6205 359.637 17
 -1 13 0 33204.5 1911.78 17
 1 13 0 35563.6 2060.98 15
 1 13 0 36351.2 1977.09 12
 -1 13 -1 6884.41 824.007 17
 1 13 1 7764.81 914.076 15
 1 13 1 7505.77 866.551 12
 -1 13 -2 33857.5 1929.34 17
 1 13 2 31904.4 1949.08 15
 1 13 2 34376.7 1886.1 20
 -1 13 -3 3811.68 670.915 17
 1 13 3 3755.39 650.882 15
 -1 13 -4 24978.9 1632.84 17
 1 13 4 25101.8 1637.08 15
 -1 13 -5 6030.04 797.209 17
 -1 13 -6 21836.8 1444.02 17
 1 13 6 19551.7 1200.65 24
 1 14 -4 591.574 324.664 17
 1 14 -4 1038.43 369.7 12
 1 14 -3 20587.3 1376.95 12
 1 14 -2 781.7 293.692 12
 1 14 -1 27405 1721.88 15
 1 14 -1 29961.7 1683.08 12
 1 14 0 6860.42 847.493 15
 1 14 0 8389.71 853.411 12
 1 14 1 22805.6 1432.02 20
 1 14 1 24579.7 1584.84 15
 -1 14 -2 6936.07 800.623 17
 1 14 2 9254.38 950.178 15
 -1 14 -3 26128.3 1574.96 17
 1 14 3 27498.8 1617.77 15
 -1 14 -4 10187 929.305 17
 1 15 0 10857 921.793 15
 2 -14 -3 7547.45 748.852 11
 2 -14 -3 5228.41 632.269 19
 -2 -14 3 6180.83 672.76 13
 2 -14 -3 6281.69 720.715 13
 2 -14 -2 18134.9 1218.71 11
 2 -14 -2 16916.1 1251.52 19
 -2 -14 2 14995 1085.51 13
 2 -14 -2 19046.8 1329.28 13
 2 -14 -1 6949.53 838.44 19
 2 -14 -1 8137.19 839.754 11
 -2 -14 1 8000.42 756.765 13
 2 -14 -1 6563.03 802.809 13
 2 -14 0 16427 1191.33 11
 2 -14 0 16447.3 1312.61 19
 2 -14 0 17540.9 1277.75 13
 2 -14 1 14806.8 1122.83 11
 2 -14 1 15176.9 1270.01 19
 2 -14 2 15179 1130.93 11
 2 -14 2 16118.3 1296.12 19
 2 -13 -5 21626.7 1347.65 11
 2 -13 -5 22400.4 1394.29 13
 -2 -13 5 19442 1369.05 13
 2 -13 -4 6175.46 748.29 11
 2 -13 -4 5322.53 700.122 19
 2 -13 -4 7029.13 874.516 13
 -2 -13 4 5486.36 752.954 13
 2 -13 -3 17446.3 1369.53 19
 2 -13 -3 16646.4 1398.25 13
 -2 -13 3 15975.4 1266.8 13
 2 -13 -3 17930 1322.32 11
 2 -13 -2 11561.3 1183 13
 2 -13 -2 9620.87 977.537 11
 2 -13 -2 8249.34 985.5 19
 -2 -13 2 9997.67 976.493 13
 2 -13 -1 19994.4 1427.49 11
 2 -13 -1 23569.1 1713.15 19
 -2 -13 1 19776.7 1375.41 13
 2 -13 -1 21477.6 1627.75 13
 2 -13 0 11289.2 1056.56 11
 2 -13 0 10006.8 1140.54 19
 -2 -13 0 9039.56 880.756 13
 2 -13 0 8992.31 1043.22 13
 2 -13 1 15779.5 1452.78 19
 2 -13 1 18714.5 1479.02 13
 2 -13 2 16230.7 1398.89 16
 2 -13 3 7653.47 962.55 16
 2 -13 4 16349 1355.03 16
 -2 -13 -4 18120.1 1130.69 25
 2 -13 5 7679.6 718.599 19
 2 -13 5 7482.84 754.439 16
 -2 -13 -5 7098.39 620.151 25
 -2 -12 7 471.031 285.517 13
 2 -12 -7 -283.22 224.007 11
 2 -12 -7 100.232 173.492 13
 2 -12 -6 35429.3 1881.36 11
 2 -12 -6 36990.6 1915.08 13
 -2 -12 6 32960.2 1974.91 13
 2 -12 -5 4703.98 719.316 11
 2 -12 -5 5007.2 710.208 19
 2 -12 -5 4479.41 748.164 13
 -2 -12 5 5221.93 798.251 13
 2 -12 -4 28865.4 1760.53 11
 2 -12 -4 24061.4 1720.55 19
 -2 -12 4 25399.9 1742.15 13
 2 -12 -4 26337.4 1905.87 13
 2 -12 -3 5603.75 790.535 11
 2 -12 -3 5713.64 843.402 19
 2 -12 -3 6754.87 998.774 13
 -2 -12 3 4652.81 762.004 13
 2 -12 -2 47689 2386.34 11
 2 -12 -2 47173.9 2628.11 19
 -2 -12 2 46974.9 2385.27 13
 2 -12 -2 51645.7 2776.56 13
 2 -12 -1 23826.9 1603.59 11
 2 -12 -1 20038.3 1687.18 19
 -2 -12 1 21107.8 1487.31 13
 2 -12 -1 24153.6 1822.59 13
 2 -12 0 14900.2 1357.91 16
 -2 -12 0 16028.3 1253.73 13
 2 -12 0 15887.4 1482.25 13
 2 -12 1 12984.8 1280.89 16
 2 -12 1 16249.9 1478.69 13
 2 -12 2 25965 1879.66 16
 2 -12 3 39168.4 2350.97 16
 2 -12 4 21236.2 1685.89 16
 2 -12 5 24806.9 1712.56 16
 2 -12 6 13359.1 1024.16 16
 -2 -12 -6 12252.6 918.376 25
 2 -11 -8 4728.47 516.221 11
 -2 -11 8 4209.58 567.006 13
 2 -11 -8 4548.87 551.42 13
 2 -11 -7 25018.2 1478.79 11
 -2 -11 7 23584.2 1570.07 13
 2 -11 -7 20532.9 1393.51 13
 -2 -11 6 1510.57 628.823 13
 2 -11 -6 1928.45 542.479 13
 2 -11 -6 2059.75 547.161 11
 2 -11 -5 39375.8 2464.32 13
 2 -11 -5 38722.9 2150.93 11
 2 -11 -5 39709.2 2268.98 19
 -2 -11 5 34154.1 2173.63 13
 2 -11 -4 9315.29 1025.98 11
 2 -11 -4 7947.67 1038.18 19
 2 -11 -4 7717.23 1074.28 13
 -2 -11 4 7403.1 979.764 13
 2 -11 -3 9167.34 1001.86 11
 2 -11 -3 8992.42 1118.74 19
 -2 -11 3 9221.69 1055.15 13
 2 -11 -3 12063.4 1349.75 13
 2 -11 -2 4036.34 675.623 11
 2 -11 -2 4000.23 758.294 19
 2 -11 -2 3333.97 731.12 13
 -2 -11 2 2990.96 590.792 13
 2 -11 -1 41317.1 2275.04 16
 2 -11 -1 41605.4 2501.69 13
 -2 -11 1 36575 2055.85 13
 2 -11 0 31890.9 2021.55 16
 2 -11 0 34863.1 2263.86 13
 -2 -11 0 29761.7 1780 13
 2 -11 1 19432.8 1596.61 16
 2 -11 1 23532.5 1826.56 13
 2 -11 2 11628.4 1243.5 16
 2 -11 3 30316.6 2099.94 16
 2 -11 4 29906.3 2102.85 16
 2 -11 5 12052.7 1353.79 16
 2 -11 6 22703.3 1597.38 16
 2 -11 7 7131.3 725.816 16
 -2 -11 -7 6973.6 710.802 25
 -2 -11 -8 18851 1033.39 25
 2 -10 -9 466.405 209.193 22
 2 -10 -9 800.078 215.384 25
 -2 -10 9 453.67 252.872 13
 2 -10 -8 15100.4 1079.63 11
 2 -10 -8 15351.5 1010.1 25
 2 -10 -8 16486 1179.81 13
 -2 -10 8 16221.5 1231.34 13
 2 -10 -7 2197.2 555.731 13
 2 -10 -7 1448.33 415.505 11
 2 -10 -7 2072.4 409.443 25
 2 -10 -6 16922.7 1552.58 13
 2 -10 -6 20940.7 1590.88 11
 2 -10 -5 3537.22 650.244 11
 2 -10 -5 5161.01 846.884 19
 -2 -10 5 4415.64 795.934 13
 2 -10 -5 3596.67 824.193 13
 2 -10 -4 36348.4 2104.21 11
 2 -10 -4 34366.7 2259.9 19
 -2 -10 4 35470.7 2215.02 13
 2 -10 -4 39183 2499.78 13
 2 -10 -3 39020.6 2117.4 11
 2 -10 -3 37808.3 2379.59 19
 -2 -10 3 35758.6 2138.64 13
 2 -10 -3 40708 2537.04 13
 2 -10 -2 31516.9 2182.43 19
 2 -10 -2 35894.9 2029.8 16
 2 -10 -2 36854.1 2348.54 13
 -2 -10 2 31529.2 1908.21 13
 -2 -10 1 8866.62 942.254 13
 2 -10 -1 10504.9 1088.34 16
 2 -10 -1 10872.4 1216.84 13
 2 -10 0 34503.9 2054.53 16
 2 -10 0 33957.6 2230.62 13
 -2 -10 0 33277.1 1852.58 13
 2 -10 1 17016 1447.92 16
 2 -10 2 13557.1 1320.76 16
 2 -10 3 25547.5 1912.27 16
 2 -10 4 26606.1 2005.46 16
 2 -10 5 17843.3 1668.42 16
 2 -10 6 14230 1387.26 16
 2 -10 7 33046.3 1880.35 16
 2 -10 8 4006.23 524.074 16
 -2 -10 -8 3249.05 482.917 25
 -2 -10 -9 9412.56 680.945 25
 2 -9 -10 528.791 172.963 22
 2 -9 -10 718.835 209.039 25
 2 -9 -9 38312.6 1696.3 25
 2 -9 -8 723.25 383.998 13
 2 -9 -8 728.925 325.624 11
 2 -9 -8 1337.06 347.271 25
 2 -9 -7 56978.3 2794.39 11
 2 -9 -7 57709.5 2552.76 25
 2 -9 -7 50442.4 2695.81 13
 2 -9 -6 11229.8 1175.25 11
 2 -9 -6 10260.5 1167.45 19
 2 -9 -6 10174.4 1258.91 13
 2 -9 -6 11965.1 1156.67 25
 2 -9 -5 69453.8 3112.12 11
 2 -9 -5 67757.1 3327.66 19
 2 -9 -5 67670.9 3517.23 13
 2 -9 -4 15744.4 1322.46 11
 2 -9 -4 14355.2 1437.21 19
 2 -9 -4 16857.7 1616.2 13
 2 -9 -3 129706 4400.72 11
 2 -9 -3 120129 4823.56 19
 2 -9 -3 129651 5001.99 13
 2 -9 -2 42225 2183.61 16
 -2 -9 2 38377.7 2082.76 13
 2 -9 -2 43180.2 2512.17 13
 2 -9 -1 36795 2016.57 16
 -2 -9 1 35612 1914.5 13
 2 -9 -1 37528.5 2309.41 13
 2 -9 0 103339 3852.26 16
 2 -9 0 100848 4123.74 13
 2 -9 1 85010.4 3472.4 16
 2 -9 2 23275.5 1698.08 16
 2 -9 3 75015.6 3436.86 16
 2 -9 4 32602.2 2226.62 16
 2 -9 5 10792.9 1314.47 16
 2 -9 6 51277.8 2931.92 16
 2 -9 7 9825.03 1068.27 16
 2 -9 8 50451 2238.74 16
 -2 -9 -8 41496.4 2033.07 25
 -2 -9 -9 11345.2 844.903 25
 2 -8 -10 33270.7 1528.85 22
 2 -8 -10 34263.7 1528.22 25
 2 -8 -9 4976.72 617.961 11
 2 -8 -9 6439.59 689.496 25
 2 -8 -8 25832.3 1648.94 11
 2 -8 -8 25907.9 1725.76 13
 2 -8 -8 27106.4 1620.36 25
 2 -8 -7 1983.37 559.911 13
 2 -8 -7 2200.24 580.283 11
 2 -8 -7 3125.7 587.89 25
 2 -8 -6 27523.1 1870.09 11
 2 -8 -6 26225.3 1949.7 19
 2 -8 -6 26797 1820.47 25
 2 -8 -6 24664.8 2029.26 13
 2 -8 -5 22722.9 1629.73 11
 2 -8 -5 23886.7 1870.48 19
 2 -8 -5 20424.2 1841.98 13
 2 -8 -4 79138.6 3230.95 11
 2 -8 -4 81416.7 3692.41 19
 2 -8 -4 85165 3906.67 13
 2 -8 -3 14949.8 1415.25 19
 2 -8 -3 16851.9 1257.94 16
 2 -8 -3 14992.2 1434.89 13
 2 -8 -2 104260 6693.14 7
 2 -8 -1 27700 3443.29 2
 -2 -8 1 22606.5 2797.78 4
 2 -8 -1 23630.9 2791.53 7
 2 -8 0 78042.6 6040.76 2
 -2 -8 0 77604.7 5398.12 4
 2 -8 1 55802 5266.19 2
 -2 -8 -1 53263.6 4533.74 4
 2 -8 2 33232.9 1968.28 16
 2 -8 3 48661 2570.96 16
 2 -8 4 29546.6 2080.1 16
 2 -8 5 93515.4 4205.99 16
 2 -8 6 54454.9 3124.04 16
 2 -8 7 71323.2 3319.72 16
 2 -8 8 8821.01 958.151 16
 2 -8 9 25038.3 1391.77 16
 -2 -8 -9 23542.8 1355.99 25
 -2 -8 -10 9232.14 679.469 25
 2 -7 -11 24373.5 1169.32 22
 2 -7 -11 23491.7 1150.51 25
 2 -7 -10 2408.31 435.761 22
 2 -7 -10 2081.72 382.408 25
 2 -7 -9 34250.9 1799.61 25
 2 -7 -8 13613.5 1191.58 11
 2 -7 -8 13262.4 1232.53 13
 2 -7 -8 11823.3 1092.11 25
 2 -7 -7 75747.6 3425.92 11
 2 -7 -7 74614.2 3480.76 13
 2 -7 -7 77343.7 3269.97 25
 2 -7 -6 13589.3 1280.98 11
 2 -7 -6 14088.3 1400.07 19
 2 -7 -6 13324.1 1447.32 13
 2 -7 -6 13351.1 1309.8 25
 2 -7 -5 90380.8 3591.98 11
 2 -7 -5 90809.2 3962.95 19
 2 -7 -5 101169 4202.45 25
 2 -7 -5 88615.9 4110.01 13
 -2 -7 4 13249.4 1920.84 4
 2 -7 -4 16414.9 1535.77 13
 2 -7 -3 45597.6 4661.99 7
 -2 -7 3 39346.2 3309.4 4
 2 -7 -3 41453.5 3949.18 2
 -2 -7 2 34201.1 3110.46 4
 2 -7 -2 39973.9 3963.91 7
 2 -7 -2 37896.4 3792.79 2
 -2 -7 1 73235.7 4861.77 4
 2 -7 -1 85146.8 5882 2
 2 -7 0 39635.6 4046.69 2
 -2 -7 0 33630.3 3294.06 4
 2 -7 0 34622.8 2999.01 7
 -2 -7 -1 69125.7 4973.65 4
 2 -7 1 71414.2 5791.44 2
 -2 -7 -2 94731.9 6103.98 4
 -2 -7 -3 68387.8 4059.13 5
 2 -7 3 60152.2 3644.04 8
 -2 -7 -3 60155.9 4942.63 4
 -2 -7 -4 53368 3865.14 5
 -2 -7 -4 51142.2 4139.44 4
 2 -7 4 56023.1 2825.36 16
 2 -7 5 48741.5 2786.95 16
 2 -7 5 46928.6 2554.36 24
 2 -7 6 42576 2594.4 24
 2 -7 7 23336.6 1804.71 16
 2 -7 7 23443.4 1822.59 24
 2 -7 8 68170.7 2997.04 16
 2 -7 8 62524.9 2940.03 24
 2 -7 9 11041.6 982.249 16
 -2 -7 -9 10637 930.3 25
 -2 -7 -10 32269.3 1470.85 25
 -2 -7 -11 2342.87 316.608 17
 2 -6 -11 235.014 199.11 22
 2 -6 -11 401.211 215.793 25
 2 -6 -10 12327.5 977.037 22
 2 -6 -10 11081.7 946.643 25
 2 -6 -9 2108.43 487.418 25
 2 -6 -8 58207 2677.55 25
 2 -6 -8 51438.6 2631.22 13
 2 -6 -7 6214.64 866.152 25
 2 -6 -7 4706.63 809.668 13
 2 -6 -6 84861.8 3777.25 19
 2 -6 -6 84500.8 3864.54 13
 2 -6 -6 90795.5 3809.21 25
 2 -6 -5 19601.6 2723.95 2
 2 -6 -5 15931.3 2272.92 7
 -2 -6 4 39433.7 3085.24 4
 2 -6 -4 39343.9 3798.33 2
 2 -6 -3 22053.6 2743.88 2
 2 -6 -3 21564.8 2945.73 7
 -2 -6 3 19889.1 2142.01 4
 -2 -6 2 78218 4496.96 4
 2 -6 -2 75776.4 5212.79 7
 2 -6 -2 73535.5 5107.36 2
 -2 -6 1 50473.2 3615.94 4
 2 -6 -1 54466.4 3925.52 7
 -2 -6 0 87964.2 5102.68 4
 2 -6 0 87226.2 5783.83 2
 2 -6 0 91265.7 4763.31 7
 2 -6 1 12360 2209.75 2
 2 -6 1 12981.6 1490.57 7
 -2 -6 -1 11062.9 1816.47 4
 2 -6 1 15241.3 1396.91 8
 -2 -6 -2 44651.7 3773.58 4
 2 -6 2 48559.2 2841.39 8
 -2 -6 -3 39201.6 2853.05 5
 -2 -6 -3 38111.3 3705.15 4
 -2 -6 -4 56871 4159.52 4
 -2 -6 -4 57080.3 3829.09 5
 -2 -6 -5 43004.4 3639.01 5
 2 -6 5 40311.5 2328.78 24
 2 -6 6 22710.5 1694.26 18
 2 -6 6 23025.5 1882.13 24
 2 -6 7 5565.34 891.05 24
 2 -6 8 53711.1 2670.86 24
 -2 -6 -9 40636 1999.38 25
 2 -6 9 41686.5 2134.92 24
 2 -6 10 12752.8 1014.03 24
 -2 -6 -11 20027.3 1079.09 17
 2 -5 -12 509.024 200.473 22
 2 -5 -12 590.431 184.773 25
 2 -5 -11 28942.4 1438.55 25
 2 -5 -11 27858.3 1423.47 22
 2 -5 -10 6490.21 731.494 22
 2 -5 -10 6776.57 746.022 25
 2 -5 -9 53779.7 2480.84 25
 2 -5 -8 4481.61 712.707 25
 2 -5 -8 5403.53 787.142 13
 2 -5 -7 82116.9 3572.24 13
 2 -5 -7 86551 3537.16 25
 2 -5 -7 86391.8 3754.5 23
 2 -5 -6 8951.17 1740.86 2
 2 -5 -6 10675 1156.28 25
 2 -5 -6 12698.4 1303.28 13
 2 -5 -5 37225.4 3357.32 7
 2 -5 -5 64015.2 4741.75 2
 2 -5 -4 49053.3 4167.92 2
 2 -5 -4 56848.6 4383.04 7
 -2 -5 4 50723.4 3233.89 4
 -2 -5 3 167151 6574.09 4
 2 -5 -3 161388 8093.39 7
 2 -5 -3 165786 7983.21 2
 -2 -5 2 50332.2 3290.02 4
 2 -5 -2 55623.8 4053.63 7
 2 -5 -2 55604.9 4198.28 2
 2 -5 -1 176195 7327.72 7
 -2 -5 1 172332 6952.68 4
 2 -5 -1 185370 5585.46 8
 2 -5 -1 159305 7807.24 2
 2 -5 0 16457.9 2309.71 2
 -2 -5 0 15444.2 1893.06 4
 2 -5 0 17529.1 1356.02 8
 2 -5 0 19039 1883.75 7
 -2 -5 -1 337867 11948.6 4
 2 -5 1 358051 10208.2 8
 2 -5 1 392269 10858.3 7
 2 -5 1 371889 13618.7 2
 -2 -5 -2 234098 9444.81 4
 2 -5 2 257964 7979.74 8
 2 -5 2 228215 9514.12 2
 -2 -5 -3 17244.8 1740.71 5
 -2 -5 -3 19533.7 1647.42 3
 -2 -5 -3 16402.5 2339.13 4
 -2 -5 -4 117639 5498.07 5
 -2 -5 -4 100957 4795.09 3
 -2 -5 -4 112774 5876.06 4
 -2 -5 -5 96558.4 5168.46 3
 -2 -5 -5 102657 5332.65 4
 2 -5 6 134241 5062.74 24
 2 -5 7 7299.04 960.068 24
 2 -5 8 55771.7 2705.54 24
 2 -5 9 3486.09 629.216 24
 2 -5 10 87634.6 3218.19 24
 -2 -5 -11 4237.81 506.798 17
 2 -5 11 4257.85 525.71 24
 2 -4 -12 42472.5 1624.96 25
 2 -4 -12 43091.4 1675.82 22
 2 -4 -11 1306.94 348.5 22
 2 -4 -11 717.515 252.05 25
 2 -4 -10 26475.6 1547.14 22
 2 -4 -10 25295.2 1514.18 25
 2 -4 -9 12891.6 1119.21 22
 2 -4 -9 12853.8 1117.56 25
 2 -4 -8 60555.9 2793.98 25
 2 -4 -8 69186.7 3152.65 23
 2 -4 -7 21344 1689.48 19
 2 -4 -7 22954.8 1641.31 13
 2 -4 -7 25173.7 1687.1 25
 2 -4 -7 21070 1711.45 23
 2 -4 -6 120319 6034.67 7
 2 -4 -6 122647 5940.18 6
 2 -4 -5 18450.7 2445.58 2
 2 -4 -5 19443.7 2219.56 7
 2 -4 -5 15675.2 1717.18 6
 2 -4 -4 157948 7551.04 7
 2 -4 -4 156067 5705.37 6
 2 -4 -4 166523 8049.65 2
 2 -4 -3 37807.9 3398.81 7
 -2 -4 3 44961.7 2798.1 4
 2 -4 -3 45896 2401.63 6
 2 -4 -3 45604.1 3834.36 2
 -2 -4 2 83385.8 4004.06 4
 2 -4 -2 87160.5 3329.22 8
 2 -4 -2 79695.6 4683.36 7
 2 -4 -2 86045.4 3330.92 6
 2 -4 -2 82202.3 5172.12 2
 -2 -4 1 133775 5585.66 4
 2 -4 -1 141871 4663.1 8
 2 -4 -1 147762 6106.01 7
 2 -4 -1 150404 7093.23 2
 -2 -4 0 199802 7397.25 4
 2 -4 0 198491 6160.38 8
 2 -4 0 210667 7142.41 7
 2 -4 0 208461 8782.95 2
 -2 -4 -1 200651 7876.52 4
 2 -4 1 203375 6521.67 8
 2 -4 1 216775 6830.4 7
 2 -4 1 214964 9162.13 2
 -2 -4 -2 222589 6587.21 3
 -2 -4 -2 232898 8903.94 4
 2 -4 2 225922 7340.54 8
 2 -4 2 229814 8562.75 2
 -2 -4 -3 120283 4873.33 5
 -2 -4 -3 106328 4291.51 3
 -2 -4 -3 109110 6055.11 4
 -2 -4 -4 48185.9 3245 5
 -2 -4 -4 43729 2835.58 3
 -2 -4 -4 42384.6 3345.54 4
 -2 -4 -5 89045.3 5210.5 5
 -2 -4 -5 73388.8 4376.63 3
 -2 -4 -5 82894.5 4598.4 4
 -2 -4 -6 25060.9 2727.74 3
 2 -4 7 149565 5179.09 24
 2 -4 8 24651.8 1677.48 24
 2 -4 9 78931.2 3200.21 24
 2 -4 10 4115.94 601.755 24
 -2 -4 -11 34011 1613.92 17
 2 -4 11 36197.9 1678.79 24
 -2 -4 -12 548.863 188.977 17
 2 -4 12 347.178 164.899 24
 2 -3 -12 2164.03 357.662 22
 2 -3 -12 2171.18 327.438 25
 2 -3 -11 34863.9 1670.42 25
 2 -3 -11 34690.4 1696.23 22
 2 -3 -10 984.998 390.222 22
 2 -3 -10 640.934 255.581 25
 2 -3 -9 81982.2 3181.21 22
 2 -3 -9 74853 3084.5 25
 2 -3 -8 5694.64 774.388 25
 2 -3 -8 8486.46 1076.62 23
 2 -3 -7 108331 3979.81 13
 2 -3 -7 102246 3903.93 25
 2 -3 -7 100320 5789.99 6
 2 -3 -6 16409.7 2130.16 2
 2 -3 -6 16073.9 1911.52 7
 2 -3 -6 16407.3 1988.79 6
 2 -3 -5 146572 6627.99 7
 2 -3 -5 144392 5963.1 6
 2 -3 -5 142762 6978.25 2
 2 -3 -4 24818.9 2634.56 7
 2 -3 -4 24838.1 1909.06 6
 2 -3 -4 21285.3 2567.1 2
 2 -3 -3 208535 8519.61 7
 -2 -3 3 219781 7016.91 4
 2 -3 -3 219275 6738.59 6
 2 -3 -3 221465 9420.77 2
 2 -3 -2 60392.8 3752.15 7
 2 -3 -2 62355 2706.18 6
 -2 -3 2 63629 3138.98 4
 2 -3 -2 61134.4 2681.58 8
 2 -3 -2 69130.5 4662.48 2
 -2 -3 1 173417 6109.86 4
 2 -3 -1 164684 5209.98 8
 2 -3 -1 169818 6397.16 7
 2 -3 -1 172713 5237.16 6
 2 -3 -1 179898 8010.87 2
 -2 -3 0 102514 4635.18 4
 2 -3 0 106050 3823.64 8
 2 -3 0 108610 4437.57 7
 2 -3 0 116126 6270.72 2
 -2 -3 -1 50235.4 3257.12 4
 2 -3 1 47587.9 2420.41 8
 2 -3 1 52374.9 2601.98 7
 2 -3 1 43867 3448.82 2
 -2 -3 -2 44553.9 2049.34 3
 -2 -3 -2 42486.2 2276.43 5
 -2 -3 -2 46475.8 3365.9 4
 2 -3 2 39218.4 2370.25 8
 2 -3 2 48194.3 3083.29 2
 -2 -3 -3 114264 4336.31 3
 -2 -3 -3 116978 4794.53 5
 -2 -3 -3 117365 6140.19 4
 -2 -3 -4 77921.2 3976.26 3
 -2 -3 -4 89148.6 4613.86 5
 -2 -3 -4 84407.5 4749.79 4
 -2 -3 -5 47567.6 3468.68 3
 -2 -3 -5 59485.1 3859.76 5
 -2 -3 -5 54686.4 3560.31 4
 -2 -3 -6 42849.3 3421.73 3
 2 -3 7 78987.9 3316.42 24
 2 -3 8 45220.1 2340.27 24
 2 -3 9 37645.7 2027.87 24
 2 -3 10 54695.7 2407.16 24
 -2 -3 -11 2524.05 438.754 17
 2 -3 11 3129.17 493.589 24
 -2 -3 -12 36307.3 1488.14 17
 2 -3 12 35835.6 1496.31 24
 2 -2 -12 14846.4 875.013 25
 2 -2 -12 14128.7 924.739 22
 2 -2 -11 382.456 280.726 22
 2 -2 -11 383.966 236.228 25
 2 -2 -10 59739.4 2528.04 25
 2 -2 -10 62442.3 2610.79 22
 2 -2 -9 26331.3 1631.14 22
 2 -2 -9 24543.8 1575.71 25
 2 -2 -8 38836.4 2056.3 22
 2 -2 -8 37358.4 2054.18 25
 2 -2 -8 40780.1 2376.92 23
 2 -2 -7 4117.74 1215.07 6
 2 -2 -6 95934 4835.32 7
 2 -2 -6 91829.9 5085.74 6
 2 -2 -5 25623.5 2591.53 2
 2 -2 -5 23664.3 2325.17 7
 2 -2 -5 23500.2 2139.58 6
 2 -2 -4 163051 7092.05 7
 2 -2 -4 143585 5486.38 6
 2 -2 -4 143671 6873.56 2
 2 -2 -3 11262.7 1632.2 7
 2 -2 -3 12361.2 1913.91 2
 -2 -2 3 12879.8 1168.31 4
 2 -2 -3 11367.8 1138.31 6
 -2 -2 2 98239.8 3792.57 4
 2 -2 -2 89934.9 3438.87 8
 2 -2 -2 87809.4 4384.92 7
 2 -2 -2 94101.8 3480.25 6
 2 -2 -2 90312.1 5502.89 2
 -2 -2 1 70179.5 3294.88 4
 2 -2 -1 68855.1 2816.34 8
 2 -2 -1 73689.2 3587.54 7
 2 -2 -1 73490.2 2843.61 6
 2 -2 -1 76991.4 5269.35 2
 -2 -2 0 130707 5186.97 4
 2 -2 0 131067 4336.4 8
 2 -2 0 135595 4898.62 7
 2 -2 0 122737 6966.95 2
 2 -2 1 140085 4767.93 8
 2 -2 1 156275 6781.58 2
 -2 -2 -2 172413 5023.18 3
 -2 -2 -2 182459 5573.12 5
 -2 -2 -3 73343.5 3298.32 3
 -2 -2 -3 81514.1 3879.62 5
 -2 -2 -4 66565.2 3771.76 5
 -2 -2 -4 67991.5 3723.51 3
 -2 -2 -5 113815 5663.52 3
 -2 -2 -6 84519.7 4802.59 3
 2 -2 7 95728.4 3632.46 24
 -2 -2 -7 79825.1 4821.21 3
 2 -2 8 12226.7 1130.53 24
 2 -2 9 46023.6 2292.52 24
 -2 -2 -10 4593.22 642.847 17
 2 -2 10 4584.46 635.128 24
 2 -2 11 26275.7 1449.13 24
 -2 -2 -11 27292.1 1448.95 17
 -2 -2 -12 3510.19 439.78 17
 2 -2 12 3849.28 455.598 24
 2 -1 -12 33.807 188.129 22
 2 -1 -11 38049.3 1750.44 25
 2 -1 -11 36749.9 1804.97 22
 2 -1 -10 4941.59 674.459 22
 2 -1 -10 4891.73 645.185 25
 2 -1 -9 37370.9 1991.23 22
 2 -1 -9 37743.2 1983.05 25
 2 -1 -8 10490.5 1003.65 22
 2 -1 -8 10385.5 1017.58 25
 2 -1 -8 9464.02 1139.03 23
 2 -1 -7 113226 6398.45 6
 2 -1 -6 11562.9 1503.62 7
 2 -1 -6 7487.64 1386.94 6
 2 -1 -5 100269 4960.47 7
 2 -1 -5 95487.7 4772.58 6
 2 -1 -5 109873 5075.79 5
 2 -1 -4 51803.1 3558.14 7
 2 -1 -4 47685.3 2781.24 6
 2 -1 -3 114765 5862.68 2
 -2 -1 3 116568 3920.59 4
 2 -1 -3 121925 4381.69 6
 2 -1 -2 74261.8 4715.75 2
 -2 -1 2 79534.1 3152.41 4
 2 -1 -2 72731.1 2995.17 8
 2 -1 -2 71858.6 3709.74 7
 2 -1 -2 73324.5 2976.76 6
 2 -1 -1 231501 9766.78 2
 2 -1 -1 227605 6645.07 8
 2 -1 -1 234476 7481.13 7
 2 -1 -1 238483 6625.43 6
 2 -1 0 70560.9 3492.68 9
 2 -1 0 68835.3 2760.24 8
 2 -1 0 61786.8 3989.65 2
 2 -1 1 111755 4737.17 2
 2 -1 1 105677 4381.32 9
 2 -1 1 112301 3218.1 1
 2 -1 1 107654 3901.79 8
 2 -1 2 113238 4250.67 8
 -2 -1 -2 119569 3880.13 3
 2 -1 3 129770 5000.41 8
 -2 -1 -3 137219 5151.79 3
 -2 -1 -4 150881 6406.19 3
 -2 -1 -5 54262.4 3554.19 3
 -2 -1 -6 79887.6 4527.81 3
 -2 -1 -7 24030 2437.76 3
 2 -1 8 95214.2 3636.33 24
 -2 -1 -9 6656.55 784.247 17
 2 -1 9 7119.66 833.187 24
 -2 -1 -10 32504.8 1743.24 17
 2 -1 10 32182.1 1770.17 24
 -2 -1 -11 10107.5 862.026 17
 2 -1 11 11476.3 921.623 24
 -2 -1 -12 31820.5 1435.25 17
 2 -1 12 32731.5 1446.62 24
 2 0 -12 43044.9 1792.07 22
 2 0 -11 1263.52 382.469 22
 2 0 -10 66414.2 2659.23 25
 2 0 -10 66266.1 2747.2 22
 2 0 -9 8607.56 913.807 22
 2 0 -9 7085.05 804.201 25
 2 0 -8 184503 5874.48 25
 2 0 -8 200541 5980.2 22
 2 0 -7 12445 2083.61 6
 2 0 -6 219954 9125.06 6
 2 0 -6 250853 9022.78 5
 2 0 -5 5370.26 963.862 5
 2 0 -5 5216.98 1079.66 6
 2 0 -4 271795 8550.44 6
 2 0 -4 266668 8104.15 5
 2 0 -3 331111 9418.6 6
 2 0 -3 337936 8825.6 5
 2 0 -2 472496 13780.9 9
 2 0 -2 517783 12793.5 6
 2 0 -1 210413 7135.1 9
 2 0 -1 215319 6427.81 8
 2 0 -1 227696 5612.92 1
 2 0 -1 225390 6369.14 6
 2 0 0 280081 8472.13 9
 2 0 0 278481 7857.67 8
 2 0 0 297874 7127 1
 2 0 1 106747 4018.69 9
 2 0 1 104037 3196.72 1
 2 0 1 98621.9 3647.99 8
 2 0 2 128777 4452.9 9
 2 0 2 119382 4343.1 8
 -2 0 -2 124453 4472.9 3
 2 0 3 252014 7775.22 8
 -2 0 -3 255473 8496.4 3
 2 0 4 176542 6434.85 8
 -2 0 -4 171438 6695.95 3
 -2 0 -5 133315 5860.05 3
 -2 0 -6 41428.7 3089.17 3
 -2 0 -7 100459 5269.31 3
 -2 0 -8 21657.3 1461.51 17
 2 0 8 20174.8 1449.17 24
 -2 0 -9 83356 3223 17
 2 0 9 82778 3285.89 24
 -2 0 -10 23282.5 1444.99 17
 2 0 10 21879.1 1428.69 24
 -2 0 -11 100792 3440.92 17
 2 0 11 108354 3522.93 24
 -2 0 -12 3421.4 443.204 17
 2 0 12 3748.33 456.975 24
 2 1 -12 230.922 192.637 22
 2 1 -11 26191 1488.04 22
 2 1 -10 4407.37 652.77 22
 2 1 -9 52672 2378.2 25
 2 1 -9 49445.2 2391.66 22
 2 1 -8 9652.14 974.678 25
 2 1 -8 10415.5 1044.33 22
 2 1 -7 55721.2 4344.6 6
 2 1 -7 69102 4338.03 5
 2 1 -6 8989.65 1428.35 5
 2 1 -6 6507.17 1352.74 6
 2 1 -5 108314 5116.91 6
 2 1 -5 113320 4935.63 5
 2 1 -4 65046.4 3328.32 6
 2 1 -4 66622.5 3113.13 5
 -2 1 3 91224.8 3257.48 10
 2 1 -3 91885.2 4287.33 9
 2 1 -3 88777.5 3639.06 6
 2 1 -2 50077.4 2827.92 9
 2 1 -2 51789.4 2095.75 1
 2 1 -2 48147.7 2309.32 6
 2 1 -1 184167 6171.72 9
 2 1 -1 183939 5710.33 8
 2 1 -1 193212 5120.47 1
 2 1 -1 183353 5522.55 6
 2 1 0 82823.3 3452.24 9
 2 1 0 75587.4 3069.2 8
 2 1 0 86101.3 2744.22 1
 2 1 1 132924 4653.81 9
 2 1 1 134362 4410.97 8
 2 1 1 132646 4044.26 1
 2 1 2 71694.2 2879.44 1
 2 1 2 72876.6 3097.67 9
 2 1 2 69229.8 2966.16 8
 -2 1 -2 69265.5 3459.63 3
 2 1 3 130398 4626.97 9
 2 1 3 124130 4651.2 8
 -2 1 -3 129677 5339.46 3
 2 1 4 131289 5136.6 8
 -2 1 -4 131869 5668.13 3
 2 1 5 45135 3011.66 8
 -2 1 -5 46005.7 3179.94 3
 2 1 6 84454.8 4681.27 8
 -2 1 -6 93378.6 4872.59 3
 -2 1 -7 20246.7 2225.46 3
 -2 1 -8 85028.4 3308.05 17
 2 1 8 81512.6 3335.5 24
 -2 1 -9 4973.81 690.19 17
 2 1 9 3781.67 627.998 24
 -2 1 -10 35186.9 1849.64 17
 2 1 10 35930 1873.13 24
 -2 1 -11 9331.38 828.531 17
 2 1 11 10756.3 883.698 24
 -2 1 -12 28143.6 1326.25 17
 2 1 12 27959.4 1307.6 24
 2 2 -12 19350.7 1101.66 22
 2 2 -11 -56.5591 264.829 22
 2 2 -10 64026.8 2706.06 22
 2 2 -9 23835.2 1589.09 22
 2 2 -8 41736.9 2239.66 22
 2 2 -7 2157.16 803.423 5
 2 2 -7 3658.57 1061.31 6
 2 2 -6 113709 5545.29 5
 2 2 -6 108576 5607.29 6
 2 2 -5 25459.5 2223.15 6
 2 2 -5 22994.7 2030.98 5
 -2 2 4 156402 5212.95 10
 2 2 -4 148511 6041.69 9
 2 2 -4 140195 5443.6 6
 2 2 -3 1093 369.889 1
 -2 2 3 2483.9 524.616 10
 2 2 -3 2053.68 646.987 9
 2 2 -3 2053.11 522.559 6
 2 2 -2 143320 4454.23 1
 2 2 -2 143931 5260.84 9
 2 2 -2 135743 4588.01 6
 2 2 -1 104901 4169.72 9
 2 2 -1 108593 3500.7 1
 2 2 -1 103725 3644.88 6
 2 2 0 149915 5216.13 9
 2 2 0 152564 4973.07 8
 2 2 0 157118 4609.95 1
 2 2 1 146795 5051.99 9
 2 2 1 145362 4767.13 8
 -2 2 -1 147606 5035.11 3
 2 2 1 145222 4528.85 1
 2 2 2 192920 6330.19 9
 2 2 2 202503 6055.1 1
 2 2 2 197209 6005.85 8
 -2 2 -2 184942 6889.65 3
 2 2 3 57899.8 2935.18 1
 2 2 3 53607.4 2905.3 9
 2 2 3 56471.6 2737.86 8
 2 2 4 85884.9 3828.71 8
 -2 2 -4 87216.3 4643.4 3
 -2 2 -5 148414 6538.96 3
 -2 2 -6 76138 4513.04 3
 -2 2 -7 88870.6 5075.93 3
 2 2 7 94101.6 3689.85 24
 -2 2 -8 18480.1 1375.58 17
 2 2 8 18915.8 1442.99 24
 -2 2 -9 42281.5 2143.59 17
 2 2 9 42807.5 2191.4 24
 -2 2 -10 4195 617.526 17
 2 2 10 6525.82 766.071 24
 -2 2 -11 30691.7 1576.22 17
 2 2 11 31347.7 1586.66 24
 -2 2 -12 4662.12 505.937 17
 2 2 12 4741.19 485.483 24
 2 3 -12 1432.32 303.722 22
 2 3 -12 1231.72 251.514 14
 2 3 -11 38724.2 1844.17 22
 2 3 -10 1483.07 425.615 22
 2 3 -9 79686.2 3263.21 22
 2 3 -8 10666.2 1119.43 22
 2 3 -7 76831.5 5014.61 6
 2 3 -7 86145.3 3593.36 22
 2 3 -6 15996 1918.41 6
 2 3 -5 134962 5686.45 6
 -2 3 4 25599.6 1922.97 10
 2 3 -4 27377.7 2268.47 9
 2 3 -4 26408 1976.28 6
 2 3 -3 222671 6807.87 1
 -2 3 3 223822 6939.24 10
 2 3 -3 217105 7440.74 9
 2 3 -3 219206 6792.28 6
 2 3 -2 59168.8 2615.67 1
 -2 3 2 58207.7 2782.67 10
 2 3 -2 61100.2 3119.24 9
 2 3 -2 59681.2 2615.77 6
 2 3 -1 167519 5786.72 9
 2 3 -1 171734 5202.51 1
 2 3 -1 167621 5154.49 6
 2 3 0 92725.8 3371.69 1
 2 3 0 93291.1 3846.82 9
 2 3 1 13059.3 1295.47 9
 2 3 1 14498.9 1236.97 8
 2 3 1 14583 1168.29 1
 2 3 2 57886.6 3076.78 9
 2 3 2 61564.5 2756.25 8
 2 3 2 57913.8 2762.75 1
 -2 3 -2 62204.3 3218.24 3
 2 3 3 115703 4622.5 1
 2 3 3 116663 4300.38 8
 -2 3 -3 111789 5287.08 3
 2 3 4 85846.6 4264.19 1
 -2 3 -4 88495.8 5087.66 3
 2 3 5 62296.1 3975.92 1
 -2 3 -5 68097.6 4395.43 3
 -2 3 -6 55143.4 3935.21 3
 -2 3 -7 72633.3 3121.9 17
 2 3 7 70000.9 3145.74 24
 -2 3 -8 47637.8 2376.24 17
 2 3 8 44247.3 2354.72 24
 -2 3 -9 31182.2 1805.41 17
 2 3 9 29411.8 1784.87 24
 -2 3 -10 37796.4 1912.53 17
 2 3 10 34336 1840.96 24
 -2 3 -11 5553.14 623.729 17
 2 3 11 6046.02 651.584 24
 -2 3 -12 45549.7 1738.41 17
 2 3 12 45979.3 1708.19 24
 2 4 -12 37974.3 1563.85 22
 2 4 -11 744.257 312.705 22
 2 4 -10 30802.9 1752.73 22
 2 4 -9 17150.9 1371.86 22
 2 4 -8 74590 3291.19 22
 2 4 -7 22436.2 1771.66 22
 2 4 -6 122973 5845.74 6
 -2 4 5 14882.6 1706.17 10
 2 4 -5 17396.7 1946.43 9
 2 4 -5 15543.6 1684.38 6
 -2 4 4 155800 6011.15 10
 2 4 -4 163084 6383.04 9
 2 4 -4 161575 5758.23 6
 2 4 -4 154035 5892.66 1
 -2 4 3 36851.4 2444.39 10
 2 4 -3 45356.5 2783.06 9
 2 4 -3 42277.9 2441.76 1
 2 4 -3 44527.5 2346.97 6
 -2 4 2 99246.9 4158.38 10
 2 4 -2 99503 4270.02 9
 2 4 -2 99712.6 3686.31 6
 2 4 -2 102773 3962.43 1
 2 4 -1 176954 6190.21 9
 2 4 -1 182811 5721.09 1
 2 4 0 169001 5406.13 1
 2 4 0 164409 5880.54 9
 2 4 1 187993 6548.39 9
 2 4 1 189690 6034.73 1
 2 4 2 234987 7307.49 1
 -2 4 -2 233722 7723.27 3
 2 4 3 122403 4955.75 1
 -2 4 -3 126254 5566.64 3
 -2 4 -4 39788 3272.3 3
 2 4 4 34804.4 2636.49 1
 2 4 5 69304.6 4310.34 1
 -2 4 -5 76316.8 5109.51 3
 2 4 6 46243 3858.69 1
 -2 4 -6 47496.8 3892.22 3
 -2 4 -7 152176 5224.82 17
 2 4 7 146196 5230.16 24
 -2 4 -8 16032.3 1323.12 17
 2 4 8 14282.6 1290.3 24
 -2 4 -9 86989 3401.81 17
 2 4 9 88158.3 3450.39 24
 -2 4 -10 7172.54 776.18 17
 2 4 10 4785.12 655.119 24
 -2 4 -11 37629.6 1727.75 17
 2 4 11 39503.9 1745.56 24
 2 4 12 780.594 194.821 24
 -2 4 -12 909.43 237.694 17
 2 5 -12 325.548 182.15 22
 2 5 -11 26080.2 1400.48 22
 2 5 -10 6031.83 750.439 22
 2 5 -9 46863.6 2393.74 22
 2 5 -8 3437.15 729.027 22
 2 5 -8 3548.91 683.44 14
 2 5 -7 73030.5 3475.61 22
 2 5 -6 7596.24 995.48 22
 -2 5 5 64677.9 3933.9 10
 2 5 -5 59294.3 3785.6 9
 2 5 -4 55547.3 3236 1
 -2 5 4 50754.3 3262.85 10
 2 5 -4 50507.6 3261.84 9
 -2 5 3 178285 6577.37 10
 2 5 -3 172855 6491.98 9
 2 5 -3 167111 6139.11 1
 2 5 -2 46950.5 2589.31 1
 -2 5 2 40220.9 2677.41 10
 2 5 -2 45145.4 2780.82 9
 -2 5 1 207720 7089.06 10
 2 5 -1 203771 6964.06 9
 2 5 -1 192270 6384.25 1
 2 5 0 10894 1162.18 1
 2 5 0 11293 1333.39 9
 2 5 1 307625 9738.54 9
 2 5 1 310687 9084 1
 2 5 2 217079 7163.99 1
 2 5 3 14354.7 1547.08 1
 -2 5 -3 15851 1820.73 3
 2 5 4 100157 4936.18 1
 -2 5 -4 104292 5595.97 3
 2 5 5 87362.7 5013.76 1
 -2 5 -5 95986.6 5845.53 3
 2 5 6 94930.3 4042.78 20
 2 5 6 98747.9 4211.72 24
 -2 5 -7 11490.4 1211.21 17
 2 5 7 11277.8 1225.04 24
 -2 5 -8 37326.7 2148.17 17
 2 5 8 37056.9 2167.74 24
 -2 5 -9 5733.58 770.897 17
 2 5 9 6353.38 805.121 24
 -2 5 -10 80445.1 2992.82 17
 2 5 10 76749.8 2942.24 24
 -2 5 -11 4560.2 543.962 17
 2 5 11 3907.55 498.068 24
 2 6 -11 -42.0326 216.207 22
 2 6 -10 11640.3 1008.93 22
 2 6 -9 1848.96 508.515 22
 2 6 -8 50566.8 2689.39 22
 2 6 -7 3609.99 778.379 22
 2 6 -6 78047.1 3456.35 22
 -2 6 5 8488.99 1462.94 10
 2 6 -5 10523.1 1541.3 9
 -2 6 4 36132.4 2917.32 10
 2 6 -4 37489.4 2832.78 9
 2 6 -4 36853.5 2768.38 1
 2 6 -3 29972.8 2318.54 1
 -2 6 3 34019.2 2724.43 10
 2 6 -3 38460.7 2734.65 9
 2 6 -2 73388.3 3625.31 1
 -2 6 2 67868.4 3885.12 10
 2 6 -2 75527.9 3885.24 9
 -2 6 1 30639.6 2487.09 10
 2 6 -1 32409.3 2411.83 9
 2 6 -1 33874.7 2259.46 1
 2 6 0 128719 4998.59 1
 -2 6 0 134898 5698.43 10
 2 6 0 122660 5405.84 9
 2 6 1 31652.8 2248.19 1
 -2 6 -1 35441.2 2733.25 10
 2 6 1 37063.9 2783.03 9
 2 6 2 46051.5 2874.4 1
 -2 6 -3 43644.9 3229.72 3
 2 6 3 43726.9 2961.8 1
 -2 6 -4 65117 4408.57 3
 2 6 4 57309.6 3741.62 1
 2 6 5 35848.2 2160.64 20
 2 6 5 39957.7 2359.68 15
 2 6 6 7247.93 1001.35 20
 -2 6 -6 5844.37 852.216 17
 -2 6 -7 14863.3 1416.35 17
 2 6 7 12704.7 1319.37 24
 -2 6 -8 39253.6 2241.3 17
 2 6 8 42930.4 2350.03 24
 -2 6 -9 53578.7 2498.92 17
 2 6 9 55018.9 2518.89 24
 -2 6 -10 9387.49 865.947 17
 2 6 10 8732.2 817.455 24
 -2 6 -11 22640.7 1177.05 17
 2 6 11 22654.7 1146.4 24
 2 7 -11 25193 1234.28 22
 2 7 -10 1918.17 364.439 12
 2 7 -10 1266.71 368.674 22
 2 7 -9 31729.5 1861.44 22
 2 7 -9 31667.7 1792.57 12
 2 7 -8 12109.3 1269.13 22
 2 7 -8 14606.5 1346.93 12
 2 7 -7 71036.5 3454.21 22
 2 7 -6 18784.1 1591.73 22
 2 7 -6 20016.7 1594.46 12
 2 7 -5 85144.1 3509.45 22
 2 7 -5 82044.8 3447.44 12
 -2 7 4 22187.6 2436.44 10
 2 7 -4 20717.3 2194.23 9
 2 7 -4 21204.1 1498.71 22
 2 7 -3 51613.9 3336.75 9
 2 7 -3 47588.5 3103.74 1
 2 7 -2 37137.5 2625.31 1
 2 7 -2 41556.4 2912.09 9
 -2 7 1 57254.3 3790.13 10
 2 7 -1 61225.6 3610.75 9
 2 7 -1 58020.9 3316.06 1
 -2 7 0 37584.2 3009 10
 2 7 0 36319.9 2777.58 9
 2 7 0 35617.6 2515.55 1
 2 7 1 94158 4426.62 1
 -2 7 -1 99996.3 5195.62 10
 2 7 1 84707.1 4697.64 9
 2 7 2 102049 4886.6 1
 -2 7 -2 116587 5879.93 10
 -2 7 -3 56574.4 4137.81 10
 -2 7 -3 52931.9 3819.14 3
 2 7 3 53157.9 3494.66 1
 -2 7 -4 61033.7 4455.63 10
 2 7 4 57608.7 2848.38 15
 2 7 4 58001.6 2765.78 20
 -2 7 -5 26732.3 1716.81 17
 2 7 5 30995 2087.85 15
 2 7 5 27786.4 1890.04 20
 2 7 6 45014.5 2597.07 20
 -2 7 -6 43729.7 2394.27 17
 -2 7 -7 23256.5 1802.26 17
 2 7 7 26470.3 1934.45 24
 -2 7 -8 62812 2896.21 17
 2 7 8 59041.9 2845.59 24
 -2 7 -9 15695.2 1223.43 17
 2 7 9 16008.6 1231.96 24
 -2 7 -10 38552.6 1768.43 17
 2 7 10 38223.9 1746.53 24
 -2 7 -11 1063.52 232.439 17
 2 7 11 1126.69 235.568 24
 2 8 -10 31227.3 1549.12 22
 2 8 -10 32869.3 1466.69 12
 2 8 -9 4702 644.52 12
 2 8 -9 3775.91 629.053 22
 2 8 -8 38687.8 2277.26 22
 2 8 -8 38875.4 2222.04 12
 2 8 -7 302.994 332.352 12
 2 8 -7 492.693 491.362 22
 2 8 -6 24920.7 1875.33 22
 2 8 -6 28000.1 1934.65 12
 2 8 -5 28303.9 1905.37 22
 2 8 -5 25963.3 1814.14 12
 2 8 -4 81052.6 3348.29 22
 2 8 -4 79592.3 3327.62 12
 2 8 -3 14046.4 1165.71 22
 2 8 -3 12137.5 1101.66 12
 2 8 -2 98007.2 4973.64 9
 2 8 -2 96983.4 3576 12
 -2 8 1 16647.3 2139.51 10
 2 8 -1 17427.5 1956.02 9
 2 8 -1 16850.4 1835.82 1
 2 8 0 58384.3 3533.12 1
 -2 8 0 63484.4 4310.22 10
 2 8 0 59009.6 3817.76 9
 -2 8 -1 47312.4 3759.59 10
 2 8 1 45061.8 3109.95 1
 2 8 1 48707.8 3538.5 9
 -2 8 -2 27056.1 2963.17 10
 2 8 2 30630.3 1873.06 15
 2 8 2 30951.9 1781.19 12
 2 8 3 52436 2639.41 15
 2 8 3 47196.5 2398.52 12
 2 8 4 25393.2 1750.21 20
 -2 8 -4 20504.8 1427.86 17
 2 8 4 24505.8 1813.29 15
 2 8 5 73402.8 3371.24 20
 -2 8 -5 67810.4 3045.7 17
 2 8 6 55325.2 2928.09 20
 -2 8 -6 55051.5 2749.35 17
 -2 8 -7 53667 2791.3 17
 2 8 7 46524.1 2674.17 24
 -2 8 -8 9897.51 1033.88 17
 2 8 8 9289.59 1012.65 24
 -2 8 -9 16793.8 1190.28 17
 2 8 9 17058.2 1194.25 24
 -2 8 -10 13725.1 905.755 17
 2 8 10 14120.5 899.369 24
 2 9 -10 745.393 242.454 22
 2 9 -10 1032.32 228.838 12
 2 9 -9 25753.7 1491.55 22
 2 9 -9 25662.3 1417.52 12
 2 9 -8 1154.52 425.942 12
 2 9 -8 1027.18 429.065 22
 2 9 -7 52810.3 2871.31 22
 2 9 -7 57430.6 2921.08 12
 2 9 -6 8390.2 1103.77 22
 2 9 -6 9070.87 1092.36 12
 2 9 -5 63732.1 3074.7 22
 2 9 -5 65550.3 3098.96 12
 2 9 -4 6322.98 880.455 22
 2 9 -4 5570.44 843.763 12
 2 9 -3 113355 4127.81 22
 2 9 -3 111190 4128.11 12
 2 9 -2 37896.2 2073.6 12
 2 9 -1 39560.5 2095.31 12
 2 9 0 99426.8 3696.32 12
 2 9 1 99322.7 3818.29 15
 2 9 1 96006.5 3644.35 12
 2 9 2 34093.3 2059.54 15
 2 9 2 30937.9 1879.11 12
 -2 9 -3 57680.9 2569.56 17
 2 9 3 67172.9 3089.42 15
 2 9 3 60037.3 2839.44 12
 2 9 4 23929.1 1731.55 20
 -2 9 -4 19773.5 1444.94 17
 2 9 4 22692.9 1753.97 15
 2 9 5 12260.2 1249.99 20
 -2 9 -5 10752.2 1096.92 17
 2 9 5 12870.4 1367.95 15
 2 9 6 54576.9 2827.24 20
 -2 9 -6 50147.6 2603.08 17
 -2 9 -7 6722.73 918.687 17
 2 9 7 8140.7 1025.78 24
 -2 9 -8 52054.6 2420.66 17
 2 9 8 53711.5 2458.12 24
 -2 9 -9 10171.4 839.28 17
 2 9 9 8724.76 775.458 24
 2 10 -9 58.6654 155.506 12
 2 10 -8 13599.3 1139.86 22
 2 10 -8 12500.8 1047.9 12
 2 10 -7 2188.12 641.834 22
 2 10 -7 1755.05 542.52 12
 2 10 -6 6973.26 977.78 22
 2 10 -6 5543.76 878.174 12
 2 10 -5 2130.95 589.421 22
 2 10 -5 1167.25 471.722 12
 2 10 -4 36860.9 2193.77 12
 2 10 -3 42332.2 2321.23 12
 2 10 -2 46261.2 2397.1 12
 2 10 -1 4302.69 694.89 12
 2 10 0 33724 1963.13 12
 2 10 1 12615.3 1235.3 15
 2 10 1 11593.5 1132.37 12
 2 10 2 6067.18 839.158 12
 2 10 2 7277.09 947.233 15
 2 10 3 28494.4 1898.11 20
 -2 10 -3 24799.3 1600.02 17
 2 10 3 27938 1924.74 15
 2 10 4 27131.6 1880.05 20
 -2 10 -4 26495.9 1699.71 17
 2 10 4 29040.7 2002.31 15
 2 10 5 20972.8 1641.66 20
 -2 10 -5 21149.8 1543.56 17
 2 10 5 23603.3 1812.48 15
 2 10 6 12653 1268.78 20
 -2 10 -6 12323.3 1192.72 17
 -2 10 -7 24604.3 1654.7 17
 2 10 7 24570.8 1664.96 24
 -2 10 -8 3940.12 559.183 17
 2 10 8 4328.23 598.489 24
 -2 10 -9 17506.7 980.245 17
 2 10 9 17765.5 971.497 24
 2 11 -8 5029.76 578.601 12
 2 11 -7 35452.6 1954.78 12
 2 11 -6 1186.97 479.28 12
 2 11 -5 39573.9 2277.85 12
 2 11 -4 10358.3 1123.39 12
 2 11 -3 17764.2 1452.02 12
 2 11 -2 8817.04 1010.73 12
 2 11 -1 39831 2207.13 12
 2 11 0 39893.8 2286.05 15
 2 11 0 37704.7 2150.5 12
 2 11 1 23324.1 1718.47 15
 2 11 1 25328.1 1707.33 12
 2 11 2 7674.11 1014.42 15
 2 11 2 8081.43 964.182 12
 2 11 3 29776.4 1926.9 20
 -2 11 -3 27548.1 1703.27 17
 2 11 3 32286.7 2071.77 15
 2 11 4 26916 1804.66 20
 -2 11 -4 24657.3 1621.82 17
 2 11 4 24866.1 1821.82 15
 2 11 5 16820.2 1401.7 20
 -2 11 -5 16242.1 1304.24 17
 -2 11 -6 22598.2 1556.32 17
 2 11 6 23894.8 1720.69 24
 -2 11 -7 6015.55 703.578 17
 2 11 7 4232.63 622.461 24
 -2 11 -8 18585.4 1050.08 17
 2 11 8 19196.4 1074.02 24
 2 12 -7 682.256 275.61 12
 2 12 -6 27120.5 1679.47 12
 2 12 -5 6315.18 852.882 12
 2 12 -4 19933.4 1485.08 12
 2 12 -3 3326.29 664.412 12
 2 12 -2 40734.2 2229.5 12
 2 12 -1 21483.3 1645.24 15
 2 12 -1 19951.6 1509.69 12
 2 12 0 14601.7 1337.49 15
 2 12 0 13776.2 1240.42 12
 2 12 1 10993.7 1162.19 15
 2 12 1 11751.7 1149.41 12
 2 12 2 24848.4 1724.88 20
 2 12 2 28810.7 1892.5 15
 2 12 3 41919.3 2240.62 20
 -2 12 -3 35698.7 1944.56 17
 2 12 3 40850.8 2302.32 15
 2 12 4 16655.9 1342.56 20
 -2 12 -4 14074.3 1159.15 17
 2 12 4 16039.3 1385.91 15
 2 12 5 23371.1 1553.67 20
 -2 12 -5 25139.2 1546.96 17
 -2 12 -6 10359.1 939.201 17
 2 12 6 11353 1019.08 24
 2 13 -5 20351.1 1249.83 15
 2 13 -5 19025.2 1310.71 12
 2 13 -4 5314.67 703.094 15
 2 13 -4 5383.4 735.769 12
 2 13 -3 18133.5 1385.67 15
 2 13 -3 17409.9 1336.81 12
 2 13 -2 8806.38 990.175 15
 2 13 -2 8055.78 904.329 12
 2 13 -1 19583.7 1497.64 15
 2 13 -1 19990.9 1429.84 12
 2 13 0 6038.81 826.397 15
 2 13 0 7565.55 879.602 12
 2 13 1 14224.3 1215.32 20
 2 13 1 17037.5 1379.72 15
 2 13 2 16970 1328.42 20
 2 13 2 19811.6 1475.27 15
 2 13 3 12903.6 1117.71 20
 -2 13 -3 11530.4 970.59 17
 2 13 3 11838.4 1110.02 15
 2 13 4 21051.5 1369.33 20
 -2 13 -4 19657.9 1260.19 17
 -2 13 -5 7208.92 721.171 17
 2 13 5 5442.71 704.018 24
 2 14 -3 3092.95 506.894 15
 2 14 -3 2991.23 501.303 12
 2 14 -2 15368.7 1165.98 15
 2 14 -2 15987.2 1158.16 12
 2 14 -1 9215.48 931.825 15
 2 14 -1 10149.8 933.848 12
 2 14 0 12040.4 1032.54 20
 2 14 0 13494.3 1127.05 15
 2 14 1 14452.5 1095.84 20
 2 14 1 15367.6 1185.98 15
 2 14 2 15165.8 1098.67 20
 2 14 2 14767.7 1141.2 15
 3 -13 -2 7887.18 726.626 11
 3 -13 -2 8590.81 897.465 19
 3 -13 -1 9874.44 840.624 11
 3 -13 -1 10795.2 1066.39 19
 3 -13 0 10958.4 904.153 11
 3 -13 0 10942.5 1092.22 19
 3 -13 1 10845.8 889.458 11
 3 -13 1 11176.9 1116.12 19
 3 -13 2 8084.1 756.614 11
 3 -13 2 8683.98 891.429 19
 3 -12 -5 3007.06 513.693 19
 3 -12 -5 2847.71 423.153 13
 -3 -12 5 1987.2 375.692 13
 3 -12 -4 14993.6 1051.65 11
 3 -12 -4 15489.5 1236.49 19
 3 -12 -4 15589.1 1105.67 13
 -3 -12 4 14491.7 1053.81 13
 3 -12 -3 15004.3 1178.83 13
 3 -12 -3 16200.7 1147.38 11
 3 -12 -3 14283.5 1282.64 19
 3 -12 -2 17463.9 1242.43 11
 3 -12 -2 18945.3 1552.37 19
 3 -12 -1 9825.28 931.469 11
 3 -12 -1 10062.8 1162.64 19
 3 -12 0 9172.45 905.334 11
 3 -12 0 9336.35 1145.52 19
 3 -12 1 2963.16 685.51 19
 3 -12 1 2694.23 580.002 16
 3 -12 2 27455.4 1964.89 19
 3 -12 2 24568.8 1618.35 16
 3 -12 3 8430.81 923.661 19
 3 -12 3 9152.36 958.514 16
 3 -12 4 18230.9 1346.48 16
 3 -11 -6 18195.3 1251.49 19
 3 -11 -6 21673 1256.51 13
 -3 -11 6 19624.8 1336.57 13
 3 -11 -5 6117.61 812.129 19
 3 -11 -5 6396.58 754.661 13
 -3 -11 5 5316.26 727.459 13
 3 -11 -4 17321.9 1248.98 11
 3 -11 -4 16228.6 1412.87 19
 3 -11 -4 19266 1451.12 13
 -3 -11 4 14201 1177.31 13
 3 -11 -3 20603.9 1625.36 13
 3 -11 -3 18846.1 1351.63 11
 3 -11 -3 17626.2 1580.43 19
 3 -11 -2 12247.2 1090.83 11
 3 -11 -2 12121.1 1341.41 19
 3 -11 -1 29769.5 1767.27 11
 3 -11 -1 32240.9 2273.02 19
 3 -11 -1 32956.1 1870 16
 3 -11 0 13318.9 1478.34 19
 3 -11 0 14683.4 1250.25 16
 3 -11 1 32017 2308.55 19
 3 -11 1 26520.4 1751.51 16
 3 -11 2 9641.01 1301.39 19
 3 -11 2 9009.38 1023.62 16
 3 -11 3 24371.4 1799.92 19
 3 -11 3 24428.8 1711.57 16
 3 -11 4 5343.11 808.113 16
 3 -11 5 26683.7 1734.46 16
 3 -11 6 1907.66 414.928 16
 3 -10 -7 6835.27 721.363 19
 -3 -10 7 7846.49 830.716 13
 3 -10 -6 4458.93 715.776 19
 3 -10 -6 5226.32 711.708 13
 -3 -10 6 3276.5 637.936 13
 3 -10 -5 28230.1 1949.44 19
 3 -10 -5 30160.4 1884.32 13
 -3 -10 5 25215.4 1734.28 13
 3 -10 -4 16391.8 1289.25 11
 3 -10 -4 15920.1 1509.56 19
 3 -10 -4 17402.6 1550.79 13
 -3 -10 4 13454.2 1227.17 13
 3 -10 -3 23896.9 1573.57 11
 3 -10 -3 25219.5 1996.7 19
 3 -10 -3 24755.7 1998.41 13
 -3 -10 3 23566.7 1567.67 13
 3 -10 -2 22663.7 1521.69 11
 3 -10 -2 21665.3 1900.88 19
 3 -10 -2 18639.2 1386.24 16
 3 -10 -1 25701.4 2115.33 19
 3 -10 -1 25902 1672.46 16
 3 -10 0 32666.8 2443.48 19
 3 -10 0 32460 1948.16 16
 3 -10 1 11468.1 1467.38 19
 3 -10 1 12389.8 1194.46 16
 3 -10 2 41883.4 2910.67 19
 3 -10 2 39956.1 2282.17 16
 3 -10 3 5432.8 952.767 19
 3 -10 3 5973.28 890.48 16
 3 -10 4 48938.3 2652.83 16
 3 -10 5 5831.46 910.097 16
 3 -10 6 28207.6 1760.76 16
 3 -10 7 1350.81 358.263 16
 3 -9 -8 10600 772.418 25
 3 -9 -7 11908.9 1119.11 19
 3 -9 -7 14583 1147.95 13
 3 -9 -6 27546.5 1935.06 19
 3 -9 -6 31939.9 1937.94 13
 3 -9 -5 30730 2157.75 19
 3 -9 -5 31565.9 2092.46 13
 3 -9 -4 17257.4 1645 19
 3 -9 -4 15027.4 1548.68 13
 3 -9 -3 7219.88 1112.78 19
 3 -9 -3 9130.4 1287.11 13
 3 -9 -2 17598.8 1316.73 11
 3 -9 -2 18201.2 1765.5 19
 3 -9 -2 17723.3 1337.87 16
 3 -9 -1 61462.9 3451.17 19
 3 -9 -1 56696.6 2621.92 16
 3 -9 0 11043.4 1454.53 19
 3 -9 0 10309.6 1049.58 16
 3 -9 1 23731.8 2170.86 19
 3 -9 1 22456.4 1631.15 16
 3 -9 2 42786.7 3054.89 19
 3 -9 2 38374.2 2240.86 16
 3 -9 3 51351.6 3132.22 19
 3 -9 3 51264.1 2701.17 16
 3 -9 4 8042.71 1081.75 16
 3 -9 5 37820.8 2373.95 16
 3 -9 6 4751.44 814.862 16
 3 -9 7 28484.5 1692.91 16
 3 -9 8 4735.63 577.613 16
 -3 -9 -8 3469.62 453.358 25
 3 -8 -9 11291.3 800.934 25
 3 -8 -8 3967.33 541.706 25
 3 -8 -7 12065.6 1217.13 19
 3 -8 -7 12978.3 1162.89 13
 3 -8 -6 2061.33 586.49 19
 3 -8 -6 2211.2 599.581 13
 3 -8 -5 17480 1669.73 19
 3 -8 -5 17361.6 1607.04 13
 3 -8 -4 25271.1 2090.81 13
 3 -8 -4 24619.8 2060.93 19
 3 -8 -3 11282.1 1390.01 19
 3 -8 -3 12113.7 1571.86 13
 3 -8 -2 33347.5 2501.71 19
 3 -8 -1 17094 1797.14 19
 3 -8 -1 18443.5 1343.24 16
 3 -8 0 13957.2 1709 19
 3 -8 0 13311.1 1174.71 16
 3 -8 1 35654.8 2792.97 19
 3 -8 1 32371.7 1936.02 16
 3 -8 2 25321.6 2392.42 19
 3 -8 2 19642.4 1535.55 16
 3 -8 3 10064.4 1149.43 16
 3 -8 4 29458.1 2083.81 16
 3 -8 5 5565.42 955.782 16
 3 -8 6 50741.7 2831.61 16
 3 -8 7 7518.18 936.252 16
 3 -8 8 18050.1 1235.67 16
 3 -8 9 3247.78 433.067 16
 -3 -8 -9 2120.35 321.609 25
 3 -7 -10 17333.5 940.151 25
 3 -7 -10 15599.9 829.44 22
 3 -7 -9 4039.28 484.062 22
 3 -7 -9 4006.03 523.547 25
 3 -7 -8 28064.4 1642.53 25
 3 -7 -7 10578.9 1087.69 13
 3 -7 -7 9311.8 1139.74 19
 3 -7 -7 10368.9 1082.17 25
 3 -7 -6 23448.2 1925.87 19
 3 -7 -6 25110 1828.24 13
 3 -7 -6 25474.9 1904.76 25
 3 -7 -5 20811.2 1859.72 19
 3 -7 -5 24338.9 1895.06 13
 3 -7 -4 102700 4608.3 19
 3 -7 -4 106150 4654.22 13
 3 -7 -3 73381.2 3742.78 19
 3 -7 -3 66603.9 2884.84 23
 3 -7 -2 36295.1 2552.18 19
 3 -7 -2 33857.7 1864.23 23
 3 -7 -1 30426 2335.33 19
 3 -7 -1 27667.5 1622.18 23
 3 -7 0 94445.7 4460.08 19
 3 -7 0 82599 3237.35 16
 3 -7 1 156148 6346.66 19
 3 -7 1 148417 4941.21 16
 3 -7 2 8046.18 1419.18 19
 3 -7 2 8614.76 980.781 16
 3 -7 3 86133.3 3655.56 16
 3 -7 4 31767.1 2123.5 16
 3 -7 5 65635.5 3356.77 16
 3 -7 6 303.692 390.996 16
 3 -7 7 30350.8 1971.68 16
 3 -7 8 7527.74 861.745 16
 3 -7 9 62665.8 2430.43 16
 3 -6 -10 3412.9 427.129 22
 3 -6 -10 3681.6 474.056 25
 3 -6 -9 31918.1 1565.58 22
 3 -6 -9 28888.8 1605.8 25
 3 -6 -8 15668.3 1158.61 22
 3 -6 -8 13605.8 1173.34 25
 3 -6 -8 14424 1260.01 23
 3 -6 -7 35929.1 2316.23 19
 3 -6 -7 38910.6 2204.31 13
 3 -6 -7 41926.7 2391.72 25
 3 -6 -7 39888.8 2354.31 23
 3 -6 -6 24336.5 1991.01 19
 3 -6 -6 24562.1 1813.3 13
 3 -6 -6 27820.7 2113.58 25
 3 -6 -6 23800.3 1757.68 23
 3 -6 -5 8976.35 1202.87 19
 3 -6 -5 7427.73 1063.46 25
 3 -6 -5 8547.55 1110.27 13
 3 -6 -5 8583.81 977.097 23
 3 -6 -4 31129.9 2266.06 13
 3 -6 -4 29139.7 2217.69 19
 3 -6 -4 27463.5 1748.91 23
 3 -6 -3 42474.7 2723.25 19
 3 -6 -3 40269.9 2081.86 23
 3 -6 -2 100163 5348.48 21
 3 -6 -2 98676.1 4446.86 19
 3 -6 -1 56048.3 4134.37 21
 3 -6 -1 52670.5 3083.04 19
 3 -6 -1 44535 5468.89 2
 3 -6 -1 52464.7 4045.08 7
 3 -6 0 87933.7 4947.65 7
 3 -6 1 5524.9 1018.31 8
 3 -6 2 49575.8 2777.44 18
 3 -6 2 54323.6 2538.57 16
 3 -6 3 4764.44 901.628 18
 3 -6 4 78267.8 4062.22 18
 3 -6 5 26967.3 2081.37 18
 3 -6 6 69789.6 3306.66 18
 3 -6 6 67086 3249.94 24
 3 -6 7 6801.24 880.597 24
 3 -6 8 54430 2487.88 24
 3 -6 9 1305.95 370.768 16
 3 -6 10 44254.4 1759.43 16
 3 -5 -11 417.461 165.609 22
 3 -5 -11 353.234 162.013 25
 3 -5 -10 24316.9 1344.89 25
 3 -5 -10 23662.3 1249.24 22
 3 -5 -9 17954.1 1293.55 25
 3 -5 -9 19268.7 1239 22
 3 -5 -8 35413.3 1891.45 22
 3 -5 -8 36288.4 2076.82 25
 3 -5 -8 37010.1 2215.95 23
 3 -5 -7 20401.6 1718.17 19
 3 -5 -7 22845 1760.23 25
 3 -5 -7 22785 1771.6 23
 3 -5 -6 37010.8 2525.31 19
 3 -5 -6 43992.2 2413.07 13
 3 -5 -6 40701.7 2614.95 25
 3 -5 -6 36092.9 2221.29 23
 3 -5 -5 16036 1605.66 19
 3 -5 -5 16648.7 1515.31 13
 3 -5 -5 17184 1575.62 25
 3 -5 -5 14951.4 1301.36 23
 3 -5 -4 26854.3 2093.19 19
 3 -5 -4 27171.3 2034.19 13
 3 -5 -4 25655.6 1642.1 23
 3 -5 -3 36980.7 3764.9 7
 -3 -5 2 43705.2 3410.2 4
 3 -5 -2 49019.2 4036.11 7
 3 -5 -2 53320.1 5260.52 2
 3 -5 -1 17826.9 3304.11 2
 -3 -5 1 19349.4 2292.58 4
 3 -5 -1 19099.6 1762.33 8
 3 -5 -1 17145.3 2133.63 7
 3 -5 0 30758.1 4302.53 2
 -3 -5 0 25703.2 2787.4 4
 3 -5 0 32019.9 2324.61 8
 -3 -5 -1 98405.1 6079.35 4
 3 -5 1 106873 4806.9 8
 -3 -5 -2 14580.5 2367.19 4
 3 -5 2 15425.3 1777.92 8
 3 -5 3 90346.1 4047.49 18
 3 -5 4 27918 2252.82 18
 3 -5 5 33355.9 2325.39 18
 3 -5 6 20591.3 1676.83 18
 3 -5 6 18588.9 1579.73 24
 3 -5 7 88027.4 3594.33 18
 3 -5 7 83424.3 3516.06 24
 3 -5 8 5693.54 728.064 18
 3 -5 8 5979.61 805.494 24
 3 -5 9 50520.3 2229.57 24
 3 -5 10 2394.63 420.862 16
 3 -5 10 2397.87 399.048 24
 3 -4 -11 20701.5 1086.15 25
 3 -4 -11 19927.3 1022.51 22
 3 -4 -10 3667.07 505.801 22
 3 -4 -10 2902.66 484.419 25
 3 -4 -9 16668.1 1277.82 25
 3 -4 -9 18226.4 1245.37 22
 3 -4 -8 3239.29 574.16 22
 3 -4 -8 2334.27 560.823 25
 3 -4 -8 4339.33 869.951 23
 3 -4 -7 35557.8 2281.48 19
 3 -4 -7 37485.1 2302.37 25
 3 -4 -7 37277.4 2332.74 23
 3 -4 -6 35257.5 2425.16 19
 3 -4 -6 40334.5 2277.93 13
 3 -4 -6 39045.2 2532.8 25
 3 -4 -6 37024.4 2236.12 23
 3 -4 -5 42253.1 2674.29 19
 3 -4 -5 42617.5 2426.02 13
 3 -4 -5 36897.2 2344.97 25
 3 -4 -5 43071 2273.4 23
 3 -4 -4 9775.71 1974.36 7
 3 -4 -4 10399.3 1394.15 6
 3 -4 -3 31847.5 3374.44 7
 3 -4 -3 40634.8 2699.7 6
 3 -4 -3 37618.6 4024.6 2
 3 -4 -2 16838.7 2829.77 2
 -3 -4 2 15228.8 1867.68 4
 3 -4 -2 20072.2 1793.98 8
 3 -4 -2 23231.7 2594.39 7
 -3 -4 1 56471.3 3814.15 4
 3 -4 -1 64510.9 3386.37 8
 3 -4 -1 61841.7 4052.03 7
 3 -4 -1 65294.6 6181.76 2
 -3 -4 0 62655.9 4213.64 4
 3 -4 0 70313.7 3576.17 8
 -3 -4 -1 33917.9 3248.47 4
 3 -4 1 37465 2633.73 8
 -3 -4 -2 40594.4 3831.96 4
 3 -4 2 35747.9 2722.24 8
 -3 -4 -3 16465.8 2607.3 4
 3 -4 3 13224.1 1773.42 8
 3 -4 4 66691.6 3497.11 18
 3 -4 5 11133.2 1278.97 18
 3 -4 6 45864.4 2567.47 18
 3 -4 6 44567.5 2487.12 24
 3 -4 7 19377 1509.58 18
 3 -4 7 17727.3 1438.97 24
 3 -4 8 47769.5 2312.78 18
 3 -4 8 44718.9 2283.41 24
 3 -4 9 1233.2 349.941 24
 -3 -4 -10 14225.7 901.718 17
 3 -4 10 15279.1 1027.91 24
 3 -4 11 2618.67 341.716 16
 3 -4 11 3009.31 380.841 24
 3 -3 -11 7368.32 654.192 25
 3 -3 -11 7947.27 655.223 22
 3 -3 -10 14488.4 1077.68 25
 3 -3 -10 16933.4 1103.22 22
 3 -3 -9 7696.15 876.045 25
 3 -3 -9 9736.5 921.881 22
 3 -3 -8 65064.3 2976.01 25
 3 -3 -8 64837 3294.88 23
 3 -3 -8 65585.6 2812.26 22
 3 -3 -7 33695.6 2164.66 25
 3 -3 -7 32902.5 2205.62 23
 3 -3 -6 31076.4 2196.56 19
 3 -3 -6 31740.5 2235.36 25
 3 -3 -6 30803.1 2026.18 23
 3 -3 -5 37503 2494.59 19
 3 -3 -5 38000.5 2222.93 13
 3 -3 -5 35309.6 2212.51 25
 3 -3 -5 36314.6 2929.57 6
 3 -3 -5 35691 2060.64 23
 3 -3 -4 67205.5 5003.05 2
 3 -3 -4 70200.3 3817.19 6
 3 -3 -3 74192.1 5523.67 2
 3 -3 -3 72420.9 4977.27 7
 3 -3 -3 78708.5 3884.22 6
 3 -3 -2 16218.3 2731.08 2
 -3 -3 2 15321.1 1739.13 4
 3 -3 -2 18062.9 1669.91 8
 -3 -3 1 143585 6317.24 4
 3 -3 -1 160064 5808.67 8
 3 -3 -1 142410 8938.73 2
 -3 -3 0 62202.8 4053.74 4
 3 -3 0 67438.2 3426.02 8
 3 -3 0 55448.4 4808.99 2
 -3 -3 -1 115980 6109.83 4
 3 -3 1 114516 4914.91 8
 -3 -3 -2 21581.2 2681.84 4
 3 -3 2 18869.4 1898.08 8
 -3 -3 -3 51825.7 4469.5 4
 3 -3 3 51327.7 3480.4 8
 -3 -3 -4 3832.76 1179.23 4
 3 -3 4 6676.12 1319.42 8
 3 -3 5 157806 5642.5 18
 3 -3 6 3841.86 731.804 18
 3 -3 6 2829.16 633.56 24
 3 -3 7 54802.5 2665.51 18
 3 -3 7 47744.7 2483.81 24
 3 -3 8 4851.39 700.432 18
 3 -3 8 5147.81 746.876 24
 3 -3 9 59385.6 2537.46 24
 -3 -3 -10 4725.37 532.375 17
 3 -3 10 6526.34 688.331 24
 3 -3 11 37606.3 1549.92 24
 3 -2 -11 32496.2 1477.71 25
 3 -2 -11 31243.4 1441.93 22
 3 -2 -10 2342.14 449.624 22
 3 -2 -10 1491 393.581 25
 3 -2 -9 32885 1869.8 25
 3 -2 -9 34704.6 1842.27 22
 3 -2 -8 22588.9 1645.79 25
 3 -2 -8 26431.5 2008 23
 3 -2 -8 25594.1 1631.62 22
 3 -2 -7 37683.6 2290.39 25
 3 -2 -7 34387 2266.9 23
 3 -2 -6 23037.6 1821.55 19
 3 -2 -6 25966.4 1968.46 25
 3 -2 -6 24033.6 1738.17 23
 3 -2 -5 102929 5251.44 6
 3 -2 -4 102107 4846.47 6
 3 -2 -3 75459.9 3805.59 6
 3 -2 -2 75267.7 5746.46 2
 -3 -2 2 75039.7 3901.18 4
 3 -2 -2 79897.6 3797.56 8
 3 -2 -2 75397.1 3643 6
 3 -2 -1 52591 4597.12 2
 -3 -2 1 51085.1 3325.38 4
 3 -2 -1 58917.8 3118.45 8
 -3 -2 0 110005 5501.43 4
 3 -2 0 117920 4793.45 8
 -3 -2 -1 72720.5 4618.48 4
 3 -2 1 75106.9 3735.95 8
 3 -2 2 217231 7702.65 8
 3 -2 3 46786.8 3233.42 8
 3 -2 4 72715.6 4458.81 8
 3 -2 5 11160.4 1342.77 26
 3 -2 5 13274.2 1298.17 18
 3 -2 6 158540 5526.24 18
 3 -2 6 165037 5454.94 24
 3 -2 7 7952.21 963.745 18
 3 -2 7 5000.16 750.571 24
 3 -2 8 72384.8 3051.71 18
 3 -2 8 73485.2 3056.26 24
 3 -2 9 133.669 256.257 24
 -3 -2 -10 60961.6 2288.59 17
 3 -2 10 64416.3 2479.06 24
 -3 -2 -11 1143.65 244.091 17
 3 -2 11 1256.99 290.836 24
 3 -1 -11 1403.87 319.502 22
 3 -1 -11 1019.13 276.679 25
 3 -1 -10 22203.4 1349.77 25
 3 -1 -10 21015.1 1310.83 22
 3 -1 -9 18453.8 1350.24 25
 3 -1 -9 16019 1233.94 22
 3 -1 -8 31050.1 1956.68 25
 3 -1 -8 33058.6 2241.16 23
 3 -1 -8 32641 1896.86 22
 3 -1 -7 4872.46 741.894 22
 3 -1 -7 4411.71 806.37 25
 3 -1 -7 4705.09 895.418 23
 3 -1 -6 45629.2 2601.33 25
 3 -1 -6 45051 2489.41 23
 3 -1 -5 25823.5 2486.94 6
 3 -1 -4 14583.1 1671.95 6
 3 -1 -3 61730.9 3369.01 6
 -3 -1 2 110948 4734.86 4
 3 -1 -2 103580 4431.69 6
 -3 -1 1 76686.8 4007.86 4
 3 -1 -1 69160.5 3500.81 8
 3 -1 0 39278.3 2531.13 8
 3 -1 1 22278.7 1891.36 8
 3 -1 2 36455.4 2570.05 8
 3 -1 3 110105 5165.85 8
 3 -1 4 9177.92 1476.53 8
 3 -1 5 81814.2 5103.66 8
 3 -1 6 20232.9 1580.58 18
 3 -1 6 20256.7 1534.77 24
 3 -1 7 75192.6 3259.42 18
 3 -1 7 76672.2 3217.94 24
 3 -1 8 3702.85 649.006 24
 3 -1 8 3042.02 588.509 18
 3 -1 9 48534.7 2217.28 18
 3 -1 9 48152.3 2255.61 24
 -3 -1 -10 443.196 227.518 17
 3 -1 10 1230.54 375.573 24
 -3 -1 -11 27203.2 1221.33 17
 3 -1 11 31904.8 1423.68 24
 3 0 -11 11580.3 850.5 22
 3 0 -10 11089.6 940.684 25
 3 0 -10 11749.3 967.07 22
 3 0 -9 34846.1 1921.59 25
 3 0 -9 36571.1 1944.2 22
 3 0 -8 19013 1484.07 25
 3 0 -8 18438.1 1629.87 23
 3 0 -8 17953.9 1393.76 22
 3 0 -7 50288.7 2705.12 25
 3 0 -7 46377.9 2741.16 23
 3 0 -7 50425 2560.62 22
 3 0 -6 34810.4 2220.46 25
 3 0 -6 42215.3 2392.1 23
 3 0 -5 57522.4 3832.46 6
 3 0 -4 20610.9 2021.13 6
 3 0 -3 91230.9 4280.74 6
 3 0 -2 70929 3504.67 6
 3 0 -1 12574.2 1397.56 8
 3 0 0 139927 6407.91 9
 3 0 0 139948 5405.64 8
 3 0 1 6504.51 1282.18 9
 3 0 1 8275.94 1149.03 8
 3 0 2 111370 4872.96 8
 3 0 3 49237.6 3206.26 8
 3 0 4 133659 6134.46 8
 3 0 5 13696.8 1911.06 8
 3 0 6 23719.5 1933.27 26
 3 0 6 24785 1684.8 24
 3 0 7 3392.62 604.33 24
 3 0 8 93649.7 3591.49 18
 3 0 8 89684.4 3522.86 24
 3 0 9 1452.83 357.271 18
 3 0 9 799.865 324.355 24
 -3 0 -10 40997.1 1807.8 17
 3 0 10 45676.9 2012.03 24
 -3 0 -11 3377.72 392.064 17
 3 0 11 3482.68 453.738 24
 3 1 -11 1618.9 342.332 22
 3 1 -10 26393.7 1510.76 22
 3 1 -9 16337.1 1261.55 25
 3 1 -9 17219.5 1300.7 22
 3 1 -8 16353.1 1362.99 25
 3 1 -8 16663.2 1373.91 22
 3 1 -7 122.139 325.592 22
 3 1 -7 1499.83 514.171 25
 3 1 -7 828.178 578.343 23
 3 1 -6 40977.8 2415.34 25
 3 1 -6 47956.1 2618.93 23
 3 1 -5 25883.6 2465.7 6
 3 1 -4 15919.5 1731.04 6
 3 1 -3 45395.5 2832.32 6
 3 1 -2 117775 5848.9 9
 3 1 -2 121750 4854.96 6
 3 1 -1 66313.8 4095.52 9
 3 1 -1 65763.3 3456.54 8
 3 1 0 38314.9 2997.59 9
 3 1 0 37607.9 2507.78 8
 3 1 1 52510.4 3523.84 9
 3 1 1 52681.7 3045.07 8
 3 1 2 25878.8 2134.89 8
 3 1 3 113812 5168.57 8
 3 1 4 9509.27 1441.37 8
 3 1 5 77576.3 4751.46 8
 3 1 6 19702.9 1701.76 26
 3 1 6 18928.3 1485.7 24
 3 1 7 72970.5 3144.42 24
 3 1 8 4114.56 680.218 24
 3 1 9 25264.7 1531.28 18
 3 1 9 27070.4 1615.14 24
 3 1 10 1710.46 390.237 24
 3 1 11 35868.4 1564.34 24
 3 2 -11 32432.8 1531.32 14
 3 2 -11 30586.5 1460.73 22
 3 2 -10 4362 603.622 22
 3 2 -9 40322.5 2101.76 22
 3 2 -8 30706.9 1899.58 25
 3 2 -8 32795.2 1995.22 22
 3 2 -7 42800.5 2482.36 25
 3 2 -7 46774.4 2648.76 23
 3 2 -7 44510.1 2548.29 22
 3 2 -6 26735.2 1904.01 25
 3 2 -6 33029 2177.86 23
 3 2 -5 110569 5458.29 6
 3 2 -4 63459.1 3657.79 6
 3 2 -3 54605.9 3867.67 9
 3 2 -3 59479 3291.75 6
 3 2 -2 98846.9 5209.42 9
 3 2 -2 100642 4320.94 6
 3 2 -1 46064.9 3302.89 9
 3 2 0 155471 6564.42 9
 3 2 0 146694 5770.88 8
 3 2 1 99763.1 5011.86 9
 3 2 1 90030.9 4294.6 8
 3 2 2 224525 8487.27 9
 3 2 2 212218 7613.37 8
 3 2 3 53344.7 3065.24 1
 3 2 3 53475.3 3350.18 8
 3 2 4 84711.6 4413.74 1
 3 2 5 8740.69 1448.47 1
 3 2 6 138821 5273.49 26
 3 2 6 155283 5180.31 24
 3 2 7 12267 1168.59 24
 3 2 8 81421.4 3310.91 24
 3 2 9 483.688 248.685 18
 3 2 9 339.749 283.304 24
 3 2 10 66377.6 2572.71 24
 3 2 11 1978.79 347.589 24
 3 3 -11 6915.71 636.628 14
 3 3 -11 6316.66 607.979 22
 3 3 -10 22052.8 1384.74 14
 3 3 -10 21616.1 1339.53 22
 3 3 -9 2871.77 584.058 22
 3 3 -9 3805.97 654.502 14
 3 3 -8 45951.9 2459.18 22
 3 3 -7 24858.2 1873.46 22
 3 3 -6 21608.5 1616.28 22
 3 3 -5 40228 2195.28 14
 3 3 -4 75092 4729.89 9
 3 3 -4 73897.2 3995.08 6
 3 3 -3 71650.7 4442.61 9
 3 3 -3 68678.6 3613.87 6
 -3 3 2 19403.7 1755.62 10
 3 3 -2 19606.2 2168.11 9
 3 3 -1 139680 6279.11 9
 3 3 0 59995 3799.12 9
 3 3 1 88180.3 3792.44 1
 3 3 1 89842.1 4830.07 9
 3 3 1 91008.5 4391.32 8
 3 3 2 28533.8 2667.42 9
 3 3 2 26969.9 2284.38 8
 3 3 2 31575.6 2200.06 1
 3 3 3 60719.5 3438.57 1
 3 3 4 5679.27 1084.05 1
 3 3 5 126529 4559.61 26
 3 3 5 125096 4713.81 24
 3 3 6 5615.99 847.94 24
 3 3 7 45500.1 2409.52 24
 3 3 8 2361.02 515.748 24
 3 3 9 48614.4 2274.09 24
 3 3 10 6306.15 688.403 24
 3 3 11 34970 1484.56 24
 3 4 -11 17560.5 973.097 14
 3 4 -11 17338.3 999.254 22
 3 4 -10 4448.77 597.298 14
 3 4 -10 5391.64 662.236 22
 3 4 -9 9862.74 993.288 14
 3 4 -9 8531.14 926.548 22
 3 4 -8 1260.4 451.056 22
 3 4 -8 840.34 449.078 14
 3 4 -7 45413.5 2657.29 14
 3 4 -7 51556.5 2742.71 22
 3 4 -6 23613.8 1751.59 14
 3 4 -6 21746.5 1640.28 22
 3 4 -5 42143.7 2293.46 14
 3 4 -4 10707.7 1773.73 9
 3 4 -4 12013.7 1493.93 6
 -3 4 3 46751.1 3032.71 10
 3 4 -3 43178.6 3411.27 9
 3 4 -3 46720.9 2916.21 6
 -3 4 2 35418.4 2574.32 10
 3 4 -2 35036.2 2935.97 9
 3 4 -1 82926.3 4675.45 9
 3 4 -1 84967.4 3851.28 1
 3 4 0 77720.4 3563.16 1
 3 4 0 60180.4 3974.83 9
 3 4 1 39098.6 2494.87 1
 3 4 1 39496.8 3154.64 9
 3 4 2 63580 4222.39 9
 3 4 2 64014.4 3457.01 1
 3 4 3 35248.5 3226.95 9
 3 4 3 28790.5 2432.51 1
 3 4 4 73252.5 3450.35 20
 3 4 4 72729.9 4271.79 1
 3 4 5 8806.84 1078.34 24
 3 4 6 44578.4 2497.28 24
 3 4 7 12201.8 1200.05 24
 3 4 8 34397.5 1984.28 24
 3 4 9 1107.6 409.928 24
 3 4 10 18350.9 1148.19 24
 3 4 11 1778.65 314.199 24
 3 5 -11 1148.17 267.767 22
 3 5 -10 22158.3 1255.83 14
 3 5 -10 23266.9 1325.07 22
 3 5 -9 18808.9 1348.49 14
 3 5 -9 18359.1 1335.84 22
 3 5 -8 34940.8 2147.08 14
 3 5 -8 37096 2181.76 22
 3 5 -7 21587.7 1753.46 14
 3 5 -7 22205.6 1726.24 22
 3 5 -6 30393.2 2019.71 14
 3 5 -6 29036.1 1938.04 22
 3 5 -5 20227.7 1550.19 14
 3 5 -5 21223.2 1515.42 22
 3 5 -4 19448.2 1448.52 14
 -3 5 3 48213.8 3305.25 10
 3 5 -3 47231.6 3652.29 9
 -3 5 2 46727 3201.67 10
 3 5 -2 47892.8 3541.09 9
 3 5 -2 42907.1 2841.53 1
 -3 5 1 17768.8 1917.92 10
 3 5 -1 24271.2 2443.24 9
 3 5 -1 21474.8 1886.11 1
 3 5 0 12636.2 1784.6 9
 3 5 0 18468.7 1745.34 1
 3 5 1 94302.3 4403.34 1
 3 5 1 93016.9 5253.05 9
 3 5 2 18925.7 1894.49 1
 3 5 2 20837.8 2417.17 9
 3 5 3 91598 3810.58 20
 3 5 3 93382.8 5748.26 9
 3 5 3 90075.6 4699.48 1
 3 5 4 20513.6 1679.36 20
 3 5 5 22784.5 1899.16 20
 3 5 5 26491.5 1975.71 24
 3 5 6 16739.1 1509.85 24
 3 5 7 79334.1 3430.23 24
 3 5 8 6332.72 821.876 24
 3 5 9 56372.5 2420.46 24
 3 5 10 2260.2 398.499 24
 3 6 -10 4058.17 526.916 22
 3 6 -9 37981.7 1868.72 14
 3 6 -9 38209.8 1950.66 22
 3 6 -8 15012.6 1309.42 14
 3 6 -8 17484.4 1448.13 22
 3 6 -7 32279 2124.08 14
 3 6 -7 30569.5 2044.96 22
 3 6 -6 23316.1 1782 14
 3 6 -6 27650.9 1859.93 22
 3 6 -5 16795.7 1432.1 14
 3 6 -5 17100 1389.52 22
 3 6 -4 34326.1 2025.93 14
 3 6 -3 34896.2 1982.27 14
 3 6 -2 78225.8 4192.07 1
 3 6 -2 79997.2 3190.79 14
 3 6 -1 51004.3 2344.9 14
 3 6 -1 43593.7 2973.96 1
 3 6 0 87092.6 4363.3 1
 3 6 1 5313.55 1011.81 1
 3 6 2 52110.3 2650.59 20
 3 6 2 49157.4 2692.57 15
 3 6 2 52718.6 2555.54 12
 3 6 3 1463.85 505.468 20
 3 6 3 2146.7 598.972 15
 3 6 4 80040.1 3656.66 20
 3 6 5 30187.8 2188.98 20
 3 6 5 31921.7 2264.9 24
 3 6 6 63250.6 3150.13 24
 3 6 7 7897.46 981.214 24
 3 6 8 52759 2479.45 24
 3 6 9 87.0732 261.294 24
 3 6 10 42939.5 1742.27 24
 3 7 -10 15106.2 921.647 22
 3 7 -9 32.9465 272.371 22
 3 7 -8 26898.3 1638.23 14
 3 7 -8 28258.6 1803.44 22
 3 7 -7 8183.86 1061.71 22
 3 7 -7 10651.5 1177.42 14
 3 7 -6 26571 1891.29 14
 3 7 -6 28056.4 1898.26 22
 3 7 -5 14974 1380.08 14
 3 7 -5 13661.4 1259.4 22
 3 7 -4 83091.3 3572.92 14
 3 7 -4 89422.1 3459.94 22
 3 7 -3 48388.3 2488.9 14
 3 7 -3 51655.6 2532.34 12
 3 7 -2 47083.6 2359.61 14
 3 7 -2 44788 2319.39 12
 3 7 -1 38614.9 2096.81 12
 3 7 0 79435.6 3220.46 26
 3 7 0 82342.1 3327.14 12
 3 7 1 151441 4919.7 26
 3 7 1 148056 5375.23 15
 3 7 1 151927 5110.53 12
 3 7 2 10980.8 1171.08 20
 3 7 2 11210.6 1263.22 15
 3 7 2 11589.4 1202.3 12
 3 7 3 58030 2928.63 20
 3 7 3 56071.5 3047.61 15
 3 7 4 22167.2 1799.72 20
 3 7 5 58615 3186.85 20
 3 7 5 67658.8 3443.93 24
 3 7 6 1763.67 538.5 24
 3 7 7 34026.9 2039.24 24
 3 7 8 11212.6 1026.55 24
 3 7 9 52189.9 2144.85 24
 3 8 -9 14389.9 989.496 22
 3 8 -8 3184.17 592.365 22
 3 8 -7 13007.7 1254.75 22
 3 8 -6 6190.57 893.496 22
 3 8 -6 4778.95 791.338 14
 3 8 -5 11800.4 1215.39 14
 3 8 -5 11185.6 1176.36 12
 3 8 -5 10769.3 1111.2 22
 3 8 -4 22922.3 1706.13 14
 3 8 -4 22906.1 1676.69 12
 3 8 -4 23722.6 1617.76 22
 3 8 -3 19751.9 1523.83 12
 3 8 -2 40558.4 2236.31 12
 3 8 -1 14703.9 1278.53 12
 3 8 0 9645.9 1151.83 15
 3 8 0 8309.69 923.774 26
 3 8 0 7670.97 914.175 12
 3 8 1 27662.1 2019.34 15
 3 8 1 27108.5 1792.59 12
 3 8 2 29037.6 1965.5 20
 3 8 2 26482.6 2003.13 15
 3 8 2 28467.3 1872.73 12
 3 8 3 5726.13 905.804 20
 3 8 3 7084.56 1069.24 15
 3 8 4 23118.5 1842.67 20
 3 8 5 3965.01 847.033 20
 3 8 6 37172.8 2277.25 24
 3 8 7 5802.07 807.789 24
 3 8 8 22826.1 1388.66 24
 3 8 9 1170.18 286.933 24
 3 9 -8 13762.8 1049.92 22
 3 9 -7 16559.4 1350.68 22
 3 9 -6 28226.5 1831.12 12
 3 9 -6 26066 1737.92 22
 3 9 -5 28368.9 1896.19 12
 3 9 -4 17520.6 1457.11 12
 3 9 -3 12696.1 1243.03 12
 3 9 -2 10328.9 1095.76 12
 3 9 -1 49366.7 2533.3 12
 3 9 0 25365.2 1900.81 15
 3 9 0 25710.9 1760.49 12
 3 9 1 29486 2064.08 15
 3 9 1 29638.9 1936.62 12
 3 9 2 33135.6 2119.33 20
 3 9 2 27931.3 2034.82 15
 3 9 3 43070.5 2470.6 20
 3 9 3 40633.3 2526.66 15
 3 9 4 9009.58 1099.91 20
 3 9 5 36457.7 2324.35 20
 3 9 5 41618.6 2497.03 24
 3 9 6 3755.94 717.31 24
 3 9 7 28722.5 1665.03 24
 3 9 8 3361.78 473.7 24
 3 10 -7 8423.65 753.753 12
 3 10 -6 2518.98 578.936 12
 3 10 -5 23302 1636.56 12
 3 10 -4 13579.2 1271.75 12
 3 10 -3 19343.9 1534.61 12
 3 10 -2 15966.2 1378.61 12
 3 10 -1 27376.6 1951.71 15
 3 10 -1 24431.1 1607.21 26
 3 10 -1 26534 1787.59 12
 3 10 0 28739.7 2007.38 15
 3 10 0 28557.9 1859.49 12
 3 10 1 9794.18 1175.29 15
 3 10 1 10577.9 1127.62 12
 3 10 2 30581.6 2010.34 20
 3 10 2 30063.4 2064.46 15
 3 10 3 8259.14 1037.75 20
 3 10 3 8438.69 1085.94 15
 3 10 4 47221.1 2575.08 20
 3 10 5 6519.59 907.26 20
 3 10 5 6312.92 917.081 24
 3 10 6 26600.6 1646.33 24
 3 10 7 427.604 248.212 24
 3 11 -6 22451.3 1354.55 12
 3 11 -5 4611.79 689.87 12
 3 11 -4 17644 1374.7 12
 3 11 -3 23101.2 1612.1 12
 3 11 -2 12980.3 1098.56 26
 3 11 -2 12138 1231.44 15
 3 11 -2 11565 1141.19 12
 3 11 -1 28770.9 1947.54 15
 3 11 -1 29514.3 1861.63 12
 3 11 0 10228.4 1150.86 15
 3 11 0 9196.56 1064.04 12
 3 11 1 25759.8 1790.6 20
 3 11 1 23995.5 1787.23 15
 3 11 2 7796.37 1009.13 20
 3 11 2 9084.04 1098.55 15
 3 11 3 31910.9 1985.36 20
 3 11 3 31915.8 2038.73 15
 3 11 4 7703.68 956.731 20
 3 11 5 22753.6 1511.03 24
 3 11 6 2224.46 438.443 24
 3 12 -5 4022.73 532.054 26
 3 12 -5 3192.3 516.83 12
 3 12 -4 13773.1 1021.63 26
 3 12 -4 12308.7 1049.04 12
 3 12 -3 14227.5 1166.26 12
 3 12 -2 12076.8 1109.69 15
 3 12 -2 13856 1172.83 12
 3 12 -1 9434.66 1024.11 15
 3 12 -1 10098.4 1015.11 12
 3 12 0 8378.69 969.073 20
 3 12 0 7444.26 921.063 15
 3 12 1 5974.78 830.376 20
 3 12 1 8646.06 966.874 15
 3 12 2 19041.2 1409.37 20
 3 12 2 16811.2 1347.94 15
 3 12 3 5749.82 771.831 20
 3 12 4 15292.2 1182.63 20
 3 12 4 14715.7 1169.71 24
 3 13 -2 7554.72 815.308 20
 3 13 -2 7568.28 775.957 12
 3 13 -1 13655.5 1088.67 20
 3 13 -1 13690.8 1050.62 15
 3 13 0 8754.68 897.593 20
 3 13 0 9995.18 923.418 15
 3 13 1 12479.8 1044.85 20
 3 13 1 13124.2 1066.54 15
 3 13 2 6789.62 747.681 20
 4 -11 -3 4604.27 680.293 19
 4 -11 -2 14012.2 1236.14 19
 4 -11 -1 73.8306 303.212 19
 4 -11 0 11062.7 1164.52 19
 4 -11 1 5668.21 758.053 19
 4 -11 1 5409.2 613.674 16
 4 -11 2 19205 1194.09 16
 4 -10 -5 8508.28 852.362 19
 4 -10 -4 2347.6 574.604 19
 4 -10 -3 16163.7 1438.74 19
 4 -10 -2 6426.43 979.347 19
 4 -10 -1 18768.8 1684.25 19
 4 -10 0 6468.86 1041.73 19
 4 -10 1 23395.5 1858.17 19
 4 -10 1 22660.9 1404.57 16
 4 -10 2 1669.1 439.2 16
 4 -10 3 21770.9 1410.16 16
 4 -10 4 2591.2 507.657 16
 4 -9 -6 18615.7 1260.24 19
 4 -9 -5 7356.31 910.562 19
 4 -9 -4 10052.2 1163.99 19
 4 -9 -3 2372.61 676.726 19
 4 -9 -2 21019.6 1879.98 19
 4 -9 -1 11099.4 1449.22 19
 4 -9 0 33915.9 2643.28 19
 4 -9 1 6409.47 1112.98 19
 4 -9 1 6511.45 775.586 16
 4 -9 1 5166.86 696.817 23
 4 -9 2 28732.2 1717.49 16
 4 -9 2 25692 1594.46 23
 4 -9 3 2888.5 553.695 16
 4 -9 3 2910.59 528.82 23
 4 -9 4 26274 1686.33 16
 4 -9 4 29858.7 1691.69 23
 4 -9 5 1298.77 460.174 16
 4 -9 5 745.734 296.648 23
 4 -9 6 20637.9 1236.77 16
 4 -9 6 18189.8 1109.76 23
 4 -8 -6 3499.94 623.468 19
 4 -8 -5 20109 1651.65 19
 4 -8 -4 7180.57 1089.54 19
 4 -8 -4 7859.78 887.268 23
 4 -8 -3 25733.8 2165.8 19
 4 -8 -3 27063.9 1700.69 23
 4 -8 -2 2655.02 797.76 19
 4 -8 -2 3477.54 598.572 23
 4 -8 -1 36961.2 2887.44 19
 4 -8 -1 35803.2 1988.71 23
 4 -8 0 4793.75 1240.64 19
 4 -8 0 4914.77 697.191 23
 4 -8 1 34242 2870.66 19
 4 -8 1 34333.3 1896.63 16
 4 -8 1 32824.4 1901.37 23
 4 -8 2 5530.77 785.551 16
 4 -8 2 4908.77 723.618 23
 4 -8 3 33197.4 1974.46 16
 4 -8 4 4305.64 729.363 16
 4 -8 5 27467.5 1808.92 16
 4 -8 6 6492.07 793.288 16
 4 -8 7 15392.8 1017.22 16
 4 -7 -7 10428.2 945.774 23
 4 -7 -6 15771.9 1386.3 19
 4 -7 -6 14962.4 1246.08 23
 4 -7 -5 8133.35 1117.01 19
 4 -7 -5 9154.18 1008.3 23
 4 -7 -4 23035 2016.4 19
 4 -7 -4 23130 1623.96 23
 4 -7 -3 10008 1406.65 19
 4 -7 -3 9802.67 1035.35 23
 4 -7 -2 17126.7 1880.35 19
 4 -7 -2 16459 1324.97 23
 4 -7 -1 4013.66 1009.34 19
 4 -7 -1 4549.86 696.772 23
 4 -7 0 68613.4 4268.76 19
 4 -7 0 61528.4 2792.95 23
 4 -7 1 158.967 245.661 23
 4 -7 2 63114.2 2843.87 16
 4 -7 3 4983.59 778.129 16
 4 -7 4 37102.1 2214.41 16
 4 -7 5 2405.93 611.677 16
 4 -7 6 34524.8 2022.51 16
 4 -7 7 593.341 318.148 16
 4 -6 -8 12025.7 915.981 25
 4 -6 -7 3760.13 607.636 25
 4 -6 -7 4349.13 761.186 23
 4 -6 -6 1331.86 466.786 19
 4 -6 -6 274.715 285.857 25
 4 -6 -6 1314.96 494.304 23
 4 -6 -5 6659.22 1041.67 19
 4 -6 -5 6368.64 886.119 23
 4 -6 -4 4882.13 957.032 19
 4 -6 -4 3616.44 657.131 23
 4 -6 -3 36075.2 2681.42 19
 4 -6 -3 32067.9 1953.28 23
 4 -6 -2 5272.57 1082.36 19
 4 -6 -2 5285.84 743.907 23
 4 -6 -1 6926.44 1311.65 19
 4 -6 -1 8279.95 933.526 23
 4 -6 0 10616.1 1666.03 19
 4 -6 0 10489.9 1045.29 23
 4 -6 2 3999.22 680.152 16
 4 -6 3 24165.4 1720.1 16
 4 -6 4 8708.9 1077.08 16
 4 -6 5 29784.1 2051.91 16
 4 -6 6 932.495 438.763 16
 4 -6 7 29406.6 1716.61 16
 4 -6 8 688.157 310.086 16
 4 -5 -9 12199.6 850.611 25
 4 -5 -8 13434.6 1067.34 25
 4 -5 -8 14850.7 1188.45 23
 4 -5 -7 7232.05 940.662 25
 4 -5 -7 5723.42 882.127 23
 4 -5 -6 26869 1942.14 19
 4 -5 -6 26070.6 1883.16 25
 4 -5 -6 25746.6 1821.24 23
 4 -5 -5 25590.8 2062.45 19
 4 -5 -5 24664.1 1758.31 25
 4 -5 -5 25224.1 1783.09 23
 4 -5 -4 43943.5 2935.92 21
 4 -5 -4 43416.2 2924.82 19
 4 -5 -4 38494.4 2228.81 23
 4 -5 -3 22252.9 2228.56 21
 4 -5 -3 22572.3 2147.3 19
 4 -5 -3 22174.5 1588.72 23
 4 -5 -2 67361.4 4236.5 21
 4 -5 -2 67712 3955.47 19
 4 -5 -2 61347.9 2828.04 23
 4 -5 -1 3766.28 1208.28 21
 4 -5 -1 2420.1 856.734 19
 4 -5 -1 3080.01 574.458 23
 4 -5 0 83361.6 5185.25 21
 4 -5 0 83125.2 3354.91 23
 4 -5 1 5617.6 1322.67 21
 4 -5 1 6106.53 915.938 18
 4 -5 2 64202.9 4102.23 21
 4 -5 2 56272.7 3024.57 18
 4 -5 3 7922.24 1151.84 18
 4 -5 3 7460.68 944.052 16
 4 -5 4 68315.2 3579.52 18
 4 -5 5 3362.1 672.099 18
 4 -5 6 28725.3 1875.79 18
 4 -5 8 40833.3 1911.05 16
 4 -4 -9 13225.4 970.243 25
 4 -4 -8 13549.4 1143.97 25
 4 -4 -8 13634.1 1234.91 23
 4 -4 -7 18313.5 1554.68 25
 4 -4 -7 13784.2 1352.18 23
 4 -4 -6 11796.9 1304.73 25
 4 -4 -6 13873.4 1337.55 23
 4 -4 -5 29912 2216.45 19
 4 -4 -5 24974.2 1849.29 25
 4 -4 -5 26814.4 1864.84 23
 4 -4 -4 12189 1525.96 21
 4 -4 -4 10275.2 1386.82 19
 4 -4 -4 8353.52 998.29 23
 4 -4 -3 56450.6 3571.75 21
 4 -4 -3 54665.2 3456.92 19
 4 -4 -3 52589.3 2593.17 23
 4 -4 -2 19894.2 2236.11 21
 4 -4 -2 20001 2132.49 19
 4 -4 -2 17541.6 1377.7 23
 4 -4 -1 93647.2 5483.99 21
 4 -4 -1 102380 5211.76 19
 4 -4 -1 94589.5 3662.24 23
 4 -4 0 4919.05 1299.26 21
 4 -4 0 7409.01 884.882 23
 4 -4 1 80454.6 4769.83 21
 4 -4 1 79953.8 3496.98 18
 4 -4 2 929.874 635.129 21
 4 -4 2 1578.59 560.428 18
 4 -4 2 2034.93 847.972 26
 4 -4 3 45930.4 3153.04 21
 4 -4 3 42672.4 2698.87 18
 4 -4 4 337.474 353.185 18
 4 -4 5 83951.6 3767.66 18
 4 -4 6 8923.12 1037.49 18
 4 -4 7 39968.4 2096.39 18
 4 -4 8 643.899 295.743 18
 4 -4 9 30257.9 1450.89 16
 4 -3 -10 2535.2 342.238 14
 4 -3 -9 10411.2 862.47 14
 4 -3 -9 9596.41 853.136 25
 4 -3 -8 27075.9 1727.17 14
 4 -3 -8 24354.4 1613.96 25
 4 -3 -8 27119.7 1827.76 23
 4 -3 -7 4013.1 818.023 25
 4 -3 -7 4770.1 879.478 23
 4 -3 -6 12212.7 1342.2 25
 4 -3 -6 14138.4 1382.23 23
 4 -3 -5 8278.44 1168.38 19
 4 -3 -5 7811.67 1019.52 25
 4 -3 -5 9269.34 1095.93 23
 4 -3 -4 17879.6 1831.87 21
 4 -3 -4 16451.4 1742.83 19
 4 -3 -4 18671.7 1467.93 25
 4 -3 -4 17841.1 1454.39 23
 4 -3 -3 6925.6 1251.75 21
 4 -3 -3 5116.06 1049.44 19
 4 -3 -3 5847.54 812.864 23
 4 -3 -2 20723.4 2250.99 21
 4 -3 -2 23374.4 2324.64 19
 4 -3 -2 21905.1 1532 23
 4 -3 -1 12030.8 1970.64 21
 4 -3 -1 11955.6 1122.16 23
 4 -3 0 33851.3 3077.77 21
 4 -3 0 35783.4 1997.3 23
 4 -3 1 11092.7 1687.1 21
 4 -3 1 9871.34 1107.41 18
 4 -3 1 11253.3 1489.16 26
 4 -3 2 48856 3400.2 21
 4 -3 2 51225.9 2814.44 18
 4 -3 2 50656 3205.55 26
 4 -3 3 550.491 521.742 21
 4 -3 3 485.559 503.117 18
 4 -3 4 41641.4 2679.65 18
 4 -3 5 3982.69 798.829 18
 4 -3 6 55094.1 2746.01 18
 4 -3 7 5507.89 766.802 18
 4 -3 8 27789.6 1570.94 18
 4 -3 8 28473 1491.36 24
 4 -3 9 7979.09 684.808 18
 4 -3 9 8510.09 666.47 24
 4 -2 -10 12602.2 846.81 14
 4 -2 -9 5885.02 711.938 14
 4 -2 -8 7392.34 968.617 14
 4 -2 -8 6626.36 863.674 25
 4 -2 -8 8021.41 1040.27 23
 4 -2 -7 25445 1921.23 14
 4 -2 -7 29713.9 2042.75 25
 4 -2 -7 23656.7 1842.52 23
 4 -2 -6 18773.8 1590.96 14
 4 -2 -6 16382.7 1548 25
 4 -2 -6 19272.2 1619.31 23
 4 -2 -5 30416.9 2034.87 25
 4 -2 -5 29835.3 1994.93 23
 4 -2 -4 27582.5 2285.2 21
 4 -2 -4 27507.2 2204.85 19
 4 -2 -4 24443.9 1716.56 25
 4 -2 -4 23497.6 1703.28 23
 4 -2 -3 18667.8 1919.61 19
 4 -2 -3 16913 1380.01 23
 4 -2 -2 6245.5 1289.77 19
 4 -2 -2 5878.6 777.641 23
 4 -2 -1 64104 2803.78 23
 4 -2 0 2303.06 691.575 26
 4 -2 0 2882.31 564.411 23
 4 -2 1 76123.3 3378.93 18
 4 -2 1 80025.4 3815.92 26
 4 -2 2 7902.27 1323.07 21
 4 -2 2 6850.79 1018.43 18
 4 -2 2 5281.68 1006.08 26
 4 -2 3 73385.4 3978.47 21
 4 -2 3 71261.1 3679.76 18
 4 -2 3 74424.6 3841.71 26
 4 -2 4 1399.4 541.068 18
 4 -2 4 1481.17 621.929 26
 4 -2 5 30895.4 2107.09 18
 4 -2 6 4447.42 761.403 18
 4 -2 7 34572.3 1975.7 18
 4 -2 8 1451.04 412.02 18
 4 -2 8 1153.05 303.656 24
 4 -2 9 27990 1393.31 18
 4 -2 9 27391.8 1329.68 24
 4 -1 -10 17305.9 1039.62 14
 4 -1 -9 8130.55 857.718 14
 4 -1 -8 14919.9 1373.74 14
 4 -1 -8 16561 1434.8 23
 4 -1 -7 19765.9 1704.91 14
 4 -1 -7 24797.6 1869.26 25
 4 -1 -7 24386.2 1883.37 23
 4 -1 -6 11064.2 1234.03 14
 4 -1 -6 11366.5 1237.74 25
 4 -1 -6 10945.7 1244.79 23
 4 -1 -5 1682.09 544.337 14
 4 -1 -5 1528.85 519.918 25
 4 -1 -5 1713.58 531.874 23
 4 -1 -4 42943.4 2352.24 23
 4 -1 -3 5329.98 783.693 23
 4 -1 -2 88176.5 4592.59 19
 4 -1 -2 93875.3 3579.52 23
 4 -1 -1 15784.1 1499.89 26
 4 -1 -1 16230.6 1264.21 23
 4 -1 0 47881.5 2702.52 26
 4 -1 0 49586.5 2359.41 23
 4 -1 1 17620.8 1496.79 18
 4 -1 1 19227.2 1670.41 26
 4 -1 2 31811.7 2225 18
 4 -1 2 36616.7 2380.43 26
 4 -1 3 2365.27 616.955 21
 4 -1 3 3544.39 882.189 18
 4 -1 3 2794.98 747.174 26
 4 -1 4 69424.9 3647.43 26
 4 -1 4 73812.6 3593.2 18
 4 -1 5 2473.8 655.825 18
 4 -1 5 3532.76 917.521 26
 4 -1 6 46660.9 2498.96 18
 4 -1 7 8411.69 950.587 18
 4 -1 7 9245.71 912.731 24
 4 -1 8 33821.1 1781.84 18
 4 -1 8 32569.9 1670.01 24
 4 -1 9 3991.1 517.042 18
 4 -1 9 4140.02 503.667 24
 4 0 -10 12832.9 908.861 14
 4 0 -9 13032.2 1092.68 14
 4 0 -8 4902.9 793.662 23
 4 0 -8 6259.01 919.944 14
 4 0 -7 19897.6 1686.9 14
 4 0 -7 22735.6 1824.75 23
 4 0 -6 12737.1 1327.12 14
 4 0 -6 12304.9 1320.61 23
 4 0 -5 71209.8 3186.41 14
 4 0 -5 66640.6 3209.28 23
 4 0 -4 29514.7 1824.07 14
 4 0 -4 26736.1 1849.84 23
 4 0 -3 67386.3 2836.32 14
 4 0 -3 67683.3 3016.48 23
 4 0 -2 8780.96 1086.84 26
 4 0 -2 9356.68 989.157 23
 4 0 -1 17422.8 1526.98 26
 4 0 -1 19520.9 1388.45 23
 4 0 0 430.271 373.442 26
 4 0 0 -514.582 274.388 23
 4 0 1 125499 4762.01 26
 4 0 2 19009.1 1720.23 18
 4 0 2 22385.9 1782.38 26
 4 0 3 131851 5441.9 18
 4 0 3 130150 5067.99 26
 4 0 4 3650.16 790.014 18
 4 0 4 2498.29 727.882 26
 4 0 5 43040.6 2505.05 18
 4 0 5 41111.2 2732.07 26
 4 0 6 1993.99 549.517 18
 4 0 7 61781.7 2807.24 18
 4 0 7 65614.3 2721.04 24
 4 0 8 12271.3 1041.73 18
 4 0 8 12329.8 973.233 24
 4 0 9 41446.3 1794.2 18
 4 0 9 39464.5 1706.57 24
 4 1 -10 15780 1010.77 14
 4 1 -9 4458.15 642.085 14
 4 1 -8 4976.44 845.163 14
 4 1 -7 17409.3 1592.74 14
 4 1 -7 23818.9 1819.38 23
 4 1 -6 10571.2 1210.85 14
 4 1 -6 13204.6 1389.31 23
 4 1 -5 7162.6 950.19 14
 4 1 -5 5353.92 873.105 23
 4 1 -4 34413.8 2124.63 23
 4 1 -4 34608.3 2009.62 14
 4 1 -3 4282.8 678.431 14
 4 1 -3 3440.79 710.755 26
 4 1 -3 3407.4 677.699 23
 4 1 -2 95451.8 3426.89 14
 4 1 -2 86608.9 3763.64 26
 4 1 -2 86032.4 3473.1 23
 4 1 -1 18821.3 1308.4 14
 4 1 -1 16367.6 1445.9 26
 4 1 0 42925.2 2405.98 26
 4 1 1 26336.3 1849.19 26
 4 1 2 35809.8 2219.05 26
 4 1 3 1505.4 550.196 26
 4 1 4 55897.2 3022.88 26
 4 1 5 2781.7 756.084 26
 4 1 6 58175.4 2847.88 18
 4 1 6 61050.7 3284.91 26
 4 1 7 9155.2 984.862 18
 4 1 7 10076.6 955.232 24
 4 1 8 22542 1426.31 18
 4 1 8 22011.2 1335.9 24
 4 1 9 2256.16 400.199 18
 4 1 9 2475.02 404.023 24
 4 2 -10 9061.61 739.705 14
 4 2 -9 5094.66 689.85 14
 4 2 -8 7280.98 948.767 14
 4 2 -7 25310.2 1932.77 14
 4 2 -7 33473.8 2037.37 23
 4 2 -6 21921 1752.19 14
 4 2 -6 26906 1984.31 23
 4 2 -5 28919.8 1943.79 14
 4 2 -5 32367.2 2239.13 26
 4 2 -5 30462 2087.69 23
 4 2 -4 29327.7 1846.18 14
 4 2 -4 25410.2 1956.41 26
 4 2 -3 24001.7 1840.23 26
 4 2 -3 23353.4 1574.36 14
 4 2 -2 3976.78 641.873 14
 4 2 -2 3909.54 741.513 26
 4 2 -1 68799.5 2771.81 14
 4 2 -1 59096 2953.56 26
 4 2 0 1707.34 476.811 26
 4 2 1 62875.9 2992.95 26
 4 2 2 8008.28 1014.42 26
 4 2 3 78288 3522.75 26
 4 2 4 801.891 548.265 26
 4 2 5 31405.1 2214.88 26
 4 2 6 3003.3 778.037 26
 4 2 6 2390.32 521.805 24
 4 2 7 27747.6 1743.55 18
 4 2 7 28871.1 1666.55 24
 4 2 8 328.802 230.605 18
 4 2 8 845.11 281.387 24
 4 2 9 25811.6 1337.64 18
 4 2 9 25751.7 1303.46 24
 4 3 -10 5060.1 532.588 14
 4 3 -9 7093.18 776.679 14
 4 3 -8 23629.1 1692.12 14
 4 3 -7 4260.24 844.287 14
 4 3 -6 14541.3 1421.63 14
 4 3 -6 16889.4 1522.57 26
 4 3 -5 5953.43 896.383 14
 4 3 -5 6337.44 1005.08 26
 4 3 -4 20080.1 1532.64 14
 4 3 -4 22266.1 1845.17 26
 4 3 -3 5130.02 751.244 14
 4 3 -3 4095.56 793.144 26
 4 3 -2 17268.9 1334.77 14
 4 3 -2 13997 1351.91 26
 4 3 -1 8313.22 909.249 14
 4 3 -1 6367.07 900.457 26
 4 3 0 29349.3 1928.93 26
 4 3 1 9293.4 1054.7 26
 4 3 2 47612.5 2549.67 26
 4 3 3 854.066 407.684 26
 4 3 4 31542.9 2114.9 26
 4 3 5 3459.81 715.962 26
 4 3 6 50995.3 2863.67 26
 4 3 6 52080.6 2473.23 24
 4 3 7 4318.35 641.46 24
 4 3 8 32174.2 1701.24 18
 4 3 8 31625.7 1615.27 24
 4 3 9 7122.86 647.979 18
 4 3 9 6533.52 609.994 24
 4 4 -9 19009.3 1214.19 14
 4 4 -8 10044.4 1047.68 14
 4 4 -7 13198.6 1359.37 14
 4 4 -7 17016.2 1329.28 26
 4 4 -6 19845.2 1641.82 14
 4 4 -6 25480.8 1951.9 26
 4 4 -5 35908 2199.79 14
 4 4 -5 36316.4 2458.1 26
 4 4 -4 2999.16 718.631 26
 4 4 -4 3595.42 725.25 14
 4 4 -3 43861.6 2314.9 14
 4 4 -3 41261.5 2522.93 26
 4 4 -2 26384.1 1699.93 14
 4 4 -2 23094.8 1793.53 26
 4 4 -1 109184 4339.38 26
 4 4 -1 117356 4101.08 14
 4 4 0 5208.23 824.87 26
 4 4 1 75796.6 3329.51 26
 4 4 2 359.178 342.249 26
 4 4 3 58106.5 2899.45 26
 4 4 4 3193.55 704.204 26
 4 4 5 89930.3 3890.11 26
 4 4 5 91288.1 3637.59 24
 4 4 6 8037.15 1105.43 26
 4 4 6 11692.4 1081.7 24
 4 4 7 40077 1988.52 24
 4 4 8 1506.56 374.555 18
 4 4 8 1202.53 315.108 24
 4 4 9 29124 1338.21 18
 4 4 9 27151.9 1285.35 24
 4 5 -9 15011.8 993.834 14
 4 5 -8 8803.5 933.658 14
 4 5 -8 12102.2 927.173 26
 4 5 -7 3574.64 735.602 14
 4 5 -7 3162.37 603.986 26
 4 5 -6 21461.9 1678.46 14
 4 5 -5 21152.5 1653.89 14
 4 5 -4 29777.8 1961.56 14
 4 5 -4 33111.6 2316.03 26
 4 5 -3 26778 2019.78 26
 4 5 -3 28007.5 1828.21 14
 4 5 -2 57899.7 2728.91 14
 4 5 -2 60099.2 3044.17 26
 4 5 -1 2237.11 623.456 26
 4 5 0 56154.3 2807.96 26
 4 5 1 9146.72 1071.75 26
 4 5 2 57841.8 3172.67 20
 4 5 2 58871 2874.15 26
 4 5 3 7204.92 1112.18 20
 4 5 3 6500.63 890.725 26
 4 5 4 55750.6 2832.78 26
 4 5 5 3471.38 704.523 26
 4 5 5 2521.26 571.898 24
 4 5 6 21452.2 1469 24
 4 5 7 8599.23 850.361 24
 4 5 8 42080.2 1823.82 24
 4 6 -8 15053.3 1111.79 14
 4 6 -8 17612.9 1116.6 26
 4 6 -7 4775.41 779.029 14
 4 6 -7 5366.12 751.289 26
 4 6 -6 642.573 351.815 14
 4 6 -5 5259.33 844.857 14
 4 6 -4 7641.56 1005.78 14
 4 6 -4 8377.06 1153.09 26
 4 6 -3 47137.6 2499.72 14
 4 6 -3 48292.9 2769.91 26
 4 6 -2 3217.72 723.452 26
 4 6 -1 9837.77 1136.14 26
 4 6 0 9080.62 1068.37 26
 4 6 1 24560.3 1965.27 20
 4 6 1 25093.5 1774.32 26
 4 6 2 1332.12 478.165 20
 4 6 2 1843.16 512.965 26
 4 6 3 11231.3 1345.29 20
 4 6 3 14139.1 1292.34 26
 4 6 4 5286.12 811.924 26
 4 6 4 5462.36 841.076 24
 4 6 5 34354 2004.33 24
 4 6 6 327.436 314.847 24
 4 6 7 29126.1 1557.15 24
 4 6 8 175.381 158.423 24
 4 7 -8 13772.9 917.953 26
 4 7 -7 6538.38 807.013 14
 4 7 -7 6417.76 761.703 26
 4 7 -6 16278.7 1391.82 14
 4 7 -6 21587.6 1703.92 26
 4 7 -5 7139.64 950.029 14
 4 7 -5 7649.72 1051.35 26
 4 7 -4 22984.8 1845.38 26
 4 7 -3 4807.85 835.788 26
 4 7 -2 16732.3 1479.94 26
 4 7 -1 5565.3 847.411 26
 4 7 0 70937.9 3479.36 20
 4 7 0 70209.9 3163.68 26
 4 7 1 1165.85 561.295 20
 4 7 1 380.494 300.71 26
 4 7 2 48155.3 2818.54 20
 4 7 2 51867.8 2556.95 26
 4 7 3 4021.21 837.091 20
 4 7 3 4893.53 754.687 26
 4 7 4 41226 2305.14 24
 4 7 5 2517.2 552.847 24
 4 7 6 40190.1 1970.11 24
 4 7 7 2243.43 424.627 24
 4 8 -7 11319.6 929.475 26
 4 8 -6 3556.32 675.645 26
 4 8 -5 13194.1 1315.18 26
 4 8 -4 7209.62 964.249 26
 4 8 -3 17425.5 1479.27 26
 4 8 -2 1347.14 484.122 26
 4 8 -1 34075.1 2240.68 20
 4 8 -1 34144.6 2055.82 26
 4 8 0 4615.13 809.782 20
 4 8 0 3357.99 635.823 26
 4 8 1 21056.1 1775.29 20
 4 8 1 23883.4 1613.06 26
 4 8 2 4713.8 872.436 20
 4 8 2 7591.49 877.574 26
 4 8 3 32198.2 2175.21 20
 4 8 4 6505.2 856.285 24
 4 8 5 25939.5 1569.22 24
 4 8 6 4787.75 578.386 24
 4 8 7 15698.4 935.212 24
 4 9 -6 18193.7 1303.91 26
 4 9 -5 9218.29 1005.85 26
 4 9 -4 14102.2 1271.65 26
 4 9 -3 3864.19 692.546 26
 4 9 -2 20336.2 1500.57 26
 4 9 -1 10257.2 1196.64 20
 4 9 -1 9405.81 996.735 26
 4 9 0 33437.1 2138.73 20
 4 9 0 35057.9 1937.47 26
 4 9 1 2403.54 655.725 20
 4 9 1 2335.39 492.487 26
 4 9 2 23442.2 1776.75 20
 4 9 3 2647.83 643.862 20
 4 9 3 3959.22 676.771 24
 4 9 4 27725.2 1620.6 24
 4 9 5 1657.97 387.988 24
 4 9 6 18558.7 1048.69 24
 4 10 -5 7482.8 802.262 26
 4 10 -4 3250.06 568.263 26
 4 10 -3 15232.7 1205.35 26
 4 10 -2 5541.19 775.634 20
 4 10 -2 5645.07 736.889 26
 4 10 -1 11884.1 1164.72 20
 4 10 -1 12560.9 1052.42 26
 4 10 0 5173.68 782.53 20
 4 10 1 27548.1 1803.36 20
 4 10 2 1018.54 417.595 20
 4 10 3 15906.7 1296.5 20
 4 10 3 13524.3 1057.64 24
 4 10 4 2708.98 428.616 24
 4 11 -3 2792.89 456.152 26
 4 11 -2 11993.6 1026.14 20
 4 11 -2 14334.7 990.081 26
 4 11 -1 919.414 341.488 20
 4 11 0 5006.06 687.926 20
 4 11 1 6667.17 790.402 20
 4 11 2 21474.6 1404.82 20
 5 -8 -3 391.492 284.105 23
 5 -8 -2 16498.1 1317.94 19
 5 -8 -2 12820.6 988.428 23
 5 -8 -1 1788 382.248 23
 5 -8 0 11957.7 974.34 23
 5 -8 1 5078.51 629.879 23
 5 -8 2 6346.98 695.012 23
 5 -7 -4 2436.12 456.764 23
 5 -7 -3 15577.1 1168.62 23
 5 -7 -2 2774.42 668.425 19
 5 -7 -2 1045.37 359.216 23
 5 -7 -1 18928.9 1328.46 23
 5 -7 0 2963.88 548.109 23
 5 -7 1 19113.9 1349.21 23
 5 -7 2 1558.88 419.12 23
 5 -7 3 22512.9 1444.82 23
 5 -7 4 1175.32 353.287 23
 5 -6 -5 2822.53 519.446 23
 5 -6 -4 27145.7 1642.31 23
 5 -6 -3 606.023 362.385 23
 5 -6 -2 15232.7 1527.88 19
 5 -6 -2 11048.2 1052.23 23
 5 -6 -1 365.302 265.259 23
 5 -6 0 16803.1 1313.01 23
 5 -6 1 -20.2975 264.504 23
 5 -6 2 25917.3 1665.61 23
 5 -6 3 2460.66 544.735 23
 5 -6 4 19891.2 1431.19 23
 5 -6 5 4225 570.874 16
 5 -6 5 4791.69 688.307 23
 5 -5 -6 2507.13 521.54 23
 5 -5 -5 14819.3 1205.18 23
 5 -5 -4 242.026 318.922 23
 5 -5 -3 10873.4 1075.79 23
 5 -5 -2 1337.28 446.248 23
 5 -5 -1 23166.7 1612.73 23
 5 -5 0 664.741 343.375 23
 5 -5 1 23062.7 1626.08 23
 5 -5 2 2360.51 567.125 23
 5 -5 3 19876.3 1512.23 23
 5 -5 4 3820.72 710.379 23
 5 -5 5 22555.4 1388.57 16
 5 -5 5 24852.4 1656.43 23
 5 -5 6 3007.35 438.93 16
 5 -5 6 3117.37 495.731 23
 5 -4 -7 2682.01 498.675 23
 5 -4 -6 6433.14 816.836 23
 5 -4 -5 2688.61 574.762 23
 5 -4 -4 10834.4 1100.36 23
 5 -4 -3 1753.74 761.268 21
 5 -4 -3 1935.8 505.545 23
 5 -4 -2 9709.23 1443.2 21
 5 -4 -2 11923.3 1161.24 23
 5 -4 -1 342.668 606.585 21
 5 -4 -1 952.829 446.306 23
 5 -4 0 20174.8 2182.52 21
 5 -4 0 20187.1 1536.41 23
 5 -4 1 3929.98 1004.99 21
 5 -4 1 4817.49 757.446 23
 5 -4 2 6049.97 1168.37 21
 5 -4 2 7394.08 945.273 23
 5 -4 3 3316.96 674.181 18
 5 -4 3 2694.45 614.923 23
 5 -4 4 27335 1877.23 18
 5 -4 4 28720.3 1906.04 23
 5 -4 5 2758.86 560.508 18
 5 -4 6 6044.02 667.048 16
 5 -3 -7 14394.9 1135.2 23
 5 -3 -6 1097.93 466.867 23
 5 -3 -5 11332.4 1148.36 23
 5 -3 -4 948.134 481.564 21
 5 -3 -4 1420.67 486.007 23
 5 -3 -3 42668.7 2849.8 21
 5 -3 -3 42285.1 2344.68 23
 5 -3 -2 2926.89 908.436 21
 5 -3 -2 2316.08 584.89 23
 5 -3 -1 25949.8 2539.99 21
 5 -3 -1 26054.4 1781.53 23
 5 -3 0 8661.38 1441.11 21
 5 -3 0 8216.51 1002.63 23
 5 -3 1 18312.1 1993.91 21
 5 -3 1 18750.1 1858.54 26
 5 -3 1 19180.6 1542.96 23
 5 -3 2 1584.2 709.576 21
 5 -3 2 1268.31 509.85 18
 5 -3 2 1355.63 501.888 23
 5 -3 3 27449.2 2158.27 21
 5 -3 3 28044.2 1981.91 18
 5 -3 3 29713.5 2014.81 23
 5 -3 4 4107.83 764.948 18
 5 -3 5 36988.3 2024.1 18
 5 -3 6 552.381 295.793 18
 5 -3 6 850.409 325.112 16
 5 -2 -7 4081.83 668.693 23
 5 -2 -6 26154.7 1724.97 23
 5 -2 -5 935.246 463.383 23
 5 -2 -4 19290 1755.65 21
 5 -2 -4 17951.4 1486.83 23
 5 -2 -3 5822.12 1073.82 21
 5 -2 -3 6339.03 895.102 23
 5 -2 -2 42900.9 3136.36 21
 5 -2 -2 44039.3 2385.92 23
 5 -2 -1 5776.98 1300.81 21
 5 -2 -1 7089.97 934.568 23
 5 -2 0 28847.5 2649.86 21
 5 -2 0 33162.4 2432.17 26
 5 -2 0 35452.5 2111.35 23
 5 -2 1 1606.36 775.236 21
 5 -2 1 602.185 602.045 26
 5 -2 1 1705.03 530.841 23
 5 -2 2 37364 2735.93 21
 5 -2 2 39413 2307.91 18
 5 -2 2 40743.9 2715.97 26
 5 -2 2 40333.1 2328.15 23
 5 -2 3 6458.08 1080.88 21
 5 -2 3 7790.8 1077.95 18
 5 -2 3 9501.28 1106.85 23
 5 -2 4 21751.6 1719.21 18
 5 -2 5 4068.1 683.366 18
 5 -2 6 26501.9 1530.81 18
 5 -2 6 23425.1 1426.74 16
 5 -2 7 11211.6 847.696 18
 5 -2 7 11748.2 826.752 16
 5 -2 7 11625.9 839.257 23
 5 -1 -7 6850.51 799.823 23
 5 -1 -6 716.313 461.395 23
 5 -1 -5 12081.3 1284.37 21
 5 -1 -5 11046.8 1159.68 23
 5 -1 -4 960.164 514.998 21
 5 -1 -4 863.521 436.563 23
 5 -1 -3 14640.2 1700.94 21
 5 -1 -3 14325.8 1328.38 23
 5 -1 -2 2544.86 843.569 21
 5 -1 -2 3336.06 683.819 23
 5 -1 -1 30136.5 2209.57 26
 5 -1 -1 26842.4 1801.51 23
 5 -1 0 641.184 630.037 21
 5 -1 0 279.537 450.274 26
 5 -1 0 1090.45 411.578 23
 5 -1 1 22512.8 2209.7 21
 5 -1 1 26734.8 2111.6 26
 5 -1 1 25233.3 1765.99 23
 5 -1 2 977.618 606.031 21
 5 -1 2 421.255 331.295 18
 5 -1 2 676.499 577.931 26
 5 -1 2 839.741 403.096 23
 5 -1 3 15812.7 1625.19 21
 5 -1 3 18689.6 1637.3 18
 5 -1 3 18371.9 1780.12 26
 5 -1 3 18370.5 1530.32 23
 5 -1 4 905.369 453.348 18
 5 -1 4 2069.48 548.177 23
 5 -1 5 20872 1530.74 18
 5 -1 5 23754.2 1731.37 23
 5 -1 6 7782.11 819.208 18
 5 -1 6 8202.36 839.398 23
 5 -1 7 8303.45 738.819 18
 5 0 -7 -315.955 320.087 14
 5 0 -6 19936.8 1467.99 14
 5 0 -6 20689 1548.5 23
 5 0 -5 1089.75 539.707 21
 5 0 -5 2423.8 543.738 14
 5 0 -5 2405.38 622.062 23
 5 0 -4 31326.3 2299.19 21
 5 0 -4 30624.1 1999.11 23
 5 0 -3 -265.552 548.012 21
 5 0 -3 188.454 306.359 23
 5 0 -2 10593.4 1273.03 26
 5 0 -2 10314.5 1102.81 23
 5 0 -1 1354.09 596.825 26
 5 0 -1 1683.01 548.234 23
 5 0 0 18330.8 1714.32 26
 5 0 0 20981.6 1580.18 23
 5 0 1 246.515 403.907 26
 5 0 1 -704.769 374.653 23
 5 0 2 63004.3 3593.26 21
 5 0 2 64192.7 3138.57 18
 5 0 2 66038.5 3413.03 26
 5 0 2 67526 3065.45 23
 5 0 3 1287.17 523.654 21
 5 0 3 -140.971 373.551 18
 5 0 3 989.208 541.086 26
 5 0 4 19626.4 1617.64 18
 5 0 4 20218.4 1796.04 26
 5 0 5 509.224 381.642 18
 5 0 6 19756.7 1326.38 18
 5 0 7 703.38 295.221 18
 5 1 -7 8034.25 886.32 14
 5 1 -6 2052.9 525.225 14
 5 1 -6 1845.78 515.83 23
 5 1 -5 13014.2 1347.12 21
 5 1 -5 11532.2 1136.77 14
 5 1 -5 12781.4 1217.42 23
 5 1 -4 393.665 341.274 14
 5 1 -4 677.911 453.249 23
 5 1 -3 8503.45 941.568 14
 5 1 -3 8323.34 1140.24 26
 5 1 -3 7280.35 948.834 23
 5 1 -2 2702.5 728.85 26
 5 1 -1 19757.8 1721.66 26
 5 1 0 764.655 506.2 26
 5 1 1 21517.8 1813.8 26
 5 1 2 592.794 415.637 18
 5 1 2 671.969 480.193 26
 5 1 3 13191 1434.32 21
 5 1 3 14206.5 1478.8 18
 5 1 3 14829.6 1513.25 26
 5 1 4 3645.65 720.409 18
 5 1 4 3542.38 803.502 26
 5 1 5 14206.1 1232.05 18
 5 1 6 5033.7 682.895 18
 5 1 7 7433.15 705.224 18
 5 2 -7 3466.29 600.864 14
 5 2 -6 27899.6 1763.72 14
 5 2 -5 590.624 423.689 14
 5 2 -4 18142.4 1429.97 14
 5 2 -4 18773.1 1626.03 26
 5 2 -3 5892.23 951.947 26
 5 2 -2 39975.1 2497.64 26
 5 2 -1 7285.3 1074.3 26
 5 2 0 31013.4 2148.69 26
 5 2 1 602.205 532.754 26
 5 2 2 45903.7 2590.95 18
 5 2 2 42483.3 2570.56 26
 5 2 3 10134 1267.27 18
 5 2 3 10964.6 1279.37 26
 5 2 4 30736.4 1996.09 18
 5 2 4 32006.6 2160.99 26
 5 2 5 3710.98 626.005 18
 5 2 5 4064.59 770.683 26
 5 2 6 31163.7 1671.32 18
 5 2 7 11439.3 848.797 18
 5 3 -7 14227 1144.86 14
 5 3 -6 2460.29 556.888 14
 5 3 -5 6099.5 865.832 14
 5 3 -5 7035.06 869.818 26
 5 3 -4 2475.55 588.059 14
 5 3 -4 1195.99 486.522 26
 5 3 -3 39795.9 2459.3 26
 5 3 -2 2648.35 708.858 26
 5 3 -1 23548.7 1861.33 26
 5 3 0 7173.72 1033.91 26
 5 3 1 20933.3 1720.27 26
 5 3 2 1037.91 531.229 26
 5 3 3 21841.6 1803.16 18
 5 3 3 24270.3 1810.58 26
 5 3 4 2992.97 632.001 18
 5 3 4 4370.68 815.917 26
 5 3 5 27641.8 1681.54 18
 5 3 5 27343.2 1869.85 26
 5 3 6 2246.19 451.11 18
 5 4 -7 3456.43 553.886 14
 5 4 -6 7593.77 902.389 14
 5 4 -6 8454.47 778.511 26
 5 4 -5 3458.93 657.147 14
 5 4 -5 4246.31 694.523 26
 5 4 -4 16124.1 1479.34 26
 5 4 -3 2693.76 649.409 26
 5 4 -2 11992.3 1321.02 26
 5 4 -1 -111.241 413.148 26
 5 4 0 20223.4 1653.52 26
 5 4 1 5235.41 874.985 26
 5 4 2 7857.47 1047.34 26
 5 4 3 1945.59 559.826 18
 5 4 3 1616.66 548.156 26
 5 4 4 22709.8 1609.72 18
 5 4 4 24656.7 1746.46 26
 5 4 5 1490.52 424.508 18
 5 4 5 1942.01 582.557 26
 5 4 6 7615.43 733.249 18
 5 5 -6 741.364 250.287 26
 5 5 -5 15537.7 1329.5 26
 5 5 -4 878.066 462.027 26
 5 5 -3 13000.1 1345.33 26
 5 5 -2 603.526 305.293 26
 5 5 -1 19448 1634.42 26
 5 5 0 1436.79 532.8 26
 5 5 1 22478.3 1705.86 26
 5 5 2 2373.91 576.493 26
 5 5 3 20059.1 1528.79 26
 5 5 4 3027.09 585.681 18
 5 5 4 2720.06 564.455 26
 5 5 5 22587.5 1397.61 18
 5 5 6 3359.48 476.24 18
 5 6 -5 4553.43 715.039 26
 5 6 -4 22103.4 1648.27 26
 5 6 -3 3569.83 720.266 26
 5 6 -2 13750.1 1317.21 26
 5 6 -1 56.9969 385.645 26
 5 6 0 19242.4 1511.7 26
 5 6 1 1196.79 465.054 26
 5 6 2 28754.7 1781.66 26
 5 6 3 2182.55 534.276 26
 5 6 4 21774.9 1411.38 18
 5 6 4 20536.6 1371.62 26
 5 6 5 4731.97 593.792 18
 5 7 -4 2246.85 534.171 26
 5 7 -3 16763.3 1348.06 26
 5 7 -2 1995.81 527.313 26
 5 7 -1 18408.9 1409.54 26
 5 7 0 3753.99 634.167 26
 5 7 1 16779 1276.8 26
 5 7 2 1973.59 489.45 26
 5 7 3 17924.2 1214.28 26
 5 7 4 1045.07 311.549 18
 5 8 -3 362.525 307.871 26
 5 8 -2 12360.6 1068.91 26
 5 8 -1 617.454 321.512 26
 5 8 0 15783.3 1154.16 26
 5 8 1 3887.3 578.533 26
 5 8 2 4593.45 562.077 26
 6 -2 -1 6559.87 953.669 21
 6 -2 -1 5588.89 672.951 23
 6 -2 0 2428.09 692.315 21
 6 -2 0 33.6839 258.639 23
 6 -1 -2 11965 1195.94 21
 6 -1 -2 13160.2 1000.73 23
 6 -1 -1 622.569 510.083 21
 6 -1 -1 1932.94 433.95 23
 6 -1 0 9436.05 1111.35 21
 6 -1 1 2199.31 594.942 21
 6 0 -2 2988.55 669.075 21
 6 0 -1 6529.01 985.834 21
 6 0 0 3.35446 408.905 21
 6 0 0 1193.28 425.197 26
 6 0 1 20272.5 1530.99 21
 6 1 -2 21693.3 1631.36 21
 6 1 -1 492.274 411.985 21
 6 1 -1 814.561 356.643 26
 6 1 0 6713.1 942.353 21
 6 1 0 8751.59 958.508 26
 6 1 1 619.261 365.625 21
 6 1 1 1050.68 425.609 26
 6 2 -1 6697.94 959.498 21
 6 2 -1 5607.68 760.738 26
 6 2 0 673.041 406.089 21
 6 2 0 1003.15 434.111 26

_iucr_refine_instructions_details
;

    201804210.res created by SHELXL-2014/7

TITL 201804210 in P21 #4
REM reset to P21 #4
CELL 1.54184 5.08845 12.751438 11.320025 90 91.4146 90
ZERR 2 0.000125 0.000223 0.000218 0 0.0019 0
LATT -1
SYMM -X,0.5+Y,-Z
SFAC C H I N O
UNIT 20 30 2 12 10
EQIV $1 -1+X,+Y,+Z
EQIV $2 1+X,+Y,+Z
EQIV $3 1-X,0.5+Y,2-Z
EQIV $4 +X,+Y,1+Z
EQIV $5 1-X,-0.5+Y,2-Z
EQIV $6 1-X,0.5+Y,1-Z
DFIX 0.87 N4 H4b
DFIX 0.87 N4 H4a
 
L.S. 33 0 0
PLAN  20
SIZE 0.11 0.13 0.15
MPLA C2' C3' C4' O1
MPLA O1 C1' C2'
MPLA N1 C2 N3 C4 C5 C6 C7 N8 N9
HTAB N4 O4_$3
HTAB N4 o5_$4
HTAB N5 O1_$3
HTAB O2 N3_$2
HTAB O3 o5
HTAB O4 N1_$5
HTAB o5 O2_$1
HTAB o5 O3_$1
HTAB o5 O4_$6
BOND $h
fmap 2
acta
REM <olex2.extras>
REM <HklSrc "%.\\201804210.hkl">
REM </olex2.extras>
 
WGHT    0.041900
FVAR       7.03153
C1'   1    0.935721    0.406066    0.812310    11.00000    0.02244    0.02734 =
         0.01823   -0.00075   -0.00020   -0.00047
AFIX  13
H1'   2    0.839858    0.468534    0.785025    11.00000   -1.20000
AFIX   0
C2    1    0.473364    0.569546    1.070143    11.00000    0.03542    0.02944 =
         0.02374   -0.00529   -0.00196    0.00305
C2'   1    1.204280    0.403720    0.756209    11.00000    0.02092    0.03034 =
         0.01855    0.00501    0.00075   -0.00153
AFIX  13
H2'   2    1.315962    0.351149    0.795780    11.00000   -1.20000
AFIX   0
C3'   1    1.135059    0.367688    0.628729    11.00000    0.02318    0.03341 =
         0.02040   -0.00446    0.00451   -0.00093
AFIX  13
H3'   2    1.266668    0.316662    0.603860    11.00000   -1.20000
AFIX   0
C4    1    0.776823    0.456375    1.010630    11.00000    0.02418    0.02276 =
         0.02129   -0.00381    0.00000   -0.00261
C4'   1    0.870406    0.311341    0.641710    11.00000    0.02250    0.02990 =
         0.01913    0.00130    0.00243    0.00097
AFIX  13
H4'   2    0.735133    0.350233    0.596847    11.00000   -1.20000
AFIX   0
C5    1    0.840128    0.424197    1.125010    11.00000    0.03133    0.02511 =
         0.01980   -0.00140   -0.00308    0.00147
C5'   1    0.861950    0.198795    0.603432    11.00000    0.03478    0.03529 =
         0.03103   -0.00593    0.00842   -0.00593
AFIX  23
H5'A  2    0.917393    0.193772    0.522256    11.00000   -1.20000
H5'B  2    0.984118    0.158400    0.652308    11.00000   -1.20000
AFIX   0
C6    1    0.699843    0.476173    1.215256    11.00000    0.04017    0.02560 =
         0.01976   -0.00378   -0.00071    0.00143
C7    1    1.035650    0.346789    1.111683    11.00000    0.03578    0.02192 =
         0.01532    0.00671   -0.00451   -0.00189
I1    3    1.198721    0.248990    1.241070    11.00000    0.04757    0.03455 =
         0.02644    0.00512   -0.00491    0.01060
N1    4    0.521040    0.548548    1.185400    11.00000    0.04177    0.03452 =
         0.02348   -0.00496    0.00048    0.01138
N3    4    0.592777    0.525499    0.976841    11.00000    0.03238    0.02656 =
         0.01906   -0.00119   -0.00238    0.00475
N4    4    0.743577    0.455233    1.330118    11.00000    0.05973    0.04699 =
         0.01559   -0.00267   -0.00061    0.01820
H4A   2    0.893484    0.425236    1.345529    11.00000    0.06466
H4B   2    0.636364    0.491947    1.371271    11.00000    0.04480
N5    4    0.283758    0.638983    1.045127    11.00000    0.05872    0.04619 =
         0.02616   -0.00449    0.00165    0.02777
AFIX  93
H5A   2    0.198992    0.667839    1.101319    11.00000   -1.20000
H5B   2    0.246358    0.654868    0.972815    11.00000   -1.20000
AFIX   0
N8    4    1.095008    0.332907    1.001314    11.00000    0.02962    0.02916 =
         0.02397    0.00217   -0.00058    0.00469
N9    4    0.935057    0.402203    0.937915    11.00000    0.02491    0.02661 =
         0.02093    0.00096    0.00167    0.00282
O1    5    0.807211    0.314282    0.766107    11.00000    0.03037    0.03363 =
         0.02231   -0.00455    0.00780   -0.00662
O2    5    1.331425    0.501651    0.758017    11.00000    0.03219    0.04157 =
         0.02197    0.00196   -0.00429   -0.01481
AFIX 147
H2    2    1.405015    0.510382    0.822528    11.00000   -1.50000
AFIX   0
O3    5    1.122568    0.450423    0.545541    11.00000    0.04147    0.04501 =
         0.02185    0.00677   -0.00128   -0.01365
AFIX 147
H3    2    0.996681    0.488228    0.559426    11.00000   -1.50000
AFIX   0
O4    5    0.606688    0.155751    0.612257    11.00000    0.05282    0.03673 =
         0.02283   -0.00074    0.00171   -0.01950
AFIX 147
H4    2    0.589060    0.131290    0.678584    11.00000   -1.50000
AFIX   6
 
O5    5    0.656978    0.577454    0.583241    11.00000    0.03640    0.04190 =
         0.03031    0.00777   -0.00156   -0.00664
H5C   2    0.580928    0.531641    0.624878    11.00000   -1.50000
H5D   2    0.551661    0.598783    0.528960    11.00000   -1.50000
AFIX   0
HKLF 4
 
REM  201804210 in P21 #4
REM R1 =  0.0286 for    2551 Fo > 4sig(Fo)  and  0.0296 for all    2616 data
REM    213 parameters refined using      3 restraints
 
END  
     
WGHT      0.0419      0.0000 

REM Highest difference peak  0.557,  deepest hole -0.617,  1-sigma level  0.088
Q1    1   1.0375  0.2478  1.1992  11.00000  0.05    0.56
Q2    1   1.2593  0.3122  1.2394  11.00000  0.05    0.33
Q3    1   1.2166  0.1842  1.2556  11.00000  0.05    0.31
Q4    1   1.2188  0.3158  1.3975  11.00000  0.05    0.31
Q5    1   0.7594  0.2452  0.4608  11.00000  0.05    0.29
Q6    1   0.8333  0.6573  0.6115  11.00000  0.05    0.29
Q7    1   1.2468  0.3180  1.0807  11.00000  0.05    0.28
Q8    1   0.4037  0.7635  0.9654  11.00000  0.05    0.27
Q9    1   1.2848  0.4036  1.2241  11.00000  0.05    0.27
Q10   1   1.2464  0.2798  0.9801  11.00000  0.05    0.26
Q11   1   0.2607  0.7551  0.8413  11.00000  0.05    0.25
Q12   1   1.3992  0.2442  0.6196  11.00000  0.05    0.24
Q13   1   1.4651  0.2535  1.1206  11.00000  0.05    0.24
Q14   1   0.6998  0.2694  1.2939  11.00000  0.05    0.24
Q15   1   1.1705  0.1291  0.6887  11.00000  0.05    0.24
Q16   1   1.5506  0.2389  1.3615  11.00000  0.05    0.23
Q17   1   0.7938  0.5949  0.5734  11.00000  0.05    0.23
Q18   1   1.2223  0.1797  1.0769  11.00000  0.05    0.23
Q19   1   1.4310  0.3437  1.1349  11.00000  0.05    0.22
Q20   1   1.2235  0.2149  0.8277  11.00000  0.05    0.22

  REM The information below was added by Olex2.
  REM
  REM R1 = 0.0286 for 2551 Fo > 4sig(Fo) and 0.0296 for all 5330 data
  REM n/a parameters refined using n/a restraints
  REM Highest difference peak 0.56, deepest hole -0.62
  REM Mean Shift 0, Max Shift 0.002.

  REM +++ Tabular Listing of Refinement Information +++
  REM R1_all = 0.0296
  REM R1_gt = 0.0286
  REM wR_ref = 0.0711
  REM GOOF = 1.062
  REM Shift_max = 0.002
  REM Shift_mean = 0
  REM Reflections_all = 5330
  REM Reflections_gt = 2551
  REM Parameters = n/a
  REM Hole = -0.62
  REM Peak = 0.56
  REM Flack = -0.021(5)

  
;
_olex2_submission_special_instructions  'No special instructions were received'
