# Supplementary material for: Investigation of 8-Aza-7-Deaza Purine Nucleoside Derivatives
Source: Molecules. 2019 Mar 11;24(5):983. doi: 10.3390/molecules24050983 (PMC6429420; doi:10.3390/molecules24050983)
Supplement: Supplementary file 1 [file molecules-24-00983-s001.zip › molecules-460200 proof supple/supplementory materials Dr. An/cpd 8-Crystallographic information/201804210.cif_od]

data_xcalibur
_audit_creation_date
;
'Sun Apr 08 22:51:13 2018'
;
_audit_creation_method
;
CrysAlisPro, Agilent Technologies,
Version 1.171.37.35 (release 13-08-2014 CrysAlis171 .NET)
(compiled Aug 13 2014,18:06:01)
;
_computing_data_collection
;
CrysAlisPro, Agilent Technologies,
Version 1.171.37.35 (release 13-08-2014 CrysAlis171 .NET)
(compiled Aug 13 2014,18:06:01)
;
_computing_cell_refinement
;
CrysAlisPro, Agilent Technologies,
Version 1.171.37.35 (release 13-08-2014 CrysAlis171 .NET)
(compiled Aug 13 2014,18:06:01)
;
_computing_data_reduction
;
CrysAlisPro, Agilent Technologies,
Version 1.171.37.35 (release 13-08-2014 CrysAlis171 .NET)
(compiled Aug 13 2014,18:06:01)
;
_cell_length_a                  5.08845(12) 
_cell_length_b                  12.7514(2) 
_cell_length_c                  11.3200(2) 
_cell_angle_alpha               90.0 
_cell_angle_beta                91.4146(19) 
_cell_angle_gamma               90.0 
_cell_volume                    734.28(3) 
_cell_measurement_reflns_used   3338
_cell_measurement_theta_min     3.4400
_cell_measurement_theta_max     70.8110
_cell_oxdiff_length_a                  5.0878(2) 
_cell_oxdiff_length_b                  12.7504(7) 
_cell_oxdiff_length_c                  11.3223(6) 
_cell_oxdiff_angle_alpha               89.983(4) 
_cell_oxdiff_angle_beta                91.413(4) 
_cell_oxdiff_angle_gamma               90.016(4) 
_cell_oxdiff_volume                    734.28(6) 
_cell_oxdiff_measurement_reflns_used   3338
_exptl_crystal_description                ''
_exptl_absorpt_correction_T_min                   0.25257
_exptl_absorpt_correction_T_max                   1.00000
_exptl_absorpt_correction_type            'multi-scan'
_exptl_absorpt_process_details
;
CrysAlisPro, Agilent Technologies,
Version 1.171.37.35 (release 13-08-2014 CrysAlis171 .NET)
(compiled Aug 13 2014,18:06:01)
Empirical absorption correction using spherical harmonics,
 implemented in SCALE3 ABSPACK scaling algorithm.
;
_diffrn_source 'Enhance (Cu) X-ray Source'
_diffrn_radiation_probe 'x-ray'
_diffrn_radiation_type 'Cu K\a'
_diffrn_radiation_wavelength 1.54184
_diffrn_radiation_monochromator 'graphite'
_diffrn_measurement_device 'four-circle diffractometer'
_diffrn_measurement_device_type 'Xcalibur, Eos, Gemini'
_diffrn_detector 'CCD plate'
_diffrn_detector_type 'Eos'
_diffrn_detector_area_resol_mean 16.2312
_diffrn_reflns_number 5533
_diffrn_reflns_av_R_equivalents 0.0803
_diffrn_reflns_av_sigmaI/netI 0.0564
_diffrn_reflns_limit_h_min -3
_diffrn_reflns_limit_h_max 6
_diffrn_reflns_limit_k_min -15
_diffrn_reflns_limit_k_max 15
_diffrn_reflns_limit_l_min -13
_diffrn_reflns_limit_l_max 13
_diffrn_reflns_theta_min 3.4661
_diffrn_reflns_theta_max 70.9367
_diffrn_measured_fraction_theta_max 0.9692
_diffrn_reflns_theta_full 66.9682
_diffrn_measured_fraction_theta_full 1.0000
_diffrn_orient_matrix_UB_11      -0.0788247000
_diffrn_orient_matrix_UB_12      -0.1043584000
_diffrn_orient_matrix_UB_13      -0.0595808000
_diffrn_orient_matrix_UB_21      -0.1071742000
_diffrn_orient_matrix_UB_22       0.0605614000
_diffrn_orient_matrix_UB_23      -0.1086443000
_diffrn_orient_matrix_UB_31       0.2721022000
_diffrn_orient_matrix_UB_32      -0.0063411000
_diffrn_orient_matrix_UB_33      -0.0563149000
_diffrn_measurement_details
;
#__ type_ start__ end____ width___ exp.time_
  1 omega  -49.00   37.00   1.0000    1.0000
omega____ theta____ kappa____ phi______ frames
    -      -33.5000   37.0000 -150.0000 86

#__ type_ start__ end____ width___ exp.time_
  2 omega -108.00  -32.00   1.0000    1.0000
omega____ theta____ kappa____ phi______ frames
    -      -33.5000  178.0000 -120.0000 76

#__ type_ start__ end____ width___ exp.time_
  3 omega  -71.00   39.00   1.0000    1.0000
omega____ theta____ kappa____ phi______ frames
    -      -33.5000   19.0000  120.0000 110

#__ type_ start__ end____ width___ exp.time_
  4 omega -102.00  -15.00   1.0000    1.0000
omega____ theta____ kappa____ phi______ frames
    -      -33.5000  -57.0000  150.0000 87

#__ type_ start__ end____ width___ exp.time_
  5 omega  -34.00   59.00   1.0000    1.0000
omega____ theta____ kappa____ phi______ frames
    -       36.4734  -37.0000    0.0000 93

#__ type_ start__ end____ width___ exp.time_
  6 omega   20.00   92.00   1.0000    1.0000
omega____ theta____ kappa____ phi______ frames
    -       36.4734 -127.0000  112.0000 72

#__ type_ start__ end____ width___ exp.time_
  7 omega   57.00  110.00   1.0000    1.0000
omega____ theta____ kappa____ phi______ frames
    -       36.4734  178.0000   90.0000 53

#__ type_ start__ end____ width___ exp.time_
  8 omega   57.00  110.00   1.0000    1.0000
omega____ theta____ kappa____ phi______ frames
    -       36.4734  178.0000    0.0000 53

#__ type_ start__ end____ width___ exp.time_
  9 omega   57.00  110.00   1.0000    1.0000
omega____ theta____ kappa____ phi______ frames
    -       36.4734  178.0000  -90.0000 53

#__ type_ start__ end____ width___ exp.time_
 10 omega   18.00  105.00   1.0000    1.0000
omega____ theta____ kappa____ phi______ frames
    -       36.4734   57.0000    0.0000 87

#__ type_ start__ end____ width___ exp.time_
 11 omega   37.00   91.00   1.0000    2.5000
omega____ theta____ kappa____ phi______ frames
    -      108.0000  -30.0000  -90.0000 54

#__ type_ start__ end____ width___ exp.time_
 12 omega   37.00   91.00   1.0000    2.5000
omega____ theta____ kappa____ phi______ frames
    -      108.0000  -30.0000   60.0000 54

#__ type_ start__ end____ width___ exp.time_
 13 omega   79.00  177.00   1.0000    2.5000
omega____ theta____ kappa____ phi______ frames
    -      108.0000   77.0000  120.0000 98

#__ type_ start__ end____ width___ exp.time_
 14 omega   71.00  107.00   1.0000    2.5000
omega____ theta____ kappa____ phi______ frames
    -      108.0000  -94.0000   60.0000 36

#__ type_ start__ end____ width___ exp.time_
 15 omega   36.00   67.00   1.0000    2.5000
omega____ theta____ kappa____ phi______ frames
    -      108.0000  -15.0000   90.0000 31

#__ type_ start__ end____ width___ exp.time_
 16 omega   41.00   91.00   1.0000    2.5000
omega____ theta____ kappa____ phi______ frames
    -      108.0000  -30.0000 -150.0000 50

#__ type_ start__ end____ width___ exp.time_
 17 omega   48.00  153.00   1.0000    2.5000
omega____ theta____ kappa____ phi______ frames
    -      108.0000  -15.0000  -30.0000 105

#__ type_ start__ end____ width___ exp.time_
 18 omega   42.00   79.00   1.0000    2.5000
omega____ theta____ kappa____ phi______ frames
    -      108.0000  -45.0000 -180.0000 37

#__ type_ start__ end____ width___ exp.time_
 19 omega  123.00  174.00   1.0000    2.5000
omega____ theta____ kappa____ phi______ frames
    -      108.0000  111.0000   90.0000 51

#__ type_ start__ end____ width___ exp.time_
 20 omega   61.00   87.00   1.0000    2.5000
omega____ theta____ kappa____ phi______ frames
    -      108.0000  -30.0000   90.0000 26

#__ type_ start__ end____ width___ exp.time_
 21 omega   84.00  109.00   1.0000    2.5000
omega____ theta____ kappa____ phi______ frames
    -      108.0000  -94.0000 -180.0000 25

#__ type_ start__ end____ width___ exp.time_
 22 omega   41.00  122.00   1.0000    2.5000
omega____ theta____ kappa____ phi______ frames
    -      108.0000  -61.0000    0.0000 81

#__ type_ start__ end____ width___ exp.time_
 23 omega   53.00  115.00   1.0000    2.5000
omega____ theta____ kappa____ phi______ frames
    -      108.0000 -111.0000  -60.0000 62

#__ type_ start__ end____ width___ exp.time_
 24 omega   73.00  153.00   1.0000    2.5000
omega____ theta____ kappa____ phi______ frames
    -      108.0000  -15.0000   90.0000 80

#__ type_ start__ end____ width___ exp.time_
 25 omega  101.00  178.00   1.0000    2.5000
omega____ theta____ kappa____ phi______ frames
    -      108.0000  111.0000  150.0000 77

#__ type_ start__ end____ width___ exp.time_
 26 omega   59.00  119.00   1.0000    2.5000
omega____ theta____ kappa____ phi______ frames
    -      108.0000  -77.0000  120.0000 60

;
_diffrn_measurement_method '\w scans'
_symmetry_space_group_name_H-M_alt 'P 1 21 1'
_symmetry_space_group_name_H-M 'P 1 21 1'
_symmetry_cell_setting monoclinic
_reflns_odcompleteness_completeness		100.00
_reflns_odcompleteness_theta		66.97
_reflns_odcompleteness_iscentric		1
_chemical_oxdiff_formula 'C15H15O3N2i1'
