# Supplementary material for: Investigation of 8-Aza-7-Deaza Purine Nucleoside Derivatives
Source: Molecules. 2019 Mar 11;24(5):983. doi: 10.3390/molecules24050983 (PMC6429420; doi:10.3390/molecules24050983)
Supplement: Supplementary file 1 [file molecules-24-00983-s001.zip › molecules-460200 proof supple/supplementory materials Dr. An/cpd 8-Crystallographic information/201804210.fcf]

#
# h,k,l, Fc-squared, Fo-squared, sigma(Fo-squared), status flag
#
data_201804210
_shelx_title ' 201804210 in P21 #4'
_shelx_refln_list_code          4
_shelx_F_calc_maximum      149.85
_exptl_crystal_F_000       420.00
_reflns_d_resolution_high  0.8372

loop_
 _space_group_symop_operation_xyz
 'x, y, z'
 '-x, y+1/2, -z'

_cell_length_a     5.0884
_cell_length_b    12.7514
_cell_length_c    11.3200
_cell_angle_alpha  90.000
_cell_angle_beta   91.415
_cell_angle_gamma  90.000

_shelx_F_squared_multiplier     1.000

loop_
 _refln_index_h
 _refln_index_k
 _refln_index_l
 _refln_F_squared_calc
 _refln_F_squared_meas
 _refln_F_squared_sigma
 _refln_observed_status
   1 -15   0        336.95        361.13        12.20 o
   0 -14   0        604.88        657.42        27.16 o
   1 -14   0        102.07        105.99         8.54 o
   2 -14   0        320.73        339.96        14.68 o
   1 -13   0        582.82        593.15        21.71 o
   2 -13   0        181.74        198.81        10.28 o
   3 -13   0        207.14        221.51        14.09 o
   0 -12   0       1624.31       1622.39        48.52 o
   1 -12   0        102.29         82.12        10.16 o
   2 -12   0        324.59        316.15        15.82 o
   3 -12   0        161.66        186.81        14.37 o
   1 -11   0       1435.37       1366.19        35.89 o
   2 -11   0        645.89        645.19        24.36 o
   3 -11   0        300.35        286.12        19.31 o
   4 -11   0        188.73        223.75        23.55 o
   0 -10   0       2373.04       2211.96        58.05 o
   1 -10   0        231.25        218.72        12.60 o
   2 -10   0        712.94        685.06        23.68 o
   3 -10   0        632.60        658.15        30.81 o
   4 -10   0        140.35        130.84        21.07 o
   1  -9   0       1847.04       1788.86        81.29 o
   2  -9   0       1992.89       2066.91        56.94 o
   3  -9   0        201.04        213.83        17.21 o
   4  -9   0        591.46        685.97        53.46 o
   0  -8   0       1199.87       1169.29        87.45 o
   1  -8   0        329.13        319.75        24.67 o
   2  -8   0       1518.62       1573.54        81.41 o
   3  -8   0        218.64        273.55        19.58 o
   4  -8   0         90.33         98.83        12.29 o
   5  -8   0        261.76        241.85        19.71 o
   1  -7   0       6668.26       6484.80       187.92 o
   2  -7   0        724.71        719.82        39.33 o
   3  -7   0       1642.25       1760.69       119.80 o
   4  -7   0       1186.97       1290.75        71.65 o
   5  -7   0         63.22         59.95        11.09 o
   0  -6   0       2426.44       2493.83       113.33 o
   1  -6   0        505.64        520.38        27.68 o
   2  -6   0       1731.97       1802.07        60.33 o
   3  -6   0       1739.90       1778.51       100.07 o
   4  -6   0        208.84        212.89        17.91 o
   5  -6   0        364.33        339.85        26.56 o
   1  -5   0       5146.72       4952.08        77.57 o
   2  -5   0        343.93        350.74        17.79 o
   3  -5   0        645.13        604.94        34.16 o
   4  -5   0       1695.70       1682.67        56.97 o
   5  -5   0         28.64         13.44         6.94 o
   0  -4   0       4258.82       3925.25       128.28 o
   1  -4   0       1171.60       1247.34        28.28 o
   2  -4   0       4018.87       4120.15        72.80 o
   3  -4   0       1401.10       1361.58        77.44 o
   4  -4   0        126.70        137.99        25.18 o
   5  -4   0        469.14        408.21        25.41 o
   1  -3   0       6509.02       6016.12        82.63 o
   2  -3   0       2086.02       2171.57        47.21 o
   3  -3   0       1285.58       1281.63        62.71 o
   4  -3   0        652.51        712.61        33.89 o
   5  -3   0        152.80        169.22        16.65 o
   0  -2   0       1774.79       1782.00        58.53 o
   1  -2   0      11243.45      10096.75       144.78 o
   2  -2   0       2660.52       2653.70        51.77 o
   3  -2   0       2574.72       2318.62        80.04 o
   4  -2   0         50.99         54.23         8.84 o
   5  -2   0        639.82        671.28        31.62 o
   6  -2   0         36.75         15.40        24.21 o
   1  -1   0       3871.10       4176.63       112.47 o
   2  -1   0       1411.82       1373.43        46.26 o
   3  -1   0        813.97        794.42        51.19 o
   4  -1   0        945.86        988.29        35.95 o
   5  -1   0         22.29         13.90         5.53 o
   6  -1   0        212.19        190.85        22.48 o
   1   0   0       2644.09       2377.88        68.23 o
   2   0   0       5527.42       5802.39       124.88 o
   3   0   0       2824.90       2830.35        83.57 o
   4   0   0          6.21         -2.31         9.56 o
   5   0   0        355.06        401.52        26.81 o
   6   0   0         37.11         11.87        12.03 o
   1   1   0       3074.93       3206.64        73.50 o
   2   1   0       1581.78       1659.38        53.84 o
   3   1   0        733.63        766.59        38.90 o
   4   1   0        918.73        868.19        48.66 o
   5   1   0         27.32         15.47        10.24 o
   6   1   0        163.49        158.76        20.61 o
   0   2   0       4218.53       4427.17       106.75 o
   1   2   0      12714.51      12118.04       200.39 o
   2   2   0       2989.85       3105.92        57.38 o
   3   2   0       3076.10       3046.90        88.76 o
   4   2   0         33.60         34.53         9.64 o
   5   2   0        637.00        627.26        43.46 o
   6   2   0         24.63         16.84         6.00 o
   1   3   0       8140.67       7752.04       192.47 o
   2   3   0       1826.83       1880.41        51.28 o
   3   3   0       1161.24       1213.43        76.84 o
   4   3   0        643.36        593.61        39.01 o
   5   3   0        127.82        145.09        20.91 o
   0   4   0       3826.08       3746.44       110.14 o
   1   4   0        703.65        757.99        19.52 o
   2   4   0       3399.98       3376.23        80.50 o
   3   4   0       1427.10       1435.86       177.38 o
   4   4   0        131.05        105.34        16.68 o
   5   4   0        427.93        409.03        33.44 o
   1   5   0       5102.07       4959.31        89.61 o
   2   5   0        248.93        223.89        17.72 o
   3   5   0        358.10        326.88        58.98 o
   4   5   0       1287.42       1135.75        56.79 o
   5   5   0         42.22         29.06        10.78 o
   0   6   0       2710.05       2809.42        94.04 o
   1   6   0        610.31        620.48        27.23 o
   2   6   0       2558.09       2603.77        62.41 o
   3   6   0       1732.29       1761.49        88.25 o
   4   6   0        201.63        183.66        21.61 o
   5   6   0        386.49        389.19        30.57 o
   1   7   0       5643.79       5311.23       108.29 o
   2   7   0        791.65        736.40        32.06 o
   3   7   0       1688.95       1635.59        46.80 o
   4   7   0       1402.31       1426.73        47.34 o
   5   7   0         82.14         75.93        12.83 o
   0   8   0       1199.59       1202.60        50.57 o
   1   8   0        204.31        195.69        19.93 o
   2   8   0       1292.69       1214.10        44.94 o
   3   8   0        162.43        171.04        11.45 o
   4   8   0         76.62         79.58        12.71 o
   5   8   0        318.66        319.23        23.34 o
   1   9   0       2081.45       1948.65        73.75 o
   2   9   0       1990.91       2010.96        74.76 o
   3   9   0        488.03        516.81        26.12 o
   4   9   0        725.69        694.67        29.04 o
   0  10   0       2229.73       2050.06        73.76 o
   1  10   0        118.81        115.67         8.54 o
   2  10   0        706.31        682.09        39.71 o
   3  10   0        544.02        579.30        27.59 o
   4  10   0        132.46        104.64        15.83 o
   1  11   0       1544.85       1505.85        53.40 o
   2  11   0        828.85        784.01        31.68 o
   3  11   0        195.10        196.18        15.80 o
   4  11   0        110.14        101.25        13.91 o
   0  12   0       1350.96       1317.44        58.79 o
   1  12   0        121.06        122.09        13.80 o
   2  12   0        286.57        286.59        18.39 o
   3  12   0        147.69        160.09        13.50 o
   1  13   0        749.44        708.63        23.13 o
   2  13   0        122.95        138.35        15.44 o
   3  13   0        194.99        190.09        13.02 o
   0  14   0        655.28        723.71        38.72 o
   1  14   0        146.76        155.67        15.47 o
   2  14   0        256.72        257.78        15.40 o
   1  15   0        271.73        219.59        18.64 o
   0 -15   1        234.46        279.07        15.68 o
  -2 -14   1        129.87        151.41         8.16 o
  -1 -14   1        507.56        535.39        16.99 o
   0 -14   1         58.92         59.98         7.02 o
   1 -14   1        610.69        640.03        21.38 o
   2 -14   1        276.91        302.81        17.01 o
  -3 -13   1        195.19        207.25        13.35 o
  -2 -13   1        408.00        425.76        15.40 o
  -1 -13   1         18.92         19.74         4.78 o
   0 -13   1        709.16        708.19        20.92 o
   1 -13   1         70.82         74.95        21.56 o
   2 -13   1        327.00        350.83        29.68 o
   3 -13   1        201.78        222.01        14.07 o
  -3 -12   1        202.82        200.63        14.70 o
  -2 -12   1        432.72        451.23        19.95 o
  -1 -12   1       1727.13       1703.72        40.98 o
   0 -12   1         44.56         42.36         6.37 o
   1 -12   1        425.44        434.49        19.20 o
   2 -12   1        289.92        294.61        33.02 o
   3 -12   1         64.27         56.89         8.96 o
  -4 -11   1          5.43          1.49         6.13 o
  -3 -11   1        597.02        638.59        22.62 o
  -2 -11   1        776.95        801.68        31.99 o
  -1 -11   1        390.12        405.89        26.83 o
   0 -11   1       1478.02       1452.33        36.38 o
   1 -11   1        445.99        410.17        18.18 o
   2 -11   1        431.76        432.89        41.46 o
   3 -11   1        547.91        581.97        55.59 o
   4 -11   1        135.51        111.54         9.65 o
  -4 -10   1        320.17        379.61        34.06 o
  -3 -10   1        487.52        522.33        26.53 o
  -2 -10   1        182.07        201.92        12.43 o
  -1 -10   1       1513.29       1534.40        43.26 o
   0 -10   1        219.99        217.24        12.41 o
   1 -10   1       1494.16       1423.00        35.64 o
   2 -10   1        326.22        344.16        29.28 o
   3 -10   1        282.64        243.50        18.74 o
   4 -10   1        434.02        463.84        22.66 o
  -4  -9   1        187.28        224.49        29.31 o
  -3  -9   1       1107.64       1183.82        48.20 o
  -2  -9   1        735.98        739.23        24.07 o
  -1  -9   1        346.84        382.70        29.03 o
   0  -9   1       4219.35       3935.78       103.05 o
   1  -9   1        620.32        589.94        65.77 o
   2  -9   1       1817.86       1719.38        70.23 o
   3  -9   1        436.52        463.83        26.38 o
   4  -9   1        115.75        120.43         9.50 o
  -5  -8   1         33.32         36.16         7.73 o
  -4  -8   1        699.62        731.84        33.13 o
  -3  -8   1        339.00        363.72        21.76 o
  -2  -8   1        471.63        493.99        34.66 o
  -1  -8   1       1644.31       1578.52        58.18 o
   0  -8   1        167.64        157.09        16.64 o
   1  -8   1       1178.21       1084.37        59.74 o
   2  -8   1       1101.69       1099.73        69.49 o
   3  -8   1        622.66        677.72        33.20 o
   4  -8   1        695.94        681.91        24.60 o
   5  -8   1        100.38        102.72        12.74 o
  -5  -7   1        399.60        382.85        26.87 o
  -4  -7   1         78.00         88.81        11.60 o
  -3  -7   1        594.61        578.93        27.90 o
  -2  -7   1       1735.14       1587.88       120.45 o
  -1  -7   1        369.45        359.41        24.95 o
   0  -7   1       3929.46       3753.19        87.02 o
   1  -7   1        414.87        453.15        26.65 o
   2  -7   1       1375.06       1418.12        76.31 o
   3  -7   1       2945.16       3062.70        78.86 o
   4  -7   1          0.08          3.22         4.97 o
   5  -7   1        377.92        386.59        27.29 o
  -5  -6   1          7.52          7.39         5.37 o
  -4  -6   1        161.68        159.32        15.38 o
  -3  -6   1       1026.46       1062.75        39.80 o
  -2  -6   1       1039.51       1059.45        53.79 o
  -1  -6   1       3402.78       3283.71        80.10 o
   0  -6   1        136.68        130.32        17.66 o
   1  -6   1       3005.79       3123.54        74.02 o
   2  -6   1        244.34        272.54        16.89 o
   3  -6   1        151.58        111.74        20.60 o
   5  -6   1          1.43         -0.41         5.35 o
  -5  -5   1        424.95        468.56        32.62 o
  -4  -5   1         65.45         61.59         8.98 o
  -3  -5   1        417.84        374.99        22.29 o
  -2  -5   1       3493.95       3559.18        87.37 o
  -1  -5   1        997.01       1036.63        37.44 o
   0  -5   1       9825.08       8959.71       181.69 o
   1  -5   1        112.44        108.87        10.97 o
   2  -5   1       6949.15       7412.20       199.21 o
   3  -5   1       2214.64       2098.99        85.63 o
   4  -5   1         94.66        120.48        15.23 o
   5  -5   1        465.46        466.46        32.89 o
  -5  -4   1         17.40         14.04         7.27 o
  -4  -4   1       2044.29       1951.48        53.18 o
  -3  -4   1       1271.05       1250.87        41.03 o
  -2  -4   1       2681.14       2885.52        65.74 o
  -1  -4   1        850.04        870.43        18.28 o
   0  -4   1        221.62        255.80        18.94 o
   1  -4   1       6902.11       6814.97       113.41 o
   2  -4   1       3997.84       4223.81        80.90 o
   3  -4   1        771.91        730.98        41.38 o
   4  -4   1       1537.35       1620.66        57.04 o
   5  -4   1         78.29         91.75        12.23 o
  -5  -3   1        543.94        526.27        29.50 o
  -4  -3   1        201.63        242.18        19.72 o
  -3  -3   1       3199.75       3056.07       119.98 o
  -2  -3   1       3278.91       3461.72        54.03 o
  -1  -3   1       1019.62       1115.84        26.52 o
   0  -3   1       9715.46       8889.35       129.76 o
   1  -3   1       4198.54       4361.22        79.73 o
   2  -3   1       1002.02        992.35        32.57 o
   3  -3   1       2391.21       2327.87        77.46 o
   4  -3   1        211.52        213.64        15.90 o
   5  -3   1        372.62        380.85        20.63 o
  -6  -2   1        136.74        120.28        11.12 o
  -5  -2   1        143.64        135.54        15.35 o
  -4  -2   1       1292.25       1296.54        56.71 o
  -3  -2   1       1139.41       1111.88        48.70 o
  -2  -2   1       1469.96       1454.99        29.97 o
  -1  -2   1      22453.56      18567.99       242.89 o
   0  -2   1        705.11        798.60        18.85 o
   1  -2   1      16252.86      14597.90       199.08 o
   2  -2   1       2801.79       2949.68       163.73 o
   3  -2   1       1609.82       1500.36        58.75 o
   4  -2   1       1468.79       1575.29        51.16 o
   5  -2   1         27.21         26.51         7.16 o
  -6  -1   1         17.16         29.44        13.25 o
  -5  -1   1        522.22        571.38        33.31 o
  -4  -1   1        303.62        324.58        19.55 o
  -3  -1   1       1563.79       1468.57        76.11 o
  -2  -1   1       4659.44       4717.87        74.46 o
  -1  -1   1        557.42        596.45        13.51 o
   0  -1   1       2602.01       2777.40        35.99 o
   1  -1   1       1903.34       2143.44        60.80 o
   2  -1   1       2230.04       2220.04        39.75 o
   3  -1   1        474.56        450.60        38.25 o
   4  -1   1        370.15        371.56        22.55 o
   5  -1   1        495.47        506.53        23.36 o
   6  -1   1         36.69         44.48        12.03 o
  -6   0   1        149.62        132.05        19.94 o
  -5   0   1         19.96         30.89         8.17 o
  -4   0   1        411.12        376.80        21.22 o
  -3   0   1        273.50        254.32        28.27 o
  -2   0   1       4163.84       4469.32        79.85 o
  -1   0   1       6524.78       6765.61       122.94 o
   0   0   1       1028.45       1166.10        29.60 o
   1   0   1       5601.81       5135.07        92.89 o
   2   0   1       2158.42       2085.64        43.11 o
   3   0   1        143.22        153.52        17.91 o
   4   0   1       2532.97       2538.28        96.31 o
   5   0   1          0.42         -5.00         9.62 o
   6   0   1        439.75        410.02        30.97 o
  -6   1   1         23.67         13.45         5.45 o
  -5   1   1        486.14        399.61        34.82 o
  -4   1   1        329.01        360.03        24.81 o
  -3   1   1       1338.67       1334.75        53.43 o
  -2   1   1       3674.18       3776.15        56.57 o
  -1   1   1        433.22        462.85        19.89 o
   0   1   1       2192.83       2270.81        40.84 o
   1   1   1       1239.79       1323.10        23.79 o
   2   1   1       2642.19       2695.80        50.77 o
   3   1   1       1015.26       1064.04        46.60 o
   4   1   1        472.31        532.67        37.40 o
   5   1   1        465.11        435.21        36.69 o
   6   1   1         25.96         16.56         5.61 o
  -6   2   1        140.26        122.87        12.06 o
  -5   2   1        155.06        147.35        21.73 o
  -4   2   1       1292.67       1306.98        98.13 o
  -3   2   1        798.72        931.69        66.80 o
  -2   2   1       2070.86       2142.65        43.68 o
  -1   2   1      22271.39      20220.63       324.87 o
   0   2   1        771.63        901.49        21.88 o
   1   2   1      14096.90      12670.62       209.13 o
   2   2   1       2844.89       2956.43        48.86 o
   3   2   1       1718.38       1909.23        98.42 o
   4   2   1       1210.26       1271.70        60.53 o
   5   2   1         21.91         12.18        10.78 o
  -5   3   1        503.85        476.29        37.65 o
  -4   3   1        127.22        150.88        19.68 o
  -3   3   1       2779.52       2825.10       127.00 o
  -2   3   1       3169.02       3419.53        62.58 o
  -1   3   1        666.10        748.09        12.58 o
   0   3   1       9158.59       8405.78       117.01 o
   1   3   1       4385.03       4437.86       100.92 o
   2   3   1        330.39        285.79        14.37 o
   3   3   1       1800.25       1810.66        49.91 o
   4   3   1        184.46        187.96        21.33 o
   5   3   1        453.90        423.39        34.79 o
  -5   4   1          9.95         -2.25         8.36 o
  -4   4   1       2253.46       2298.57        82.64 o
  -3   4   1       1649.13       1702.06        60.12 o
  -2   4   1       3364.30       3643.84        84.98 o
  -1   4   1       1923.97       2130.76        33.25 o
   0   4   1        263.77        313.93        16.30 o
   1   4   1       8268.54       7938.92       159.56 o
   2   4   1       3751.80       3820.90        89.75 o
   3   4   1        796.62        793.91        39.58 o
   4   4   1       1616.13       1533.03        67.34 o
   5   4   1        102.33        105.89        17.70 o
  -5   5   1        400.15        393.35        33.06 o
  -4   5   1         48.86         45.25        12.61 o
  -3   5   1        440.62        425.49        33.08 o
  -2   5   1       3943.23       4062.60        87.51 o
  -1   5   1       1159.57       1347.99        74.15 o
   0   5   1       9919.79       9495.30       123.47 o
   1   5   1        145.49        145.08        12.03 o
   2   5   1       6160.22       6255.15       134.35 o
   3   5   1       2011.84       1896.67        68.25 o
   4   5   1        160.91        185.00        21.68 o
   5   5   1        462.23        454.64        34.50 o
  -5   6   1          2.48          1.15         7.80 o
  -4   6   1        214.17        198.97        22.98 o
  -3   6   1       1041.09        979.58        74.94 o
  -2   6   1        718.20        656.62        27.80 o
  -1   6   1       3558.40       3561.72        87.20 o
   0   6   1        111.56        121.94         8.96 o
   1   6   1       2847.32       2768.37        78.37 o
   2   6   1        650.30        696.38        30.61 o
   3   6   1        161.18        107.47        20.46 o
   4   6   1        483.96        502.74        26.64 o
   5   6   1          8.04         24.21         9.41 o
  -5   7   1        385.25        372.33        28.51 o
  -4   7   1         95.40        112.56        17.14 o
  -3   7   1        749.32        781.01        42.41 o
  -2   7   1       1232.68       1190.88        41.52 o
  -1   7   1        364.80        329.73        23.66 o
   0   7   1       3893.32       3838.11        68.25 o
   1   7   1        198.03        187.60        16.34 o
   2   7   1       1890.08       1880.40        78.54 o
   3   7   1       3111.14       3045.90        59.85 o
   4   7   1         11.33         13.24         7.94 o
   5   7   1        295.90        339.36        25.82 o
  -5   8   1         20.82         12.49         6.50 o
  -4   8   1        678.19        689.95        30.64 o
  -3   8   1        268.64        297.39        25.86 o
  -2   8   1        355.23        343.71        22.95 o
  -1   8   1       1776.16       1679.68        62.84 o
   0   8   1        196.51        227.92        14.97 o
   1   8   1       1285.54       1151.90        45.12 o
   2   8   1       1052.56        948.32        40.13 o
   3   8   1        547.21        553.27        27.11 o
   4   8   1        479.24        458.97        28.59 o
   5   8   1         67.85         78.62        11.70 o
  -4   9   1        212.57        197.65        15.49 o
  -3   9   1       1079.85        998.47        51.24 o
  -2   9   1        769.91        800.13        42.38 o
  -1   9   1        404.53        384.58        27.66 o
   0   9   1       3631.37       3486.88       192.86 o
   1   9   1        691.03        697.05        63.92 o
   2   9   1       1983.01       1974.32        53.32 o
   3   9   1        577.61        598.02        28.56 o
   4   9   1         58.39         47.74         7.96 o
  -4  10   1        240.50        248.09        15.79 o
  -3  10   1        498.69        525.45        20.61 o
  -2  10   1         80.12         87.02        14.05 o
  -1  10   1       1269.64       1266.01        33.94 o
   0  10   1        199.09        189.86        10.67 o
   1  10   1       1425.82       1387.25        37.22 o
   2  10   1        234.86        244.36        16.88 o
   3  10   1        243.51        206.65        16.46 o
   4  10   1        553.35        557.18        36.47 o
  -4  11   1         31.48         18.60         6.91 o
  -3  11   1        550.48        589.86        27.22 o
  -2  11   1        818.50        805.60        44.64 o
  -1  11   1        436.25        432.25        24.95 o
   0  11   1       2007.71       1919.76        41.93 o
   1  11   1        423.27        386.08        27.32 o
   2  11   1        512.12        492.97        24.50 o
   3  11   1        564.57        503.76        25.58 o
   4  11   1        150.22        134.85        15.99 o
  -3  12   1        203.92        197.82        14.58 o
  -2  12   1        393.02        418.26        22.50 o
  -1  12   1       1590.42       1538.45        43.32 o
   0  12   1         44.82         58.65         8.47 o
   1  12   1        375.44        374.21        16.65 o
   2  12   1        216.85        230.36        16.53 o
   3  12   1        134.94        148.74        27.01 o
  -3  13   1        273.45        276.56        15.29 o
  -2  13   1        380.47        400.44        20.92 o
  -1  13   1          1.75          5.71         4.50 o
   0  13   1        760.43        743.71        29.39 o
   1  13   1        147.66        149.13        10.11 o
   2  13   1        293.81        315.10        28.45 o
   3  13   1        226.73        258.96        15.10 o
  -2  14   1        200.32        196.27        13.34 o
  -1  14   1        556.19        581.88        25.86 o
   0  14   1         70.18         57.31        10.50 o
   1  14   1        477.96        478.05        21.49 o
   2  14   1        300.25        301.12        16.28 o
   0  15   1        225.98        219.62        16.31 o
   0 -15   2         55.55         54.35        13.78 o
  -2 -14   2        327.68        347.96        15.39 o
  -1 -14   2         29.63         33.25         4.70 o
   0 -14   2        553.30        597.05        20.94 o
   1 -14   2        194.59        218.07        11.96 o
   2 -14   2        278.25        315.50        17.24 o
  -3 -13   2        149.04        165.45        11.42 o
  -2 -13   2        177.19        199.10        10.77 o
  -1 -13   2        155.84        168.82        10.18 o
   0 -13   2          4.40          3.88         3.93 o
   1 -13   2        708.92        721.56        29.48 o
   2 -13   2        335.41        328.27        28.29 o
   3 -13   2        149.80        168.80        11.67 o
  -3 -12   2        328.70        365.50        19.62 o
  -2 -12   2        981.00        976.00        25.57 o
  -1 -12   2        185.95        187.82        12.38 o
   0 -12   2       1311.51       1355.25        35.93 o
   1 -12   2         90.73        101.72         9.26 o
   2 -12   2        570.76        525.16        38.02 o
   3 -12   2        460.88        522.09        29.19 o
  -4 -11   2        260.28        283.40        25.00 o
  -3 -11   2        226.66        246.70        17.12 o
  -2 -11   2         81.12         72.66         6.87 o
  -1 -11   2       1544.87       1489.57        49.85 o
   0 -11   2         23.64         33.70         5.11 o
   1 -11   2        990.74        942.79        29.12 o
   2 -11   2        212.97        235.19        25.15 o
   3 -11   2        192.07        187.31        16.27 o
   4 -11   2        372.18        388.43        24.15 o
  -4 -10   2        112.72        129.98        19.81 o
  -3 -10   2        391.08        422.65        22.85 o
  -2 -10   2        693.34        686.19        28.33 o
  -1 -10   2         10.56         21.19         5.50 o
   0 -10   2        771.08        752.48        21.16 o
   1 -10   2        326.93        311.48        15.29 o
   2 -10   2        301.36        274.20        26.71 o
   3 -10   2        745.03        823.41        36.32 o
   4 -10   2         48.11         33.76         8.88 o
  -4  -9   2        415.77        425.13        38.02 o
  -3  -9   2        346.34        359.66        16.76 o
  -2  -9   2        812.82        831.36        28.24 o
  -1  -9   2       1778.62       1727.40       121.70 o
   0  -9   2        345.49        373.71        27.67 o
   1  -9   2       1929.99       1787.11        84.74 o
   2  -9   2        455.93        470.76        34.34 o
   3  -9   2        769.26        809.60        44.62 o
   4  -9   2        506.62        549.81        30.74 o
  -5  -8   2        276.79        290.53        37.19 o
  -4  -8   2         61.25         65.33         9.68 o
  -3  -8   2        598.78        674.47        50.60 o
  -2  -8   2       1971.60       2108.71       135.37 o
  -1  -8   2         43.20         34.02         9.03 o
   0  -8   2       3452.36       3774.45       111.82 o
   1  -8   2        750.96        787.48        51.41 o
   2  -8   2        650.19        672.15        39.81 o
   3  -8   2        385.78        437.12        57.43 o
   4  -8   2        108.44        105.43        10.76 o
   5  -8   2        108.07        128.37        14.06 o
  -5  -7   2         45.43         36.06        17.49 o
  -4  -7   2        331.76        337.49        21.91 o
  -3  -7   2        683.91        702.73        30.45 o
  -2  -7   2        717.80        748.42        41.59 o
  -1  -7   2       4920.11       5053.15       202.60 o
   0  -7   2        106.66        100.25        12.71 o
   1  -7   2       6428.43       6401.24       163.25 o
   2  -7   2       2182.39       1916.00       123.46 o
   3  -7   2        175.15        170.69        16.32 o
   4  -7   2       1172.49       1276.52        57.52 o
   5  -7   2         32.37         31.53         8.48 o
  -5  -6   2        262.58        256.92        42.32 o
  -4  -6   2         97.35        106.82        12.40 o
  -3  -6   2       1893.41       2008.18        69.16 o
  -2  -6   2       1599.60       1539.29        57.30 o
  -1  -6   2        523.74        524.97        37.70 o
   0  -6   2       3655.97       3623.46        80.00 o
   1  -6   2       1120.68       1076.29        51.89 o
   2  -6   2        954.93        955.05        45.91 o
   3  -6   2       1029.19       1057.18        48.01 o
   4  -6   2         60.80         80.89        13.76 o
   5  -6   2        530.34        524.19        33.69 o
  -5  -5   2         35.37         27.05         9.03 o
  -4  -5   2       1287.29       1305.14        43.84 o
  -3  -5   2       1047.74        964.26        52.24 o
  -2  -5   2       1121.36       1080.44        44.14 o
  -1  -5   2       4246.12       4376.05       132.61 o
   0  -5   2        695.85        814.59        24.52 o
   1  -5   2       2927.20       3201.71        63.47 o
   2  -5   2       4914.67       4914.77       184.25 o
   3  -5   2        340.13        306.04        28.75 o
   4  -5   2       1229.37       1199.54        80.20 o
   5  -5   2         56.48         47.74        11.47 o
  -5  -4   2        215.10        225.70        22.39 o
  -4  -4   2        412.48        377.95        20.79 o
  -3  -4   2        416.77        384.64        32.80 o
  -2  -4   2       1764.39       1710.96        35.44 o
  -1  -4   2        245.67        275.75        12.05 o
   0  -4   2       9704.15       9160.34       121.21 o
   1  -4   2        497.33        548.13        22.07 o
   2  -4   2       4346.46       4589.88        77.64 o
   3  -4   2       1022.02        758.73        49.01 o
   4  -4   2         25.81         29.77         7.62 o
   5  -4   2        125.77        140.07        14.86 o
  -5  -3   2         51.18         51.09         9.95 o
  -4  -3   2        405.86        444.78        22.49 o
  -3  -3   2        348.21        338.94        22.29 o
  -2  -3   2       1258.30       1268.34        28.77 o
  -1  -3   2       4980.75       5289.58        64.87 o
   0  -3   2       1380.44       1477.20        28.96 o
   1  -3   2       9772.48       9551.45       147.69 o
   2  -3   2        993.28        885.01        27.84 o
   3  -3   2        458.17        401.62        31.34 o
   4  -3   2        980.36       1019.47        36.32 o
   5  -3   2         31.73         27.99         6.46 o
  -5  -2   2        825.10        882.42        38.41 o
  -4  -2   2        116.83        120.97        13.47 o
  -3  -2   2       1639.36       1550.05        41.23 o
  -2  -2   2       1840.93       1873.71        35.66 o
  -1  -2   2       2812.38       2974.55        44.93 o
   0  -2   2       7794.35       7380.71        92.78 o
   1  -2   2       1151.42       1252.70        36.08 o
   2  -2   2       3301.25       3581.07       101.59 o
   3  -2   2       4717.88       4393.61       155.79 o
   4  -2   2        133.13        134.30        13.50 o
   5  -2   2        787.57        800.32        25.25 o
  -6  -1   2        266.29        256.77        15.52 o
  -5  -1   2         60.18         62.13        10.74 o
  -4  -1   2       1741.23       1856.80        57.63 o
  -3  -1   2       2169.10       2167.10        74.51 o
  -2  -1   2       1479.71       1507.81        30.40 o
  -1  -1   2       9661.38       9189.65       191.55 o
   0  -1   2       1905.53       2067.65        47.15 o
   1  -1   2       3107.46       3153.37        52.35 o
   2  -1   2       2235.04       2361.87        64.02 o
   3  -1   2        676.23        737.33        51.98 o
   4  -1   2        727.60        692.14        48.59 o
   5  -1   2         18.98         13.98         4.42 o
  -6   0   2         51.65         60.45        13.53 o
  -5   0   2        212.96        211.07        16.86 o
  -4   0   2        185.17        184.15        14.80 o
  -3   0   2       1461.84       1434.58        70.88 o
  -2   0   2      10294.74      10069.21       457.98 o
  -1   0   2        187.79        211.18         6.44 o
   0   0   2       6957.62       6017.34       115.46 o
   1   0   2        467.25        536.12        25.70 o
   2   0   2       2428.46       2512.87        51.63 o
   3   0   2       2309.18       2252.52        98.56 o
   4   0   2        393.00        420.20        34.15 o
   5   0   2       1269.43       1322.20        33.20 o
  -6   1   2        423.54        438.76        33.00 o
  -5   1   2         49.20         54.66        14.74 o
  -4   1   2       1831.17       1815.83        60.02 o
  -3   1   2       2435.71       2430.30        75.56 o
  -2   1   2        991.57       1014.91        27.52 o
  -1   1   2       9442.74       9321.94       126.80 o
   0   1   2       2063.30       2039.65        71.24 o
   1   1   2       3294.62       3071.41        67.30 o
   2   1   2       1495.43       1433.50        31.13 o
   3   1   2        537.23        523.41        43.18 o
   4   1   2        756.91        724.27        44.88 o
   5   1   2         11.92         12.73         6.36 o
  -5   2   2        892.31        808.52        50.52 o
  -4   2   2         81.21         79.86         9.82 o
  -3   2   2       2069.51       2020.90        67.27 o
  -2   2   2       2644.81       2849.77        55.24 o
  -1   2   2       2414.99       2590.89        39.76 o
   0   2   2       9194.94       8720.34       201.84 o
   1   2   2       1257.07       1233.00        27.62 o
   2   2   2       3893.71       3948.41        63.79 o
   3   2   2       4167.66       4406.69       124.46 o
   4   2   2        181.63        161.97        20.52 o
   5   2   2        908.80        894.90        36.91 o
  -5   3   2         67.26         53.56        14.34 o
  -4   3   2        332.55        320.06        33.09 o
  -3   3   2        383.55        394.08        27.60 o
  -2   3   2       1134.92       1202.80        27.93 o
  -1   3   2       4312.51       4495.96        54.55 o
   0   3   2       1387.18       1449.99        28.46 o
   1   3   2       7827.57       7625.97       189.63 o
   2   3   2       1280.07       1211.47        29.67 o
   3   3   2        560.93        592.26        27.55 o
   4   3   2       1011.33        962.99        51.57 o
   5   3   2         24.76         20.99        10.74 o
  -5   4   2        257.47        242.55        26.72 o
  -4   4   2        498.97        504.35        33.26 o
  -3   4   2        692.70        713.02        39.15 o
  -2   4   2       1983.57       2029.82        40.45 o
  -1   4   2        391.32        408.49        10.88 o
   0   4   2       9904.50       9450.59       140.44 o
   1   4   2        565.56        580.46        28.99 o
   2   4   2       4501.71       4740.69       107.36 o
   3   4   2       1330.30       1291.21        54.10 o
   4   4   2          7.34          7.26         6.92 o
   5   4   2        144.77        158.92        21.18 o
  -5   5   2         22.46         12.21         6.17 o
  -4   5   2       1162.65       1191.28        41.10 o
  -3   5   2        871.24        921.67        36.86 o
  -2   5   2        904.37        896.66        35.95 o
  -1   5   2       4324.54       4444.57        79.49 o
   0   5   2        609.76        671.34        20.00 o
   1   5   2       1907.06       1749.57        58.56 o
   2   5   2       4286.37       4390.54       144.90 o
   3   5   2        395.18        398.39        30.16 o
   4   5   2       1250.05       1181.41        43.08 o
   5   5   2         38.59         48.01        11.66 o
  -5   6   2        269.11        278.10        26.64 o
  -4   6   2         75.81         65.08        14.63 o
  -3   6   2       1641.32       1605.03        51.35 o
  -2   6   2       1505.98       1465.39        44.29 o
  -1   6   2        482.82        476.50        21.36 o
   0   6   2       3648.58       3655.34        63.03 o
   1   6   2       1136.32       1076.16        37.99 o
   2   6   2        984.37        931.42        58.14 o
   3   6   2       1147.24       1040.23        30.72 o
   4   6   2         31.75         32.40         7.07 o
   5   6   2        571.11        581.58        36.04 o
  -5   7   2         46.73         40.37        10.67 o
  -4   7   2        338.48        338.42        29.93 o
  -3   7   2        831.23        929.26        33.45 o
  -2   7   2        774.23        793.69        44.69 o
  -1   7   2       4159.20       4074.55       127.70 o
   0   7   2        122.53        131.14        11.96 o
   1   7   2       7137.68       6778.69       154.23 o
   2   7   2       2247.92       2193.68       147.02 o
   3   7   2        240.27        227.79        14.13 o
   4   7   2       1031.16       1016.53        38.30 o
   5   7   2         38.36         39.92         9.90 o
  -5   8   2        260.12        250.00        21.62 o
  -4   8   2         34.00         27.25         9.79 o
  -3   8   2        755.66        820.32        45.23 o
  -2   8   2       1881.44       1968.65        58.72 o
  -1   8   2        112.02        126.22        12.97 o
   0   8   2       3696.37       3608.55        95.76 o
   1   8   2        895.61        918.70        40.50 o
   2   8   2        632.24        612.13        23.93 o
   3   8   2        571.60        567.75        22.71 o
   4   8   2        158.29        131.08        29.10 o
   5   8   2         98.27         92.90        11.37 o
  -4   9   2        403.42        411.31        30.35 o
  -3   9   2        207.45        208.91        22.16 o
  -2   9   2        787.00        766.47        41.94 o
  -1   9   2       1990.19       2084.95       122.09 o
   0   9   2        312.93        315.14        29.60 o
   1   9   2       2465.11       2183.61        84.78 o
   2   9   2        630.76        656.27        31.91 o
   3   9   2        672.69        619.91        52.63 o
   4   9   2        481.71        474.13        35.94 o
  -4  10   2        115.83        113.19        10.81 o
  -3  10   2        329.11        322.92        27.88 o
  -2  10   2        891.09        935.66        48.48 o
  -1  10   2          0.15          0.22         3.55 o
   0  10   2        776.34        762.80        23.22 o
   1  10   2        330.69        310.58        14.38 o
   2  10   2        116.26        134.58        12.70 o
   3  10   2        657.05        613.47        29.13 o
   4  10   2         15.87         20.60         8.45 o
  -4  11   2        286.97        269.19        23.68 o
  -3  11   2        252.20        248.40        13.47 o
  -2  11   2        196.12        178.33        20.44 o
  -1  11   2       1612.52       1571.94        46.56 o
   0  11   2         43.13         38.62         6.52 o
   1  11   2        781.36        721.75        32.47 o
   2  11   2        156.73        159.65        14.13 o
   3  11   2        168.09        170.60        15.03 o
   4  11   2        453.22        434.34        28.41 o
  -3  12   2        285.10        262.49        17.99 o
  -2  12   2        867.17        823.87        45.09 o
  -1  12   2        178.38        167.49        13.78 o
   0  12   2       1111.35       1135.19        30.62 o
   1  12   2         85.94         81.93         7.77 o
   2  12   2        567.57        541.89        40.07 o
   3  12   2        358.29        362.97        22.55 o
  -3  13   2        157.18        152.94        11.37 o
  -2  13   2        176.64        170.17        13.51 o
  -1  13   2        252.24        252.64        16.73 o
   0  13   2         13.07         10.67         8.09 o
   1  13   2        709.76        676.31        22.43 o
   2  13   2        358.35        371.18        28.74 o
   3  13   2        155.72        137.32        15.12 o
  -2  14   2        318.09        317.26        16.62 o
  -1  14   2         11.20         15.81         5.94 o
   0  14   2        634.87        667.15        26.13 o
   1  14   2        153.38        163.10        23.44 o
   2  14   2        300.51        302.92        16.01 o
   0  15   2         40.23         30.77         7.21 o
  -2 -14   3        120.28        127.78         7.27 o
  -1 -14   3        569.64        594.79        20.41 o
   0 -14   3         20.54         17.58         5.66 o
   1 -14   3        593.29        629.25        24.66 o
  -2 -13   3        315.26        344.09        13.51 o
  -1 -13   3        101.59        101.20         7.80 o
   0 -13   3        651.32        656.99        23.34 o
   1 -13   3        145.34        158.25        13.18 o
   2 -13   3        173.71        154.80        19.47 o
  -3 -12   3        309.49        308.86        14.00 o
  -2 -12   3         89.83        114.01         8.45 o
  -1 -12   3        672.62        665.02        20.74 o
   0 -12   3         73.99         69.83         7.87 o
   1 -12   3        381.84        399.79        18.46 o
   2 -12   3        808.59        792.20        47.55 o
   3 -12   3        177.41        177.84        13.45 o
  -4 -11   3         76.87         93.12        13.76 o
  -3 -11   3        360.13        385.27        17.56 o
  -2 -11   3        187.70        197.31        12.24 o
  -1 -11   3         55.86         49.89         6.82 o
   0 -11   3        902.16        871.73        27.83 o
   1 -11   3         78.42         92.80         8.85 o
   2 -11   3        697.18        613.17        42.47 o
   3 -11   3        471.34        493.54        25.09 o
  -4 -10   3        290.10        326.92        29.10 o
  -3 -10   3        463.95        490.03        17.66 o
  -2 -10   3        777.76        773.51        22.99 o
  -1 -10   3       1997.57       1946.76        44.48 o
   0 -10   3          5.99         11.25         5.07 o
   1 -10   3       1553.48       1485.45        46.35 o
   2 -10   3        546.27        516.71        38.68 o
   3 -10   3        126.09        115.97        13.16 o
   4 -10   3        395.82        440.33        28.52 o
  -4  -9   3         52.97         47.99        13.69 o
  -3  -9   3        149.53        164.80        19.32 o
  -2  -9   3       2534.47       2564.35        59.30 o
  -1  -9   3          7.96          2.90         3.80 o
   0  -9   3       2996.54       2987.78       138.69 o
   1  -9   3        530.57        509.73        24.89 o
   2  -9   3       1489.14       1517.23        69.51 o
   3  -9   3       1032.82       1037.60        41.37 o
   4  -9   3         53.90         58.66         7.73 o
  -5  -8   3          4.64          7.92         5.75 o
  -4  -8   3        526.07        537.44        27.05 o
  -3  -8   3        203.54        235.86        21.06 o
  -2  -8   3        329.93        318.75        15.91 o
  -1  -8   3       1678.49       1801.56        59.88 o
   0  -8   3         43.03         36.54        11.18 o
   1  -8   3       1339.69       1250.74        58.80 o
   2  -8   3        978.50        984.19        52.00 o
   3  -8   3        203.20        203.56        23.25 o
   4  -8   3        701.79        671.44        39.93 o
  -5  -7   3        327.47        315.06        23.64 o
  -4  -7   3        197.54        199.74        16.86 o
  -3  -7   3       1460.34       1401.33        68.54 o
  -2  -7   3        866.85        841.14        45.06 o
  -1  -7   3        533.69        578.67        26.76 o
   0  -7   3       2675.37       2624.82       176.34 o
   1  -7   3        474.21        457.59        27.02 o
   2  -7   3       1266.58       1278.67        53.87 o
   3  -7   3       1595.07       1742.09        73.94 o
   4  -7   3        100.60        100.80        15.74 o
   5  -7   3        416.46        455.34        29.22 o
  -5  -6   3         12.28         12.26         7.33 o
  -4  -6   3        698.32        678.89        40.52 o
  -3  -6   3        788.33        831.49        33.45 o
  -2  -6   3        439.27        424.06        29.63 o
  -1  -6   3       4318.89       4850.33       128.15 o
   0  -6   3       1031.58       1176.69        43.36 o
   1  -6   3       2836.78       2796.63        76.04 o
   2  -6   3        789.93        784.81        45.72 o
   3  -6   3         86.00         96.36        18.24 o
   4  -6   3        411.52        488.76        34.79 o
   5  -6   3         51.64         49.77        11.02 o
  -5  -5   3        223.02        219.92        21.76 o
  -4  -5   3        487.43        451.05        22.41 o
  -3  -5   3        812.50        747.95        76.15 o
  -2  -5   3       3402.92       3340.53        86.96 o
  -1  -5   3        448.50        474.49        20.41 o
   0  -5   3       4233.76       4395.46        85.16 o
   1  -5   3       2441.00       2539.71        73.77 o
   2  -5   3        355.59        366.54        21.55 o
   3  -5   3       1926.79       1827.30        81.86 o
   4  -5   3        132.29        154.78        14.77 o
   5  -5   3        380.67        402.01        30.59 o
  -5  -4   3         40.14         37.89         8.52 o
  -4  -4   3       1095.20       1095.61        36.28 o
  -3  -4   3        794.21        762.13        42.19 o
  -2  -4   3        873.32        895.28        29.96 o
  -1  -4   3       5829.91       6174.28        77.85 o
   0  -4   3        507.29        609.52        20.09 o
   1  -4   3       4320.71       4405.05       108.18 o
   2  -4   3       2195.23       2266.14        80.51 o
   3  -4   3        419.67        291.43        32.78 o
   4  -4   3        851.53        892.13        41.47 o
   5  -4   3         50.41         60.87         9.19 o
  -5  -3   3        877.93        858.39        36.62 o
  -4  -3   3        122.97        119.81        11.56 o
  -3  -3   3       1585.93       1535.75        54.17 o
  -2  -3   3       4214.49       4403.04        77.92 o
  -1  -3   3        762.20        842.29        19.13 o
   0  -3   3       9006.22       9175.39       107.24 o
   1  -3   3       2093.54       2176.18        36.27 o
   2  -3   3       2271.78       2344.29        57.62 o
   3  -3   3       1224.03       1041.96        55.54 o
   4  -3   3         17.03         10.47         7.32 o
   5  -3   3        560.22        575.87        23.91 o
  -5  -2   3        137.42        124.14        13.91 o
  -4  -2   3        373.15        354.97        22.66 o
  -3  -2   3       1452.09       1526.22        76.97 o
  -2  -2   3        229.80        243.38        13.78 o
  -1  -2   3       6979.89       7262.23        82.80 o
   0  -2   3         10.58         20.39         4.16 o
   1  -2   3       9440.43       8542.26       134.66 o
   2  -2   3       1392.36       1557.03        82.63 o
   3  -2   3       1001.07        946.29        65.40 o
   4  -2   3       1409.57       1476.22        44.69 o
   5  -2   3        185.39        163.54        15.91 o
  -5  -1   3        304.53        292.19        21.17 o
  -4  -1   3        112.79        107.80        15.85 o
  -3  -1   3       1243.55       1248.54        68.14 o
  -2  -1   3       2287.35       2390.44        52.89 o
  -1  -1   3         21.86         27.35         3.94 o
   0  -1   3      10161.35       9328.68       174.22 o
   1  -1   3       1984.40       2085.95        68.93 o
   2  -1   3       2605.98       2699.85        75.33 o
   3  -1   3       2411.26       2226.93       104.48 o
   4  -1   3         59.93         57.48         8.47 o
   5  -1   3        339.50        361.61        16.55 o
  -5   0   3          0.54          0.52         5.41 o
  -4   0   3       1259.71       1365.75        41.79 o
  -3   0   3       1893.69       1845.19        86.58 o
  -2   0   3       6309.93       6771.10       130.25 o
  -1   0   3       2205.15       2389.89        61.33 o
   0   0   3        238.17        251.03        35.44 o
   1   0   3       1338.40       1466.92        63.33 o
   2   0   3       5332.37       5129.24       116.01 o
   3   0   3        857.82        995.86        64.85 o
   4   0   3       2582.84       2648.44        75.01 o
   5   0   3         34.50         12.29         8.63 o
  -5   1   3        173.38        162.71        11.66 o
  -4   1   3         80.43         76.11         8.04 o
  -3   1   3       1032.24        918.15        57.29 o
  -2   1   3       1830.10       1832.01        42.72 o
  -1   1   3          2.44          5.59         2.80 o
   0   1   3       9627.89       8244.39       235.10 o
   1   1   3       2273.28       2092.55        72.34 o
   2   1   3       2445.73       2588.90        56.53 o
   3   1   3       2405.17       2301.91       104.54 o
   4   1   3         39.77         30.45        11.13 o
   5   1   3        270.93        284.75        17.22 o
  -5   2   3        123.03        119.17        19.25 o
  -4   2   3        500.41        477.96        24.20 o
  -3   2   3       1164.22       1163.63        50.70 o
  -2   2   3         34.41         38.86         4.91 o
  -1   2   3       8154.39       8335.25        88.84 o
   0   2   3         56.30         82.56        12.64 o
   1   2   3      10914.94       9768.59       183.15 o
   2   2   3       1135.04       1133.73        33.34 o
   3   2   3       1036.09       1080.13        45.74 o
   4   2   3       1576.37       1583.42        71.25 o
   5   2   3        241.68        213.62        18.21 o
  -5   3   3        818.46        804.89        49.74 o
  -4   3   3         84.31         95.03        11.03 o
  -3   3   3       1422.76       1413.61        56.70 o
  -2   3   3       4188.82       4466.88        70.60 o
  -1   3   3        943.71       1015.18        23.98 o
   0   3   3       7412.42       7513.66       200.51 o
   1   3   3       1353.28       1351.17        42.90 o
   2   3   3       2245.97       2327.81        54.71 o
   3   3   3       1277.82       1228.08        69.55 o
   4   3   3         23.83         17.27         8.25 o
   5   3   3        461.56        467.51        25.84 o
  -5   4   3         53.08         54.48        13.13 o
  -4   4   3        904.78        863.88        34.50 o
  -3   4   3        893.70        926.57        36.20 o
  -2   4   3        851.01        857.13        31.40 o
  -1   4   3       5183.86       5342.89        77.49 o
   0   4   3        505.92        571.51        31.28 o
   1   4   3       5166.44       5006.32       117.34 o
   2   4   3       2523.60       2510.70        74.86 o
   3   4   3        581.44        635.89        65.31 o
   4   4   3       1270.35       1175.24        58.64 o
   5   4   3         31.44         36.23         7.92 o
  -5   5   3        235.89        262.93        27.21 o
  -4   5   3        564.80        555.54        27.41 o
  -3   5   3       1048.31        966.31        49.57 o
  -2   5   3       3324.56       3491.15        74.67 o
  -1   5   3        385.58        389.01        18.70 o
   0   5   3       3543.43       3562.31        99.78 o
   1   5   3       2579.20       2485.44        76.02 o
   2   5   3        345.28        303.76        23.84 o
   3   5   3       1997.92       1850.83        53.22 o
   4   5   3        131.77        137.40        14.06 o
   5   5   3        399.54        405.71        30.92 o
  -5   6   3         26.00         72.20        14.57 o
  -4   6   3        994.45        964.01        37.53 o
  -3   6   3        729.91        705.79        40.09 o
  -2   6   3        668.52        688.43        40.55 o
  -1   6   3       4900.72       5062.92       156.57 o
   0   6   3        997.13       1045.61        42.46 o
   1   6   3       3024.13       2815.89        84.66 o
   2   6   3        927.98        883.64        44.15 o
   3   6   3         41.11         36.54         7.81 o
   4   6   3        266.22        261.09        29.41 o
   5   6   3         53.92         44.14        10.81 o
  -5   7   3        341.02        339.05        27.27 o
  -4   7   3        146.81         97.24        16.90 o
  -3   7   3       1058.96       1012.23        35.90 o
  -2   7   3        985.54       1001.92        45.96 o
  -1   7   3        457.87        457.08        27.70 o
   0   7   3       3068.25       3016.96        87.56 o
   1   7   3        493.22        485.81        27.75 o
   2   7   3       1216.97       1093.91        44.26 o
   3   7   3       1190.88       1155.01        42.71 o
   4   7   3         78.72         91.91        11.34 o
   5   7   3        360.43        362.53        24.56 o
  -5   8   3          0.05          7.33         6.23 o
  -4   8   3        414.17        352.44        29.92 o
  -3   8   3        409.51        399.49        30.82 o
  -2   8   3        268.95        265.11        19.30 o
  -1   8   3       1754.90       1565.55       118.71 o
   0   8   3         54.79         90.31        25.15 o
   1   8   3        976.09        903.48        50.30 o
   2   8   3       1033.85       1005.28        52.99 o
   3   8   3        125.67        128.74        13.98 o
   4   8   3        696.09        651.23        43.99 o
  -4   9   3         83.47         78.16        14.01 o
  -3   9   3        238.53        256.79        25.14 o
  -2   9   3       2251.27       2270.98        59.04 o
  -1   9   3         25.20         28.84         4.83 o
   0   9   3       3077.83       3005.88        82.95 o
   1   9   3        512.15        517.72        18.72 o
   2   9   3       1406.12       1240.10        51.33 o
   3   9   3        938.62        847.75        35.73 o
   4   9   3         55.96         68.81        13.26 o
  -4  10   3        300.38        308.09        24.38 o
  -3  10   3        376.81        391.24        31.04 o
  -2  10   3        883.73        856.19        46.95 o
  -1  10   3       1797.34       1777.47        49.91 o
   0  10   3          4.41          1.48         1.87 o
   1  10   3       1461.16       1338.22        33.95 o
   2  10   3        578.62        544.14        22.55 o
   3  10   3        188.08        168.80        15.17 o
   4  10   3        325.29        294.69        24.09 o
  -4  11   3         61.62         56.49         9.23 o
  -3  11   3        460.66        467.23        32.61 o
  -2  11   3        336.83        359.29        29.37 o
  -1  11   3         33.09         39.22        15.67 o
   0  11   3       1098.92       1082.96        30.02 o
   1  11   3        112.07        101.23         8.75 o
   2  11   3        680.78        600.40        23.02 o
   3  11   3        632.67        645.46        28.77 o
  -3  12   3        292.57        287.76        23.59 o
  -2  12   3         62.10         67.28        13.44 o
  -1  12   3        885.20        899.73        33.84 o
   0  12   3         77.04         86.15         9.82 o
   1  12   3        414.68        419.56        17.71 o
   2  12   3        818.98        794.72        37.08 o
   3  12   3        156.36        116.29        15.61 o
  -2  13   3        361.03        359.33        19.46 o
  -1  13   3        131.85        132.96        12.25 o
   0  13   3        463.49        462.56        23.38 o
   1  13   3         72.23         76.51         9.45 o
   2  13   3        269.39        243.98        12.37 o
  -2  14   3         67.62         61.53         7.21 o
  -1  14   3        431.83        416.39        27.85 o
   0  14   3         41.39         48.33        10.95 o
   1  14   3        563.69        542.30        22.82 o
  -1 -14   4         20.09         17.07         4.30 o
   0 -14   4        822.08        854.43        26.48 o
  -2 -13   4        122.47        120.89         7.70 o
  -1 -13   4        654.92        678.05        23.48 o
   0 -13   4        109.98        126.53        10.02 o
   1 -13   4        461.11        520.06        34.26 o
   2 -13   4        331.13        352.67        17.91 o
  -3 -12   4        273.03        305.73        11.17 o
  -2 -12   4        489.59        530.97        17.98 o
  -1 -12   4         87.27         90.47         9.11 o
   0 -12   4        869.69        901.76        28.76 o
   1 -12   4        408.03        424.59        18.92 o
   2 -12   4        381.24        429.51        34.10 o
   3 -12   4        336.53        368.73        27.23 o
  -3 -11   4        318.20        338.26        17.98 o
  -2 -11   4        165.16        164.95        10.39 o
  -1 -11   4       1353.20       1350.07        36.82 o
   0 -11   4         92.84         97.28         9.37 o
   1 -11   4       1208.52       1169.48        34.99 o
   2 -11   4        629.41        604.87        42.53 o
   3 -11   4        113.02        108.07        16.34 o
  -4 -10   4         43.67         47.48        11.62 o
  -3 -10   4        313.55        317.92        14.08 o
  -2 -10   4        718.52        733.81        22.82 o
  -1 -10   4         68.29         72.00         8.16 o
   0 -10   4       1246.21       1226.35        50.34 o
   1 -10   4        433.40        434.94        19.97 o
   2 -10   4        588.69        538.12        40.56 o
   3 -10   4       1049.05        989.80        53.65 o
   4 -10   4         46.07         52.41        10.27 o
  -4  -9   4        243.52        203.31        23.54 o
  -3  -9   4        302.64        326.69        22.81 o
  -2  -9   4        302.51        316.21        16.86 o
  -1  -9   4       1442.70       1371.51        43.65 o
   0  -9   4         18.98         16.22         4.12 o
   1  -9   4        689.38        679.20        31.67 o
   2  -9   4        647.60        659.40        45.03 o
   3  -9   4        168.66        162.67        21.88 o
   4  -9   4        516.77        569.86        36.25 o
  -4  -8   4        153.00        153.79        13.92 o
  -3  -8   4        472.10        504.53        29.69 o
  -2  -8   4       1593.42       1650.55        41.75 o
  -1  -8   4         41.33         16.12         7.69 o
   0  -8   4       2802.61       3095.69       176.63 o
   1  -8   4        275.41        250.85        34.54 o
   2  -8   4        616.62        597.60        42.07 o
   3  -8   4        589.23        595.81        42.15 o
   4  -8   4         90.57         87.08        14.75 o
  -5  -7   4         53.88         49.27         9.24 o
  -4  -7   4        481.70        467.06        25.58 o
  -3  -7   4       1997.66       2112.28        66.23 o
  -2  -7   4        352.88        310.21        32.01 o
  -1  -7   4       2498.96       2747.57        77.44 o
   0  -7   4       1086.44       1291.45        54.58 o
   1  -7   4       2136.91       1845.07       290.86 o
   2  -7   4       1110.24       1097.26        40.41 o
   3  -7   4        586.52        642.51        42.95 o
   4  -7   4        765.46        750.41        44.79 o
   5  -7   4         21.07         23.77         7.15 o
  -5  -6   4        526.62        549.04        33.22 o
  -4  -6   4         81.14         83.10        12.80 o
  -3  -6   4        627.89        586.49        23.75 o
  -2  -6   4        834.08        796.85        48.44 o
  -1  -6   4        115.62        128.70        12.49 o
   0  -6   4       2247.95       2490.84        74.72 o
   1  -6   4       1486.98       1627.89        59.35 o
   2  -6   4       1106.74       1152.54        56.98 o
   3  -6   4       1544.79       1583.01        82.16 o
   4  -6   4        155.82        176.14        21.78 o
   5  -6   4        377.77        402.31        28.95 o
  -5  -5   4         21.90          4.90         6.45 o
  -4  -5   4        887.89        838.11        35.41 o
  -3  -5   4        555.19        534.65        22.06 o
  -2  -5   4       1010.81       1051.41        44.64 o
  -1  -5   4       4242.15       4605.63        73.11 o
   0  -5   4         56.18         59.46         8.71 o
   1  -5   4       3499.53       3856.23        99.38 o
   2  -5   4       2264.17       2223.20        93.13 o
   3  -5   4        521.24        564.66        45.56 o
   4  -5   4       1311.13       1381.71        72.40 o
   5  -5   4         64.72         77.28        14.37 o
  -5  -4   4        222.70        219.13        22.26 o
  -4  -4   4        183.08        201.32        19.82 o
  -3  -4   4        202.62        206.31        23.03 o
  -2  -4   4       3015.02       3220.56        80.14 o
  -1  -4   4         25.73         21.43         4.12 o
   0  -4   4       8754.18       8808.88       142.78 o
   1  -4   4        755.97        758.96        29.91 o
   2  -4   4        870.16        906.87        36.40 o
   3  -4   4       1349.88       1348.87        70.73 o
   4  -4   4         22.83          6.83         7.14 o
   5  -4   4        550.56        567.01        27.05 o
  -5  -3   4         36.30         23.93         6.92 o
  -4  -3   4        348.34        360.76        16.17 o
  -3  -3   4       1412.69       1398.16        61.38 o
  -2  -3   4        471.71        485.22        26.78 o
  -1  -3   4       5250.75       5376.89        69.68 o
   0  -3   4        291.06        341.79        17.99 o
   1  -3   4       3423.46       3480.01        92.87 o
   2  -3   4       1681.01       1688.13        58.01 o
   3  -3   4        129.78        110.98        28.75 o
   4  -3   4        826.14        842.22        54.20 o
   5  -3   4        105.03         83.08        15.47 o
  -5  -2   4        382.33        374.86        22.95 o
  -4  -2   4        502.14        513.81        20.87 o
  -3  -2   4       1972.60       2065.17        98.02 o
  -2  -2   4       2840.08       3020.04       119.72 o
  -1  -2   4        141.18        149.72         8.28 o
   0  -2   4       2630.36       2786.87        58.98 o
   1  -2   4       2752.32       3038.77       119.56 o
   2  -2   4       1307.32       1361.08        53.59 o
   3  -2   4       1576.17       1470.71        90.18 o
   4  -2   4         15.79         29.07         8.26 o
   5  -2   4        423.21        439.94        34.77 o
  -5  -1   4         19.46         18.36         6.74 o
  -4  -1   4        884.67        868.55        47.58 o
  -3  -1   4        256.70        294.95        33.82 o
  -2  -1   4        904.64        997.69        44.32 o
  -1  -1   4       5503.83       5961.79        96.99 o
   0  -1   4       1109.22       1175.03        46.40 o
   1  -1   4       5938.99       5626.35       255.92 o
   2  -1   4       2969.42       3051.65       129.57 o
   3  -1   4        161.46        185.63        29.86 o
   4  -1   4       1429.04       1450.55        51.77 o
   5  -1   4         46.15         30.32        11.77 o
  -5   0   4        639.36        625.58        30.51 o
  -4   0   4        563.56        570.63        28.10 o
  -3   0   4        424.68        416.87        40.88 o
  -2   0   4       5325.52       5443.07       118.97 o
  -1   0   4         38.73         36.54         4.63 o
   0   0   4       7556.00       7822.36       123.61 o
   1   0   4        957.99        973.65        41.23 o
   2   0   4       3532.70       3521.85        93.84 o
   3   0   4       2776.48       2703.32       124.07 o
   4   0   4         57.03         63.43        11.65 o
   5   0   4        428.95        402.41        24.31 o
  -5   1   4          9.09         10.43         5.51 o
  -4   1   4        761.43        698.12        29.53 o
  -3   1   4        372.76        321.98        35.01 o
  -2   1   4       1191.16       1332.79        45.98 o
  -1   1   4       5558.34       5774.12        96.47 o
   0   1   4        803.18        839.27        46.53 o
   1   1   4       6674.35       6866.53       149.94 o
   2   1   4       2687.36       2660.69        76.98 o
   3   1   4        180.16        192.33        29.15 o
   4   1   4       1260.80       1130.55        61.14 o
   5   1   4         80.19         72.82        10.85 o
  -5   2   4        361.76        372.61        21.72 o
  -4   2   4        543.33        558.66        39.62 o
  -3   2   4       1855.42       1283.49        73.98 o
  -2   2   4       2893.25       3012.15        79.25 o
  -1   2   4        102.68        120.78         8.18 o
   0   2   4       3316.79       3247.41        69.52 o
   1   2   4       2539.82       2470.99        72.45 o
   2   2   4       1579.04       1748.07        59.75 o
   3   2   4       1881.27       1713.34        89.27 o
   4   2   4          7.90         16.22        11.09 o
   5   2   4        589.54        633.75        29.66 o
  -5   3   4         46.73         38.09        12.94 o
  -4   3   4        434.32        425.29        23.85 o
  -3   3   4       1545.75       1504.77        61.73 o
  -2   3   4        517.69        533.65        23.82 o
  -1   3   4       5258.50       5356.85        73.40 o
   0   3   4        285.53        304.87        20.03 o
   1   3   4       2578.14       2565.24        60.92 o
   2   3   4       1778.24       1758.80        66.10 o
   3   3   4        119.37        114.87        21.93 o
   4   3   4        661.63        637.97        42.77 o
   5   3   4         81.62         73.55        13.93 o
  -5   4   4        339.52        326.12        29.92 o
  -4   4   4         78.60         67.18        10.32 o
  -3   4   4        230.63        232.75        23.11 o
  -2   4   4       3046.32       3207.91        60.66 o
  -1   4   4          8.76          8.42         3.38 o
   0   4   4       9025.01       8964.26       193.27 o
   1   4   4        773.74        719.18        30.78 o
   2   4   4        788.65        746.87        50.40 o
   3   4   4       1573.43       1477.42        54.29 o
   4   4   4         43.35         64.59        14.24 o
   5   4   4        478.35        478.21        23.94 o
  -5   5   4         10.02         17.76         9.34 o
  -4   5   4        729.06        632.19        33.71 o
  -3   5   4        435.79        393.35        29.30 o
  -2   5   4        981.52       1059.63        37.99 o
  -1   5   4       3373.78       3650.40       112.16 o
   0   5   4        156.66        144.87        18.44 o
   1   5   4       3392.71       3246.74        88.33 o
   2   5   4       2204.37       2063.16        74.87 o
   3   5   4        434.22        414.90        33.97 o
   4   5   4       1027.51       1127.59        57.29 o
   5   5   4         69.71         58.17         8.22 o
  -5   6   4        445.96        447.05        33.34 o
  -4   6   4        158.93        161.32        15.33 o
  -3   6   4        728.32        694.26        40.98 o
  -2   6   4        763.89        745.25        33.13 o
  -1   6   4        161.02        164.27        18.56 o
   0   6   4       2678.45       2547.63        79.23 o
   1   6   4       1676.00       1683.15        77.10 o
   2   6   4       1333.72       1230.19        78.95 o
   3   6   4       1687.95       1618.85        73.96 o
   4   6   4        106.87        108.66        11.81 o
   5   6   4        428.10        427.90        19.89 o
  -5   7   4         38.93         45.44        10.80 o
  -4   7   4        506.50        464.88        37.32 o
  -3   7   4       1848.40       1748.99        64.02 o
  -2   7   4        406.73        430.69        22.32 o
  -1   7   4       2859.80       2881.61       135.94 o
   0   7   4       1066.50       1129.16        51.88 o
   1   7   4       2148.35       1948.94        75.91 o
   2   7   4       1158.35       1180.55        36.66 o
   3   7   4        487.37        448.34        36.40 o
   4   7   4        882.00        833.82        46.62 o
   5   7   4         17.46         21.14         6.30 o
  -4   8   4        152.00        145.82        19.50 o
  -3   8   4        483.21        469.36        19.45 o
  -2   8   4       1670.00       1624.61        47.74 o
  -1   8   4         60.93         37.67        16.50 o
   0   8   4       2786.60       2549.02       142.11 o
   1   8   4        124.26        114.79        30.88 o
   2   8   4        543.22        469.86        29.38 o
   3   8   4        448.80        467.58        37.27 o
   4   8   4        126.99        131.57        17.32 o
  -4   9   4        289.16        285.22        25.72 o
  -3   9   4        370.80        354.36        29.47 o
  -2   9   4        127.11        120.43        12.32 o
  -1   9   4       1726.26       1630.00        49.84 o
   0   9   4         65.05         56.97         8.09 o
   1   9   4        647.27        602.93        29.42 o
   2   9   4        515.19        444.49        23.23 o
   3   9   4        217.96        182.22        22.25 o
   4   9   4        553.03        560.76        32.78 o
  -4  10   4         66.18         65.73        11.49 o
  -3  10   4        296.61        274.65        25.72 o
  -2  10   4        715.07        745.53        44.37 o
  -1  10   4         65.98         58.70         8.52 o
   0  10   4       1000.02        947.62        34.71 o
   1  10   4        529.81        543.14        20.64 o
   2  10   4        643.34        555.47        21.58 o
   3  10   4       1061.15        955.07        52.08 o
   4  10   4         57.26         54.79         8.67 o
  -3  11   4        356.74        356.86        27.80 o
  -2  11   4        196.00        209.50        22.72 o
  -1  11   4        994.40        897.67        34.37 o
   0  11   4         86.82         89.43        10.65 o
   1  11   4       1154.74       1008.73        36.77 o
   2  11   4        530.41        514.99        20.34 o
   3  11   4        135.45        155.81        19.35 o
  -3  12   4        258.44        264.98        14.81 o
  -2  12   4        409.92        403.16        30.04 o
  -1  12   4         70.12         62.65         9.19 o
   0  12   4        770.29        792.33        31.82 o
   1  12   4        363.01        359.87        20.48 o
   2  12   4        329.64        313.68        14.99 o
   3  12   4        317.42        303.51        16.82 o
  -2  13   4        106.17        108.16        10.28 o
  -1  13   4        875.53        883.73        32.33 o
   0  13   4         87.68         91.31        17.64 o
   1  13   4        531.97        506.45        23.38 o
   2  13   4        415.00        411.00        18.75 o
  -1  14   4         24.39         16.19         4.93 o
   0  14   4        852.07        838.45        42.49 o
   1  14   4        199.91        206.04        18.80 o
   0 -14   5        110.16        125.33         7.83 o
  -2 -13   5        393.58        429.19        16.04 o
  -1 -13   5         23.23         28.54         5.42 o
   0 -13   5        572.74        617.25        21.67 o
   1 -13   5        107.26        126.73        13.11 o
   2 -13   5        145.01        149.53         8.06 o
  -3 -12   5         47.20         52.56         6.05 o
  -2 -12   5        103.46         98.27         7.50 o
  -1 -12   5        591.11        588.08        22.64 o
   0 -12   5        133.82        152.28        11.60 o
   1 -12   5        447.35        448.16        17.82 o
   2 -12   5        518.23        501.73        34.64 o
  -3 -11   5        109.61        120.48         8.90 o
  -2 -11   5        744.77        768.81        22.80 o
  -1 -11   5          5.56         13.21         5.15 o
   0 -11   5        664.75        653.17        20.60 o
   1 -11   5        517.89        594.50        29.15 o
   2 -11   5        248.24        243.77        27.38 o
   3 -11   5        504.99        539.69        35.08 o
  -4 -10   5        167.29        172.08        17.24 o
  -3 -10   5        546.95        563.58        25.31 o
  -2 -10   5         85.56         84.71         7.75 o
  -1 -10   5       1035.36       1033.52        32.06 o
   0 -10   5         73.49         70.62         9.16 o
   1 -10   5       1600.42       1581.12        97.11 o
   2 -10   5        384.19        360.89        33.74 o
   3 -10   5        155.31        117.94        18.41 o
  -4  -9   5        185.55        148.79        18.42 o
  -3  -9   5        600.62        630.36        30.38 o
  -2  -9   5       1342.81       1383.03        38.61 o
  -1  -9   5         12.84         20.00         4.75 o
   0  -9   5       2065.06       2055.23        47.41 o
   1  -9   5        295.57        278.37        19.94 o
   2  -9   5        256.81        218.29        26.59 o
   3  -9   5        732.49        764.95        48.01 o
   4  -9   5         12.70         19.47         5.59 o
  -4  -8   5        398.06        406.72        33.41 o
  -3  -8   5        358.49        352.30        23.42 o
  -2  -8   5        427.42        454.01        20.67 o
  -1  -8   5       1572.66       1556.56        39.11 o
   0  -8   5         73.54         86.44        14.42 o
   1  -8   5       1225.97       1200.21        43.34 o
   2  -8   5       1899.37       1891.40        85.07 o
   3  -8   5         89.21        112.56        19.33 o
   4  -8   5        540.27        555.54        36.59 o
  -4  -7   5        176.32        176.48        15.14 o
  -3  -7   5        469.67        458.71        35.67 o
  -2  -7   5       1773.38       1874.83        48.91 o
  -1  -7   5          9.74         21.20         7.46 o
   0  -7   5       2205.61       2182.53        80.36 o
   1  -7   5       1855.50       1846.52        74.32 o
   2  -7   5        915.60        966.24        38.09 o
   3  -7   5       1384.89       1327.51        67.89 o
   4  -7   5         35.66         48.66        12.37 o
  -5  -6   5         59.10         57.09        10.51 o
  -4  -6   5        147.67        131.34        13.65 o
  -3  -6   5        172.15        169.80        10.91 o
  -2  -6   5        290.87        356.47        37.12 o
  -1  -6   5       3374.96       3442.59        71.28 o
   0  -6   5         91.77        110.83        16.55 o
   1  -6   5       2061.98       1778.65       201.06 o
   2  -6   5        831.10        831.88        39.67 o
   3  -6   5        511.63        545.43        42.10 o
   4  -6   5        595.36        602.40        41.50 o
   5  -6   5         87.11         90.48         8.89 o
  -5  -5   5        279.94        299.73        24.38 o
  -4  -5   5        546.15        508.09        21.65 o
  -3  -5   5        320.66        326.28        15.01 o
  -2  -5   5       1248.49       1003.76       270.92 o
  -1  -5   5        231.88        276.72        15.66 o
   0  -5   5       2827.66       3063.58        75.05 o
   1  -5   5        756.05        639.42        39.12 o
   2  -5   5       2106.38       2014.58        75.06 o
   3  -5   5        672.08        674.64        47.03 o
   4  -5   5         74.99         68.00        13.59 o
   5  -5   5        417.45        476.47        23.23 o
  -5  -4   5         68.81         54.38        11.62 o
  -4  -4   5        602.52        547.53        24.76 o
  -3  -4   5        876.68        835.59        24.57 o
  -2  -4   5        401.23        355.43        24.01 o
  -1  -4   5       1974.44       2024.99        54.81 o
   0  -4   5        427.18        468.56        24.49 o
   1  -4   5       1821.69       1743.91       189.59 o
   2  -4   5       1555.06       1646.80        81.66 o
   3  -4   5        217.40        225.17        25.87 o
   4  -4   5       1654.97       1697.97        76.20 o
   5  -4   5         57.66         55.80        11.34 o
  -5  -3   5        220.92        229.20        23.23 o
  -4  -3   5        180.56        171.37        12.72 o
  -3  -3   5        742.50        739.08        21.09 o
  -2  -3   5       2856.07       2925.29        75.68 o
  -1  -3   5        993.90       1101.68        30.17 o
   0  -3   5       6829.83       7147.26       128.85 o
   1  -3   5       1540.50       1691.96        77.37 o
   2  -3   5       1100.65       1091.24        60.31 o
   3  -3   5       2999.33       3191.71       114.12 o
   4  -3   5         73.63         80.55        16.16 o
   5  -3   5        617.26        748.11        40.94 o
  -5  -2   5         16.20         18.92         9.37 o
  -4  -2   5        665.67        609.26        28.81 o
  -3  -2   5       2152.05       2081.79       106.21 o
  -2  -2   5        449.77        488.69        27.22 o
  -1  -2   5       7456.28       7765.33       104.56 o
   0  -2   5        303.68        363.72        20.16 o
   1  -2   5       3018.83       2990.52       144.09 o
   2  -2   5       2530.00       2301.97       114.55 o
   3  -2   5        220.82        249.66        21.38 o
   4  -2   5        598.82        624.88        42.62 o
   5  -2   5         87.97         82.28        13.82 o
  -5  -1   5        231.24        233.29        17.41 o
  -4  -1   5         43.91         33.22         6.21 o
  -3  -1   5        588.35        522.29        50.30 o
  -2  -1   5       1885.41       2061.75        76.53 o
  -1  -1   5          5.44         17.28         4.90 o
   0  -1   5       6118.83       6351.47       109.36 o
   1  -1   5       1135.61       1271.30        50.93 o
   2  -1   5       1203.81       1097.49        71.89 o
   3  -1   5       1622.93       1654.74       103.22 o
   4  -1   5         48.86         59.07        10.79 o
   5  -1   5        417.64        449.59        29.15 o
  -5   0   5         43.27         41.40         8.07 o
  -4   0   5       1385.44       1395.91        46.21 o
  -3   0   5       1205.12       1163.42        77.51 o
  -2   0   5        104.19        107.26        14.54 o
  -1   0   5       4041.78       4452.47        76.42 o
   0   0   5       5860.32       6820.49       147.24 o
   1   0   5       5884.93       6375.25       277.87 o
   2   0   5       2729.81       2696.37       118.52 o
   3   0   5        263.89        277.03        38.65 o
   4   0   5        793.97        853.14        37.34 o
   5   0   5          4.13         10.30         7.72 o
  -5   1   5        252.57        250.76        14.30 o
  -4   1   5        112.26        127.69        18.29 o
  -3   1   5        607.87        523.51        49.87 o
  -2   1   5       2087.47       2244.30        71.85 o
  -1   1   5         10.49         16.77         5.79 o
   0   1   5       4272.89       4454.18        97.08 o
   1   1   5        889.00       1026.27        45.57 o
   2   1   5        856.62        921.29        44.23 o
   3   1   5       1744.86       1569.02        96.10 o
   4   1   5         54.65         56.26        15.29 o
   5   1   5        269.50        287.33        24.92 o
  -5   2   5          3.67         11.95         8.57 o
  -4   2   5        643.26        616.59        24.29 o
  -3   2   5       2308.83       2236.32       110.40 o
  -2   2   5        484.58        489.02        30.33 o
  -1   2   5       7869.78       7909.68       199.81 o
   0   2   5        199.04        214.50        17.17 o
   1   2   5       2346.39       2455.92        80.62 o
   2   2   5       2857.83       3001.75       132.25 o
   3   2   5        127.84        176.79        29.30 o
   4   2   5        660.34        635.18        44.80 o
   5   2   5         79.14         78.06         9.83 o
  -5   3   5        129.75        133.46        12.41 o
  -4   3   5        115.75        123.97        13.53 o
  -3   3   5        863.22        813.63        44.40 o
  -2   3   5       2802.30       2729.68       115.01 o
  -1   3   5        960.38       1020.64        32.03 o
   0   3   5       7628.33       7490.58       172.19 o
   1   3   5       1874.18       1968.34        69.58 o
   2   3   5       1306.70       1315.37        59.64 o
   3   3   5       2673.95       2545.19        66.28 o
   4   3   5         57.51         69.98        14.48 o
   5   3   5        489.05        556.39        25.29 o
  -5   4   5         55.58         78.30         9.65 o
  -4   4   5        815.85        729.96        33.15 o
  -3   4   5        896.35        852.38        46.39 o
  -2   4   5        331.42        321.21        20.64 o
  -1   4   5       2293.87       2315.80        52.79 o
   0   4   5        549.53        578.99        29.05 o
   1   4   5       2234.17       2125.65       107.06 o
   2   4   5       1530.97       1464.03        70.91 o
   3   4   5        166.35        178.12        21.81 o
   4   4   5       1726.37       1833.64        53.74 o
   5   4   5         37.63         33.88         6.94 o
  -5   5   5        271.16        314.26        26.89 o
  -4   5   5        463.72        427.82        33.45 o
  -3   5   5        441.32        419.65        21.92 o
  -2   5   5       1129.21       1253.98        55.17 o
  -1   5   5        248.10        265.47        24.41 o
   0   5   5       2696.73       2654.02        77.67 o
   1   5   5        940.38        894.15        38.80 o
   2   5   5       2088.96       1844.92        87.21 o
   3   5   5        563.39        499.66        37.49 o
   4   5   5         63.51         60.13         9.61 o
   5   5   5        423.85        456.84        28.27 o
  -5   6   5         77.52         92.10        14.46 o
  -4   6   5         70.81        106.37        17.09 o
  -3   6   5        351.72        342.90        20.17 o
  -2   6   5        195.11        193.40        21.46 o
  -1   6   5       3469.01       3548.49       106.27 o
   0   6   5         14.62         14.80         5.24 o
   1   6   5       1920.19       1789.22        59.38 o
   2   6   5        856.45        765.20        41.56 o
   3   6   5        682.19        627.99        31.83 o
   4   6   5        692.09        694.83        40.54 o
   5   6   5         96.91         95.71        12.01 o
  -4   7   5        193.10        149.22        14.26 o
  -3   7   5        314.72        288.98        18.82 o
  -2   7   5       1704.57       1690.76        49.74 o
  -1   7   5          7.43          4.97         9.10 o
   0   7   5       1958.32       1822.09       209.35 o
   1   7   5       1625.40       1537.01        56.80 o
   2   7   5        641.39        573.18        22.96 o
   3   7   5       1366.33       1276.44        91.46 o
   4   7   5         49.40         50.91        11.18 o
  -4   8   5        294.40        266.86        26.60 o
  -3   8   5        225.39        227.28        13.61 o
  -2   8   5        557.69        548.65        26.57 o
  -1   8   5       1356.49       1263.35        40.71 o
   0   8   5         85.08         75.67        14.08 o
   1   8   5       1405.30       1343.60        43.05 o
   2   8   5       1710.48       1424.56        56.55 o
   3   8   5         73.07         80.19        17.13 o
   4   8   5        514.51        524.64        31.74 o
  -4   9   5        196.56        186.44        20.34 o
  -3   9   5        632.78        573.78        38.35 o
  -2   9   5       1399.60       1307.52        44.15 o
  -1   9   5         14.95         13.04         4.20 o
   0   9   5       2140.81       1954.43       155.10 o
   1   9   5        332.33        312.78        19.41 o
   2   9   5        272.08        240.04        14.28 o
   3   9   5        872.89        789.28        52.19 o
   4   9   5         27.22         33.53         7.85 o
  -4  10   5        168.71        151.34        16.23 o
  -3  10   5        474.73        471.30        33.10 o
  -2  10   5         47.28         33.18         9.75 o
  -1  10   5        956.17        930.21        29.28 o
   0  10   5         79.54         68.00        13.57 o
   1  10   5       1540.40       1299.10        55.75 o
   2  10   5        487.38        441.55        19.33 o
   3  10   5        151.59        129.83        13.04 o
  -3  11   5         95.14         93.28        13.95 o
  -2  11   5        863.56        800.40        46.07 o
  -1  11   5          6.33         14.43         5.89 o
   0  11   5        820.99        795.18        32.81 o
   1  11   5        548.46        516.54        25.69 o
   2  11   5        371.75        334.03        19.31 o
   3  11   5        496.83        460.20        30.56 o
  -3  12   5         80.29         73.69         8.40 o
  -2  12   5        119.32        127.73        17.25 o
  -1  12   5        538.38        513.81        24.93 o
   0  12   5         87.58        102.86        12.06 o
   1  12   5        503.53        474.08        23.61 o
   2  12   5        496.78        491.30        22.17 o
  -2  13   5        355.37        399.29        18.29 o
  -1  13   5         19.46         13.62         4.71 o
   0  13   5        545.19        546.84        24.36 o
   1  13   5        120.55        121.96        16.12 o
   2  13   5        135.93        130.01        17.86 o
   0  14   5        117.08        134.30        15.29 o
  -1 -13   6        377.54        412.90        15.74 o
   0 -13   6        104.25        122.53         9.05 o
   1 -13   6        428.61        402.36        21.50 o
  -2 -12   6        620.28        712.95        22.45 o
  -1 -12   6         70.50         83.47         8.45 o
   0 -12   6       1135.14       1193.96        26.82 o
   1 -12   6        123.67        133.56        12.01 o
   2 -12   6        250.79        258.27        13.83 o
  -3 -11   6        392.37        403.33        18.09 o
  -2 -11   6         38.62         37.79         6.64 o
  -1 -11   6       1102.26       1136.45        29.26 o
   0 -11   6         28.91         21.31         4.87 o
   1 -11   6        344.69        383.85        19.99 o
   2 -11   6        423.68        459.19        32.31 o
   3 -11   6         32.02         38.58         8.39 o
  -3 -10   6         82.71         88.99         9.58 o
  -2 -10   6        358.45        386.23        40.63 o
  -1 -10   6         34.83         29.28         4.80 o
   0 -10   6        404.03        381.55        15.77 o
   1 -10   6        812.58        853.51        48.25 o
   2 -10   6        338.33        287.81        28.06 o
   3 -10   6        563.49        570.51        35.61 o
  -4  -9   6        399.78        376.51        25.49 o
  -3  -9   6        641.58        604.79        44.43 o
  -2  -9   6        214.11        222.24        12.01 o
  -1  -9   6       1325.07       1343.57        36.42 o
   0  -9   6        626.24        624.80        20.61 o
   1  -9   6        610.05        616.57        29.69 o
   2  -9   6       1038.46       1037.12        59.30 o
   3  -9   6         68.94         96.10        16.48 o
   4  -9   6        383.75        391.54        24.76 o
  -4  -8   6         89.01         70.79        12.61 o
  -3  -8   6         43.60         43.23         8.48 o
  -2  -8   6        503.82        534.27        19.34 o
  -1  -8   6        102.55         94.51         9.12 o
   0  -8   6       1794.15       1757.65        42.71 o
   1  -8   6        292.86        324.24        54.83 o
   2  -8   6       1125.82       1101.38        63.19 o
   3  -8   6        902.62       1026.28        57.27 o
   4  -8   6        125.95        131.31        16.04 o
  -4  -7   6        306.96        310.15        18.74 o
  -3  -7   6        466.75        500.16        22.01 o
  -2  -7   6        255.71        274.88        13.70 o
  -1  -7   6       1899.06       1966.05        56.11 o
   0  -7   6        128.24        125.08        18.75 o
   1  -7   6       2016.53       1961.82        47.88 o
   2  -7   6        892.73        861.12        52.47 o
   3  -7   6          8.58          6.14         7.91 o
   4  -7   6        668.08        698.28        40.91 o
  -4  -6   6         29.19         17.09         7.28 o
  -3  -6   6        512.10        506.36        19.25 o
  -2  -6   6       1724.17       1756.10        44.57 o
  -1  -6   6        176.44        176.26        17.33 o
   0  -6   6       2734.80       2743.68        97.47 o
   1  -6   6       1033.64       1049.31        58.06 o
   2  -6   6        442.58        462.21        25.47 o
   3  -6   6       1330.87       1384.26        46.88 o
   4  -6   6         16.77         18.86         8.87 o
  -5  -5   6         50.64         50.71        10.55 o
  -4  -5   6        549.73        530.18        21.96 o
  -3  -5   6        784.38        800.22        33.84 o
  -2  -5   6        210.57        226.93        20.46 o
  -1  -5   6       4747.66       5000.55       142.14 o
   0  -5   6       1599.19       1611.90        70.58 o
   1  -5   6       2732.09       2153.05       239.28 o
   2  -5   6       2535.28       2715.10       102.40 o
   3  -5   6        387.94        396.05        23.26 o
   4  -5   6        561.43        580.98        37.94 o
   5  -5   6         58.08         61.82         6.65 o
  -5  -4   6        139.67        130.11        16.52 o
  -4  -4   6        307.57        260.78        21.00 o
  -3  -4   6        782.77        769.20        23.86 o
  -2  -4   6       2498.05       2457.66        85.62 o
  -1  -4   6        111.23        122.33        10.85 o
   0  -4   6       2296.39       2247.22       104.73 o
   1  -4   6       1277.49       1257.22       163.56 o
   2  -4   6        581.44        506.87        55.17 o
   3  -4   6        910.78        914.29        36.13 o
   4  -4   6        153.47        180.47        20.98 o
   5  -4   6        111.02        122.24        13.49 o
  -5  -3   6         31.15         22.21         9.44 o
  -4  -3   6        286.09        267.34        19.48 o
  -3  -3   6        670.41        630.70        25.07 o
  -2  -3   6        322.66        329.42        23.40 o
  -1  -3   6       3765.84       4129.75        81.32 o
   0  -3   6       1139.98       1361.92        58.76 o
   1  -3   6        964.76        894.35        59.44 o
   2  -3   6       1158.80        866.65        69.21 o
   3  -3   6         47.00         67.55        10.24 o
   4  -3   6       1075.13       1114.31        55.54 o
   5  -3   6         13.71         14.04         4.43 o
  -5  -2   6        509.25        528.99        34.89 o
  -4  -2   6        406.74        367.84        18.51 o
  -3  -2   6        530.69        491.75        21.43 o
  -2  -2   6       1864.26       1901.81        70.88 o
  -1  -2   6        107.38        133.90        11.81 o
   0  -2   6       4431.35       4540.02       116.51 o
   1  -2   6       1767.16       1753.08       101.52 o
   2  -2   6       1786.57       1709.46        97.13 o
   3  -2   6       3048.86       3274.43        78.52 o
   4  -2   6         77.97         89.95        15.40 o
   5  -2   6        486.43        504.63        31.11 o
  -5  -1   6         31.92         14.49         9.33 o
  -4  -1   6        234.84        225.09        14.47 o
  -3  -1   6        968.81        916.81        36.38 o
  -2  -1   6        200.83        198.24        41.21 o
  -1  -1   6       2461.19       2761.40        96.21 o
   0  -1   6        193.26        249.57        21.97 o
   1  -1   6       3271.08       3511.33        97.59 o
   2  -1   6       1796.85       1615.77        91.58 o
   3  -1   6        368.99        409.47        22.27 o
   4  -1   6        925.36        943.74        50.54 o
   5  -1   6        156.87        161.66        11.86 o
  -5   0   6        414.91        410.57        21.55 o
  -4   0   6        273.34        253.30        18.93 o
  -3   0   6        833.52        780.59        74.88 o
  -2   0   6       4510.39       4785.17       312.47 o
  -1   0   6        616.34        779.01        32.89 o
   0   0   6       5921.57       6354.09       143.40 o
   1   0   6       2763.55       3109.26       140.05 o
   2   0   6        799.96        837.92        62.48 o
   3   0   6        532.74        492.22        25.69 o
   4   0   6         56.13         40.33        11.11 o
   5   0   6        374.26        399.59        26.83 o
  -5   1   6         31.09         39.50         7.44 o
  -4   1   6        254.16        239.74        26.63 o
  -3   1   6       1022.37        899.21        70.57 o
  -2   1   6        124.68        159.40        25.10 o
  -1   1   6       2555.79       2735.23        68.91 o
   0   1   6        162.50        255.02        22.19 o
   1   1   6       4282.63       4885.60       355.45 o
   2   1   6       1743.91       1799.31        90.24 o
   3   1   6        378.76        389.77        22.64 o
   4   1   6       1176.97       1202.27        43.52 o
   5   1   6        101.50        101.81        13.81 o
  -5   2   6        594.13        564.28        35.67 o
  -4   2   6        474.98        492.67        50.41 o
  -3   2   6        640.10        602.56        63.65 o
  -2   2   6       2358.26       2249.69        79.75 o
  -1   2   6        104.59        105.10        12.79 o
   0   2   6       4012.42       4171.60        89.95 o
   1   2   6       1758.86       1941.84       106.04 o
   2   2   6       1426.75       1539.93        91.28 o
   3   2   6       3072.34       2986.48       166.48 o
   4   2   6         59.64         52.82         8.77 o
   5   2   6        575.38        630.30        33.80 o
  -5   3   6         36.44         49.76        11.26 o
  -4   3   6        300.21        318.00        23.75 o
  -3   3   6        467.80        437.04        32.69 o
  -2   3   6        315.95        323.53        38.80 o
  -1   3   6       2433.00       2463.56        58.42 o
   0   3   6       1009.69       1136.20        51.08 o
   1   3   6       1090.86       1131.86       121.41 o
   2   3   6       1198.09       1115.30        79.59 o
   3   3   6        111.60        113.59        17.15 o
   4   3   6       1015.36       1044.09        37.86 o
   5   3   6         40.27         45.43         9.12 o
  -5   4   6        173.64        164.02        11.92 o
  -4   4   6        450.03        455.64        56.99 o
  -3   4   6        556.64        458.26        24.22 o
  -2   4   6       2640.00       2487.19       118.23 o
  -1   4   6        106.35        115.66        13.90 o
   0   4   6       2427.71       2389.34        69.08 o
   1   4   6       1048.44       1001.62        53.10 o
   2   4   6        951.27        948.03        55.42 o
   3   4   6       1008.58        901.62        50.51 o
   4   4   6        180.85        207.14        36.96 o
   5   4   6        155.27        154.03        14.83 o
  -5   5   6         23.38         14.99         5.06 o
  -4   5   6        495.47        434.08        33.95 o
  -3   5   6        656.64        600.74        28.28 o
  -2   5   6        156.27        153.64        20.13 o
  -1   5   6       5287.24       5405.17       145.69 o
   0   5   6       1707.02       1677.50        84.81 o
   1   5   6       2597.52       2391.42       104.66 o
   2   5   6       2221.81       1957.80        58.99 o
   3   5   6        324.74        338.56        30.54 o
   4   5   6        417.96        433.88        29.71 o
   5   5   6         76.33         67.95         9.63 o
  -4   6   6         26.39         13.00         7.12 o
  -3   6   6        526.59        517.28        43.84 o
  -2   6   6       1780.07       1578.54        69.91 o
  -1   6   6        181.75        194.88        24.00 o
   0   6   6       2536.31       2492.40        93.69 o
   1   6   6       1083.35        992.06        46.09 o
   2   6   6        188.21        131.64        14.19 o
   3   6   6       1274.14       1279.28        63.71 o
   4   6   6          2.56          6.62         6.37 o
  -4   7   6        381.50        379.65        53.69 o
  -3   7   6        543.77        552.79        27.10 o
  -2   7   6        400.86        392.76        22.78 o
  -1   7   6       1870.29       1738.13        51.17 o
   0   7   6        100.00        101.37        15.70 o
   1   7   6       1947.39       1702.10        51.48 o
   2   7   6        994.76        896.58        35.60 o
   3   7   6         24.64         35.67        10.89 o
   4   7   6        783.13        812.87        39.85 o
  -4   8   6         72.21         71.93        13.67 o
  -3   8   6        133.89        111.05        14.28 o
  -2   8   6        585.96        536.02        31.14 o
  -1   8   6         98.36         87.51        13.91 o
   0   8   6       1831.31       1653.80        78.71 o
   1   8   6        556.62        544.96        27.21 o
   2   8   6       1261.11       1116.05        40.54 o
   3   8   6        852.61        751.84        46.06 o
   4   8   6        107.44         96.83        11.70 o
  -4   9   6        353.46        367.98        26.37 o
  -3   9   6        626.11        548.78        25.50 o
  -2   9   6        205.07        176.92        15.70 o
  -1   9   6       1482.84       1430.75        47.00 o
   0   9   6        569.32        524.60        26.69 o
   1   9   6        608.33        539.98        32.92 o
   2   9   6       1180.59       1057.25        44.79 o
   3   9   6         89.86         75.97        14.51 o
   4   9   6        380.92        375.36        21.21 o
  -3  10   6         44.17         50.95        11.71 o
  -2  10   6        130.11        126.69        14.46 o
  -1  10   6         32.21         27.73         5.85 o
   0  10   6        559.25        517.88        37.60 o
   1  10   6        578.32        498.95        37.06 o
   2  10   6        295.59        252.42        17.58 o
   3  10   6        532.06        538.01        33.30 o
  -3  11   6        428.54        454.09        27.40 o
  -2  11   6         20.46         24.01         9.69 o
  -1  11   6       1252.03       1125.01        39.81 o
   0  11   6        101.48         88.85        10.98 o
   1  11   6        365.83        345.23        20.40 o
   2  11   6        467.83        469.22        23.34 o
   3  11   6         49.92         44.99         8.87 o
  -2  12   6        516.46        548.53        33.97 o
  -1  12   6         72.78         75.16        11.55 o
   0  12   6       1011.57        941.36        37.95 o
   1  12   6        132.53        135.47        17.84 o
   2  12   6        250.57        219.21        13.97 o
  -1  13   6        234.59        235.76        22.20 o
   0  13   6         99.09         96.76         9.92 o
   1  13   6        448.98        415.58        23.11 o
   0 -13   7        270.13        196.00        15.15 o
  -2 -12   7          2.59          1.42         3.74 o
  -1 -12   7        333.00        344.22        14.32 o
   0 -12   7        280.57        317.88        12.75 o
   1 -12   7        223.62        229.15        17.05 o
  -2 -11   7        448.18        466.85        23.78 o
  -1 -11   7          9.77          7.86         3.04 o
   0 -11   7       1023.37       1000.90        23.86 o
   1 -11   7        435.34        455.78        20.00 o
   2 -11   7        155.39        142.62        10.27 o
  -3 -10   7        148.81        147.74        11.02 o
  -2 -10   7         46.24         38.76         5.22 o
  -1 -10   7        752.99        800.77        22.71 o
   0 -10   7         21.65         31.93         4.69 o
   1 -10   7       1380.94       1353.86        41.03 o
   2 -10   7        661.17        668.38        38.03 o
   3 -10   7         19.23         27.32         7.25 o
  -3  -9   7        279.17        269.95        27.04 o
  -2  -9   7       1090.21       1118.36        42.67 o
  -1  -9   7          0.99          2.13         3.41 o
   0  -9   7       1005.27        990.49        26.21 o
   1  -9   7        748.83        745.61        43.20 o
   2  -9   7        198.24        198.72        21.61 o
   3  -9   7        553.46        576.11        34.24 o
  -3  -8   7        263.12        254.02        17.01 o
  -2  -8   7         45.46         50.96         6.97 o
  -1  -8   7        769.50        767.09        26.48 o
   0  -8   7        291.51        297.28        15.94 o
   1  -8   7        672.99        658.56        41.14 o
   2  -8   7       1356.83       1442.55        67.14 o
   3  -8   7        159.17        152.06        18.94 o
   4  -8   7        280.45        311.33        20.57 o
  -4  -7   7        164.43        210.92        19.13 o
  -3  -7   7        202.27        205.10        12.87 o
  -2  -7   7       1491.14       1536.69        39.57 o
  -1  -7   7        203.60        213.84        16.05 o
   0  -7   7       2252.89       2156.58        89.38 o
   1  -7   7       1069.36       1056.25        39.34 o
   2  -7   7        439.94        473.07        25.94 o
   3  -7   7        602.26        613.86        39.88 o
   4  -7   7         13.52         12.00         6.43 o
  -4  -6   7         61.76         81.11         9.60 o
  -3  -6   7        803.92        793.34        23.39 o
  -2  -6   7         96.34        111.53        15.25 o
  -1  -6   7       1879.61       1913.07        47.98 o
   0  -6   7        222.37        251.04        19.48 o
   1  -6   7        806.82        761.70        31.68 o
   2  -6   7        117.03        112.56        18.02 o
   3  -6   7        133.28        137.56        17.81 o
   4  -6   7        571.10        594.76        34.72 o
  -4  -5   7        131.16        131.82        15.26 o
  -3  -5   7        467.65        445.79        20.43 o
  -2  -5   7       1695.91       1719.90        42.24 o
  -1  -5   7         78.82         73.20        11.13 o
   0  -5   7       2822.50       2599.41        94.21 o
   1  -5   7       1405.46       1411.09        43.99 o
   2  -5   7        145.17        147.63        19.42 o
   3  -5   7       1708.16       1734.08        50.84 o
  -5  -4   7         44.33         54.25        10.09 o
  -4  -4   7        347.62        324.71        45.80 o
  -3  -4   7        776.08        743.94        26.92 o
  -2  -4   7        481.37        460.50        17.01 o
  -1  -4   7       2303.81       2469.43        83.58 o
   0  -4   7        268.72        265.31        20.25 o
   1  -4   7       2122.00       2019.01        95.25 o
   2  -4   7       3126.98       3025.03       104.75 o
   3  -4   7        375.10        375.17        21.07 o
   4  -4   7        794.03        808.38        42.40 o
  -5  -3   7        245.35        291.14        22.96 o
  -4  -3   7         86.81         88.93        12.11 o
  -3  -3   7        691.79        673.74        31.25 o
  -2  -3   7       2116.44       2111.82        50.79 o
  -1  -3   7        191.54        214.54        18.18 o
   0  -3   7       1443.47       1375.24        61.64 o
   1  -3   7       1332.77       1353.66       142.62 o
   2  -3   7       1496.42       1597.57        67.08 o
   3  -3   7        943.26       1036.92        71.37 o
   4  -3   7        108.44        111.40        15.51 o
  -5  -2   7         58.74         82.56        13.52 o
  -4  -2   7        547.30        531.93        32.95 o
  -3  -2   7        771.92        730.02        33.34 o
  -2  -2   7         65.93         83.28        24.58 o
  -1  -2   7       3989.83       4348.48        94.55 o
   0  -2   7        542.46        589.62        35.96 o
   1  -2   7       2168.53       2357.99       168.05 o
   2  -2   7       1806.98       1832.82       160.83 o
   3  -2   7        119.84        130.45        29.85 o
   4  -2   7        698.14        699.24        39.96 o
   5  -2   7        231.39        233.35         9.78 o
  -5  -1   7        114.16        138.56        16.18 o
  -4  -1   7        496.75        465.47        30.53 o
  -3  -1   7         76.25         94.68         9.43 o
  -2  -1   7       2206.73       2290.06       129.41 o
  -1  -1   7        232.39        269.82        19.35 o
   0  -1   7       2667.38       2814.76        85.49 o
   1  -1   7        947.81        917.88        45.71 o
   2  -1   7        507.20        486.02        49.31 o
   3  -1   7       1374.20       1536.11        46.32 o
   4  -1   7        168.25        179.30        13.32 o
   5  -1   7        173.73        167.94        14.94 o
  -5   0   7          2.77         -6.39         6.47 o
  -4   0   7        430.10        430.80        28.70 o
  -3   0   7       1015.51        994.59        31.13 o
  -2   0   7        232.45        251.71        42.14 o
  -1   0   7       3480.70       4039.31        89.18 o
   0   0   7       1425.51       1522.06        58.91 o
   1   0   7       2315.53       2577.17        82.15 o
   2   0   7       2119.60       2031.84       106.57 o
   3   0   7         33.07         68.62        12.22 o
   4   0   7       1252.31       1290.70        39.52 o
   5   0   7         13.93         14.23         5.97 o
  -5   1   7        164.12        162.50        17.93 o
  -4   1   7        476.66        418.47        64.82 o
  -3   1   7         17.84         14.17         7.18 o
  -2   1   7       1291.89       1277.02       135.32 o
  -1   1   7        204.38        252.57        18.93 o
   0   1   7       2458.65       2696.31        84.11 o
   1   1   7       1377.05       1523.34        67.85 o
   2   1   7        414.94        409.50        45.01 o
   3   1   7       1473.93       1475.87        63.60 o
   4   1   7        210.61        195.22        13.87 o
   5   1   7        151.08        150.34        14.26 o
  -5   2   7         69.71         70.11        12.15 o
  -4   2   7        598.43        601.64        82.56 o
  -3   2   7        915.12        903.42        29.86 o
  -2   2   7         24.36         57.76        15.18 o
  -1   2   7       4135.75       4644.79       100.73 o
   0   2   7        636.42        728.15        41.38 o
   1   2   7       1946.54       2231.63        78.72 o
   2   2   7       1914.76       1868.03        60.37 o
   3   2   7        210.83        248.11        23.64 o
   4   2   7        551.11        573.31        24.37 o
   5   2   7        223.07        231.37        17.17 o
  -5   3   7        234.70        287.75        23.16 o
  -4   3   7         83.93         86.17        17.08 o
  -3   3   7        531.49        502.77        37.89 o
  -2   3   7       1709.53       1683.16        94.19 o
  -1   3   7        194.35        205.41        18.71 o
   0   3   7       1697.97       1718.14        57.13 o
   1   3   7       1082.70       1111.11        55.21 o
   2   3   7       1506.76       1443.12        44.82 o
   3   3   7        883.50        920.26        48.73 o
   4   3   7         71.97         87.34        12.97 o
  -5   4   7         62.41         69.91        11.20 o
  -4   4   7        311.73        311.28        38.61 o
  -3   4   7       1146.46        982.61        62.12 o
  -2   4   7        493.33        453.78        35.83 o
  -1   4   7       2278.53       2319.39        85.05 o
   0   4   7        271.24        235.88        17.29 o
   1   4   7       2078.97       2140.73        84.22 o
   2   4   7       3306.86       3018.64        74.76 o
   3   4   7        257.78        246.79        24.27 o
   4   4   7        787.57        810.58        40.22 o
  -4   5   7         71.33         67.57         9.44 o
  -3   5   7        548.38        443.06        24.88 o
  -2   5   7       1551.30       1477.08        70.30 o
  -1   5   7         63.88         69.94        20.66 o
   0   5   7       2777.60       2909.97       249.14 o
   1   5   7       1021.99       1012.13        54.22 o
   2   5   7        249.13        230.29        17.42 o
   3   5   7       1759.65       1604.57        69.38 o
   4   5   7        174.87        173.92        17.20 o
  -4   6   7         92.11        103.12        10.94 o
  -3   6   7        694.89        635.39        29.80 o
  -2   6   7         83.56         73.01        15.74 o
  -1   6   7       2088.92       1867.50       114.38 o
   0   6   7        222.40        205.72        23.68 o
   1   6   7       1143.89       1027.97        84.18 o
   2   6   7        272.67        278.95        21.83 o
   3   6   7        149.43        159.73        19.85 o
   4   6   7        577.27        589.09        31.49 o
  -4   7   7        125.12        130.96        11.20 o
  -3   7   7        208.18        191.18        24.95 o
  -2   7   7       1541.00       1436.75        69.86 o
  -1   7   7        194.45        166.01        15.42 o
   0   7   7       2292.05       2140.65        61.46 o
   1   7   7       1240.29       1103.80        44.96 o
   2   7   7        558.06        502.68        32.50 o
   3   7   7        690.31        688.21        41.24 o
   4   7   7         38.37         45.37         8.59 o
  -4   8   7        223.14        228.94        18.80 o
  -3   8   7        252.79        263.09        25.38 o
  -2   8   7         13.29          7.68         5.57 o
  -1   8   7        612.10        627.04        30.27 o
   0   8   7        393.39        388.30        23.59 o
   1   8   7        247.44        209.27        24.87 o
   2   8   7       1128.20       1015.27        72.23 o
   3   8   7        144.10        117.35        16.34 o
   4   8   7        316.01        317.51        18.92 o
  -3   9   7        316.86        334.92        27.32 o
  -2   9   7       1149.55       1116.00        46.72 o
  -1   9   7          4.36         -1.20         4.74 o
   0   9   7        924.57        878.64        36.06 o
   1   9   7        749.58        648.05        30.89 o
   2   9   7        159.49        150.10        14.34 o
   3   9   7        569.33        580.93        33.68 o
  -3  10   7        157.84        170.37        15.25 o
  -2  10   7         45.92         39.62         8.38 o
  -1  10   7        822.19        810.24        28.64 o
   0  10   7         30.90         28.86        11.46 o
   1  10   7       1474.31       1258.31        43.49 o
   2  10   7        540.91        497.30        23.74 o
   3  10   7         12.67          8.65         5.02 o
  -2  11   7        621.74        717.05        39.54 o
  -1  11   7         16.16         23.21         6.46 o
   0  11   7       1006.96        985.22        37.41 o
   1  11   7        502.79        518.98        20.02 o
   2  11   7        121.24        104.60        18.03 o
  -2  12   7         15.53         13.80         5.57 o
  -1  12   7        315.95        312.54        18.51 o
   0  12   7        191.40        211.88        15.93 o
   1  12   7        264.48        264.59        14.69 o
   0  13   7        335.42        343.36        18.83 o
  -1 -12   8         32.14         34.20         4.02 o
   0 -12   8        529.73        548.68        27.79 o
  -2 -11   8         88.53         91.45         6.35 o
  -1 -11   8        427.03        449.24        13.38 o
   0 -11   8        115.24        133.45         9.99 o
   1 -11   8        289.57        289.62        19.73 o
   2 -11   8        363.55        381.27        20.90 o
  -2 -10   8        291.61        318.29        11.28 o
  -1 -10   8         62.36         59.07         5.59 o
   0 -10   8        696.19        745.84        22.17 o
   1 -10   8        595.19        573.66        31.77 o
   2 -10   8         66.33         73.55         7.66 o
  -3  -9   8        197.57        214.39        15.62 o
  -2  -9   8         10.47         19.56         4.09 o
  -1  -9   8       1035.87       1061.26        29.21 o
   0  -9   8        406.62        420.98        17.12 o
   1  -9   8        705.52        684.47        26.65 o
   2  -9   8        916.92        929.96        90.56 o
   3  -9   8         76.70         81.87        12.80 o
  -3  -8   8         82.70         80.24        10.96 o
  -2  -8   8        490.84        532.27        19.42 o
  -1  -8   8        126.47        111.66        13.42 o
   0  -8   8       1182.77       1132.38        41.57 o
   1  -8   8        421.83        405.88        41.07 o
   2  -8   8        146.21        178.41        19.38 o
   3  -8   8        373.82        365.07        24.99 o
  -3  -7   8        584.80        567.62        33.22 o
  -2  -7   8        269.31        260.43        13.63 o
  -1  -7   8       2511.84       2385.92        57.70 o
   0  -7   8        343.01        331.53        19.35 o
   1  -7   8       1128.44       1077.93       108.74 o
   2  -7   8       1323.59       1323.07        57.09 o
   3  -7   8        159.38        152.25        17.43 o
  -4  -6   8        237.56        243.23        18.53 o
  -3  -6   8        268.70        295.98        13.95 o
  -2  -6   8       1136.96       1111.85        68.45 o
  -1  -6   8         37.53         37.42         5.54 o
   0  -6   8        286.55        278.84        17.53 o
   1  -6   8        816.65        796.13        25.27 o
   2  -6   8       1088.86       1086.34        54.02 o
   3  -6   8       1060.08       1100.88        50.32 o
   4  -6   8          9.68         13.92         6.27 o
  -4  -5   8        252.95        285.22        16.06 o
  -3  -5   8        703.49        731.43        23.92 o
  -2  -5   8        113.13         99.91        10.69 o
  -1  -5   8       1641.20       1570.01        55.85 o
   0  -5   8        229.62        236.82        17.60 o
   1  -5   8        573.45        534.44        24.41 o
   2  -5   8       1081.69       1128.01        54.72 o
   3  -5   8        100.52        117.83        10.92 o
   4  -5   8        709.48        825.88        38.65 o
  -4  -4   8        254.97        274.84        16.97 o
  -3  -4   8         73.17         65.16         9.64 o
  -2  -4   8       1301.18       1307.33        87.28 o
  -1  -4   8        144.58        138.09         9.73 o
   0  -4   8       1684.11       1689.74        64.68 o
   1  -4   8        952.62        855.30        43.69 o
   2  -4   8        471.14        498.60        33.93 o
   3  -4   8        880.55        935.94        32.86 o
   4  -4   8         10.11         13.02         5.98 o
  -4  -3   8        499.30        528.51        20.04 o
  -3  -3   8       1271.52       1318.74        35.13 o
  -2  -3   8        155.51        139.76        28.23 o
  -1  -3   8       1583.44       1560.11        44.05 o
   0  -3   8       1094.01       1149.25        43.08 o
   1  -3   8       1105.38       1166.75        52.57 o
   2  -3   8        907.90        914.60        47.33 o
   3  -3   8         98.03        101.02        10.33 o
   4  -3   8        546.21        569.41        21.88 o
  -4  -2   8        131.34        147.72        11.08 o
  -3  -2   8        489.26        501.50        22.13 o
  -2  -2   8        810.26        786.24        25.08 o
  -1  -2   8        217.76        199.63        17.16 o
   0  -2   8       3516.28       3655.68        84.84 o
   1  -2   8       2724.46       2879.04       129.05 o
   2  -2   8        232.94        247.29        22.87 o
   3  -2   8       1437.70       1475.22        43.68 o
   4  -2   8         25.09         25.77         4.94 o
  -4  -1   8        275.05        318.50        20.07 o
  -3  -1   8        689.99        651.54        23.54 o
  -2  -1   8        203.86        205.95        12.24 o
  -1  -1   8       2049.47       2137.28        69.16 o
   0  -1   8        446.86        471.59        32.23 o
   1  -1   8       1478.69       1518.45        62.42 o
   2  -1   8       1909.61       1925.76        73.55 o
   3  -1   8         58.89         68.21         8.82 o
   4  -1   8        613.19        670.82        24.64 o
  -4   0   8        109.45        112.53        13.71 o
  -3   0   8        375.66        373.32        17.44 o
  -2   0   8       4063.90       3897.73       162.19 o
  -1   0   8        343.18        371.44        32.99 o
   0   0   8       3545.62       3742.23       105.07 o
   1   0   8        731.65        771.04        58.52 o
   2   0   8        422.89        423.44        20.81 o
   3   0   8       1769.66       1854.11        50.87 o
   4   0   8        270.68        248.83        14.38 o
  -4   1   8        105.50        100.65        17.09 o
  -3   1   8        385.14        333.89        19.57 o
  -2   1   8        205.01        202.70        14.41 o
  -1   1   8       1990.75       2031.42        59.49 o
   0   1   8        464.26        441.38        31.59 o
   1   1   8       1904.75       1930.37        71.80 o
   2   1   8       1774.71       1685.23        47.51 o
   3   1   8         69.50         83.22        13.76 o
   4   1   8        437.71        450.27        19.72 o
  -4   2   8        153.30        147.26        19.19 o
  -3   2   8        658.40        641.84        27.83 o
  -2   2   8        903.52        844.15        45.30 o
  -1   2   8        252.08        272.67        27.50 o
   0   2   8       4035.94       4313.58        95.89 o
   1   2   8       2965.74       2816.14       128.24 o
   2   2   8        388.49        378.02        20.14 o
   3   2   8       1675.98       1646.79        66.96 o
   4   2   8         12.55         11.36         5.22 o
  -4   3   8        463.04        477.91        34.22 o
  -3   3   8        968.36        929.40        49.74 o
  -2   3   8        241.87        215.73        22.64 o
  -1   3   8       1819.28       1803.60        70.61 o
   0   3   8        851.08        860.91        37.84 o
   1   3   8        976.45        937.23        33.25 o
   2   3   8        982.75        930.17        34.29 o
   3   3   8         54.60         47.75        10.43 o
   4   3   8        634.60        644.95        23.69 o
  -4   4   8        230.11        203.15        21.19 o
  -3   4   8         21.66         21.23         6.44 o
  -2   4   8       1573.92       1508.62        66.57 o
  -1   4   8        114.60        105.33        15.44 o
   0   4   8       1782.12       1821.42        72.08 o
   1   4   8       1643.45       1554.58        46.24 o
   2   4   8        318.85        307.15        18.68 o
   3   4   8        697.10        695.71        40.13 o
   4   4   8         27.75         27.21         4.88 o
  -4   5   8        193.80        216.90        33.36 o
  -3   5   8        706.98        728.79        30.95 o
  -2   5   8         69.92         70.74        10.08 o
  -1   5   8       1420.99       1392.11        84.32 o
   0   5   8        131.57        146.39        20.85 o
   1   5   8        571.49        530.57        25.21 o
   2   5   8        824.49        752.26        30.86 o
   3   5   8        124.31        128.08        16.62 o
   4   5   8        789.95        851.09        36.89 o
  -4   6   8        319.72        332.26        25.88 o
  -3   6   8        322.18        328.02        25.00 o
  -2   6   8       1104.80       1022.74        54.39 o
  -1   6   8         57.81         60.88         8.68 o
   0   6   8        322.37        304.27        19.17 o
   1   6   8        698.41        626.58        28.25 o
   2   6   8        931.66        831.01        37.18 o
   3   6   8       1051.02       1067.08        50.15 o
   4   6   8          3.51          3.55         3.20 o
  -4   7   8        272.54        278.56        18.57 o
  -3   7   8        539.44        556.81        24.53 o
  -2   7   8        247.26        271.04        25.25 o
  -1   7   8       2154.71       2125.76        59.85 o
   0   7   8        339.98        363.93        27.34 o
   1   7   8       1148.40       1052.50        66.44 o
   2   7   8       1297.03       1232.79        41.05 o
   3   7   8        227.87        226.78        20.76 o
  -3   8   8         78.88         64.40        11.98 o
  -2   8   8        717.35        784.43        32.17 o
  -1   8   8        168.43        178.83        15.34 o
   0   8   8       1100.65       1037.80        37.93 o
   1   8   8        215.84        179.07        14.75 o
   2   8   8        218.68        194.10        14.63 o
   3   8   8        472.56        461.67        28.09 o
  -3   9   8        264.07        278.36        21.24 o
  -2   9   8         29.55         22.07         6.11 o
  -1   9   8       1182.02       1191.96        40.03 o
   0   9   8        439.70        431.26        22.51 o
   1   9   8        805.87        745.96        53.74 o
   2   9   8       1050.30       1069.59        34.88 o
   3   9   8         56.65         67.99         9.58 o
  -2  10   8        252.66        263.48        15.60 o
  -1  10   8         41.17         40.22         6.02 o
   0  10   8        548.40        566.03        36.69 o
   1  10   8        566.37        560.56        24.00 o
   2  10   8         91.93         83.53         8.26 o
  -2  11   8         88.67        101.73        11.70 o
  -1  11   8        370.98        395.93        18.43 o
   0  11   8        129.61        145.85        11.81 o
   1  11   8        225.22        242.65        14.26 o
   2  11   8        358.05        382.04        15.19 o
  -1  12   8         28.26         23.71         3.95 o
   0  12   8        644.29        654.61        31.08 o
  -1 -11   9         69.30         71.44         6.00 o
   0 -11   9        385.36        427.25        22.01 o
   1 -11   9        513.68        560.84        25.11 o
  -2 -10   9          7.00         12.04         2.61 o
  -1 -10   9       1206.52       1249.37        23.89 o
   0 -10   9        353.67        365.30        22.49 o
   1 -10   9        120.77        119.91        12.31 o
   2 -10   9        227.97        190.37        13.77 o
  -2  -9   9        705.39        774.89        34.31 o
  -1  -9   9         50.41         49.22         5.41 o
   0  -9   9        724.77        725.32        36.57 o
   1  -9   9        226.51        207.04        17.84 o
   2  -9   9        213.74        229.46        17.09 o
  -3  -8   9        212.83        228.37        16.20 o
  -2  -8   9        112.13        115.74        14.79 o
  -1  -8   9        546.68        546.77        18.89 o
   0  -8   9        487.20        495.18        32.33 o
   1  -8   9        719.02        672.84        35.46 o
   2  -8   9        449.16        491.36        19.64 o
   3  -8   9         52.97         53.33        11.40 o
  -3  -7   9         66.97         81.39         7.19 o
  -2  -7   9        691.28        692.74        36.40 o
  -1  -7   9         15.39         15.58         3.79 o
   0  -7   9        851.87        821.11        30.00 o
   1  -7   9       1378.06       1297.06        54.16 o
   2  -7   9        229.23        219.08        13.66 o
   3  -7   9       1092.97       1267.45        49.16 o
  -3  -6   9        578.26        617.23        30.63 o
  -2  -6   9         34.20         42.64         9.86 o
  -1  -6   9        302.00        309.72        15.37 o
   0  -6   9        130.64        135.49        27.84 o
   1  -6   9        448.75        434.57        21.21 o
   2  -6   9        851.06        831.95        29.52 o
   3  -6   9         19.73         26.41         7.50 o
  -4  -5   9        242.46        246.74        17.20 o
  -3  -5   9        329.12        377.47        18.10 o
  -2  -5   9       1121.22       1087.72        50.18 o
  -1  -5   9         41.19         48.56        10.39 o
   0  -5   9       2378.58       2215.63        55.84 o
   1  -5   9        487.60        467.39        21.81 o
   2  -5   9         90.28         70.51        12.73 o
   3  -5   9        970.34       1021.80        45.09 o
  -4  -4   9        256.72        267.49        19.62 o
  -3  -4   9        355.91        353.99        18.04 o
  -2  -4   9        272.00        260.36        15.99 o
  -1  -4   9       1388.47       1359.02        56.32 o
   0  -4   9       1048.88        998.68        32.90 o
   1  -4   9       1164.56       1074.58        34.72 o
   2  -4   9       1670.47       1596.43        64.73 o
   3  -4   9         21.21         24.94         7.08 o
   4  -4   9        528.03        611.98        29.35 o
  -4  -3   9        187.29        202.58        12.27 o
  -3  -3   9        172.94        177.66        20.63 o
  -2  -3   9       1675.32       1587.09        72.10 o
  -1  -3   9         74.16         68.75        11.19 o
   0  -3   9       1179.59       1129.64        34.89 o
   1  -3   9       1436.01       1318.02        56.24 o
   2  -3   9        727.85        761.40        41.01 o
   3  -3   9       1233.27       1201.11        51.32 o
   4  -3   9        161.00        167.07         9.66 o
  -4  -2   9        102.37        119.03        14.40 o
  -3  -2   9        661.37        684.29        26.54 o
  -2  -2   9        531.56        514.50        22.92 o
  -1  -2   9       2859.48       2688.95        62.94 o
   0  -2   9        395.54        347.35        25.28 o
   1  -2   9       1499.04       1414.25        58.46 o
   2  -2   9        984.66        930.85        46.37 o
   3  -2   9          7.25          2.70         5.18 o
   4  -2   9        510.69        559.85        19.46 o
  -4  -1   9        175.47        164.44        17.35 o
  -3  -1   9        334.47        348.14        24.62 o
  -2  -1   9        797.00        759.65        28.42 o
  -1  -1   9        517.82        518.77        22.14 o
   0  -1   9       1542.09       1566.34        60.47 o
   1  -1   9       1193.89       1120.46        50.02 o
   2  -1   9        144.21        139.19        11.55 o
   3  -1   9        919.50        977.85        31.98 o
   4  -1   9         82.71         82.30         7.30 o
  -4   0   9        227.83        263.58        22.10 o
  -3   0   9        773.55        722.44        27.64 o
  -2   0   9        149.09        158.23        15.40 o
  -1   0   9       2005.81       1864.48        69.42 o
   0   0   9       1109.35       1050.05        33.19 o
   1   0   9        160.97        158.01        12.09 o
   2   0   9       1802.57       1680.21        46.54 o
   3   0   9         13.55         23.46         6.60 o
   4   0   9        764.48        817.72        25.01 o
  -4   1   9        115.47         90.17        12.99 o
  -3   1   9        358.71        339.31        18.32 o
  -2   1   9       1015.11       1033.90        34.11 o
  -1   1   9        411.19        405.81        28.03 o
   0   1   9       1185.40       1226.31        45.90 o
   1   1   9       1175.55       1172.58        36.58 o
   2   1   9         79.09         89.06        12.06 o
   3   1   9        509.84        528.91        22.48 o
   4   1   9         41.34         47.93         5.75 o
  -4   2   9         86.56        103.04        13.95 o
  -3   2   9        789.58        815.54        42.51 o
  -2   2   9        488.36        482.08        32.14 o
  -1   2   9       2679.38       2527.44        86.81 o
   0   2   9        785.77        734.29        27.34 o
   1   2   9       1402.95       1362.87        40.49 o
   2   2   9        908.17        860.40        30.99 o
   3   2   9          4.97          8.42         3.78 o
   4   2   9        501.33        521.43        18.88 o
  -4   3   9        156.44        143.46        15.71 o
  -3   3   9         65.45         67.78         9.45 o
  -2   3   9       1611.65       1611.70        66.00 o
  -1   3   9        118.67        115.19        15.13 o
   0   3   9       1333.45       1283.52        59.49 o
   1   3   9       1121.85       1061.62        35.22 o
   2   3   9        626.37        613.09        25.67 o
   3   3   9       1046.67        983.25        45.99 o
   4   3   9        146.20        138.00         8.98 o
  -4   4   9        383.33        384.47        24.56 o
  -3   4   9        205.48        186.05        13.70 o
  -2   4   9        341.48        346.89        27.75 o
  -1   4   9       1868.21       1813.99        71.31 o
   0   4   9       1088.30       1106.57        36.22 o
   1   4   9       1207.98       1140.97        37.14 o
   2   4   9       1849.72       1771.14        49.00 o
   3   4   9         27.26         22.40         8.29 o
   4   4   9        541.11        569.00        19.94 o
  -4   5   9        283.50        303.62        20.10 o
  -3   5   9        367.49        375.88        19.19 o
  -2   5   9       1015.74        947.84        48.41 o
  -1   5   9         12.33         10.33         4.34 o
   0   5   9       1945.89       1908.70        51.82 o
   1   5   9        297.57        289.23        17.45 o
   2   5   9        134.67        122.28        11.26 o
   3   5   9       1097.46       1140.16        48.96 o
  -3   6   9        747.56        770.41        27.29 o
  -2   6   9         39.79         37.40        10.28 o
  -1   6   9        586.22        643.80        27.09 o
   0   6   9        320.73        345.74        19.16 o
   1   6   9        450.04        415.92        26.43 o
   2   6   9       1070.43       1098.30        35.88 o
   3   6   9          3.27          1.76         5.28 o
  -3   7   9         12.99          0.67         5.51 o
  -2   7   9        645.89        641.10        26.12 o
  -1   7   9          8.46          6.19         4.03 o
   0   7   9        944.68        946.48        33.57 o
   1   7   9       1426.52       1398.59        54.09 o
   2   7   9        305.98        320.62        17.56 o
   3   7   9        976.55       1055.57        43.38 o
  -3   8   9        256.19        291.04        20.01 o
  -2   8   9         90.21         86.53         9.37 o
  -1   8   9        434.67        450.79        21.38 o
   0   8   9        275.52        279.31        24.61 o
   1   8   9        796.12        751.45        28.18 o
   2   8   9        322.41        342.35        17.05 o
   3   8   9         17.40         23.67         5.80 o
  -2   9   9        487.95        519.91        20.78 o
  -1   9   9         66.71         78.72         9.45 o
   0   9   9        724.32        744.68        39.80 o
   1   9   9        292.28        311.85        24.43 o
   2   9   9        182.28        191.06        14.63 o
  -2  10   9          3.21          1.19         3.15 o
  -1  10   9       1122.27       1146.69        36.88 o
   0  10   9        321.03        343.56        17.15 o
   1  10   9        105.10         89.65        12.23 o
   2  10   9        332.63        356.74        13.96 o
  -1  11   9         57.56         63.38         9.16 o
   0  11   9        384.75        402.81        16.51 o
   1  11   9        462.57        493.75        17.29 o
  -1 -10  10         39.06         45.11         4.63 o
   0 -10  10        231.45        257.32        16.07 o
  -2  -9  10         13.86         12.55         2.70 o
  -1  -9  10        505.53        549.69        24.68 o
   0  -9  10        269.07        267.60        18.37 o
   1  -9  10        407.84        429.49        22.90 o
  -2  -8  10        665.11        683.11        21.86 o
  -1  -8  10        135.63        144.92        14.16 o
   0  -8  10        654.44        665.14        32.65 o
   1  -8  10        385.50        380.46        22.92 o
   2  -8  10        166.17        186.72        13.74 o
  -3  -7  10        334.29        331.78        17.53 o
  -2  -7  10         41.62         45.22         5.81 o
  -1  -7  10       1137.33       1097.83        46.16 o
   0  -7  10        147.45        139.68        14.90 o
   1  -7  10        210.26        201.75        17.34 o
   2  -7  10        656.26        652.66        29.75 o
  -3  -6  10         60.42         71.57         6.42 o
  -2  -6  10        219.91        237.00        13.75 o
  -1  -6  10        149.11        136.05        15.38 o
   0  -6  10        942.31        937.07        43.00 o
   1  -6  10        779.14        775.66        37.39 o
   2  -6  10        243.48        257.93        20.51 o
   3  -6  10        760.38        895.07        35.59 o
  -3  -5  10        450.84        484.80        18.51 o
  -2  -5  10        133.78        134.17        10.56 o
  -1  -5  10       1254.15       1174.81        50.00 o
   0  -5  10        981.40        884.71        41.57 o
   1  -5  10       1177.50       1176.37        42.23 o
   2  -5  10       1779.04       1772.46        65.09 o
   3  -5  10         45.20         48.47         5.86 o
  -3  -4  10         71.18         67.01         7.73 o
  -2  -4  10        530.29        523.56        21.89 o
  -1  -4  10        164.65        149.78        11.60 o
   0  -4  10       1066.81        992.45        31.67 o
   1  -4  10        590.12        599.04        34.27 o
   2  -4  10         85.59         83.25        12.17 o
   3  -4  10        282.88        297.36        13.71 o
  -4  -3  10         49.63         51.28         6.92 o
  -3  -3  10        318.54        319.11        24.73 o
  -2  -3  10         24.07         15.72         4.32 o
  -1  -3  10       1350.62       1274.62        37.70 o
   0  -3  10         20.04         14.70         4.26 o
   1  -3  10        660.69        651.41        35.73 o
   2  -3  10       1130.73       1106.25        48.69 o
   3  -3  10        113.22        112.05        18.21 o
  -4  -2  10        220.36        254.89        17.13 o
  -3  -2  10         35.38         39.56         8.61 o
  -2  -2  10       1291.83       1235.32        36.73 o
  -1  -2  10        374.55        346.79        32.34 o
   0  -2  10        833.02        761.73        38.82 o
   1  -2  10       1252.45       1206.97        51.64 o
   2  -2  10         91.68         92.81         9.14 o
   3  -2  10       1258.75       1266.09        34.94 o
  -4  -1  10        318.39        350.02        21.03 o
  -3  -1  10        457.87        437.04        19.02 o
  -2  -1  10        107.68         99.42         9.43 o
  -1  -1  10       1499.26       1359.14        55.84 o
   0  -1  10       1141.10       1088.54        33.85 o
   1  -1  10        583.13        567.78        23.43 o
   2  -1  10        694.92        654.23        25.12 o
   3  -1  10         18.16         15.30         7.96 o
  -4   0  10        227.30        259.55        18.38 o
  -3   0  10        222.55        230.97        13.64 o
  -2   0  10       1380.26       1341.82        38.64 o
  -1   0  10          4.93         -6.77         6.77 o
   0   0  10       1316.40       1281.65        37.53 o
   1   0  10        829.23        776.14        27.94 o
   2   0  10        479.91        456.99        20.55 o
   3   0  10        862.98        874.01        47.33 o
  -4   1  10        315.49        319.16        20.44 o
  -3   1  10        540.56        533.83        30.56 o
  -2   1  10         88.38         89.14        13.20 o
  -1   1  10       2273.79       2004.84        72.65 o
   0   1  10       1185.25       1107.43        34.36 o
   1   1  10        432.21        423.00        19.86 o
   2   1  10        759.65        719.17        26.62 o
   3   1  10         19.90         34.59         7.89 o
  -4   2  10        202.49        183.28        14.96 o
  -3   2  10         98.32         88.22        12.21 o
  -2   2  10       1382.04       1294.98        54.73 o
  -1   2  10        358.91        375.43        26.79 o
   0   2  10        993.81       1026.46        32.92 o
   1   2  10       1105.36       1040.86        33.56 o
   2   2  10        111.93        108.54        23.57 o
   3   2  10       1364.07       1342.52        52.03 o
  -4   3  10         84.10        102.34        10.77 o
  -3   3  10        433.56        441.51        19.47 o
  -2   3  10         32.46         30.00         8.61 o
  -1   3  10       1002.87        971.49        46.21 o
   0   3  10         23.73         27.69         5.74 o
   1   3  10        423.81        387.72        19.12 o
   2   3  10        774.08        729.80        34.99 o
   3   3  10        120.73        127.55        13.92 o
  -3   4  10         99.10         99.45         9.54 o
  -2   4  10        625.66        623.01        35.45 o
  -1   4  10        270.78        253.98        22.25 o
   0   4  10       1002.66       1023.69        33.27 o
   1   4  10        880.80        882.89        33.44 o
   2   4  10        123.63        121.72        24.14 o
   3   4  10        337.55        371.16        23.22 o
  -3   5  10        444.65        459.05        18.44 o
  -2   5  10        112.19        122.00        15.18 o
  -1   5  10        952.44        960.94        31.75 o
   0   5  10        894.17        869.58        43.42 o
   1   5  10       1151.44       1129.37        35.02 o
   2   5  10       1655.26       1589.92        42.44 o
   3   5  10         58.51         45.71         8.06 o
  -3   6  10         83.48         82.08        10.66 o
  -2   6  10        230.21        235.43        20.41 o
  -1   6  10         82.02         99.04         9.38 o
   0   6  10       1092.90       1048.85        48.18 o
   1   6  10        695.72        734.44        26.54 o
   2   6  10        179.89        183.10        12.02 o
   3   6  10        826.83        868.47        35.24 o
  -3   7  10        262.67        305.53        18.64 o
  -2   7  10         39.33         33.63         6.59 o
  -1   7  10       1135.01       1171.00        34.48 o
   0   7  10        109.76        107.72        14.05 o
   1   7  10        169.23        145.31        16.18 o
   2   7  10        752.10        776.40        25.13 o
  -2   8  10        646.27        649.52        21.54 o
  -1   8  10        111.16        112.88         9.11 o
   0   8  10        776.65        766.53        37.63 o
   1   8  10        469.55        488.55        28.57 o
   2   8  10        264.44        281.68        12.91 o
  -2   9  10         20.03         18.61         3.37 o
  -1   9  10        527.22        545.81        19.88 o
   0   9  10        298.00        319.67        21.38 o
   1   9  10        501.76        514.31        27.31 o
  -1  10  10         30.92         39.47         6.89 o
   0  10  10        189.43        184.42        10.19 o
  -1  -8  11        319.14        339.14        13.64 o
   0  -8  11        262.82        276.68        12.20 o
   1  -8  11        222.34        235.38        14.75 o
  -2  -7  11        453.93        484.07        16.59 o
  -1  -7  11        137.30        142.20         9.31 o
   0  -7  11        488.75        506.06        18.43 o
   1  -7  11        781.58        824.75        33.19 o
   2  -7  11         70.03         47.39         6.40 o
  -2  -6  11          3.47          6.37         2.96 o
  -1  -6  11       1019.04        990.64        29.10 o
   0  -6  11        277.76        280.67        17.18 o
   1  -6  11        330.45        340.52        20.44 o
   2  -6  11        402.17        405.06        21.83 o
  -3  -5  11          8.86          7.79         2.34 o
  -2  -5  11        565.35        574.51        20.46 o
  -1  -5  11         31.51         32.90         5.24 o
   0  -5  11        495.38        495.74        19.54 o
   1  -5  11        968.70        960.85        41.29 o
   2  -5  11         85.51         85.91         7.38 o
  -3  -4  11        419.45        410.55        15.06 o
  -2  -4  11         13.57         20.17         5.96 o
  -1  -4  11        853.77        844.96        27.42 o
   0  -4  11        451.08        426.95        18.08 o
   1  -4  11        219.47        222.11        18.32 o
   2  -4  11        740.07        709.82        23.53 o
   3  -4  11         54.02         56.76         5.14 o
  -3  -3  11        141.79        155.10         9.36 o
  -2  -3  11        704.83        703.42        24.07 o
  -1  -3  11         86.94         85.83         8.26 o
   0  -3  11       1254.18       1186.29        48.27 o
   1  -3  11        926.78        913.99        29.21 o
   2  -3  11         58.87         57.11         6.63 o
   3  -3  11        756.76        760.61        31.35 o
  -3  -2  11        659.32        644.52        20.87 o
  -2  -2  11          2.74          7.75         3.66 o
  -1  -2  11       1036.21        989.18        49.07 o
   0  -2  11        533.74        520.38        30.62 o
   1  -2  11        458.74        461.89        19.76 o
   2  -2  11        536.81        541.91        20.72 o
   3  -2  11         27.28         24.13         3.78 o
  -3  -1  11         28.20         24.57         4.23 o
  -2  -1  11        745.90        757.06        25.42 o
  -1  -1  11         55.73         42.33         8.78 o
   0  -1  11        887.74        904.01        29.11 o
   1  -1  11        525.71        529.58        21.30 o
   2  -1  11        218.54        218.23        13.84 o
   3  -1  11        574.19        594.25        47.55 o
  -3   0  11        246.20        234.22        17.20 o
  -2   0  11         32.46         25.56         7.74 o
  -1   0  11        531.82        553.01        31.43 o
   0   0  11        478.39        482.62        20.16 o
   1   0  11        618.63        609.40        23.11 o
   2   0  11       2222.85       2116.01        76.47 o
   3   0  11         78.18         69.24         6.00 o
  -3   1  11         32.46         32.74         6.92 o
  -2   1  11        535.09        529.73        30.10 o
  -1   1  11         55.92         56.41         9.93 o
   0   1  11        647.25        656.83        24.05 o
   1   1  11        302.49        332.32        16.48 o
   2   1  11        205.46        203.24        14.41 o
   3   1  11        693.65        725.46        31.64 o
  -3   2  11        629.43        636.97        21.38 o
  -2   2  11          3.39         -1.14         5.36 o
  -1   2  11        981.11        951.86        43.22 o
   0   2  11        396.17        380.49        17.66 o
   1   2  11        619.21        623.71        23.26 o
   2   2  11        581.12        627.42        22.62 o
   3   2  11         36.61         40.02         7.03 o
  -3   3  11        125.50        133.81         8.89 o
  -2   3  11        772.71        783.22        37.30 o
  -1   3  11        107.09        113.08        13.71 o
   0   3  11       1082.41       1041.54        45.39 o
   1   3  11        917.26        866.61        42.88 o
   2   3  11        120.07        117.29         9.11 o
   3   3  11        741.87        707.29        30.03 o
  -3   4  11        379.80        353.00        14.10 o
  -2   4  11         11.40         15.05         6.32 o
  -1   4  11        962.44        961.68        42.77 o
   0   4  11        374.10        344.24        23.94 o
   1   4  11        274.71        337.95        23.78 o
   2   4  11        763.03        780.30        24.84 o
   3   4  11         41.93         35.97         6.35 o
  -3   5  11         21.07         23.22         5.42 o
  -2   5  11        541.38        527.49        28.33 o
  -1   5  11         22.87         20.08         6.51 o
   0   5  11        430.18        422.76        26.25 o
   1   5  11       1037.23       1019.51        43.89 o
   2   5  11         91.67         85.56         7.43 o
  -2   6  11          4.50         -0.85         4.37 o
  -1   6  11        990.09        984.02        41.39 o
   0   6  11        334.61        358.60        23.33 o
   1   6  11        445.24        447.84        26.21 o
   2   6  11        443.32        458.07        16.61 o
  -2   7  11        489.33        509.54        24.96 o
  -1   7  11        155.52        165.68        14.47 o
   0   7  11        538.28        523.39        27.57 o
   1   7  11        680.86        733.02        33.22 o
   2   7  11         22.31         22.16         3.35 o
  -1   8  11        319.84        351.73        13.95 o
   0   8  11        291.72        284.11        18.13 o
   1   8  11        117.67        111.56        11.08 o
   0  -7  12        262.01        252.73         8.79 o
  -1  -6  12        136.39        132.74         7.97 o
   0  -6  12        504.78        511.19        13.46 o
   1  -6  12        273.82        276.14        16.57 o
  -2  -5  12          5.35         11.18         2.75 o
  -1  -5  12        379.37        401.04        15.13 o
   0  -5  12        385.02        398.23        12.16 o
   1  -5  12        112.40        129.82        11.89 o
  -2  -4  12        839.24        865.14        23.59 o
  -1  -4  12         45.39         37.38         4.74 o
   0  -4  12        651.39        656.10        20.97 o
   1  -4  12        466.85        476.45        24.74 o
   2  -4  12          6.71          8.92         2.51 o
  -2  -3  12         37.25         43.85         4.88 o
  -1  -3  12        603.55        587.07        19.78 o
   0  -3  12        379.67        360.53        23.80 o
   1  -3  12        228.62        231.92        11.96 o
   2  -3  12        705.02        729.62        21.34 o
  -2  -2  12        284.91        293.60        12.85 o
  -1  -2  12         87.21         70.86         9.79 o
   0  -2  12        431.90        438.55        17.18 o
   1  -2  12       1181.76       1224.11        32.28 o
   2  -2  12         81.07         74.46         6.40 o
  -2  -1  12          3.37          0.68         3.81 o
  -1  -1  12        890.70        912.85        38.84 o
   0  -1  12        150.19        153.27        14.66 o
   1  -1  12        375.77        357.44        15.44 o
   2  -1  12        648.00        652.86        20.61 o
  -2   0  12        826.49        870.61        36.25 o
  -1   0  12        238.00        231.04        17.67 o
   0   0  12        592.15        562.43        28.96 o
   1   0  12        496.81        498.74        18.55 o
   2   0  12         63.81         72.56         6.43 o
  -2   1  12          3.37          4.67         3.90 o
  -1   1  12        772.15        781.16        35.20 o
   0   1  12        170.93        164.56        14.90 o
   1   1  12        379.18        376.36        15.69 o
   2   1  12        585.38        567.34        18.83 o
  -2   2  12        397.20        391.38        22.28 o
  -1   2  12         84.71         83.64        10.76 o
   0   2  12        421.61        447.58        25.25 o
   1   2  12       1088.66       1090.05        43.02 o
   2   2  12        102.00         95.13         7.08 o
  -2   3  12         33.49         26.71         3.92 o
  -1   3  12        486.06        497.45        26.18 o
   0   3  12        390.39        379.27        22.73 o
   1   3  12        216.58        223.95        17.01 o
   2   3  12        884.92        925.71        24.64 o
  -2   4  12        762.01        768.05        31.63 o
  -1   4  12         31.51         25.26         6.47 o
   0   4  12        781.99        786.57        34.01 o
   1   4  12        404.85        425.08        23.53 o
   2   4  12         16.76         16.93         3.05 o
  -2   5  12          6.34          6.58         3.68 o
  -1   5  12        459.97        467.90        23.68 o
   0   5  12        426.41        418.73        22.72 o
   1   5  12        135.61        130.13        12.16 o
  -1   6  12        143.84        143.12        11.53 o
   0   6  12        467.26        476.47        23.24 o
   1   6  12        327.44        359.29        19.58 o
   0   7  12        271.77        261.42        15.10 o
   0  -4  13        367.74        357.95        17.12 o
  -1  -3  13         62.60         54.53         6.70 o
   0  -3  13        190.60        213.62        13.49 o
   1  -3  13        401.70        429.02        20.11 o
  -1  -2  13        515.07        538.69        23.82 o
   0  -2  13        312.99        318.25        17.42 o
   1  -2  13        240.56        248.72        15.22 o
  -1  -1  13         62.78         63.39         7.90 o
   0  -1  13        515.37        535.61        24.11 o
   1  -1  13        571.73        567.04        25.02 o
  -1   0  13        478.39        503.13        23.30 o
   0   0  13        455.91        488.39        22.78 o
   1   0  13        150.95        145.06        11.75 o
  -1   1  13         58.99         57.59         7.46 o
   0   1  13        491.51        493.75        23.00 o
   1   1  13        833.17        871.48        32.97 o
  -1   2  13        479.61        492.92        22.33 o
   0   2  13        346.76        352.20        18.61 o
   1   2  13        221.17        220.53        14.33 o
  -1   3  13         50.65         50.97         6.51 o
   0   3  13        292.78        286.39        16.08 o
   1   3  13        369.65        371.11        18.62 o
   0   4  13        322.68        316.33        16.24 o
                                                
