# Supplementary material for: Investigation of 8-Aza-7-Deaza Purine Nucleoside Derivatives
Source: Molecules. 2019 Mar 11;24(5):983. doi: 10.3390/molecules24050983 (PMC6429420; doi:10.3390/molecules24050983)
Supplement: Supplementary file 1 [file molecules-24-00983-s001.zip › molecules-460200 proof supple/supplementory materials Dr. An/cpd 8-Crystallographic information/201804210.hkl]

   0 -15   0-331.348 337.399  13
   0 -15  -1 14421.5 1109.58  13
   0 -15   1 13144.8 1084.07  13
   0 -15   2 3360.96 538.232  13
   0 -15  -2 1998.32 419.554  13
   0 -14   0 31159.6 1891.25  13
   0 -14   0 33766.4 1906.97  11
   0 -14  -1 3137.66 615.496  13
   0 -14  -1 3451.89 646.895  11
   0 -14   1 2215.27 553.063  13
   0 -14   2 28428.6 1790.29  13
   0 -14  -2 29813.6 1790.57  13
   0 -14  -2 30262.5 1799.71  11
   0 -14   3 929.718 396.028  13
   0 -14  -3 1551.60 500.877  11
   0 -14  -3 425.149 284.549  13
   0 -14   4 39366.9 2106.13  13
   0 -14  -4 42193.2 2091.98  11
   0 -14  -4 44869.0 2126.37  13
   0 -14  -5 5427.44 648.050  13
   0 -14  -5 6265.22 654.149  11
   0 -14   5 6862.45 714.881  13
   0 -13   0 122.380 319.480  13
   0 -13   0-101.041 295.763  11
   0 -13  -1 33832.9 2040.51  13
   0 -13  -1 34527.1 2053.16  11
   0 -13   1 35605.9 2053.28  11
   0 -13   1 36095.4 2129.27  13
   0 -13  -2 216.621 374.449  11
   0 -13   2 531.875 432.660  13
   0 -13  -2-35.7578 267.577  13
   0 -13  -3 33039.4 2020.35  11
   0 -13   3 33320.0 2054.00  13
   0 -13  -3 31157.0 1928.45  13
   0 -13   4 6551.15 897.182  13
   0 -13  -4 6097.90 846.293  11
   0 -13  -4 6135.82 835.181  13
   0 -13   5 31111.6 1894.94  13
   0 -13  -5 29414.0 1839.73  11
   0 -13  -5 31001.7 1833.97  13
   0 -13   6 6847.30 737.989  13
   0 -13  -6 6181.52 730.358  13
   0 -13  -6 5072.04 663.704  11
   0 -13  -7 9690.70 749.201  11
   0 -12   0 81174.5 3419.36  13
   0 -12   0 79262.8 3365.86  11
   0 -12  -1 1420.00 485.267  11
   0 -12   1 2174.80 585.604  13
   0 -12  -1 2581.16 586.336  13
   0 -12  -2 65325.1 3007.52  13
   0 -12  -2 68293.3 3100.57  11
   0 -12   2 67442.8 3126.40  13
   0 -12  -3 3137.56 619.605  11
   0 -12  -3 3911.67 695.161  13
   0 -12   3 3272.35 718.976  13
   0 -12  -4 42839.5 2366.38  13
   0 -12   4 43672.0 2497.42  13
   0 -12  -4 47268.2 2533.73  11
   0 -12   5 7053.26 1002.85  13
   0 -12  -5 7084.05 934.996  13
   0 -12  -5 8440.68 1052.46  11
   0 -12  -6 57372.7 2766.00  11
   0 -12  -6 59940.3 2797.76  13
   0 -12  -6 56563.2 2352.34  25
   0 -12   6 62813.9 2779.86  13
   0 -12  -7 13302.3 1088.53  11
   0 -12  -7 16218.3 1132.62  13
   0 -12   7 16332.6 1122.69  13
   0 -12  -7 16551.1 1039.63  25
   0 -12  -8 25612.4 1328.10  11
   0 -12  -8 28360.8 1260.31  25
   0 -11   0 163.760 270.456  13
   0 -11   1 73875.3 3178.64  13
   0 -11  -1 71558.1 3100.78  11
   0 -11  -1 70021.2 3069.32  13
   0 -11   2 2419.92 670.871  16
   0 -11   2 1691.30 541.807  13
   0 -11  -2 938.072 374.508  13
   0 -11  -2 1910.03 532.809  11
   0 -11   3 44185.6 2458.39  13
   0 -11  -3 42151.6 2370.29  11
   0 -11  -3 42998.7 2325.94  13
   0 -11  -4 4917.35 844.238  11
   0 -11   4 4621.06 810.659  13
   0 -11  -4 4878.75 760.127  13
   0 -11  -5 35034.7 1952.54  25
   0 -11  -5 28986.2 2019.89  11
   0 -11   5 32460.6 2155.25  13
   0 -11  -5 31926.0 2036.11  13
   0 -11  -6 1300.70 446.975  13
   0 -11  -6 1598.20 426.746  25
   0 -11  -6 580.575 443.457  11
   0 -11   6 649.682 374.513  13
   0 -11  -7 50215.4 2202.52  25
   0 -11  -7 45178.3 2375.32  11
   0 -11  -7 50173.5 2481.06  13
   0 -11   7 51871.0 2406.01  13
   0 -11  -8 6287.80 723.602  11
   0 -11  -8 6846.81 675.692  25
   0 -11  -9 21124.1 1088.35  25
   0 -10   0 110215. 3957.74  13
   0 -10   0 108406. 4168.01  16
   0 -10  -1 10735.0 1022.26  13
   0 -10   1 10951.3 1152.23  16
   0 -10   1 10573.7 1027.09  13
   0 -10   2 37673.5 2098.01  13
   0 -10  -2 38396.8 2067.66  11
   0 -10  -2 36818.2 2021.38  13
   0 -10   2 35689.6 2192.72  16
   0 -10   3 1206.05 465.294  13
   0 -10  -3 407.445 282.837  13
   0 -10  -3 290.540 304.797  11
   0 -10  -4 63671.6 2920.78  25
   0 -10  -4 55131.9 2829.80  11
   0 -10   4 66158.8 3069.94  13
   0 -10  -4 57456.1 2782.84  13
   0 -10  -5 3991.28 677.771  25
   0 -10  -5 2984.07 685.772  11
   0 -10   5 4520.71 825.235  13
   0 -10  -5 2388.60 575.575  13
   0 -10  -6 18994.6 1566.04  13
   0 -10  -6 19091.0 1649.02  11
   0 -10  -6 18098.1 1382.89  25
   0 -10   6 19553.4 1699.41  13
   0 -10  -7 2150.65 491.799  25
   0 -10   7 1703.12 523.814  13
   0 -10  -7 992.098 400.712  11
   0 -10  -7 1350.38 467.347  13
   0 -10  -8 35242.1 1796.21  25
   0 -10   8 38758.2 1916.01  13
   0 -10  -8 36656.2 2000.24  11
   0 -10  -9 18061.5 1111.91  25
   0 -10 -10 12722.7 794.398  25
   0  -9   0 1445.61 596.589   2
   0  -9   0 870.816 719.356   4
   0  -9   1 190844. 9152.77   4
   0  -9  -1 193179. 9420.87   4
   0  -9  -1 198420. 8079.96   2
   0  -9  -2 18515.0 2142.81   2
   0  -9  -2 16546.9 2446.43   4
   0  -9   2 20195.2 2587.15   4
   0  -9  -3 147723. 6857.10   2
   0  -9  -4 669.121 276.647  13
   0  -9   4 900.128 433.221  13
   0  -9  -4 907.405 417.931  11
   0  -9  -5 105255. 4127.98  11
   0  -9  -5 98283.6 3928.45  13
   0  -9   5 101403. 4135.10  13
   0  -9  -6 29818.6 2075.42  11
   0  -9  -6 30707.8 1879.55  25
   0  -9  -6 29299.5 2002.53  13
   0  -9   6 33951.7 2242.34  13
   0  -9  -7 48640.2 2387.40  25
   0  -9  -7 50244.1 2754.71  13
   0  -9  -7 46520.9 2649.69  11
   0  -9   7 50423.1 2620.35  13
   0  -9   8 22348.0 1509.46  13
   0  -9  -8 20162.8 1524.72  11
   0  -9  -8 19918.2 1378.99  25
   0  -9  -9 37540.8 1807.64  25
   0  -9  -9 33924.5 1845.49  11
   0  -9 -10 13231.0 908.361  25
   0  -8   0 57812.7 4323.70   4
   0  -8   1 9030.04 1657.92   4
   0  -8  -1 6981.59 1203.24   2
   0  -8  -1 7654.40 1537.55   4
   0  -8  -2 192665. 8683.50   4
   0  -8  -2 182260. 7170.13   2
   0  -8   3 1726.12 936.840   4
   0  -8  -3 1865.12 684.941   2
   0  -8  -4 144303. 6551.53   5
   0  -8  -4 161769. 6918.68   2
   0  -8  -5 4273.89 713.077  11
   0  -8  -6 87629.6 3510.06  25
   0  -8  -6 84064.0 3669.48  13
   0  -8  -6 88952.9 3811.80  11
   0  -8  -7 15890.2 1481.24  13
   0  -8  -7 13799.2 1413.60  11
   0  -8  -7 14441.6 1235.83  25
   0  -8  -8 53746.7 2723.02  11
   0  -8  -8 57857.2 2580.64  25
   0  -8  -9 26175.9 1647.99  11
   0  -8  -9 22978.8 1455.34  25
   0  -8 -10 32886.3 1614.12  25
   0  -8 -11 14091.6 869.463  25
   0  -8 -11 13274.0 837.572  22
   0  -7   0 52.0555 483.379   4
   0  -7  -1 185236. 7861.47   4
   0  -7  -1 182948. 6820.17   2
   0  -7   1 189219. 7823.56   4
   0  -7   2 4460.99 1101.74   4
   0  -7  -2 4952.59 1221.38   4
   0  -7  -2 5291.23 982.282   2
   0  -7  -3 137185. 5680.41   2
   0  -7   3 119748. 6175.42   4
   0  -7  -4 63120.0 3795.35   5
   0  -7  -4 64584.3 3837.51   2
   0  -7  -5 109409. 5625.54   3
   0  -7  -5 106375. 5612.28   5
   0  -7  -6 6184.06 926.993  11
   0  -7  -7 101739. 4257.14  11
   0  -7  -7 110577. 3989.89  25
   0  -7  -8 16552.2 1293.40  25
   0  -7  -8 16193.6 1422.24  11
   0  -7  -9 40058.1 2030.07  25
   0  -7  -9 41199.0 2172.81  11
   0  -7 -10 6906.12 736.614  25
   0  -7 -11 25269.2 1287.54  25
   0  -7 -11 24766.1 1290.44  22
   0  -7 -12 13365.9 727.054  25
   0  -7 -12 12556.2 701.079  17
   0  -7 -12 11583.2 670.022  22
   0  -6   0 123301. 5603.36   4
   0  -6  -1 7070.10 1286.16   4
   0  -6   1 5789.66 1188.67   4
   0  -6  -2 183544. 6368.40   2
   0  -6  -2 179606. 7208.53   4
   0  -6   2 172958. 7069.00   4
   0  -6   3 52964.4 3599.97   4
   0  -6  -3 62015.6 3321.31   2
   0  -6  -3 58135.1 3092.31   3
   0  -6  -4 124634. 5200.71   2
   0  -6  -4 121607. 5248.91   5
   0  -6  -5 5855.97 1211.73   3
   0  -6  -5 5119.43 1109.36   5
   0  -6  -6 139945. 6997.62   5
   0  -6  -6 131536. 6646.11   3
   0  -6   7 10268.0 1167.50  24
   0  -6  -7 13817.2 1331.05  11
   0  -6  -7 12948.7 1156.90  25
   0  -6  -8 13101.2 1259.06  11
   0  -6  -8 14350.4 1195.19  25
   0  -6  -9 8179.02 945.100  11
   0  -6  -9 5425.80 713.948  25
   0  -6 -10 46330.8 2126.15  25
   0  -6 -11 13032.7 944.163  25
   0  -6 -11 14732.0 1010.45  22
   0  -6 -12 26052.7 1155.25  22
   0  -6 -12 25118.8 1168.13  17
   0  -6 -12 24631.1 1134.47  25
   0  -5   0 1561.26 704.377   4
   0  -5  -1 440682. 12664.2   4
   0  -5   1 445303. 12743.9   4
   0  -5   2 44106.9 2846.70   4
   0  -5  -2 38559.7 2631.91   4
   0  -5  -2 38887.0 2108.34   3
   0  -5  -2 40386.4 2309.59   2
   0  -5  -3 225625. 7136.63   2
   0  -5  -3 213279. 6987.02   3
   0  -5   3 211804. 7818.70   4
   0  -5  -4 2994.09 809.517   5
   0  -5  -4 3006.74 686.349   2
   0  -5  -4 2802.75 756.765   3
   0  -5  -5 158588. 6051.72   2
   0  -5  -5 151308. 6504.34   5
   0  -5  -5 143007. 6326.89   3
   0  -5  -6 81057.2 5058.27   5
   0  -5  -6 78418.8 4820.40   3
   0  -5  -7 126079. 6602.96   5
   0  -5  -7 130852. 6571.75   3
   0  -5   8 11261.5 1100.99  24
   0  -5  -8 13630.1 1216.69  11
   0  -5  -8 10385.2 1007.93  25
   0  -5  -9 107634. 3838.80  25
   0  -5   9 111524. 3973.80  24
   0  -5 -10 43742.2 2055.18  25
   0  -5 -11 25221.7 1367.40  25
   0  -5 -11 23758.5 1364.63  22
   0  -5 -12 19373.6 1014.80  25
   0  -5 -12 20822.7 1064.48  22
   0  -5 -12 18824.5 1045.79  17
   0  -4   0 194074. 6342.54   4
   0  -4  -1 11957.2 1261.68   4
   0  -4   1 13401.9 1397.06   4
   0  -4  -2 445076. 11680.3   2
   0  -4  -2 453599. 12252.3   4
   0  -4  -2 456833. 11520.9   3
   0  -4   2 456367. 12581.3   4
   0  -4   3 28866.4 2159.88   4
   0  -4  -3 31948.1 1906.46   2
   0  -4  -3 30193.9 2027.78   4
   0  -4  -3 29096.5 1886.60   3
   0  -4  -4 421244. 12317.4   5
   0  -4  -4 448867. 11983.4   2
   0  -4  -4 434823. 12391.6   3
   0  -4  -5 21838.0 2127.35   3
   0  -4  -5 23988.2 2279.10   5
   0  -4  -5 23579.6 1929.30   2
   0  -4  -6 116343. 6027.05   5
   0  -4  -6 105987. 5689.83   3
   0  -4  -7 14218.7 1971.54   5
   0  -4  -7 12276.5 1723.96   3
   0  -4  -7 13012.3 1573.62   6
   0  -4  -8 78195.9 3115.70  25
   0  -4  -8 89516.5 4534.87   6
   0  -4  -8 85792.5 3359.09  11
   0  -4   9 48908.2 2324.99  24
   0  -4  -9 49818.6 2276.39  25
   0  -4 -10 49055.4 2201.81  25
   0  -4  10 49083.2 2227.09  24
   0  -4 -11 21510.6 1294.02  22
   0  -4 -11 20729.2 1236.57  25
   0  -4 -12 32718.1 1491.37  17
   0  -4 -12 32173.4 1442.84  22
   0  -4 -13 17697.8 846.678  17
   0  -3   0 263.048 413.919   4
   0  -3  -1 446603. 10647.1   3
   0  -3   1 439433. 11497.9   4
   0  -3  -1 431399. 11244.5   4
   0  -3  -2 71629.9 2902.64   4
   0  -3  -2 73891.0 2728.08   3
   0  -3  -2 73036.7 2722.06   2
   0  -3   2 73509.7 3166.03   4
   0  -3  -3 453410. 11612.8   2
   0  -3  -3 454840. 11667.4   4
   0  -3   3 457701. 12228.3   4
   0  -3  -3 450292. 11914.9   3
   0  -3  -3 452132. 11884.7   5
   0  -3  -4 18582.2 1702.79   3
   0  -3  -4 16255.0 1371.24   2
   0  -3  -4 16059.1 1607.44   5
   0  -3  -5 351003. 11540.9   5
   0  -3  -5 362597. 10405.3   2
   0  -3  -5 344323. 11254.1   3
   0  -3  -6 65548.6 4018.35   3
   0  -3  -6 69191.1 4204.93   5
   0  -3  -7 70944.8 4158.84   3
   0  -3  -7 64849.2 4106.62   5
   0  -3  -8 56818.1 3822.38   5
   0  -3  -8 59000.8 3576.75   6
   0  -3  -8 54319.1 3679.96   3
   0  -3  -9 55818.8 2414.88  25
   0  -3   9 55887.0 2464.35  24
   0  -3 -10 942.299 327.455  25
   0  -3 -10 545.837 274.994  22
   0  -3 -11 58653.0 2386.54  22
   0  -3 -12 19024.5 1108.83  17
   0  -3 -12 16670.9 1018.75  22
   0  -3 -13 10561.7 666.927  17
   0  -2   0 88106.2 2894.10   4
   0  -2  -1 39081.8 1630.05   4
   0  -2  -1 40567.9 1471.30   3
   0  -2   1 38286.6 1786.29   4
   0  -2  -2 362280. 9044.66   2
   0  -2  -2 363933. 9222.09   3
   0  -2   2 371597. 9502.46   4
   0  -2  -2 362363. 8955.61   4
   0  -2  -3 1489.13 556.384   3
   0  -2  -3 843.727 356.934   2
   0  -2  -3 900.361 282.320   4
   0  -2  -4 129172. 5481.59   5
   0  -2  -4 139413. 3960.00   4
   0  -2  -4 134200. 5489.14   3
   0  -2  -4 144164. 4879.16   2
   0  -2  -5 16572.6 1824.05   3
   0  -2  -5 17939.0 1907.53   5
   0  -2  -5 18873.3 1523.18   2
   0  -2  -6 219627. 8065.04   3
   0  -2  -6 229301. 8231.20   5
   0  -2  -7 30021.1 2562.45   5
   0  -2  -7 28297.3 2468.46   3
   0  -2  -8 175367. 7305.01   5
   0  -2  -8 182231. 7350.88   3
   0  -2  -8 184256. 7145.09   6
   0  -2  -9 17173.9 1249.93  22
   0  -2 -10 37661.7 1919.38  22
   0  -2 -11 27261.9 1523.39  17
   0  -2 -11 24233.9 1418.36  22
   0  -2 -12 22175.5 1194.39  22
   0  -2 -12 21155.3 1207.96  17
   0  -2 -13 15734.9 861.253  17
   0  -1   0 1736.59 231.619   4
   0  -1  -1 141153. 3598.34   3
   0  -1  -1 133818. 3409.46   4
   0  -1  -1 136267. 3508.79   2
   0  -1   1 138357. 3742.02   4
   0  -1  -2 101875. 3121.43   2
   0  -1  -2 102674. 3506.40   3
   0  -1  -3 459257. 11739.4   2
   0  -1  -3 463516. 12678.7   3
   0  -1  -4 59905.4 3290.27   5
   0  -1  -4 56274.4 3200.40   3
   0  -1  -5 312021. 8586.22   7
   0  -1  -5 312225. 9833.43   5
   0  -1  -5 318409. 9855.07   3
   0  -1  -6 12346.9 1557.77   5
   0  -1  -6 12332.5 1515.82   3
   0  -1  -7 138231. 5968.48   5
   0  -1  -7 140100. 5987.52   3
   0  -1  -8 23762.6 2272.79   3
   0  -1  -8 22868.3 2234.58   5
   0  -1  -9 77443.8 2989.78  22
   0  -1 -10 54339.0 2362.54  22
   0  -1 -10 53286.6 2371.13  17
   0  -1 -11 43582.2 2040.42  17
   0  -1 -11 45747.2 2030.46  22
   0  -1 -12 6813.77 666.975  17
   0  -1 -12 8263.07 695.293  22
   0  -1 -13 26481.8 1192.00  17
   0   0  -1 58393.6 1905.57   2
   0   0  -1 56558.1 2284.53   3
   0   0  -2 299635. 8417.70   3
   0   0   2 295680. 7768.33  10
   0   0   3 10988.4 1031.41  10
   0   0  -3 14492.8 1432.31   3
   0   0  -4 384552. 11172.1   3
   0   0  -4 393080. 9664.52   7
   0   0  -4 380286. 11142.3   5
   0   0  -5 332304. 10264.6   5
   0   0  -5 342057. 10326.4   3
   0   0  -6 314184. 10024.4   5
   0   0  -6 314139. 10029.4   3
   0   0  -7 74260.2 4098.47   3
   0   0  -7 76242.3 4139.85   5
   0   0  -8 188354. 7416.58   3
   0   0  -8 181701. 7278.87   5
   0   0  -9 50645.7 2289.86  22
   0   0  -9 53195.3 2353.05  17
   0   0 -10 62497.4 2594.52  22
   0   0 -10 64254.1 2654.70  17
   0   0 -11 24052.4 1434.90  17
   0   0 -11 23682.0 1385.20  22
   0   0 -12 27807.9 1431.94  17
   0   0 -13 24147.4 1126.40  17
   0   1   0 1661.48 144.407   1
   0   1  -1 112362. 3021.03   1
   0   1  -1 112204. 2714.43   9
   0   1  -2 104196. 3386.64   3
   0   1   2 97151.3 3433.41  10
   0   1  -3 395590. 11217.1   3
   0   1   3 418838. 11143.1  10
   0   1   4 37263.4 2296.80  10
   0   1  -4 44667.3 2905.04   3
   0   1  -4 43852.8 2807.92   5
   0   1  -5 226842. 7812.57   5
   0   1  -5 224432. 7796.54   3
   0   1   5 210684. 7078.47  10
   0   1  -6 13650.2 1603.54   3
   0   1  -6 11523.8 1504.08   5
   0   1  -7 130936. 5816.72   5
   0   1  -7 135710. 5948.33   3
   0   1  -8 21012.8 2185.73   3
   0   1  -8 22607.8 2232.16   5
   0   1  -9 62902.8 2625.89  17
   0   1  -9 58363.5 2527.69  22
   0   1 -10 53638.8 2362.78  22
   0   1 -10 55898.7 2443.69  17
   0   1 -11 33098.8 1715.58  17
   0   1 -11 31876.8 1649.78  22
   0   1 -12 8136.02 736.728  17
   0   1 -13 24412.1 1137.33  17
   0   2   0 218890. 5277.88   1
   0   2  -1 44933.6 1576.18   1
   0   2   1 44244.3 1487.39   1
   0   2  -2 431155. 9979.45   9
   0   2  -3 3494.08 668.032   3
   0   2   3 4743.64 825.816  10
   0   2  -4 162763. 5822.56   5
   0   2   4 155550. 5992.41  10
   0   2  -4 163060. 6053.16   3
   0   2  -5 11578.8 1661.28   3
   0   2  -5 11384.4 1552.86   5
   0   2   5 9229.77 1279.01  10
   0   2  -6 203724. 7912.35   3
   0   2   6 199646. 7275.22  10
   0   2  -6 215985. 7961.21   5
   0   2  -7 38022.9 2960.65   5
   0   2  -7 33931.4 2830.47   3
   0   2  -8 216888. 8428.47   3
   0   2  -8 209262. 8248.93   5
   0   2  -8 213662. 7976.15   6
   0   2  -9 36483.7 1899.22  22
   0   2  -9 36119.8 1924.43  17
   0   2 -10 51894.9 2300.20  22
   0   2 -10 49549.0 2303.76  17
   0   2 -11 19040.8 1261.13  17
   0   2 -11 18596.8 1210.46  22
   0   2 -12 22129.6 1248.51  17
   0   2 -13 17413.8 919.989  17
   0   3   0 116.911 157.413   1
   0   3   0 507.664 308.783  10
   0   3   1 411031. 9894.94   1
   0   3  -1 422982. 10111.8  10
   0   3  -1 412823. 10059.3   1
   0   3  -2 73588.1 2199.70   9
   0   3  -2 72072.7 2693.41   1
   0   3   2 68735.0 2495.15   1
   0   3  -3 389303. 9151.96   9
   0   3   3 360838. 10692.3  10
   0   3  -3 357899. 9950.22   5
   0   3  -4 17055.7 1569.38   3
   0   3  -4 13907.9 1407.64   5
   0   3   4 14019.5 1632.44  10
   0   3  -5 388363. 11858.2   3
   0   3   5 362612. 11601.9  10
   0   3  -5 359983. 11366.9   5
   0   3  -6 58650.7 4058.82   3
   0   3   6 51314.6 3404.77  10
   0   3  -6 59556.0 3979.03   5
   0   3  -7 86885.5 4945.76   3
   0   3   7 88683.6 4621.20  10
   0   3  -7 78636.4 4709.10   5
   0   3  -8 42198.7 3364.46   3
   0   3  -8 43556.2 3068.50   6
   0   3  -8 41718.8 3313.35   5
   0   3  -9 60528.6 2666.03  22
   0   3  -9 66411.5 2801.79  17
   0   3 -10 1375.73 401.264  22
   0   3 -10 1362.33 401.765  17
   0   3 -11 51496.1 2244.16  17
   0   3 -12 18752.1 1123.67  17
   0   3 -13 14159.7 794.933  17
   0   4   0 189956. 5095.59   1
   0   4   0 179065. 5653.68  10
   0   4   1 16247.6 1351.44  10
   0   4  -1 15089.7 1004.03   1
   0   4  -2 461285. 11821.8   1
   0   4   2 464557. 11511.3   1
   0   4   2 477392. 12869.9  10
   0   4   3 26296.0 2144.22  10
   0   4   3 29389.3 1722.55   1
   0   4  -4 452031. 12516.2   3
   0   4   4 432920. 13236.4  10
   0   4   5 29081.4 2707.72  10
   0   4  -5 29282.3 2455.74   3
   0   4  -5 27638.3 2340.66   5
   0   4  -6 120719. 6125.37   3
   0   4   6 118915. 5821.99  10
   0   4  -6 114881. 5815.80   5
   0   4   7 11400.5 1715.90  10
   0   4  -7 9266.24 1650.83   5
   0   4  -7 12341.1 1915.08   3
   0   4  -7 13020.3 1603.34   6
   0   4  -8 90055.6 3563.84  17
   0   4  -9 53055.9 2480.52  22
   0   4  -9 56407.0 2588.38  17
   0   4 -10 49765.0 2336.15  17
   0   4 -10 51422.0 2317.12  22
   0   4 -11 17020.1 1183.52  17
   0   4 -12 38889.8 1681.77  17
   0   4 -13 15640.1 803.048  17
   0   5   0 99.8273 213.880   1
   0   5   0 322.825 413.271  10
   0   5  -1 466973. 11869.8   1
   0   5   1 459559. 12920.8  10
   0   5   1 474739. 11695.0   1
   0   5  -1 475123. 12467.3  10
   0   5  -2 34416.3 1966.46   1
   0   5  -2 31397.7 1925.97  10
   0   5   2 35061.8 2486.34  10
   0   5   2 32612.5 1733.65   1
   0   5   3 172178. 5564.48   1
   0   5   3 182045. 7001.11  10
   0   5   4 6466.40 960.058   1
   0   5   4 8289.91 1383.03  10
   0   5   5 123382. 5463.53   1
   0   5  -5 138918. 5966.13   3
   0   5   5 131977. 6493.08  10
   0   5  -6 91996.9 5265.66   3
   0   5   6 78639.7 4646.10   1
   0   5   6 78506.1 4918.39  10
   0   5  -7 157132. 7684.47   3
   0   5   7 132496. 6538.05  10
   0   5  -8 8186.63 931.508  22
   0   5  -8 6124.98 872.549  17
   0   5  -9 92260.2 3642.90  17
   0   5  -9 96349.7 3604.76  22
   0   5 -10 42994.1 2146.94  17
   0   5 -11 20902.1 1297.95  17
   0   5 -12 20702.8 1123.38  17
   0   6   0 133335. 5471.04  10
   0   6   0 142634. 4630.47   1
   0   6   1 6171.94 761.968   1
   0   6   1 6910.42 1180.19  10
   0   6  -1 5805.54 799.520   1
   0   6  -1 5371.29 956.228  10
   0   6  -2 184914. 6032.60   1
   0   6  -2 177629. 6347.89  10
   0   6   2 188097. 7167.17  10
   0   6   2 174375. 5660.40   1
   0   6   3 56147.5 3688.83  10
   0   6  -3 47816.0 2865.98   1
   0   6   3 52273.0 2665.72   1
   0   6   4 126557. 5041.11   1
   0   6   4 125042. 6223.13  10
   0   6   5 1256.37 471.682   1
   0   6  -5 384.249 341.061   3
   0   6   5 661.099 745.522  10
   0   6   6 120878. 6617.91  10
   0   6  -6 125408. 6485.93   3
   0   6  -7 10171.1 1170.74  17
   0   6  -8 15730.1 1328.18  22
   0   6  -8 14258.5 1352.50  17
   0   6  -9 16411.2 1339.88  17
   0   6  -9 17725.8 1338.88  22
   0   6 -10 51857.6 2382.28  17
   0   6 -11 17730.2 1153.50  17
   0   6 -12 23558.0 1148.84  17
   0   7   0 55.6127 594.275  10
   0   7   0 306.561 303.793   1
   0   7  -1 187846. 6277.42   1
   0   7   1 187487. 6106.24   1
   0   7   1 198237. 7691.92  10
   0   7  -1 187549. 7310.64  10
   0   7   2 6967.87 1413.51  10
   0   7  -2 5662.02 898.592   1
   0   7   2 7004.12 945.409   1
   0   7   3 147853. 5493.80   1
   0   7   3 151268. 7031.08  10
   0   7   4 56592.3 4253.69  10
   0   7   4 55382.6 3215.92   1
   0   7   5 78101.6 5445.31  10
   0   7  -5 98803.0 5221.94   3
   0   7  -6 5011.86 776.351  17
   0   7  -7 104996. 4303.81  17
   0   7  -7 106664. 4290.74  22
   0   7  -8 16517.6 1507.64  17
   0   7  -8 19221.5 1483.66  22
   0   7  -9 47439.1 2307.08  22
   0   7  -9 46087.2 2389.17  17
   0   7 -10 5326.04 694.733  17
   0   7 -11 25877.8 1362.94  17
   0   7 -12 12925.4 746.404  17
   0   8   0 58195.8 3115.43   1
   0   8   0 61619.0 4190.06  10
   0   8  -1 11985.3 1347.94   1
   0   8  -1 12868.9 1913.75  10
   0   8   1 11144.6 1790.93  10
   0   8   1 9803.06 1203.84   1
   0   8  -2 168700. 6595.02   1
   0   8   2 183459. 8149.60  10
   0   8   2 183744. 6420.43   1
   0   8   3 4465.04 1243.31  10
   0   8   4 126030. 7026.35  10
   0   8  -5 3741.45 696.260  17
   0   8  -6 85643.0 3612.23  17
   0   8  -6 77860.1 3458.61  22
   0   8  -7 19655.5 1686.13  17
   0   8  -7 18758.8 1615.10  22
   0   8  -8 49644.3 2716.47  17
   0   8  -8 52740.8 2592.32  22
   0   8  -9 13809.7 1216.54  17
   0   8 -10 37899.3 1860.45  17
   0   8 -11 14047.0 896.562  17
   0   9   0 852.049 789.564  10
   0   9   1 183855. 8574.15  10
   0   9  -1 164784. 6618.56   1
   0   9   2 16164.3 2481.91  10
   0   9  -2 15251.9 1812.48   1
   0   9   3 149060. 7964.81  10
   0   9  -3 148458. 4784.14  17
   0   9  -4 2741.98 574.366  17
   0   9  -4 2883.51 557.590  22
   0   9  -5 88753.9 3730.62  22
   0   9  -5 104091. 3931.21  17
   0   9  -6 26356.5 1869.38  22
   0   9  -6 25507.4 1863.70  17
   0   9  -7 42644.4 2543.73  17
   0   9  -7 44186.0 2500.19  22
   0   9  -8 21980.3 1523.20  22
   0   9  -8 20514.8 1630.18  17
   0   9  -9 36818.9 1967.66  17
   0   9 -10 15805.3 1056.95  17
   0  10   0 101360. 3646.84  17
   0  10  -1 8709.96 896.405  17
   0  10  -1 9747.38 910.859  12
   0  10   1 9668.43 935.679  17
   0  10  -2 40124.0 2059.60  17
   0  10  -2 36779.4 1932.42  12
   0  10   2 36248.6 1978.54  17
   0  10   3 26.9310 110.926  15
   0  10  -3 157.436 211.305  12
   0  10  -3 78.2340 269.306  17
   0  10  -4 45810.5 2409.43  12
   0  10  -4 47879.8 2445.64  17
   0  10  -5 3362.08 671.005  17
   0  10  -6 25605.3 1859.26  17
   0  10  -7 1426.67 566.854  17
   0  10  -8 27986.0 1814.28  17
   0  10  -9 16554.2 1172.17  17
   0  10  -9 17437.2 1228.35  12
   0  10 -10 9219.87 699.110  17
   0  10 -10 9005.96 726.132  12
   0  11   0 322.276 303.503  17
   0  11   1 93348.4 3617.98  17
   0  11  -1 97938.8 3541.94  12
   0  11  -1 93180.1 3613.96  17
   0  11  -2 1712.27 421.047  12
   0  11  -2 2133.00 500.720  17
   0  11   3 53196.7 2519.75  15
   0  11  -3 53509.0 2563.12  12
   0  11  -3 53954.8 2632.34  17
   0  11  -4 4388.85 755.177  17
   0  11  -4 4452.51 734.820  12
   0  11  -5 39512.8 2296.50  17
   0  11  -5 39117.6 2291.67  12
   0  11  -6 4262.65 761.817  12
   0  11  -6 4520.33 774.208  17
   0  11  -7 48757.4 2610.28  17
   0  11  -7 48665.3 2621.31  12
   0  11  -8 7334.75 840.111  12
   0  11  -8 7091.84 811.720  17
   0  11  -9 19719.3 1133.99  17
   0  11  -9 20123.2 1176.42  12
   0  12   0 65137.5 2906.82  17
   0  12   1 2952.24 591.746  17
   0  12  -1 2844.75 593.087  17
   0  12  -2 58560.3 2747.32  17
   0  12   2 54884.2 2577.27  15
   0  12  -2 55107.6 2553.54  12
   0  12  -3 5279.90 789.704  17
   0  12   3 4283.19 659.600  15
   0  12  -3 3244.62 609.095  12
   0  12  -4 39396.0 2198.94  12
   0  12  -4 38940.3 2251.94  17
   0  12  -5 4483.22 749.969  12
   0  12  -5 5676.11 835.535  17
   0  12  -6 44672.4 2391.17  12
   0  12  -6 48424.6 2496.85  17
   0  12  -7 11254.5 1066.74  17
   0  12  -7 9678.91 1000.84  12
   0  12  -8 33867.7 1605.21  17
   0  12  -8 30794.0 1565.57  12
   0  13   0-282.001 311.859  17
   0  13   1 36648.3 2013.67  15
   0  13  -1 36903.3 2098.51  17
   0  13   2 962.859 382.539  15
   0  13  -2 162.797 320.323  17
   0  13  -3 25184.2 1566.96  12
   0  13   3 20389.6 1431.88  15
   0  13  -3 22978.7 1640.94  17
   0  13  -4 5288.52 719.807  12
   0  13  -4 3543.81 660.038  17
   0  13  -5 27196.2 1747.39  17
   0  13  -5 26891.3 1662.21  12
   0  13  -6 4773.14 674.302  12
   0  13  -6 4795.80 714.223  17
   0  13  -7 16059.7 1047.35  12
   0  13  -7 17921.4 1122.89  17
   0  14   0 35782.1 1914.19  15
   0  14   1 2833.73 519.370  15
   0  14   2 31896.6 1737.74  15
   0  14  -2 34239.0 1932.02  17
   0  14  -3 2389.60 541.242  17
   0  14  -4 41454.8 2100.62  17
   0  14  -5 6640.16 755.807  17
   0  15   0-30.8998 188.240  15
   0  15   1 10089.7 838.156  15
   0  15  -1 11702.1 945.220  15
   0  15  -2 1521.46 356.481  15
   1 -15   0 17587.0 1189.16  11
   1 -15   0 18901.9 1247.54  19
  -1 -15   0 17046.0 1154.60  13
   1 -15   0 17937.3 1240.65  13
   1 -14  -4 1229.14 414.683  13
  -1 -14   4 514.669 331.507  13
   1 -14  -4 868.556 372.277  11
   1 -14  -3 31041.2 1820.76  13
  -1 -14   3 28486.1 1724.62  13
   1 -14  -3 28754.6 1704.20  11
   1 -14  -2 1683.33 433.248  19
  -1 -14   2 1336.89 430.644  13
   1 -14  -2 1902.93 534.684  13
   1 -14  -2 1662.53 481.395  11
  -1 -14   1 26167.0 1639.02  13
   1 -14  -1 25847.1 1666.63  19
   1 -14  -1 27032.7 1750.01  13
   1 -14  -1 26867.3 1670.77  11
   1 -14   0 5762.38 795.502  13
  -1 -14   0 5030.93 698.068  13
   1 -14   0 4977.98 710.461  11
  -1 -14  -1 29865.3 1733.15  13
   1 -14   1 31717.5 1830.25  11
   1 -14   1 33568.5 1948.95  13
  -1 -14  -2 11185.8 992.583  13
   1 -14   2 10645.8 1032.16  11
   1 -14   2 10440.4 1051.38  13
   1 -14   3 31438.5 1814.93  13
  -1 -14  -3 30837.7 1645.89  13
  -1 -13   6 21587.1 1406.11  13
   1 -13  -6 19457.8 1300.38  11
   1 -13  -6 20254.9 1343.39  13
   1 -13  -5 1680.93 481.870  13
   1 -13  -5 1707.02 500.644  11
  -1 -13   5 854.015 420.764  13
   1 -13  -4 33196.6 1949.93  11
   1 -13  -4 32085.1 2008.19  13
  -1 -13   4 35279.4 2080.16  13
   1 -13  -3 5324.60 794.037  11
   1 -13  -3 4179.27 679.427  19
  -1 -13   3 5767.57 839.528  13
   1 -13  -3 4802.02 802.431  13
   1 -13  -2 10073.4 1077.47  19
  -1 -13   2 8175.85 959.602  13
   1 -13  -2 7599.14 925.127  11
   1 -13  -2 7503.78 962.476  13
   1 -13  -1 1031.61 412.397  11
   1 -13  -1 711.794 407.242  13
  -1 -13   1 1185.96 408.276  13
  -1 -13   0 28539.8 1794.04  13
   1 -13   0 30082.5 1955.48  13
   1 -13   0 29445.5 1838.14  11
  -1 -13  -1 4631.35 691.410  13
   1 -13   1 2499.84 579.700  13
  -1 -13  -2 36361.9 1991.71  13
   1 -13   2 34849.7 2139.30  13
  -1 -13  -3 7447.36 846.275  13
   1 -13   3 8315.65 1021.58  13
   1 -13   4 25713.2 1693.94  13
  -1 -13  -5 6265.71 647.946  25
  -1 -13  -6 19893.7 1063.15  25
  -1 -12   8 1641.85 342.723  13
   1 -12  -8 1607.80 351.758  11
   1 -12  -8 1803.60 339.611  13
   1 -12  -7 16595.3 1210.24  11
  -1 -12   7 17854.4 1258.67  13
   1 -12  -7 16611.2 1211.36  13
   1 -12  -6 3871.20 697.520  11
   1 -12  -6 3827.77 703.996  13
  -1 -12   6 4689.21 778.445  13
  -1 -12   5 27531.3 1938.21  13
   1 -12  -5 29397.8 1888.88  11
   1 -12  -5 30216.7 1993.11  13
   1 -12  -4 3776.68 736.050  13
   1 -12  -4 4876.32 808.337  11
  -1 -12   4 4724.73 802.704  13
   1 -12  -3 31546.1 1997.41  19
   1 -12  -3 34044.8 2146.08  13
  -1 -12   3 35180.6 2133.62  13
   1 -12  -3 30936.1 1949.21  11
   1 -12  -2 9287.05 1098.63  13
  -1 -12   2 8537.14 1022.37  13
   1 -12  -2 9980.82 1064.85  11
   1 -12  -1 82273.3 3426.45  11
   1 -12  -1 88198.4 3686.66  13
  -1 -12   1 82528.0 3433.56  13
  -1 -12   0 4223.34 699.153  13
   1 -12   0 3870.27 721.925  13
   1 -12   1 22341.7 1765.03  16
  -1 -12  -1 21142.2 1532.63  13
   1 -12   1 21076.6 1660.14  13
   1 -12   2 5443.88 905.023  16
   1 -12   2 5571.53 856.407  13
  -1 -12  -2 4299.25 675.951  13
  -1 -12  -3 19298.2 1438.59  13
   1 -12   3 19084.0 1672.55  16
   1 -12   3 20965.0 1668.44  13
   1 -12   4 22181.3 1712.74  13
   1 -12   4 19898.7 1679.38  16
  -1 -12  -4 20856.8 1495.38  13
  -1 -12  -5 21925.7 1532.89  11
   1 -12   5 22652.6 1633.32  16
  -1 -12  -5 21968.1 1432.86  25
  -1 -12  -6 6019.75 681.272  25
  -1 -12  -6 7207.21 758.109  11
  -1 -12  -7 11329.8 843.096  25
   1 -11  -9 3433.99 395.764  25
  -1 -11   9 3651.49 448.957  13
   1 -11  -8 20845.1 1316.99  13
  -1 -11   8 22671.3 1394.73  13
   1 -11  -8 22513.9 1218.89  25
   1 -11  -8 22755.9 1383.48  11
   1 -11  -7 649.501 373.762  13
   1 -11  -7 428.987 222.931  25
   1 -11  -7 448.241 366.618  11
  -1 -11   7 53.9518 321.423  13
   1 -11  -6 50654.7 2707.77  11
   1 -11  -6 59251.6 2497.58  25
  -1 -11   6 57138.2 3003.14  13
   1 -11  -6 56663.8 2933.72  13
   1 -11  -5 992.458 423.651  13
  -1 -11   5 172.022 453.091  13
   1 -11  -5 769.924 447.804  11
  -1 -11   4 65746.9 3166.60  13
   1 -11  -4 67613.5 3222.07  13
   1 -11  -4 66887.3 3075.57  11
   1 -11  -3 2122.99 517.539  19
  -1 -11   3 1637.86 500.567  13
   1 -11  -3 2988.77 658.863  13
   1 -11  -3 3106.90 661.125  11
   1 -11  -2 78977.2 3413.78  13
  -1 -11   2 68739.4 3128.12  13
   1 -11  -2 73428.4 3140.68  11
   1 -11  -1 18805.7 1547.99  13
  -1 -11   1 18577.8 1449.46  13
   1 -11  -1 22942.9 1690.01  16
   1 -11   0 68026.3 3172.58  16
  -1 -11   0 64573.5 2897.32  13
   1 -11   0 70363.1 3175.67  13
  -1 -11  -1 21294.9 1494.27  13
   1 -11   1 19957.1 1585.68  13
   1 -11   1 19339.8 1597.44  16
   1 -11   2 45361.0 2600.79  16
  -1 -11  -2 45807.8 2314.19  13
   1 -11   2 48738.2 2602.00  13
   1 -11   3 5279.75 826.771  13
   1 -11   3 4428.17 811.324  16
  -1 -11  -3 4126.46 668.219  13
  -1 -11  -4 55858.4 2919.64  11
   1 -11   4 58925.2 2987.04  13
   1 -11   4 58728.7 3088.64  16
  -1 -11  -5 28223.4 1947.02  11
   1 -11   5 30696.9 2143.41  16
  -1 -11  -6 19478.1 1451.91  11
  -1 -11  -6 18524.5 1349.49  25
  -1 -11  -7 23040.4 1427.65  11
  -1 -11  -7 22047.8 1371.35  25
  -1 -11  -8 14319.4 975.529  25
  -1 -11  -9 27729.5 1241.34  25
   1 -10 -10 2196.49 323.694  25
  -1 -10  10 2262.96 323.900  13
   1 -10  -9 61032.7 2277.26  25
   1 -10  -9 60785.3 2394.87  11
  -1 -10   9 65505.5 2444.52  13
   1 -10  -9 59773.2 2342.63  13
   1 -10  -8 2691.37 551.027  13
   1 -10  -8 2630.81 549.119  11
   1 -10  -8 3186.32 504.892  25
  -1 -10   8 3077.02 624.926  13
  -1 -10   7 40094.2 2358.95  13
   1 -10  -7 37111.3 2300.42  13
   1 -10  -7 40218.6 2011.21  25
   1 -10  -7 40638.3 2374.03  11
   1 -10  -6 1512.33 494.232  13
   1 -10  -6 1674.74 573.946  11
  -1 -10   6 2216.30 707.435  13
   1 -10  -6 881.356 340.789  25
  -1 -10   5 52176.8 2816.96  13
   1 -10  -5 48322.2 2740.26  13
   1 -10  -5 52577.9 2683.90  11
   1 -10  -4 3643.50 666.706  11
  -1 -10   4 3613.71 717.301  13
   1 -10  -4 3399.29 715.965  13
   1 -10  -3 99090.9 3947.35  13
   1 -10  -3 96901.2 3712.76  11
  -1 -10   3 92770.5 3779.64  13
  -1 -10   2 1099.25 369.330  13
   1 -10  -2 991.322 401.945  13
   1 -10  -1 77292.4 3272.51  13
  -1 -10   1 71454.9 3045.93  13
   1 -10  -1 79101.6 3290.01  16
   1 -10   0 10898.5 1116.25  16
  -1 -10   0 10943.0 1027.28  13
   1 -10   0 10576.7 1099.70  13
   1 -10   1 70594.7 3165.95  16
  -1 -10  -1 67740.4 2867.74  13
   1 -10   1 73055.7 3150.12  13
   1 -10   2 15297.8 1357.43  13
   1 -10   2 14092.8 1329.09  16
  -1 -10  -2 16468.6 1248.57  13
  -1 -10  -3 74416.6 3079.16  13
   1 -10   3 72199.9 3431.28  16
   1 -10   4 22485.9 1729.11  13
   1 -10   4 19961.1 1690.61  16
  -1 -10  -4 21956.6 1710.33  11
   1 -10   5 73187.8 3612.91  16
  -1 -10  -5 82790.6 3697.02  11
  -1 -10  -6 42199.6 2385.72  11
  -1 -10  -7 67528.4 2838.04  25
  -1 -10  -7 66310.0 2900.66  11
  -1 -10  -8 28363.1 1570.93  25
  -1 -10  -9 5928.82 608.497  25
  -1  -9  10 28392.3 1362.93  13
   1  -9 -10 25951.7 1309.49  25
   1  -9  -9 2774.85 524.561  11
   1  -9  -9 2659.57 505.829  13
   1  -9  -9 1979.01 393.972  25
   1  -9  -8 51809.6 2583.95  13
   1  -9  -8 50334.9 2545.58  11
   1  -9  -8 54733.5 2387.03  25
   1  -9  -7 373.328 397.266  11
   1  -9  -7 72.2518 324.962  13
   1  -9  -7-24.6356 226.934  25
   1  -9  -6 64207.8 3117.28  11
   1  -9  -6 64784.3 3296.97  13
   1  -9  -6 69531.1 2967.91  25
   1  -9  -5 1110.76 373.581  25
   1  -9  -5 964.964 445.452  13
   1  -9  -5 876.111 410.741  11
   1  -9  -4 68045.2 2971.40  11
   1  -9  -4 67547.0 3140.19  13
   1  -9  -3 63.3758 253.558  11
   1  -9  -3 231.540 280.513  13
   1  -9  -2 85407.0 6017.16   7
   1  -9  -1 17393.4 2339.88   2
   1  -9  -1 19787.4 2560.18   7
  -1  -9   1 19680.0 2581.13   4
  -1  -9   0 85175.6 5731.07   4
   1  -9   0 91394.9 5637.55   2
  -1  -9  -1 32537.3 3509.26   4
   1  -9   1 26034.1 3027.41   2
  -1  -9  -2 93822.3 6271.68   4
  -1  -9  -2 91158.5 4852.15   2
   1  -9   2 78845.3 5605.90   2
   1  -9   3 25570.6 1718.69  13
   1  -9   3 24803.0 1763.43  16
  -1  -9  -4 35080.8 2159.12  11
   1  -9   4 31948.7 2149.69  16
  -1  -9  -5 14658.4 1427.28  11
   1  -9   5 12830.6 1363.37  16
  -1  -9  -6 29442.4 2012.84  11
   1  -9   6 31588.0 2144.81  16
  -1  -9  -7 36864.6 2136.08  11
  -1  -9  -8 33750.1 1839.54  25
  -1  -9  -8 33937.9 1888.56  11
  -1  -9  -9 10236.4 881.846  25
  -1  -9 -10 21235.1 1132.06  25
   1  -8 -11 16866.1 962.965  22
   1  -8 -11 16672.9 944.116  25
   1  -8 -10 7165.41 700.079  25
   1  -8  -9 25556.9 1617.87  11
   1  -8  -9 28676.5 1594.67  25
   1  -8  -9 26618.8 1640.43  13
   1  -8  -8 4842.03 793.676  11
   1  -8  -8 6169.18 875.857  13
   1  -8  -7 37951.6 2065.50  25
   1  -8  -7 38962.1 2379.78  11
   1  -8  -7 36768.1 2408.46  13
   1  -8  -6 4674.47 788.358  11
   1  -8  -6 4254.15 840.516  13
   1  -8  -6 4940.79 725.913  25
   1  -8  -5 74275.2 3197.24  11
   1  -8  -5 75433.1 3445.11  13
   1  -8  -5 80952.7 3326.09  25
   1  -8  -4 1588.46 706.766   5
   1  -8  -4 933.405 535.871   7
   1  -8  -4 110.726 499.822   2
   1  -8  -3 90660.8 5730.23   7
   1  -8  -3 89549.3 4607.56   5
   1  -8  -3 87064.3 5231.49   2
  -1  -8   2 1556.63 591.749   4
   1  -8  -2 946.365 780.393   7
   1  -8  -2 2714.67 899.532   2
  -1  -8   1 75284.3 4896.92   4
   1  -8  -1 79954.4 4838.17   2
   1  -8  -1 78794.4 5238.65   7
  -1  -8   0 16863.0 2311.22   4
   1  -8   0 14173.3 1939.34   7
   1  -8   0 16591.0 2137.02   2
  -1  -8  -1 50513.2 4119.86   4
   1  -8   1 56420.4 4142.66   2
  -1  -8  -2 41211.4 3784.02   4
   1  -8   2 36842.0 3430.71   2
   1  -8   3 59539.7 4679.84   2
  -1  -8  -3 63201.4 3710.23   2
  -1  -8  -4 12402.6 1707.53   5
  -1  -8  -5 59899.6 3025.05  11
   1  -8   5 58767.9 3035.59  16
  -1  -8  -6 13416.3 1376.12  11
   1  -8   6 18837.7 1689.20  16
  -1  -8  -7 32561.0 2033.92  11
  -1  -8  -8 22141.6 1538.94  11
  -1  -8  -8 18080.7 1361.22  25
  -1  -8  -9 33266.9 1753.39  25
  -1  -8 -10 18811.1 1133.22  25
  -1  -8 -11 11637.9 729.349  25
   1  -7 -11 6930.30 640.538  25
   1  -7 -11 7135.16 661.256  22
   1  -7 -10 54279.6 2282.11  25
   1  -7  -9 557.423 328.206  11
   1  -7  -9 912.580 314.073  13
   1  -7  -9 835.100 332.127  25
   1  -7  -8 113937. 4409.68  13
   1  -7  -8 123503. 4209.47  25
   1  -7  -8 115428. 4421.02  11
   1  -7  -7 9908.63 1180.37  11
   1  -7  -7 11961.6 1099.93  25
   1  -7  -7 9257.94 1162.14  13
   1  -7  -6 96853.6 3868.95  11
   1  -7  -6 91018.4 4010.09  13
   1  -7  -6 102436. 3789.56  25
   1  -7  -5 2126.80 844.436   2
   1  -7  -5 1229.22 809.837   5
   1  -7  -5 1446.15 710.976   7
  -1  -7   5 150.315 435.435   4
   1  -7  -4 140932. 6761.47   2
  -1  -7   4 122542. 6168.76   4
   1  -7  -4 139127. 6855.83   7
   1  -7  -4 140702. 6255.22   5
  -1  -7   3 25184.8 2494.43   4
   1  -7  -3 31601.9 2445.30   5
   1  -7  -3 28894.9 2765.49   2
   1  -7  -3 27642.1 2978.99   7
  -1  -7   2 229648. 9020.34   4
   1  -7  -2 260785. 10912.6   7
   1  -7  -2 261202. 9480.15   2
  -1  -7   1 16729.6 2053.09   4
   1  -7  -1 18795.4 2341.56   7
   1  -7  -1 17914.3 2051.51   2
  -1  -7   0 311960. 11111.1   4
   1  -7   0 339654. 11141.5   2
   1  -7   0 308899. 10955.6   7
   1  -7   1 23229.5 2115.02   7
  -1  -7  -1 21207.5 2392.21   4
   1  -7   1 22443.5 2371.65   2
  -1  -7  -2 317548. 11555.6   4
   1  -7   2 315481. 11279.6   2
   1  -7   3 21386.5 2582.32   2
  -1  -7  -3 22244.9 1912.69   2
  -1  -7  -3 24494.8 2701.59   4
  -1  -7  -4 76195.2 4423.20   5
  -1  -7  -4 104957. 4962.27   3
  -1  -7  -5 90683.7 5170.21   3
  -1  -7  -5 91913.5 5222.93   5
   1  -7   6 96740.8 4129.87  24
  -1  -7  -6 95737.9 3983.15  11
   1  -7   6 98614.1 4196.37  16
   1  -7   7 52366.1 2847.47  24
  -1  -7  -7 52097.9 2663.61  11
  -1  -7  -8 47918.9 2419.33  25
  -1  -7  -8 58671.3 2676.80  11
  -1  -7  -9 64129.6 2678.00  25
  -1  -7 -10 9974.93 857.301  25
  -1  -7 -11 40777.9 1641.04  25
   1  -6 -12 6595.18 546.997  25
   1  -6 -12 6528.06 567.616  22
   1  -6 -11 48405.0 2040.97  22
   1  -6 -11 49535.1 2029.16  25
   1  -6 -10 6726.68 760.497  25
   1  -6  -9 16933.8 1315.09  11
   1  -6  -9 14937.3 1188.82  25
   1  -6  -9 14086.8 1205.70  13
   1  -6  -8 2265.57 543.556  13
   1  -6  -8 2031.53 548.064  11
   1  -6  -8 1358.07 389.418  25
   1  -6  -7 90558.0 3921.83  13
   1  -6  -7 99083.9 3676.88  25
   1  -6  -7 93047.6 3937.75  11
   1  -6  -6 10139.3 1782.36   5
   1  -6  -6 8269.15 1627.60   2
   1  -6  -6 6246.94 1265.04   3
   1  -6  -6 10312.3 1594.51   7
   1  -6  -5 186465. 7889.08   2
  -1  -6   5 164528. 7045.21   4
   1  -6  -5 161621. 6729.92   3
   1  -6  -5 167987. 7429.89   7
   1  -6  -5 172703. 7552.72   5
   1  -6  -4 6720.86 1436.05   7
  -1  -6   4 4841.85 1059.06   4
   1  -6  -4 7298.78 1348.13   2
   1  -6  -4 6716.55 1200.32   5
   1  -6  -3 255442. 10019.0   7
   1  -6  -3 234485. 8643.24   2
   1  -6  -3 233888. 7752.85   5
   1  -6  -2 29244.4 2483.24   2
  -1  -6   2 24652.3 2248.22   4
   1  -6  -2 22639.4 2850.84   7
   1  -6  -1 157782. 7438.25   7
  -1  -6   1 164799. 6598.25   4
   1  -6  -1 163376. 6635.97   2
   1  -6   0 25958.5 2439.70   7
  -1  -6   0 25015.8 2316.03   4
   1  -6   0 26223.0 2360.41   2
  -1  -6  -1 152925. 6675.56   4
   1  -6   1 160248. 6031.01   7
   1  -6   1 148889. 6358.24   2
  -1  -6  -2 52754.4 3664.86   4
   1  -6   2 53649.2 3592.12   2
  -1  -6  -3 147113. 6735.70   4
  -1  -6  -3 128455. 5216.16   3
  -1  -6  -3 143082. 5154.59   2
   1  -6   3 135691. 6527.67   2
  -1  -6  -4 78586.2 4179.69   5
  -1  -6  -4 86994.2 4579.36   4
  -1  -6  -4 76444.1 4093.08   3
  -1  -6  -5 97751.3 5150.29   3
  -1  -6  -5 77869.6 4657.57   5
  -1  -6  -6 49378.8 3967.67   3
  -1  -6  -6 54376.1 4158.33   5
   1  -6   7 38028.8 2297.84  24
  -1  -6  -7 37334.3 2141.29  11
  -1  -6  -8 40860.3 2179.45  11
   1  -6   8 39242.9 2237.27  24
  -1  -6  -8 37997.1 2083.66  25
   1  -6   9 22283.3 1546.83  24
  -1  -6  -9 20758.4 1426.43  25
  -1  -6 -10 38350.4 1848.57  25
  -1  -6 -11 16835.9 1010.75  25
  -1  -6 -12 13652.8 819.227  17
   1  -5 -12 20110.3 1046.18  25
   1  -5 -12 19524.1 1070.49  22
   1  -5 -11 1800.96 388.933  22
   1  -5 -11 1454.75 347.119  25
   1  -5 -10 58085.6 2471.94  25
   1  -5  -9 2941.48 592.475  11
   1  -5  -9 1914.25 453.582  25
   1  -5  -8 83428.0 3354.49  11
   1  -5  -8 73174.9 3222.16  13
   1  -5  -8 76163.0 3090.47  25
   1  -5  -7 3804.03 1073.88   3
   1  -5  -7 3275.12 900.135   5
   1  -5  -7 3791.41 912.871   7
   1  -5  -6 241787. 9122.07   3
   1  -5  -6 263397. 10062.8   2
   1  -5  -6 254972. 9117.52   7
   1  -5  -6 227891. 9399.65   5
   1  -5  -5 13105.5 1835.01   5
   1  -5  -5 13291.8 1595.12   3
   1  -5  -5 13410.2 1826.84   2
  -1  -5   5 13190.3 1596.58   4
   1  -5  -5 15468.5 1868.60   7
   1  -5  -4 229763. 8486.64   2
   1  -5  -4 226702. 8049.42   5
  -1  -5   4 223068. 7834.08   4
   1  -5  -4 233988. 7553.34   3
   1  -5  -4 223764. 8637.96   7
   1  -5  -3 23570.1 1851.65   5
   1  -5  -3 27088.5 2336.83   2
  -1  -5   3 19845.7 1846.71   4
   1  -5  -3 24504.6 1724.24   3
   1  -5  -3 21765.0 2413.96   7
   1  -5  -2 229284. 7774.78   2
  -1  -5   2 208218. 7295.61   4
   1  -5  -2 209611. 9084.45   7
  -1  -5   1 52683.3 3077.93   4
   1  -5  -1 53069.6 3122.08   2
   1  -5  -1 46688.6 3456.58   7
  -1  -5   0 253088. 8243.57   4
   1  -5   0 237945. 8276.04   7
   1  -5   0 242210. 6471.09   8
   1  -5   0 247165. 8222.98   2
   1  -5   1 5274.46 990.147   2
  -1  -5  -1 6015.31 1079.92   4
   1  -5   1 5033.25 810.022   7
  -1  -5  -2 150162. 5128.50   3
   1  -5   2 166603. 5108.63   7
  -1  -5  -2 154812. 6320.31   4
   1  -5   2 160112. 6444.25   2
  -1  -5  -3 122358. 4764.37   3
  -1  -5  -3 121780. 5625.86   4
   1  -5   3 134043. 5967.76   2
  -1  -5  -4 189654. 6848.37   5
  -1  -5  -4 191719. 7053.54   4
  -1  -5  -5 32611.9 2766.34   5
  -1  -5  -5 30597.1 2705.83   3
  -1  -5  -6 118069. 6236.44   3
  -1  -5  -6 94408.3 5678.11   5
  -1  -5  -7 69047.9 3000.36  11
   1  -5   7 70547.9 3158.05  24
  -1  -5  -8 26235.3 1664.97  25
   1  -5   8 26630.2 1752.33  24
  -1  -5  -9 23624.3 1501.44  25
   1  -5   9 22533.7 1549.82  24
   1  -5  10 55955.2 2480.88  24
  -1  -5 -10 60131.1 2428.65  25
   1  -5  11 47506.6 2041.50  24
  -1  -5 -12 6418.69 587.752  17
   1  -4 -12 2000.18 360.793  22
   1  -4 -12 1719.39 308.316  25
   1  -4 -11 42775.9 1910.58  25
   1  -4 -11 40711.9 1924.43  22
   1  -4 -10 7138.32 811.223  22
   1  -4 -10 7654.51 810.423  25
   1  -4  -9 67193.1 2784.65  25
   1  -4  -8 7268.46 876.151  11
   1  -4  -8 6659.16 794.609  25
   1  -4  -8 6571.98 835.742  13
   1  -4  -7 124593. 5874.09   6
   1  -4  -7 119544. 5814.29   5
   1  -4  -6 5340.86 1185.83   5
   1  -4  -6 5636.73 1138.69   6
   1  -4  -6 5671.45 1051.80   7
   1  -4  -6 6636.52 1280.76   3
   1  -4  -6 7213.64 1444.97   2
   1  -4  -5 100477. 5323.20   5
   1  -4  -5 90977.9 4437.80   3
   1  -4  -5 96339.5 4784.42   7
   1  -4  -5 104461. 4630.04   6
   1  -4  -5 109600. 5392.33   2
   1  -4  -4 708.493 564.932   2
   1  -4  -4 985.576 499.363   5
   1  -4  -4 1257.65 448.684   3
  -1  -4   4 661.886 413.647   4
   1  -4  -4 1535.70 491.948   6
   1  -4  -4 1261.92 710.141   7
   1  -4  -3 300356. 8475.64   3
   1  -4  -3 319906. 10550.0   7
   1  -4  -3 301912. 9723.10   2
   1  -4  -3 316716. 8253.06   6
   1  -4  -3 293789. 8918.29   5
  -1  -4   3 299469. 8972.88   4
   1  -4  -2 14898.2 1568.20   2
  -1  -4   2 13604.0 1342.73   4
   1  -4  -2 13753.3 815.278   8
   1  -4  -2 11111.0 1681.18   7
  -1  -4   1 42996.5 2458.91   4
   1  -4  -1 43273.9 1628.74   8
   1  -4  -1 41386.3 2556.02   2
   1  -4  -1 39778.8 2810.13   7
   1  -4  -1 44338.5 1575.69   6
   1  -4   0 61551.4 3141.26   7
   1  -4   0 58545.7 3060.74   2
  -1  -4   0 61715.0 3084.67   4
   1  -4   0 63266.4 2246.07   8
   1  -4   1 337828. 9893.47   2
   1  -4   1 340427. 9274.66   7
  -1  -4  -1 349180. 8733.43   3
  -1  -4  -1 314689. 9809.84   4
   1  -4   2 28761.2 2137.98   2
  -1  -4  -2 25953.4 1580.13   3
  -1  -4  -2 27345.1 2127.65   4
   1  -4   3 229704. 7792.29   2
  -1  -4  -3 211873. 6821.58   3
  -1  -4  -3 212934. 7568.10   4
  -1  -4  -4 38271.1 2577.70   5
  -1  -4  -4 36562.9 2522.23   4
  -1  -4  -4 37742.5 2585.67   3
  -1  -4  -5 76603.8 4474.58   3
  -1  -4  -5 95351.8 4863.14   5
  -1  -4  -6 70258.6 4584.60   5
  -1  -4  -6 54084.8 4016.63   3
  -1  -4  -7 95123.0 5383.21   3
  -1  -4  -7 104542. 5652.71   5
   1  -4   8 44505.9 2253.40  24
  -1  -4  -8 40185.8 2084.67  25
   1  -4   9 54083.7 2502.13  24
  -1  -4  -9 52252.1 2359.18  25
   1  -4  10 29618.0 1694.53  24
   1  -4  11 10981.6 905.752  24
  -1  -4 -12 23556.8 1223.11  17
   1  -3 -13 2695.92 331.308  22
   1  -3 -12 28650.9 1333.04  25
   1  -3 -12 29451.4 1439.25  22
   1  -3 -11 3872.06 549.701  25
   1  -3 -11 4627.66 610.686  22
   1  -3 -10 63285.1 2607.94  25
   1  -3 -10 62741.4 2665.23  22
   1  -3  -9 3399.30 553.255  25
   1  -3  -8 75849.9 4391.86   3
   1  -3  -8 80442.1 4531.52   6
   1  -3  -8 76196.4 3011.16  25
   1  -3  -7 9547.11 1525.12   6
   1  -3  -7 12090.4 1635.12   5
   1  -3  -7 10067.2 1518.88   3
   1  -3  -6 190186. 7709.99   3
   1  -3  -6 205395. 8058.13   6
   1  -3  -6 203303. 7296.58   7
   1  -3  -6 222667. 8076.00   2
   1  -3  -6 198549. 7720.87   5
   1  -3  -5 53747.0 3445.21   5
   1  -3  -5 54901.7 3280.55   6
   1  -3  -5 52646.6 3121.14   3
   1  -3  -5 57727.1 3307.41   7
   1  -3  -5 52955.4 3575.82   2
   1  -3  -4 253781. 7894.05   3
   1  -3  -4 277669. 9208.73   2
   1  -3  -4 265007. 8812.57   7
  -1  -3   4 276290. 7922.40   4
   1  -3  -4 261562. 9079.18   5
   1  -3  -4 261119. 8042.00   6
   1  -3  -3 42628.5 2438.55   5
   1  -3  -3 42235.3 2049.47   3
  -1  -3   3 40576.9 2160.08   4
   1  -3  -3 44581.5 3014.65   7
   1  -3  -3 42465.5 2721.06   2
   1  -3  -3 39347.4 1990.92   6
   1  -3  -2 267522. 7217.40   5
   1  -3  -2 262932. 6833.85   3
  -1  -3   2 265191. 7468.36   4
   1  -3  -2 258648. 8144.98   2
   1  -3  -2 254050. 6510.11   8
  -1  -3   1 57835.0 2573.23   4
   1  -3  -1 54016.8 1867.35   8
   1  -3  -1 51941.3 2920.06   7
   1  -3  -1 57206.0 2858.09   2
  -1  -3   0 296067. 8361.89   4
   1  -3   0 302248. 8450.73   7
   1  -3   0 291157. 8554.25   2
   1  -3   0 299427. 7466.68   8
  -1  -3  -1 222547. 5760.68   3
   1  -3   1 210887. 6618.99   2
  -1  -3  -1 210565. 6726.82   4
  -1  -3  -2 456907. 13050.4   4
  -1  -3  -2 477927. 12160.8   3
   1  -3   2 480006. 12781.3   2
  -1  -3  -3 107023. 4602.91   4
  -1  -3  -3 109871. 3346.63   2
   1  -3   3 105514. 4196.34   2
  -1  -3  -3 107496. 4108.31   5
  -1  -3  -3 106581. 4136.21   3
  -1  -3  -4 177360. 6218.83   4
  -1  -3  -4 161866. 6312.75   3
  -1  -3  -4 176047. 6406.56   5
  -1  -3  -5 82050.1 4623.04   5
  -1  -3  -5 89781.3 3824.15   4
  -1  -3  -5 75156.3 4506.24   3
  -1  -3  -6 47159.8 3450.51   5
  -1  -3  -6 41281.8 3226.32   3
  -1  -3  -7 73826.7 4351.04   5
  -1  -3  -7 59724.2 3999.26   3
   1  -3   8 57687.0 2599.35  24
   1  -3   9 65165.9 2780.62  24
   1  -3  10 32207.1 1766.43  24
  -1  -3 -11 46240.5 2073.72  17
   1  -3  11 44153.8 2012.38  24
  -1  -3 -12 11188.3 845.735  17
   1  -3  12 11720.5 827.201  24
  -1  -3 -13 21211.9 994.319  17
   1  -2 -13 26634.0 1177.60  22
   1  -2 -12 3503.51 483.945  22
   1  -2 -11 51182.1 2108.55  25
   1  -2 -11 46329.7 2135.46  22
   1  -2 -10 18788.0 1313.24  22
   1  -2 -10 15590.2 1164.70  25
   1  -2  -9 131660. 4435.90  22
   1  -2  -9 134173. 4366.99  25
   1  -2  -8 9721.92 1463.13   5
   1  -2  -8 9727.70 1421.01   3
   1  -2  -8 10183.6 1530.17   6
   1  -2  -7 209816. 7964.15   5
   1  -2  -7 215566. 7967.81   3
   1  -2  -7 219861. 8378.67   6
   1  -2  -6 5036.81 1011.07   2
   1  -2  -6 5435.26 1090.95   5
   1  -2  -6 8457.70 1121.61   7
   1  -2  -6 6168.94 1125.12   3
   1  -2  -6 7403.02 1376.63   6
   1  -2  -5 373315. 11347.8   3
   1  -2  -5 392642. 11266.0   7
   1  -2  -5 384900. 11589.5   5
   1  -2  -5 373093. 11700.4   6
   1  -2  -5 394987. 11932.2   2
   1  -2  -4 7489.11 1162.58   5
   1  -2  -4 6288.61 1153.41   2
   1  -2  -4 6881.77 902.990   3
  -1  -2   4 7523.76 798.668   4
   1  -2  -4 6603.71 1066.05   7
   1  -2  -4 9107.08 1119.13   6
   1  -2  -3 365528. 10747.0   5
   1  -2  -3 373200. 11046.6   7
  -1  -2   3 360977. 9271.16   4
   1  -2  -3 355223. 9506.72   6
   1  -2  -3 347670. 10795.0   2
   1  -2  -3 353503. 9311.56   3
   1  -2  -2 152336. 4132.83   3
  -1  -2   2 147360. 4462.48   4
   1  -2  -2 141539. 4077.46   8
   1  -2  -2 146656. 5444.09   2
   1  -2  -1 902198. 20631.4   5
  -1  -2   1 932307. 21228.1   4
   1  -2  -1 919926. 20560.3   8
  -1  -2   0 494298. 12558.3   4
   1  -2   0 509324. 11838.9   8
   1  -2   0 492018. 12866.5   2
   1  -2   1 707556. 16921.3   7
  -1  -2  -1 739537. 16685.5   3
   1  -2   1 716521. 17574.8   2
   1  -2   2 62037.1 2570.21   2
  -1  -2  -2 61842.4 2478.19   3
  -1  -2  -3 421375. 11775.7   5
   1  -2   3 421500. 10925.7   2
  -1  -2  -3 424368. 11979.0   3
  -1  -2  -4 155896. 6030.86   5
  -1  -2  -4 144073. 6058.07   3
  -1  -2  -5 154826. 6387.78   5
  -1  -2  -5 140578. 6222.02   3
  -1  -2  -6 91568.5 4679.20   5
  -1  -2  -6 81530.1 4528.62   3
  -1  -2  -7 107962. 5488.83   3
  -1  -2  -7 124580. 5677.44   5
  -1  -2  -8 142347. 6380.49   5
   1  -2   9 69924.0 2890.27  24
   1  -2  10 59675.7 2553.45  24
   1  -2  11 22906.6 1367.47  24
  -1  -2 -11 22764.2 1395.76  17
   1  -2  12 60356.5 2226.61  24
  -1  -2 -12 60697.4 2288.45  17
  -1  -2 -13 12297.4 752.547  17
   1  -1 -13 3134.09 390.513  22
   1  -1 -12 45133.5 1920.55  22
   1  -1 -11 2092.74 434.292  22
   1  -1 -10 67199.2 2760.63  22
   1  -1  -9 25916.5 1529.96  25
   1  -1  -9 25362.8 1567.04  22
   1  -1  -8 104225. 5336.60   6
   1  -1  -8 99860.5 4960.34   3
   1  -1  -8 112920. 5323.00   5
   1  -1  -7 11648.8 1507.26   3
   1  -1  -7 14625.6 1852.62   6
   1  -1  -7 13974.4 1663.72   5
   1  -1  -6 147421. 6596.45   6
   1  -1  -6 136852. 5734.69   5
   1  -1  -6 127561. 5470.19   3
   1  -1  -5 679.678 489.287   5
   1  -1  -5 985.674 453.717   7
   1  -1  -5 969.907 526.221   6
   1  -1  -5 781.542 475.587   3
   1  -1  -4 304539. 9037.90   7
   1  -1  -4 308604. 9188.26   5
   1  -1  -4 287796. 9321.94   2
   1  -1  -4 287197. 8904.79   6
   1  -1  -4 284960. 8745.51   3
  -1  -1   3 1598.85 308.763   4
   1  -1  -3 855.797 317.676   6
   1  -1  -3 570.124 498.496   5
   1  -1  -3 1164.22 714.491   2
   1  -1  -3 1749.46 599.531   7
   1  -1  -3 1852.41 477.970   3
   1  -1  -2 437716. 11922.6   5
   1  -1  -2 450259. 13056.7   2
  -1  -1   2 446385. 10204.5  10
   1  -1  -2 483474. 10780.3   3
  -1  -1   2 479989. 10918.5   4
   1  -1  -2 410757. 11826.0   7
   1  -1  -1 29049.9 1547.27   5
   1  -1  -1 29805.9 960.924   3
  -1  -1   1 31621.1 1447.69   4
   1  -1  -1 30850.8 2170.07   2
   1  -1  -1 27057.2 1197.28   8
  -1  -1   0 210310. 4839.62   3
   1  -1   0 199188. 6528.71   2
   1  -1   1 99816.1 3160.89   9
  -1  -1  -1 109084. 3065.94   3
   1  -1   1 109462. 3868.39   2
  -1  -1  -2 152450. 4579.25   5
  -1  -1  -2 157873. 4826.85   3
   1  -1   2 157196. 4128.11   2
  -1  -1  -3 99850.2 4329.03   5
  -1  -1  -3 106666. 4639.63   3
  -1  -1  -4 265030. 8981.45   3
  -1  -1  -4 290337. 9038.15   5
  -1  -1  -5 63595.1 3527.99   5
  -1  -1  -5 62069.9 3594.98   3
  -1  -1  -6 175859. 6764.85   5
  -1  -1  -6 171215. 6884.81   3
  -1  -1  -7 43089.6 3165.31   3
  -1  -1  -7 47544.2 3228.53   5
  -1  -1  -8 73292.8 4384.00   3
  -1  -1  -8 76748.5 4344.78   5
   1  -1   9 55398.1 2472.99  24
   1  -1  10 28198.3 1632.58  24
  -1  -1 -10 27943.6 1643.41  17
  -1  -1 -11 25249.4 1482.87  17
   1  -1  11 27071.4 1496.39  24
  -1  -1 -12 17602.1 1107.77  17
   1  -1  12 17736.2 1053.57  24
  -1  -1 -13 28035.7 1237.07  17
   1   0 -13 24876.2 1151.95  22
   1   0 -12 11423.4 873.713  22
   1   0 -11 27342.4 1553.79  22
   1   0 -10-350.847 334.850  22
   1   0  -9 92184.4 3432.48  22
   1   0  -8 15125.6 1734.41   3
   1   0  -8 19572.6 2184.90   6
   1   0  -8 20838.1 2131.98   5
   1   0  -7 204543. 8117.39   6
   1   0  -7 199057. 7331.32   3
   1   0  -7 196085. 7525.25   5
   1   0  -6 38981.4 2771.65   5
   1   0  -6 37756.0 2571.69   3
   1   0  -6 39040.5 3216.01   6
   1   0  -5 220761. 8146.34   6
   1   0  -5 207951. 6798.04   7
   1   0  -5 226006. 7327.34   3
   1   0  -5 227642. 7794.90   5
   1   0  -4 2410.09 589.111   7
   1   0  -4 2098.27 691.789   5
  -1   0   4 1170.82 345.674  10
   1   0  -4 1663.93 605.655   6
   1   0  -4 2042.87 573.693   3
  -1   0   3 116274. 3418.29  10
   1   0  -3 124939. 4239.16   6
   1   0  -3 110267. 4400.11   5
  -1   0   3 123202. 3083.68   4
   1   0  -3 104352. 4200.53   7
   1   0  -3 123436. 4441.49   3
  -1   0   2 10880.2 631.848   4
   1   0  -2 10449.8 1381.77   2
   1   0  -2 10814.4 881.381   5
  -1   0   2 9922.87 590.741  10
   1   0  -2 9492.30 936.825   7
   1   0  -2 10904.2 804.191   3
   1   0  -1 328357. 7684.91   1
   1   0  -1 340514. 7732.40   5
   1   0   0 120260. 3663.59   9
   1   0   0 113513. 4368.92   2
  -1   0  -1 256386. 7137.44   3
   1   0   1 252097. 5999.46   9
  -1   0  -2 26105.0 1697.91   5
  -1   0  -2 27001.8 1915.98   3
  -1   0  -3 75414.5 3397.72   5
  -1   0  -3 69152.5 3518.39   3
  -1   0  -4 46671.6 2763.41   5
  -1   0  -4 49782.2 3018.76   3
  -1   0  -5 328232. 9916.28   5
  -1   0  -5 300755. 9999.30   3
  -1   0  -6 160297. 6238.31   5
  -1   0  -6 146448. 6278.50   3
  -1   0  -7 124728. 5826.02   3
  -1   0  -7 129868. 5665.03   5
  -1   0  -8 35081.6 2958.23   3
  -1   0  -8 40868.0 3034.03   5
  -1   0  -9 8244.99 881.163  17
   1   0   9 7401.21 813.823  24
   1   0  10 37141.5 1914.73  24
  -1   0 -10 39628.1 1994.86  17
   1   0  11 30109.4 1594.39  24
  -1   0 -11 30152.4 1638.67  17
  -1   0 -12 23685.7 1313.32  17
   1   0  12 25519.0 1281.67  24
  -1   0 -13 7172.14 580.750  17
   1   1 -13 2847.34 368.641  22
   1   1 -12 38622.6 1740.30  22
   1   1 -11 2788.96 490.963  22
   1   1 -10 99124.4 3592.13  22
   1   1  -9 20064.2 1385.85  22
   1   1  -8 105305. 5025.55   3
   1   1  -8 100089. 5227.10   6
   1   1  -8 95377.2 5038.64   5
   1   1  -7 11735.1 1580.77   5
   1   1  -7 12289.8 1707.06   6
   1   1  -7 13312.2 1584.88   3
   1   1  -6 131987. 6334.74   6
   1   1  -6 138007. 5543.01   3
   1   1  -6 134782. 5905.42   5
   1   1  -5 827.288 577.514   5
   1   1  -5 1411.12 518.823   3
   1   1  -5 351.001 427.633   6
  -1   1   4 287652. 7932.48  10
   1   1  -4 298948. 8723.72   3
   1   1  -4 283255. 8711.20   6
   1   1  -4 270300. 8683.26   5
   1   1  -3 715.501 372.023   6
   1   1  -3-20.4284 289.191   5
  -1   1   3 470.481 269.042  10
   1   1  -3 317.040 282.620   9
   1   1  -3-114.998 383.485   3
   1   1  -2 460616. 10994.1   6
  -1   1   2 470343. 10781.6  10
   1   1  -2 451293. 10805.5   1
   1   1  -1 22884.6 983.272   1
   1   1   0 154702. 4212.77   8
   1   1   0 161970. 4070.16   1
  -1   1  -1 63872.9 1772.91   5
   1   1   1 66161.6 2109.04   8
  -1   1  -1 67098.4 2357.04   3
  -1   1  -2 152929. 5159.86   3
  -1   1  -2 151086. 4353.79   5
  -1   1  -3 100412. 3933.05   5
  -1   1  -3 107565. 4722.89   3
  -1   1  -4 337385. 10245.3   5
  -1   1  -4 341790. 10740.7   3
  -1   1  -5 52594.1 3346.83   3
  -1   1  -5 49096.2 3047.19   5
  -1   1  -6 222777. 8518.17   3
  -1   1  -6 257926. 8557.38   5
  -1   1  -7 71762.7 4290.18   3
  -1   1  -7 78471.8 4225.61   5
  -1   1  -8 96943.5 5156.69   3
  -1   1  -8 94048.3 4893.91   5
  -1   1  -9 56788.2 2543.79  17
   1   1   9 59140.9 2572.04  24
  -1   1 -10 21696.6 1425.20  17
   1   1  10 20153.1 1354.88  24
   1   1  11 16765.2 1146.13  24
  -1   1 -11 16073.7 1158.80  17
  -1   1 -12 18080.2 1125.25  17
   1   1  12 19061.8 1070.85  24
  -1   1 -13 43088.3 1630.14  17
   1   2 -13 24371.0 1104.24  22
   1   2 -12 4135.48 531.920  22
   1   2 -11 47062.5 2137.04  22
   1   2 -10 18562.3 1324.78  22
   1   2  -9 124963. 4291.88  22
   1   2  -8 15038.6 1909.51   5
   1   2  -8 10537.8 1566.57   6
   1   2  -8 14749.6 1734.74   3
   1   2  -7 229112. 8797.32   6
   1   2  -7 232114. 8361.71   3
   1   2  -7 227438. 8738.58   5
   1   2  -6 5070.34 1155.53   5
   1   2  -6 5424.29 1033.98   3
   1   2  -6 5030.60 1107.85   6
  -1   2   5 403338. 11318.1  10
   1   2  -5 411165. 11904.1   3
   1   2  -5 369883. 11751.6   5
   1   2  -5 376177. 11813.9   6
   1   2  -4 5852.42 937.872   5
  -1   2   4 5823.36 821.054  10
   1   2  -4 5211.06 821.487   9
   1   2  -4 7157.05 1099.69   3
   1   2  -4 6099.75 919.764   6
  -1   2   3 409234. 10642.8  10
   1   2  -3 420394. 10855.6   9
   1   2  -3 401375. 10888.2   3
   1   2  -3 408905. 10653.5   1
   1   2  -3 409727. 10708.4   6
   1   2  -3 422459. 10818.6   5
  -1   2   2 129899. 3980.87  10
   1   2  -2 124650. 3851.54   1
   1   2  -2 127605. 3833.37   6
   1   2  -2 130462. 4076.60   9
   1   2  -1 999513. 22774.1   1
   1   2  -1 999999. 22656.9   6
   1   2   0 600030. 14059.2   8
   1   2   0 598270. 13965.0   1
   1   2   1 620418. 14748.5   1
   1   2   1 632204. 14500.5   8
   1   2   2 57640.8 3316.34  10
   1   2   2 62387.4 2090.97   8
  -1   2  -2 60740.7 2148.09   5
  -1   2  -3 492567. 13336.7   3
  -1   2  -3 474473. 12334.5   5
  -1   2  -4 123956. 5484.30   3
  -1   2  -4 120810. 4730.41   5
  -1   2  -5 118120. 5803.95   3
  -1   2  -5 124234. 5484.45   5
  -1   2  -6 100906. 4911.11   5
  -1   2  -6 90420.2 4966.85   3
  -1   2  -7 112513. 5676.28   3
  -1   2  -7 108332. 5347.53   5
  -1   2  -8 139237. 6340.54   5
  -1   2  -9 68549.1 2865.57  17
   1   2   9 66233.6 2797.97  24
  -1   2 -10 52422.8 2394.14  17
   1   2  10 50542.5 2301.20  24
  -1   2 -11 31137.5 1664.46  17
   1   2  11 30558.8 1590.50  24
  -1   2 -12 53894.7 2127.00  17
  -1   2 -13 10903.5 708.668  17
   1   3 -13 2519.91 321.671  22
   1   3 -12 24595.3 1294.29  22
   1   3 -11 5591.14 677.628  22
   1   3 -10 48033.0 2284.75  22
   1   3  -9 5695.29 747.863  22
   1   3  -8 89174.4 3491.19  22
   1   3  -7 8875.24 1605.26   5
   1   3  -7 9608.20 1537.53   6
   1   3  -7 11737.6 1672.10   3
  -1   3   6 125738. 5684.13  10
   1   3  -6 115672. 5802.55   5
   1   3  -6 121349. 5856.04   6
   1   3  -6 123786. 5767.59   3
  -1   3   5 52882.1 3124.96  10
   1   3  -5 51941.7 3233.00   5
   1   3  -5 50576.9 3319.98   3
   1   3  -5 46348.2 3015.87   6
   1   3  -4 257599. 8002.60   6
   1   3  -4 255963. 8247.42   3
   1   3  -4 275254. 7948.76   9
  -1   3   4 265212. 8160.61  10
   1   3  -4 268870. 8228.61   5
  -1   3   3 47331.4 2446.49  10
   1   3  -3 52954.0 2392.97   9
   1   3  -3 48686.2 2359.71   1
   1   3  -3 51246.0 2292.66   6
   1   3  -2 224296. 6237.34   1
   1   3  -2 222753. 5951.51   6
   1   3  -2 217866. 6260.83   9
  -1   3   2 217121. 6455.60  10
  -1   3   2 227089. 5421.21   1
   1   3  -1 38156.7 1817.14  10
  -1   3   1 39040.7 1860.46  10
   1   3  -1 37385.8 1665.01   1
   1   3  -1 35728.2 1715.83   9
   1   3  -1 36000.0 1408.45   6
  -1   3   1 36681.9 1125.17   1
   1   3   0 383280. 9516.31   1
   1   3   1 206368. 7750.65  10
   1   3   1 226713. 5762.55   8
   1   3   1 218593. 6025.83   1
   1   3   2 362503. 11590.9  10
   1   3   2 367750. 9894.01   1
   1   3   2 392985. 9189.84   8
   1   3   3 62858.3 3722.48  10
   1   3   3 68142.5 2294.48   8
  -1   3  -3 72191.4 3300.07   3
  -1   3  -3 62781.9 2682.36   5
   1   3   4 122913. 5576.46  10
  -1   3  -4 128658. 4756.17   5
  -1   3  -4 128010. 5435.52   3
  -1   3  -5 97112.1 4574.00   5
  -1   3  -5 97587.8 5219.37   3
  -1   3  -6 49437.2 3843.10   3
  -1   3  -6 61442.8 3926.75   5
  -1   3  -7 55608.3 3799.48   5
  -1   3  -7 54200.4 3924.26   3
  -1   3  -8 45198.3 2319.13  17
   1   3   8 47437.7 2331.35  24
  -1   3  -9 53100.4 2498.71  17
   1   3   9 51898.5 2427.60  24
   1   3  10 19065.6 1304.28  24
  -1   3 -10 19283.6 1371.77  17
   1   3  11 40802.2 1880.60  24
  -1   3 -11 45041.9 2046.58  17
  -1   3 -12 11072.6 840.891  17
  -1   3 -13 18348.4 920.620  17
   1   4 -12 1249.11 319.918  22
   1   4 -11 47548.0 2114.67  22
   1   4 -10 12557.6 1100.21  22
   1   4  -9 89688.3 3525.76  22
   1   4  -8 5207.64 763.451  22
   1   4  -7 110450. 5769.30   3
   1   4  -7 118860. 5954.42   6
   1   4  -6 6411.57 1209.42   6
   1   4  -6 4798.69 1170.27   3
  -1   4   6 5764.22 1193.27  10
   1   4  -5 106610. 4813.21   6
  -1   4   5 114970. 5256.56  10
   1   4  -5 122402. 4821.99   9
   1   4  -5 112678. 5315.86   3
   1   4  -4 306.345 354.983   3
  -1   4   4 264.474 464.647  10
   1   4  -4 939.444 393.204   9
   1   4  -4 246.653 244.578   6
   1   4  -3 267444. 7777.29   1
   1   4  -3 263247. 7288.18   6
  -1   4   3 254965. 8069.92  10
   1   4  -3 269719. 7579.29   9
  -1   4   2 19462.8 931.736   1
   1   4  -2 18625.0 1292.01   9
   1   4  -2 21427.3 1124.00   6
   1   4  -2 21410.6 1421.73   1
  -1   4   2 20225.8 1541.76  10
  -1   4   1 106259. 3930.14  10
   1   4  -1 105264. 3573.55   1
   1   4  -1 101476. 2988.18   6
  -1   4   1 108436. 2948.67   1
   1   4   0 39303.4 3173.90  10
   1   4   0 35116.7 1766.99   1
  -1   4   0 38235.5 1558.67   1
  -1   4   0 38282.9 2029.96  10
   1   4   1 385965. 12542.6  10
   1   4   1 396694. 10147.9   1
   1   4   2 28269.9 2631.84  10
   1   4   2 28876.7 1708.82   1
   1   4   3 244731. 9011.34  10
   1   4   3 249465. 7581.88   1
   1   4   4 36320.4 2923.44  10
   1   4   4 34206.4 2417.11   1
  -1   4  -4 36449.7 2638.08   3
   1   4   5 99806.2 5264.65  10
  -1   4  -5 110393. 5539.18   3
  -1   4  -6 48599.1 3930.60   3
  -1   4  -6 50242.1 3527.79   5
  -1   4  -7 102571. 5951.46   3
  -1   4  -7 108802. 5828.78   5
  -1   4  -8 78564.4 3291.90  17
   1   4   8 75205.7 3177.39  24
  -1   4  -9 57527.1 2655.34  17
   1   4   9 55350.3 2542.41  24
   1   4  10 42035.7 2059.80  24
  -1   4 -10 45342.8 2187.52  17
  -1   4 -11 16708.9 1175.50  17
  -1   4 -12 21017.0 1163.27  17
   1   5 -12 23133.9 1170.62  22
   1   5 -11 992.635 322.103  22
   1   5 -10 48585.4 2196.82  17
   1   5 -10 46335.8 2243.72  22
   1   5  -9 381.842 267.399  22
   1   5  -9 684.592 360.483  17
   1   5  -8 72862.0 3130.18  17
   1   5  -8 64524.1 3043.59  22
   1   5  -7 3458.21 1021.68   3
  -1   5   6 270654. 10180.0  10
   1   5  -6 263736. 10194.4   3
  -1   5   5 13566.7 1778.26  10
   1   5  -5 12723.1 1643.63   3
  -1   5   4 174120. 6858.81  10
   1   5  -4 185211. 6095.51   9
  -1   5   3 17913.4 1724.46  10
   1   5  -3 20237.3 1507.09   9
   1   5  -3 19101.2 1594.51   1
   1   5  -2 222200. 6711.67   1
  -1   5   2 224714. 7258.68  10
   1   5  -2 213129. 6514.34   9
   1   5  -1 71118.0 4072.19  10
  -1   5   1 63785.2 3086.32  10
   1   5   0 243092. 7041.20   1
   1   5   0 226799. 9720.30  10
  -1   5   0 247304. 7564.41  10
  -1   5   0 253281. 6713.08   1
  -1   5  -1 7458.92 982.605  10
   1   5   1 6846.85 838.995   1
   1   5   1 7520.76 1648.13  10
   1   5   2 84095.2 5063.06  10
   1   5   2 87625.7 3528.95   1
   1   5   3 125213. 6217.24  10
   1   5   3 121505. 4718.56   1
   1   5   4 164438. 7322.19  10
  -1   5  -4 166535. 6481.58   3
   1   5   4 151918. 6043.14   1
   1   5   5 44458.4 3485.80  10
   1   5   5 41081.5 3056.61   1
  -1   5  -5 47491.2 3484.33   3
  -1   5  -6 123598. 6495.07   3
   1   5   6 113249. 5998.00   1
  -1   5  -7 50042.4 2680.64  17
  -1   5  -8 26435.1 1792.76  17
   1   5   8 26040.3 1734.30  24
  -1   5  -9 14716.4 1266.45  17
   1   5   9 13919.4 1178.44  24
  -1   5 -10 54754.5 2480.64  17
   1   5  10 56831.2 2418.13  24
  -1   5 -11 50406.9 2170.22  17
  -1   5 -12 6433.93 600.993  17
   1   6 -12 7076.29 569.916  22
   1   6 -11 48652.4 2046.31  22
   1   6 -10 5005.11 676.454  22
   1   6 -10 4796.35 636.646  17
   1   6  -9 31376.5 1852.00  17
   1   6  -9 32315.0 1939.03  22
   1   6  -8 2930.54 575.092  17
   1   6  -8 3104.75 644.965  22
   1   6  -7 86973.7 3667.13  17
   1   6  -7 98284.1 4107.40  22
  -1   6   6 8550.66 1593.48  10
   1   6  -6 10713.2 1778.38   3
   1   6  -5 174213. 7217.35   3
  -1   6   5 176816. 7664.37  10
  -1   6   4 8138.04 1401.41  10
   1   6  -4 8110.06 1214.33   1
  -1   6   3 262240. 8836.19  10
   1   6  -3 255129. 7667.02   9
   1   6  -3 234202. 7874.99   1
   1   6  -2 22892.0 1748.17   1
  -1   6   2 24464.2 2111.61  10
   1   6  -2 23564.0 1702.43   9
   1   6  -1 173244. 5771.14   1
  -1   6   1 179581. 6486.08  10
   1   6   0 32098.9 3526.34  10
   1   6   0 30269.9 1912.28   1
  -1   6   0 30629.8 2249.16  10
   1   6   1 130560. 4795.70   1
   1   6   1 142126. 7601.80  10
  -1   6  -1 141748. 5487.81  10
   1   6   2 51460.6 4240.28  10
   1   6   2 51592.7 2773.10   1
  -1   6  -2 56093.9 3197.07  10
   1   6   3 144063. 7193.13  10
   1   6   3 131618. 5265.26   1
  -1   6  -3 144539. 5824.45  10
   1   6   4 87816.3 5368.09  10
   1   6   4 80192.2 4162.19   1
   1   6   5 88046.7 5396.92  10
  -1   6  -5 92994.0 5199.31   3
   1   6   5 84677.8 4730.74   1
   1   6   6 48679.0 3884.23  10
  -1   6  -6 50584.8 4146.75   3
   1   6   6 48036.1 3831.15   1
   1   6   7 46749.5 2630.36  24
  -1   6  -7 55073.2 2914.40  17
  -1   6  -8 30551.5 2001.28  17
   1   6   8 31375.7 1950.90  24
  -1   6  -9 19180.7 1479.71  17
   1   6   9 21794.4 1487.42  24
  -1   6 -10 35342.6 1899.97  17
   1   6  10 37154.0 1814.42  24
  -1   6 -11 22142.4 1296.08  17
  -1   6 -12 17764.0 967.910  17
   1   7 -11 8191.54 715.678  22
   1   7 -10 57575.8 2348.54  17
   1   7 -10 58250.2 2477.98  22
   1   7  -9 203.902 263.710  22
   1   7  -9 423.429 303.405  17
   1   7  -8 102935. 4176.83  22
   1   7  -8 107200. 4192.29  17
   1   7  -7 8879.72 1162.40  22
   1   7  -7 7616.13 1010.38  17
   1   7  -6 87646.2 3516.31  17
   1   7  -6 84025.0 3642.68  22
  -1   7   5-154.767 400.871  10
   1   7  -5 745.324 499.964   3
  -1   7   4 142474. 6721.02  10
   1   7  -3 20817.1 1925.90   1
  -1   7   3 20968.2 2282.19  10
   1   7  -3 24996.1 1901.61   9
  -1   7   2 208783. 7886.63  10
   1   7  -2 188321. 6804.61   1
   1   7  -2 207782. 6752.79   9
   1   7  -1 15817.9 1493.16   1
  -1   7   1 17019.4 1883.36  10
   1   7   0 266027. 11602.9  10
   1   7   0 253794. 8055.43   1
  -1   7   0 271072. 9110.37  10
   1   7   1 8844.86 1110.09   1
   1   7   1 10219.9 2157.27  10
  -1   7  -1 9486.92 1404.84  10
   1   7   2 325650. 9982.35   1
   1   7   2 328031. 12930.5  10
  -1   7  -2 350877. 11066.9  10
   1   7   3 23079.8 2865.33  10
  -1   7  -3 26096.0 2436.12  10
   1   7   3 22840.8 2036.77   1
   1   7   4 97236.6 5955.40  10
   1   7   4 95774.1 4833.55   1
  -1   7  -5 75192.4 4828.53   3
   1   7   5 80772.8 5341.55  10
   1   7   5 72921.4 4523.73   1
  -1   7  -6 84007.9 3583.92  17
   1   7   6 84306.5 3615.79  15
  -1   7  -7 56807.8 3007.55  17
   1   7   7 52362.1 2874.06  24
  -1   7  -8 55440.2 2829.54  17
   1   7   8 48870.6 2563.59  24
  -1   7  -9 71922.3 3064.81  17
   1   7   9 66573.2 2842.27  24
  -1   7 -10 7184.65 799.818  17
  -1   7 -11 36242.3 1642.32  17
   1   8 -11 17760.4 996.419  12
   1   8 -11 17035.5 955.300  22
   1   8 -10 5822.33 626.298  17
   1   8 -10 5297.14 648.046  22
   1   8  -9 21725.4 1518.93  22
   1   8  -9 22791.8 1472.29  17
   1   8  -8 8913.30 1057.08  17
   1   8  -8 8764.20 1088.34  22
   1   8  -7 30321.5 2012.84  17
   1   8  -7 31804.2 2237.75  22
   1   8  -6 3573.81 727.529  22
   1   8  -6 4949.76 779.120  17
   1   8  -5 61932.7 2774.21  17
   1   8  -5 63042.3 2924.87  22
  -1   8   4 1862.46 815.953  10
  -1   8   3 84082.8 5066.59  10
   1   8  -3 72343.9 4091.08   1
  -1   8   2 7289.02 1465.17  10
   1   8  -2 6255.59 1005.87   9
   1   8  -2 5570.23 1010.97   1
   1   8  -1 81558.4 4027.19   1
  -1   8   1 85144.9 4883.85  10
   1   8   0 9479.17 1257.73   1
  -1   8   0 9971.44 1585.69  10
   1   8   1 52883.8 4772.78  10
  -1   8  -1 60593.9 4001.65  10
   1   8   1 56136.7 3251.08   1
   1   8   2 43457.3 2911.70   1
   1   8   2 49593.7 4434.81  10
  -1   8  -2 45301.5 3522.34  10
   1   8   3 43522.4 3063.88   1
   1   8   3 46734.3 4258.00  10
   1   8   4 3673.88 1316.98  10
   1   8   4 6727.13 1245.59   1
  -1   8  -5 65823.3 2967.81  17
   1   8   5 67062.4 3054.80  15
  -1   8  -6 26375.8 1873.39  17
   1   8   6 27524.2 1932.78  15
  -1   8  -7 10346.9 1229.46  17
  -1   8  -8 8865.22 1066.32  17
   1   8   8 8843.08 1000.23  24
   1   8   9 37775.4 1914.80  24
  -1   8  -9 36427.5 2031.17  17
  -1   8 -10 24154.9 1412.36  17
  -1   8 -11 5515.76 547.976  17
   1   9 -10 27320.0 1376.62  22
   1   9 -10 26630.4 1403.21  12
   1   9  -9 4891.79 693.276  12
   1   9  -9 3126.94 562.841  22
   1   9  -9 3673.67 552.859  17
   1   9  -8 59534.2 2762.16  17
   1   9  -8 58286.1 2837.77  22
   1   9  -7-226.869 410.625  22
   1   9  -7 57.4622 285.737  17
   1   9  -6 72414.0 3226.28  17
   1   9  -6 68840.6 3350.47  22
   1   9  -5 753.234 366.949  12
   1   9  -5 415.738 390.222  22
   1   9  -5 741.248 329.372  17
   1   9  -4 84109.0 3289.66  17
   1   9  -4 75158.1 3264.44  22
   1   9  -4 82096.2 3354.30  12
   1   9  -3 1311.62 376.520  12
   1   9  -3 1693.86 473.320  22
   1   9  -3 1300.86 408.657  17
  -1   9   2 103085. 6036.21  10
  -1   9   1 22321.3 2594.09  10
   1   9  -1 16622.1 1857.85   1
   1   9  -1 19118.3 1897.32   9
  -1   9   0 99675.9 5777.88  10
   1   9   0 94009.4 4700.85   1
   1   9   1 31912.2 2593.15   1
  -1   9  -1 38232.5 3449.32  10
   1   9   2 109514. 7000.30  10
   1   9   2 107076. 5233.71   1
  -1   9  -3 25406.4 1565.43  17
   1   9   3 25479.9 1646.87  15
   1   9   3 25902.3 1599.49  12
   1   9   4 27769.5 1752.84  20
  -1   9  -4 28834.9 1782.77  17
   1   9   4 32964.5 1951.68  15
  -1   9  -5 14594.4 1299.35  17
   1   9   5 16394.2 1422.99  15
  -1   9  -6 28312.9 1944.22  17
   1   9   6 25058.1 1843.36  15
  -1   9  -7 32141.3 2191.33  17
   1   9   7 31946.4 2129.38  24
   1   9   8 34383.4 1985.19  24
  -1   9  -8 39697.1 2264.25  17
  -1   9  -9 15418.7 1207.97  17
  -1   9 -10 25428.9 1350.25  17
   1  10 -10 1951.73 340.898  12
   1  10  -9 58353.9 2204.03  17
   1  10  -9 54707.4 2335.91  12
   1  10  -8 1487.93 497.454  22
   1  10  -8 2397.81 522.848  17
   1  10  -8 1905.48 529.076  12
   1  10  -7 43127.1 2537.55  22
   1  10  -7 39391.5 2282.49  17
   1  10  -7 37787.6 2355.35  12
   1  10  -6 1196.59 502.796  12
   1  10  -6 1679.90 566.022  22
   1  10  -6 1281.13 453.251  17
   1  10  -5 48050.6 2488.24  17
   1  10  -5 44388.1 2514.52  22
   1  10  -5 45329.4 2521.20  12
   1  10  -4 2797.20 595.538  12
   1  10  -4 3000.96 596.396  17
   1  10  -3 88556.9 3477.11  17
   1  10  -3 87187.6 3502.85  12
  -1  10   2-305.263 221.795  17
   1  10  -2 151.859 339.823  17
   1  10  -2 298.359 284.338  12
  -1  10   1 60268.0 2616.31  17
   1  10  -1 66184.5 2784.43  17
   1  10  -1 61390.9 2697.31  12
   1  10   0 6525.74 803.726  17
  -1  10   0 5209.37 685.483  17
   1  10   0 5482.11 719.782  12
  -1  10  -1 65650.3 2763.75  17
   1  10   1 72607.9 2998.07  17
   1  10   1 67739.4 2827.00  12
  -1  10  -2 15033.1 1199.61  17
   1  10   2 15500.7 1276.00  15
   1  10   2 15548.1 1223.34  12
  -1  10  -3 65854.1 2855.71  17
   1  10   3 66436.3 2981.35  15
   1  10   3 66225.6 2889.25  12
   1  10   4 27795.1 1759.47  20
  -1  10  -4 27187.7 1768.31  17
   1  10   4 25449.7 1775.16  15
  -1  10  -5 61483.6 2976.96  17
   1  10   5 66996.8 3118.51  15
  -1  10  -6 24669.3 1832.12  17
  -1  10  -7 62409.9 3120.19  17
   1  10   7 62035.6 2967.15  24
  -1  10  -8 27963.3 1780.06  17
   1  10   8 27513.7 1592.43  24
  -1  10  -9 4432.53 604.910  17
   1  11  -9 3133.44 452.660  12
   1  11  -8 19836.0 1233.58  17
   1  11  -8 19253.8 1352.20  12
   1  11  -7 1211.40 507.855  12
   1  11  -7 1096.02 411.159  17
   1  11  -6 56434.2 2748.24  17
   1  11  -6 54742.6 2820.92  12
   1  11  -5 612.001 393.020  12
   1  11  -5 824.711 432.976  17
   1  11  -4 45486.2 2410.63  17
   1  11  -4 43236.4 2395.63  12
   1  11  -3 2692.56 596.884  17
   1  11  -3 1143.52 419.215  12
   1  11  -2 79917.4 3290.41  17
   1  11  -2 75490.6 3222.19  12
  -1  11   1 18794.9 1400.31  17
   1  11  -1 22255.0 1538.67  12
   1  11  -1 23144.7 1582.23  17
   1  11   0 80154.3 3249.16  17
  -1  11   0 70274.9 2980.11  17
   1  11   0 73129.8 3074.97  12
   1  11   1 20445.0 1443.82  12
  -1  11  -1 17743.9 1339.42  17
  -1  11  -2 32249.5 1912.00  17
   1  11   2 36231.3 2087.39  15
   1  11   2 38514.5 2056.58  12
   1  11   3 4407.34 700.147  12
  -1  11  -3 5090.94 757.754  17
   1  11   3 5536.28 799.066  15
  -1  11  -4 48126.9 2504.61  17
   1  11   4 51686.3 2643.43  15
  -1  11  -5 25249.8 1778.57  17
   1  11   5 25833.8 1815.07  15
  -1  11  -6 17251.8 1382.54  12
  -1  11  -6 16856.1 1475.36  17
  -1  11  -7 25443.9 1796.50  17
  -1  11  -7 27622.9 1783.69  12
   1  11   7 24051.8 1587.26  24
  -1  11  -8 11312.0 991.170  17
  -1  11  -8 12625.5 1003.02  12
  -1  11  -9 23746.6 1233.21  17
  -1  11  -9 24997.3 1186.27  12
   1  12  -8 1039.34 243.493  17
   1  12  -8 1357.18 327.928  12
   1  12  -7 14621.9 1097.88  17
   1  12  -7 16452.6 1277.79  12
   1  12  -6 4245.62 692.339  17
   1  12  -6 3103.81 636.699  12
   1  12  -5 25419.8 1728.53  17
   1  12  -5 25387.8 1758.60  12
   1  12  -4 2915.83 621.818  17
   1  12  -4 3281.81 665.075  12
   1  12  -3 43255.2 2342.33  17
   1  12  -3 45696.8 2390.49  12
   1  12  -2 7693.31 942.746  17
   1  12  -2 8840.51 985.786  12
  -1  12   1 72861.2 3110.12  17
   1  12  -1 80669.5 3326.51  17
   1  12  -1 74787.1 3182.30  12
   1  12   0 7553.29 939.332  17
  -1  12   0 5691.75 772.675  17
   1  12   0 5004.03 729.695  12
  -1  12  -1 18413.4 1399.38  17
   1  12   1 17912.2 1453.70  15
   1  12   1 19121.5 1426.43  12
  -1  12  -2 3626.48 621.266  17
   1  12   2 4202.62 717.479  15
   1  12   2 4333.65 668.425  12
   1  12   3 21343.5 1491.06  20
  -1  12  -3 20568.0 1511.23  17
   1  12   3 20249.6 1549.35  15
  -1  12  -4 18016.1 1433.34  17
   1  12   4 17564.7 1431.32  15
  -1  12  -5 22689.9 1629.59  17
   1  12   5 24181.4 1672.83  15
  -1  12  -6 6698.16 882.149  17
   1  12   7 12499.1 941.683  24
  -1  12  -7 13854.5 1141.31  17
   1  13  -6 10474.1 990.652  12
   1  13  -6 12669.4 1008.41  17
   1  13  -5 564.512 290.387  17
   1  13  -5 818.682 388.697  12
   1  13  -4 44417.7 2273.09  17
   1  13  -4 42961.4 2248.94  12
   1  13  -3 6819.36 864.216  12
   1  13  -3 6317.95 848.594  17
   1  13  -2 12147.4 1179.74  17
   1  13  -2 12806.3 1160.34  12
   1  13  -1 431.108 282.883  12
   1  13  -1 93.6205 359.637  17
  -1  13   0 33204.5 1911.78  17
   1  13   0 35563.6 2060.98  15
   1  13   0 36351.2 1977.09  12
  -1  13  -1 6884.41 824.007  17
   1  13   1 7764.81 914.076  15
   1  13   1 7505.77 866.551  12
  -1  13  -2 33857.5 1929.34  17
   1  13   2 31904.4 1949.08  15
   1  13   2 34376.7 1886.10  20
  -1  13  -3 3811.68 670.915  17
   1  13   3 3755.39 650.882  15
  -1  13  -4 24978.9 1632.84  17
   1  13   4 25101.8 1637.08  15
  -1  13  -5 6030.04 797.209  17
  -1  13  -6 21836.8 1444.02  17
   1  13   6 19551.7 1200.65  24
   1  14  -4 591.574 324.664  17
   1  14  -4 1038.43 369.700  12
   1  14  -3 20587.3 1376.95  12
   1  14  -2 781.700 293.692  12
   1  14  -1 27405.0 1721.88  15
   1  14  -1 29961.7 1683.08  12
   1  14   0 6860.42 847.493  15
   1  14   0 8389.71 853.411  12
   1  14   1 22805.6 1432.02  20
   1  14   1 24579.7 1584.84  15
  -1  14  -2 6936.07 800.623  17
   1  14   2 9254.38 950.178  15
  -1  14  -3 26128.3 1574.96  17
   1  14   3 27498.8 1617.77  15
  -1  14  -4 10187.0 929.305  17
   1  15   0 10857.0 921.793  15
   2 -14  -3 7547.45 748.852  11
   2 -14  -3 5228.41 632.269  19
  -2 -14   3 6180.83 672.760  13
   2 -14  -3 6281.69 720.715  13
   2 -14  -2 18134.9 1218.71  11
   2 -14  -2 16916.1 1251.52  19
  -2 -14   2 14995.0 1085.51  13
   2 -14  -2 19046.8 1329.28  13
   2 -14  -1 6949.53 838.440  19
   2 -14  -1 8137.19 839.754  11
  -2 -14   1 8000.42 756.765  13
   2 -14  -1 6563.03 802.809  13
   2 -14   0 16427.0 1191.33  11
   2 -14   0 16447.3 1312.61  19
   2 -14   0 17540.9 1277.75  13
   2 -14   1 14806.8 1122.83  11
   2 -14   1 15176.9 1270.01  19
   2 -14   2 15179.0 1130.93  11
   2 -14   2 16118.3 1296.12  19
   2 -13  -5 21626.7 1347.65  11
   2 -13  -5 22400.4 1394.29  13
  -2 -13   5 19442.0 1369.05  13
   2 -13  -4 6175.46 748.290  11
   2 -13  -4 5322.53 700.122  19
   2 -13  -4 7029.13 874.516  13
  -2 -13   4 5486.36 752.954  13
   2 -13  -3 17446.3 1369.53  19
   2 -13  -3 16646.4 1398.25  13
  -2 -13   3 15975.4 1266.80  13
   2 -13  -3 17930.0 1322.32  11
   2 -13  -2 11561.3 1183.00  13
   2 -13  -2 9620.87 977.537  11
   2 -13  -2 8249.34 985.500  19
  -2 -13   2 9997.67 976.493  13
   2 -13  -1 19994.4 1427.49  11
   2 -13  -1 23569.1 1713.15  19
  -2 -13   1 19776.7 1375.41  13
   2 -13  -1 21477.6 1627.75  13
   2 -13   0 11289.2 1056.56  11
   2 -13   0 10006.8 1140.54  19
  -2 -13   0 9039.56 880.756  13
   2 -13   0 8992.31 1043.22  13
   2 -13   1 15779.5 1452.78  19
   2 -13   1 18714.5 1479.02  13
   2 -13   2 16230.7 1398.89  16
   2 -13   3 7653.47 962.550  16
   2 -13   4 16349.0 1355.03  16
  -2 -13  -4 18120.1 1130.69  25
   2 -13   5 7679.60 718.599  19
   2 -13   5 7482.84 754.439  16
  -2 -13  -5 7098.39 620.151  25
  -2 -12   7 471.031 285.517  13
   2 -12  -7-283.220 224.007  11
   2 -12  -7 100.232 173.492  13
   2 -12  -6 35429.3 1881.36  11
   2 -12  -6 36990.6 1915.08  13
  -2 -12   6 32960.2 1974.91  13
   2 -12  -5 4703.98 719.316  11
   2 -12  -5 5007.20 710.208  19
   2 -12  -5 4479.41 748.164  13
  -2 -12   5 5221.93 798.251  13
   2 -12  -4 28865.4 1760.53  11
   2 -12  -4 24061.4 1720.55  19
  -2 -12   4 25399.9 1742.15  13
   2 -12  -4 26337.4 1905.87  13
   2 -12  -3 5603.75 790.535  11
   2 -12  -3 5713.64 843.402  19
   2 -12  -3 6754.87 998.774  13
  -2 -12   3 4652.81 762.004  13
   2 -12  -2 47689.0 2386.34  11
   2 -12  -2 47173.9 2628.11  19
  -2 -12   2 46974.9 2385.27  13
   2 -12  -2 51645.7 2776.56  13
   2 -12  -1 23826.9 1603.59  11
   2 -12  -1 20038.3 1687.18  19
  -2 -12   1 21107.8 1487.31  13
   2 -12  -1 24153.6 1822.59  13
   2 -12   0 14900.2 1357.91  16
  -2 -12   0 16028.3 1253.73  13
   2 -12   0 15887.4 1482.25  13
   2 -12   1 12984.8 1280.89  16
   2 -12   1 16249.9 1478.69  13
   2 -12   2 25965.0 1879.66  16
   2 -12   3 39168.4 2350.97  16
   2 -12   4 21236.2 1685.89  16
   2 -12   5 24806.9 1712.56  16
   2 -12   6 13359.1 1024.16  16
  -2 -12  -6 12252.6 918.376  25
   2 -11  -8 4728.47 516.221  11
  -2 -11   8 4209.58 567.006  13
   2 -11  -8 4548.87 551.420  13
   2 -11  -7 25018.2 1478.79  11
  -2 -11   7 23584.2 1570.07  13
   2 -11  -7 20532.9 1393.51  13
  -2 -11   6 1510.57 628.823  13
   2 -11  -6 1928.45 542.479  13
   2 -11  -6 2059.75 547.161  11
   2 -11  -5 39375.8 2464.32  13
   2 -11  -5 38722.9 2150.93  11
   2 -11  -5 39709.2 2268.98  19
  -2 -11   5 34154.1 2173.63  13
   2 -11  -4 9315.29 1025.98  11
   2 -11  -4 7947.67 1038.18  19
   2 -11  -4 7717.23 1074.28  13
  -2 -11   4 7403.10 979.764  13
   2 -11  -3 9167.34 1001.86  11
   2 -11  -3 8992.42 1118.74  19
  -2 -11   3 9221.69 1055.15  13
   2 -11  -3 12063.4 1349.75  13
   2 -11  -2 4036.34 675.623  11
   2 -11  -2 4000.23 758.294  19
   2 -11  -2 3333.97 731.120  13
  -2 -11   2 2990.96 590.792  13
   2 -11  -1 41317.1 2275.04  16
   2 -11  -1 41605.4 2501.69  13
  -2 -11   1 36575.0 2055.85  13
   2 -11   0 31890.9 2021.55  16
   2 -11   0 34863.1 2263.86  13
  -2 -11   0 29761.7 1780.00  13
   2 -11   1 19432.8 1596.61  16
   2 -11   1 23532.5 1826.56  13
   2 -11   2 11628.4 1243.50  16
   2 -11   3 30316.6 2099.94  16
   2 -11   4 29906.3 2102.85  16
   2 -11   5 12052.7 1353.79  16
   2 -11   6 22703.3 1597.38  16
   2 -11   7 7131.30 725.816  16
  -2 -11  -7 6973.60 710.802  25
  -2 -11  -8 18851.0 1033.39  25
   2 -10  -9 466.405 209.193  22
   2 -10  -9 800.078 215.384  25
  -2 -10   9 453.670 252.872  13
   2 -10  -8 15100.4 1079.63  11
   2 -10  -8 15351.5 1010.10  25
   2 -10  -8 16486.0 1179.81  13
  -2 -10   8 16221.5 1231.34  13
   2 -10  -7 2197.20 555.731  13
   2 -10  -7 1448.33 415.505  11
   2 -10  -7 2072.40 409.443  25
   2 -10  -6 16922.7 1552.58  13
   2 -10  -6 20940.7 1590.88  11
   2 -10  -5 3537.22 650.244  11
   2 -10  -5 5161.01 846.884  19
  -2 -10   5 4415.64 795.934  13
   2 -10  -5 3596.67 824.193  13
   2 -10  -4 36348.4 2104.21  11
   2 -10  -4 34366.7 2259.90  19
  -2 -10   4 35470.7 2215.02  13
   2 -10  -4 39183.0 2499.78  13
   2 -10  -3 39020.6 2117.40  11
   2 -10  -3 37808.3 2379.59  19
  -2 -10   3 35758.6 2138.64  13
   2 -10  -3 40708.0 2537.04  13
   2 -10  -2 31516.9 2182.43  19
   2 -10  -2 35894.9 2029.80  16
   2 -10  -2 36854.1 2348.54  13
  -2 -10   2 31529.2 1908.21  13
  -2 -10   1 8866.62 942.254  13
   2 -10  -1 10504.9 1088.34  16
   2 -10  -1 10872.4 1216.84  13
   2 -10   0 34503.9 2054.53  16
   2 -10   0 33957.6 2230.62  13
  -2 -10   0 33277.1 1852.58  13
   2 -10   1 17016.0 1447.92  16
   2 -10   2 13557.1 1320.76  16
   2 -10   3 25547.5 1912.27  16
   2 -10   4 26606.1 2005.46  16
   2 -10   5 17843.3 1668.42  16
   2 -10   6 14230.0 1387.26  16
   2 -10   7 33046.3 1880.35  16
   2 -10   8 4006.23 524.074  16
  -2 -10  -8 3249.05 482.917  25
  -2 -10  -9 9412.56 680.945  25
   2  -9 -10 528.791 172.963  22
   2  -9 -10 718.835 209.039  25
   2  -9  -9 38312.6 1696.30  25
   2  -9  -8 723.250 383.998  13
   2  -9  -8 728.925 325.624  11
   2  -9  -8 1337.06 347.271  25
   2  -9  -7 56978.3 2794.39  11
   2  -9  -7 57709.5 2552.76  25
   2  -9  -7 50442.4 2695.81  13
   2  -9  -6 11229.8 1175.25  11
   2  -9  -6 10260.5 1167.45  19
   2  -9  -6 10174.4 1258.91  13
   2  -9  -6 11965.1 1156.67  25
   2  -9  -5 69453.8 3112.12  11
   2  -9  -5 67757.1 3327.66  19
   2  -9  -5 67670.9 3517.23  13
   2  -9  -4 15744.4 1322.46  11
   2  -9  -4 14355.2 1437.21  19
   2  -9  -4 16857.7 1616.20  13
   2  -9  -3 129706. 4400.72  11
   2  -9  -3 120129. 4823.56  19
   2  -9  -3 129651. 5001.99  13
   2  -9  -2 42225.0 2183.61  16
  -2  -9   2 38377.7 2082.76  13
   2  -9  -2 43180.2 2512.17  13
   2  -9  -1 36795.0 2016.57  16
  -2  -9   1 35612.0 1914.50  13
   2  -9  -1 37528.5 2309.41  13
   2  -9   0 103339. 3852.26  16
   2  -9   0 100848. 4123.74  13
   2  -9   1 85010.4 3472.40  16
   2  -9   2 23275.5 1698.08  16
   2  -9   3 75015.6 3436.86  16
   2  -9   4 32602.2 2226.62  16
   2  -9   5 10792.9 1314.47  16
   2  -9   6 51277.8 2931.92  16
   2  -9   7 9825.03 1068.27  16
   2  -9   8 50451.0 2238.74  16
  -2  -9  -8 41496.4 2033.07  25
  -2  -9  -9 11345.2 844.903  25
   2  -8 -10 33270.7 1528.85  22
   2  -8 -10 34263.7 1528.22  25
   2  -8  -9 4976.72 617.961  11
   2  -8  -9 6439.59 689.496  25
   2  -8  -8 25832.3 1648.94  11
   2  -8  -8 25907.9 1725.76  13
   2  -8  -8 27106.4 1620.36  25
   2  -8  -7 1983.37 559.911  13
   2  -8  -7 2200.24 580.283  11
   2  -8  -7 3125.70 587.890  25
   2  -8  -6 27523.1 1870.09  11
   2  -8  -6 26225.3 1949.70  19
   2  -8  -6 26797.0 1820.47  25
   2  -8  -6 24664.8 2029.26  13
   2  -8  -5 22722.9 1629.73  11
   2  -8  -5 23886.7 1870.48  19
   2  -8  -5 20424.2 1841.98  13
   2  -8  -4 79138.6 3230.95  11
   2  -8  -4 81416.7 3692.41  19
   2  -8  -4 85165.0 3906.67  13
   2  -8  -3 14949.8 1415.25  19
   2  -8  -3 16851.9 1257.94  16
   2  -8  -3 14992.2 1434.89  13
   2  -8  -2 104260. 6693.14   7
   2  -8  -1 27700.0 3443.29   2
  -2  -8   1 22606.5 2797.78   4
   2  -8  -1 23630.9 2791.53   7
   2  -8   0 78042.6 6040.76   2
  -2  -8   0 77604.7 5398.12   4
   2  -8   1 55802.0 5266.19   2
  -2  -8  -1 53263.6 4533.74   4
   2  -8   2 33232.9 1968.28  16
   2  -8   3 48661.0 2570.96  16
   2  -8   4 29546.6 2080.10  16
   2  -8   5 93515.4 4205.99  16
   2  -8   6 54454.9 3124.04  16
   2  -8   7 71323.2 3319.72  16
   2  -8   8 8821.01 958.151  16
   2  -8   9 25038.3 1391.77  16
  -2  -8  -9 23542.8 1355.99  25
  -2  -8 -10 9232.14 679.469  25
   2  -7 -11 24373.5 1169.32  22
   2  -7 -11 23491.7 1150.51  25
   2  -7 -10 2408.31 435.761  22
   2  -7 -10 2081.72 382.408  25
   2  -7  -9 34250.9 1799.61  25
   2  -7  -8 13613.5 1191.58  11
   2  -7  -8 13262.4 1232.53  13
   2  -7  -8 11823.3 1092.11  25
   2  -7  -7 75747.6 3425.92  11
   2  -7  -7 74614.2 3480.76  13
   2  -7  -7 77343.7 3269.97  25
   2  -7  -6 13589.3 1280.98  11
   2  -7  -6 14088.3 1400.07  19
   2  -7  -6 13324.1 1447.32  13
   2  -7  -6 13351.1 1309.80  25
   2  -7  -5 90380.8 3591.98  11
   2  -7  -5 90809.2 3962.95  19
   2  -7  -5 101169. 4202.45  25
   2  -7  -5 88615.9 4110.01  13
  -2  -7   4 13249.4 1920.84   4
   2  -7  -4 16414.9 1535.77  13
   2  -7  -3 45597.6 4661.99   7
  -2  -7   3 39346.2 3309.40   4
   2  -7  -3 41453.5 3949.18   2
  -2  -7   2 34201.1 3110.46   4
   2  -7  -2 39973.9 3963.91   7
   2  -7  -2 37896.4 3792.79   2
  -2  -7   1 73235.7 4861.77   4
   2  -7  -1 85146.8 5882.00   2
   2  -7   0 39635.6 4046.69   2
  -2  -7   0 33630.3 3294.06   4
   2  -7   0 34622.8 2999.01   7
  -2  -7  -1 69125.7 4973.65   4
   2  -7   1 71414.2 5791.44   2
  -2  -7  -2 94731.9 6103.98   4
  -2  -7  -3 68387.8 4059.13   5
   2  -7   3 60152.2 3644.04   8
  -2  -7  -3 60155.9 4942.63   4
  -2  -7  -4 53368.0 3865.14   5
  -2  -7  -4 51142.2 4139.44   4
   2  -7   4 56023.1 2825.36  16
   2  -7   5 48741.5 2786.95  16
   2  -7   5 46928.6 2554.36  24
   2  -7   6 42576.0 2594.40  24
   2  -7   7 23336.6 1804.71  16
   2  -7   7 23443.4 1822.59  24
   2  -7   8 68170.7 2997.04  16
   2  -7   8 62524.9 2940.03  24
   2  -7   9 11041.6 982.249  16
  -2  -7  -9 10637.0 930.300  25
  -2  -7 -10 32269.3 1470.85  25
  -2  -7 -11 2342.87 316.608  17
   2  -6 -11 235.014 199.110  22
   2  -6 -11 401.211 215.793  25
   2  -6 -10 12327.5 977.037  22
   2  -6 -10 11081.7 946.643  25
   2  -6  -9 2108.43 487.418  25
   2  -6  -8 58207.0 2677.55  25
   2  -6  -8 51438.6 2631.22  13
   2  -6  -7 6214.64 866.152  25
   2  -6  -7 4706.63 809.668  13
   2  -6  -6 84861.8 3777.25  19
   2  -6  -6 84500.8 3864.54  13
   2  -6  -6 90795.5 3809.21  25
   2  -6  -5 19601.6 2723.95   2
   2  -6  -5 15931.3 2272.92   7
  -2  -6   4 39433.7 3085.24   4
   2  -6  -4 39343.9 3798.33   2
   2  -6  -3 22053.6 2743.88   2
   2  -6  -3 21564.8 2945.73   7
  -2  -6   3 19889.1 2142.01   4
  -2  -6   2 78218.0 4496.96   4
   2  -6  -2 75776.4 5212.79   7
   2  -6  -2 73535.5 5107.36   2
  -2  -6   1 50473.2 3615.94   4
   2  -6  -1 54466.4 3925.52   7
  -2  -6   0 87964.2 5102.68   4
   2  -6   0 87226.2 5783.83   2
   2  -6   0 91265.7 4763.31   7
   2  -6   1 12360.0 2209.75   2
   2  -6   1 12981.6 1490.57   7
  -2  -6  -1 11062.9 1816.47   4
   2  -6   1 15241.3 1396.91   8
  -2  -6  -2 44651.7 3773.58   4
   2  -6   2 48559.2 2841.39   8
  -2  -6  -3 39201.6 2853.05   5
  -2  -6  -3 38111.3 3705.15   4
  -2  -6  -4 56871.0 4159.52   4
  -2  -6  -4 57080.3 3829.09   5
  -2  -6  -5 43004.4 3639.01   5
   2  -6   5 40311.5 2328.78  24
   2  -6   6 22710.5 1694.26  18
   2  -6   6 23025.5 1882.13  24
   2  -6   7 5565.34 891.050  24
   2  -6   8 53711.1 2670.86  24
  -2  -6  -9 40636.0 1999.38  25
   2  -6   9 41686.5 2134.92  24
   2  -6  10 12752.8 1014.03  24
  -2  -6 -11 20027.3 1079.09  17
   2  -5 -12 509.024 200.473  22
   2  -5 -12 590.431 184.773  25
   2  -5 -11 28942.4 1438.55  25
   2  -5 -11 27858.3 1423.47  22
   2  -5 -10 6490.21 731.494  22
   2  -5 -10 6776.57 746.022  25
   2  -5  -9 53779.7 2480.84  25
   2  -5  -8 4481.61 712.707  25
   2  -5  -8 5403.53 787.142  13
   2  -5  -7 82116.9 3572.24  13
   2  -5  -7 86551.0 3537.16  25
   2  -5  -7 86391.8 3754.50  23
   2  -5  -6 8951.17 1740.86   2
   2  -5  -6 10675.0 1156.28  25
   2  -5  -6 12698.4 1303.28  13
   2  -5  -5 37225.4 3357.32   7
   2  -5  -5 64015.2 4741.75   2
   2  -5  -4 49053.3 4167.92   2
   2  -5  -4 56848.6 4383.04   7
  -2  -5   4 50723.4 3233.89   4
  -2  -5   3 167151. 6574.09   4
   2  -5  -3 161388. 8093.39   7
   2  -5  -3 165786. 7983.21   2
  -2  -5   2 50332.2 3290.02   4
   2  -5  -2 55623.8 4053.63   7
   2  -5  -2 55604.9 4198.28   2
   2  -5  -1 176195. 7327.72   7
  -2  -5   1 172332. 6952.68   4
   2  -5  -1 185370. 5585.46   8
   2  -5  -1 159305. 7807.24   2
   2  -5   0 16457.9 2309.71   2
  -2  -5   0 15444.2 1893.06   4
   2  -5   0 17529.1 1356.02   8
   2  -5   0 19039.0 1883.75   7
  -2  -5  -1 337867. 11948.6   4
   2  -5   1 358051. 10208.2   8
   2  -5   1 392269. 10858.3   7
   2  -5   1 371889. 13618.7   2
  -2  -5  -2 234098. 9444.81   4
   2  -5   2 257964. 7979.74   8
   2  -5   2 228215. 9514.12   2
  -2  -5  -3 17244.8 1740.71   5
  -2  -5  -3 19533.7 1647.42   3
  -2  -5  -3 16402.5 2339.13   4
  -2  -5  -4 117639. 5498.07   5
  -2  -5  -4 100957. 4795.09   3
  -2  -5  -4 112774. 5876.06   4
  -2  -5  -5 96558.4 5168.46   3
  -2  -5  -5 102657. 5332.65   4
   2  -5   6 134241. 5062.74  24
   2  -5   7 7299.04 960.068  24
   2  -5   8 55771.7 2705.54  24
   2  -5   9 3486.09 629.216  24
   2  -5  10 87634.6 3218.19  24
  -2  -5 -11 4237.81 506.798  17
   2  -5  11 4257.85 525.710  24
   2  -4 -12 42472.5 1624.96  25
   2  -4 -12 43091.4 1675.82  22
   2  -4 -11 1306.94 348.500  22
   2  -4 -11 717.515 252.050  25
   2  -4 -10 26475.6 1547.14  22
   2  -4 -10 25295.2 1514.18  25
   2  -4  -9 12891.6 1119.21  22
   2  -4  -9 12853.8 1117.56  25
   2  -4  -8 60555.9 2793.98  25
   2  -4  -8 69186.7 3152.65  23
   2  -4  -7 21344.0 1689.48  19
   2  -4  -7 22954.8 1641.31  13
   2  -4  -7 25173.7 1687.10  25
   2  -4  -7 21070.0 1711.45  23
   2  -4  -6 120319. 6034.67   7
   2  -4  -6 122647. 5940.18   6
   2  -4  -5 18450.7 2445.58   2
   2  -4  -5 19443.7 2219.56   7
   2  -4  -5 15675.2 1717.18   6
   2  -4  -4 157948. 7551.04   7
   2  -4  -4 156067. 5705.37   6
   2  -4  -4 166523. 8049.65   2
   2  -4  -3 37807.9 3398.81   7
  -2  -4   3 44961.7 2798.10   4
   2  -4  -3 45896.0 2401.63   6
   2  -4  -3 45604.1 3834.36   2
  -2  -4   2 83385.8 4004.06   4
   2  -4  -2 87160.5 3329.22   8
   2  -4  -2 79695.6 4683.36   7
   2  -4  -2 86045.4 3330.92   6
   2  -4  -2 82202.3 5172.12   2
  -2  -4   1 133775. 5585.66   4
   2  -4  -1 141871. 4663.10   8
   2  -4  -1 147762. 6106.01   7
   2  -4  -1 150404. 7093.23   2
  -2  -4   0 199802. 7397.25   4
   2  -4   0 198491. 6160.38   8
   2  -4   0 210667. 7142.41   7
   2  -4   0 208461. 8782.95   2
  -2  -4  -1 200651. 7876.52   4
   2  -4   1 203375. 6521.67   8
   2  -4   1 216775. 6830.40   7
   2  -4   1 214964. 9162.13   2
  -2  -4  -2 222589. 6587.21   3
  -2  -4  -2 232898. 8903.94   4
   2  -4   2 225922. 7340.54   8
   2  -4   2 229814. 8562.75   2
  -2  -4  -3 120283. 4873.33   5
  -2  -4  -3 106328. 4291.51   3
  -2  -4  -3 109110. 6055.11   4
  -2  -4  -4 48185.9 3245.00   5
  -2  -4  -4 43729.0 2835.58   3
  -2  -4  -4 42384.6 3345.54   4
  -2  -4  -5 89045.3 5210.50   5
  -2  -4  -5 73388.8 4376.63   3
  -2  -4  -5 82894.5 4598.40   4
  -2  -4  -6 25060.9 2727.74   3
   2  -4   7 149565. 5179.09  24
   2  -4   8 24651.8 1677.48  24
   2  -4   9 78931.2 3200.21  24
   2  -4  10 4115.94 601.755  24
  -2  -4 -11 34011.0 1613.92  17
   2  -4  11 36197.9 1678.79  24
  -2  -4 -12 548.863 188.977  17
   2  -4  12 347.178 164.899  24
   2  -3 -12 2164.03 357.662  22
   2  -3 -12 2171.18 327.438  25
   2  -3 -11 34863.9 1670.42  25
   2  -3 -11 34690.4 1696.23  22
   2  -3 -10 984.998 390.222  22
   2  -3 -10 640.934 255.581  25
   2  -3  -9 81982.2 3181.21  22
   2  -3  -9 74853.0 3084.50  25
   2  -3  -8 5694.64 774.388  25
   2  -3  -8 8486.46 1076.62  23
   2  -3  -7 108331. 3979.81  13
   2  -3  -7 102246. 3903.93  25
   2  -3  -7 100320. 5789.99   6
   2  -3  -6 16409.7 2130.16   2
   2  -3  -6 16073.9 1911.52   7
   2  -3  -6 16407.3 1988.79   6
   2  -3  -5 146572. 6627.99   7
   2  -3  -5 144392. 5963.10   6
   2  -3  -5 142762. 6978.25   2
   2  -3  -4 24818.9 2634.56   7
   2  -3  -4 24838.1 1909.06   6
   2  -3  -4 21285.3 2567.10   2
   2  -3  -3 208535. 8519.61   7
  -2  -3   3 219781. 7016.91   4
   2  -3  -3 219275. 6738.59   6
   2  -3  -3 221465. 9420.77   2
   2  -3  -2 60392.8 3752.15   7
   2  -3  -2 62355.0 2706.18   6
  -2  -3   2 63629.0 3138.98   4
   2  -3  -2 61134.4 2681.58   8
   2  -3  -2 69130.5 4662.48   2
  -2  -3   1 173417. 6109.86   4
   2  -3  -1 164684. 5209.98   8
   2  -3  -1 169818. 6397.16   7
   2  -3  -1 172713. 5237.16   6
   2  -3  -1 179898. 8010.87   2
  -2  -3   0 102514. 4635.18   4
   2  -3   0 106050. 3823.64   8
   2  -3   0 108610. 4437.57   7
   2  -3   0 116126. 6270.72   2
  -2  -3  -1 50235.4 3257.12   4
   2  -3   1 47587.9 2420.41   8
   2  -3   1 52374.9 2601.98   7
   2  -3   1 43867.0 3448.82   2
  -2  -3  -2 44553.9 2049.34   3
  -2  -3  -2 42486.2 2276.43   5
  -2  -3  -2 46475.8 3365.90   4
   2  -3   2 39218.4 2370.25   8
   2  -3   2 48194.3 3083.29   2
  -2  -3  -3 114264. 4336.31   3
  -2  -3  -3 116978. 4794.53   5
  -2  -3  -3 117365. 6140.19   4
  -2  -3  -4 77921.2 3976.26   3
  -2  -3  -4 89148.6 4613.86   5
  -2  -3  -4 84407.5 4749.79   4
  -2  -3  -5 47567.6 3468.68   3
  -2  -3  -5 59485.1 3859.76   5
  -2  -3  -5 54686.4 3560.31   4
  -2  -3  -6 42849.3 3421.73   3
   2  -3   7 78987.9 3316.42  24
   2  -3   8 45220.1 2340.27  24
   2  -3   9 37645.7 2027.87  24
   2  -3  10 54695.7 2407.16  24
  -2  -3 -11 2524.05 438.754  17
   2  -3  11 3129.17 493.589  24
  -2  -3 -12 36307.3 1488.14  17
   2  -3  12 35835.6 1496.31  24
   2  -2 -12 14846.4 875.013  25
   2  -2 -12 14128.7 924.739  22
   2  -2 -11 382.456 280.726  22
   2  -2 -11 383.966 236.228  25
   2  -2 -10 59739.4 2528.04  25
   2  -2 -10 62442.3 2610.79  22
   2  -2  -9 26331.3 1631.14  22
   2  -2  -9 24543.8 1575.71  25
   2  -2  -8 38836.4 2056.30  22
   2  -2  -8 37358.4 2054.18  25
   2  -2  -8 40780.1 2376.92  23
   2  -2  -7 4117.74 1215.07   6
   2  -2  -6 95934.0 4835.32   7
   2  -2  -6 91829.9 5085.74   6
   2  -2  -5 25623.5 2591.53   2
   2  -2  -5 23664.3 2325.17   7
   2  -2  -5 23500.2 2139.58   6
   2  -2  -4 163051. 7092.05   7
   2  -2  -4 143585. 5486.38   6
   2  -2  -4 143671. 6873.56   2
   2  -2  -3 11262.7 1632.20   7
   2  -2  -3 12361.2 1913.91   2
  -2  -2   3 12879.8 1168.31   4
   2  -2  -3 11367.8 1138.31   6
  -2  -2   2 98239.8 3792.57   4
   2  -2  -2 89934.9 3438.87   8
   2  -2  -2 87809.4 4384.92   7
   2  -2  -2 94101.8 3480.25   6
   2  -2  -2 90312.1 5502.89   2
  -2  -2   1 70179.5 3294.88   4
   2  -2  -1 68855.1 2816.34   8
   2  -2  -1 73689.2 3587.54   7
   2  -2  -1 73490.2 2843.61   6
   2  -2  -1 76991.4 5269.35   2
  -2  -2   0 130707. 5186.97   4
   2  -2   0 131067. 4336.40   8
   2  -2   0 135595. 4898.62   7
   2  -2   0 122737. 6966.95   2
   2  -2   1 140085. 4767.93   8
   2  -2   1 156275. 6781.58   2
  -2  -2  -2 172413. 5023.18   3
  -2  -2  -2 182459. 5573.12   5
  -2  -2  -3 73343.5 3298.32   3
  -2  -2  -3 81514.1 3879.62   5
  -2  -2  -4 66565.2 3771.76   5
  -2  -2  -4 67991.5 3723.51   3
  -2  -2  -5 113815. 5663.52   3
  -2  -2  -6 84519.7 4802.59   3
   2  -2   7 95728.4 3632.46  24
  -2  -2  -7 79825.1 4821.21   3
   2  -2   8 12226.7 1130.53  24
   2  -2   9 46023.6 2292.52  24
  -2  -2 -10 4593.22 642.847  17
   2  -2  10 4584.46 635.128  24
   2  -2  11 26275.7 1449.13  24
  -2  -2 -11 27292.1 1448.95  17
  -2  -2 -12 3510.19 439.780  17
   2  -2  12 3849.28 455.598  24
   2  -1 -12 33.8070 188.129  22
   2  -1 -11 38049.3 1750.44  25
   2  -1 -11 36749.9 1804.97  22
   2  -1 -10 4941.59 674.459  22
   2  -1 -10 4891.73 645.185  25
   2  -1  -9 37370.9 1991.23  22
   2  -1  -9 37743.2 1983.05  25
   2  -1  -8 10490.5 1003.65  22
   2  -1  -8 10385.5 1017.58  25
   2  -1  -8 9464.02 1139.03  23
   2  -1  -7 113226. 6398.45   6
   2  -1  -6 11562.9 1503.62   7
   2  -1  -6 7487.64 1386.94   6
   2  -1  -5 100269. 4960.47   7
   2  -1  -5 95487.7 4772.58   6
   2  -1  -5 109873. 5075.79   5
   2  -1  -4 51803.1 3558.14   7
   2  -1  -4 47685.3 2781.24   6
   2  -1  -3 114765. 5862.68   2
  -2  -1   3 116568. 3920.59   4
   2  -1  -3 121925. 4381.69   6
   2  -1  -2 74261.8 4715.75   2
  -2  -1   2 79534.1 3152.41   4
   2  -1  -2 72731.1 2995.17   8
   2  -1  -2 71858.6 3709.74   7
   2  -1  -2 73324.5 2976.76   6
   2  -1  -1 231501. 9766.78   2
   2  -1  -1 227605. 6645.07   8
   2  -1  -1 234476. 7481.13   7
   2  -1  -1 238483. 6625.43   6
   2  -1   0 70560.9 3492.68   9
   2  -1   0 68835.3 2760.24   8
   2  -1   0 61786.8 3989.65   2
   2  -1   1 111755. 4737.17   2
   2  -1   1 105677. 4381.32   9
   2  -1   1 112301. 3218.10   1
   2  -1   1 107654. 3901.79   8
   2  -1   2 113238. 4250.67   8
  -2  -1  -2 119569. 3880.13   3
   2  -1   3 129770. 5000.41   8
  -2  -1  -3 137219. 5151.79   3
  -2  -1  -4 150881. 6406.19   3
  -2  -1  -5 54262.4 3554.19   3
  -2  -1  -6 79887.6 4527.81   3
  -2  -1  -7 24030.0 2437.76   3
   2  -1   8 95214.2 3636.33  24
  -2  -1  -9 6656.55 784.247  17
   2  -1   9 7119.66 833.187  24
  -2  -1 -10 32504.8 1743.24  17
   2  -1  10 32182.1 1770.17  24
  -2  -1 -11 10107.5 862.026  17
   2  -1  11 11476.3 921.623  24
  -2  -1 -12 31820.5 1435.25  17
   2  -1  12 32731.5 1446.62  24
   2   0 -12 43044.9 1792.07  22
   2   0 -11 1263.52 382.469  22
   2   0 -10 66414.2 2659.23  25
   2   0 -10 66266.1 2747.20  22
   2   0  -9 8607.56 913.807  22
   2   0  -9 7085.05 804.201  25
   2   0  -8 184503. 5874.48  25
   2   0  -8 200541. 5980.20  22
   2   0  -7 12445.0 2083.61   6
   2   0  -6 219954. 9125.06   6
   2   0  -6 250853. 9022.78   5
   2   0  -5 5370.26 963.862   5
   2   0  -5 5216.98 1079.66   6
   2   0  -4 271795. 8550.44   6
   2   0  -4 266668. 8104.15   5
   2   0  -3 331111. 9418.60   6
   2   0  -3 337936. 8825.60   5
   2   0  -2 472496. 13780.9   9
   2   0  -2 517783. 12793.5   6
   2   0  -1 210413. 7135.10   9
   2   0  -1 215319. 6427.81   8
   2   0  -1 227696. 5612.92   1
   2   0  -1 225390. 6369.14   6
   2   0   0 280081. 8472.13   9
   2   0   0 278481. 7857.67   8
   2   0   0 297874. 7127.00   1
   2   0   1 106747. 4018.69   9
   2   0   1 104037. 3196.72   1
   2   0   1 98621.9 3647.99   8
   2   0   2 128777. 4452.90   9
   2   0   2 119382. 4343.10   8
  -2   0  -2 124453. 4472.90   3
   2   0   3 252014. 7775.22   8
  -2   0  -3 255473. 8496.40   3
   2   0   4 176542. 6434.85   8
  -2   0  -4 171438. 6695.95   3
  -2   0  -5 133315. 5860.05   3
  -2   0  -6 41428.7 3089.17   3
  -2   0  -7 100459. 5269.31   3
  -2   0  -8 21657.3 1461.51  17
   2   0   8 20174.8 1449.17  24
  -2   0  -9 83356.0 3223.00  17
   2   0   9 82778.0 3285.89  24
  -2   0 -10 23282.5 1444.99  17
   2   0  10 21879.1 1428.69  24
  -2   0 -11 100792. 3440.92  17
   2   0  11 108354. 3522.93  24
  -2   0 -12 3421.40 443.204  17
   2   0  12 3748.33 456.975  24
   2   1 -12 230.922 192.637  22
   2   1 -11 26191.0 1488.04  22
   2   1 -10 4407.37 652.770  22
   2   1  -9 52672.0 2378.20  25
   2   1  -9 49445.2 2391.66  22
   2   1  -8 9652.14 974.678  25
   2   1  -8 10415.5 1044.33  22
   2   1  -7 55721.2 4344.60   6
   2   1  -7 69102.0 4338.03   5
   2   1  -6 8989.65 1428.35   5
   2   1  -6 6507.17 1352.74   6
   2   1  -5 108314. 5116.91   6
   2   1  -5 113320. 4935.63   5
   2   1  -4 65046.4 3328.32   6
   2   1  -4 66622.5 3113.13   5
  -2   1   3 91224.8 3257.48  10
   2   1  -3 91885.2 4287.33   9
   2   1  -3 88777.5 3639.06   6
   2   1  -2 50077.4 2827.92   9
   2   1  -2 51789.4 2095.75   1
   2   1  -2 48147.7 2309.32   6
   2   1  -1 184167. 6171.72   9
   2   1  -1 183939. 5710.33   8
   2   1  -1 193212. 5120.47   1
   2   1  -1 183353. 5522.55   6
   2   1   0 82823.3 3452.24   9
   2   1   0 75587.4 3069.20   8
   2   1   0 86101.3 2744.22   1
   2   1   1 132924. 4653.81   9
   2   1   1 134362. 4410.97   8
   2   1   1 132646. 4044.26   1
   2   1   2 71694.2 2879.44   1
   2   1   2 72876.6 3097.67   9
   2   1   2 69229.8 2966.16   8
  -2   1  -2 69265.5 3459.63   3
   2   1   3 130398. 4626.97   9
   2   1   3 124130. 4651.20   8
  -2   1  -3 129677. 5339.46   3
   2   1   4 131289. 5136.60   8
  -2   1  -4 131869. 5668.13   3
   2   1   5 45135.0 3011.66   8
  -2   1  -5 46005.7 3179.94   3
   2   1   6 84454.8 4681.27   8
  -2   1  -6 93378.6 4872.59   3
  -2   1  -7 20246.7 2225.46   3
  -2   1  -8 85028.4 3308.05  17
   2   1   8 81512.6 3335.50  24
  -2   1  -9 4973.81 690.190  17
   2   1   9 3781.67 627.998  24
  -2   1 -10 35186.9 1849.64  17
   2   1  10 35930.0 1873.13  24
  -2   1 -11 9331.38 828.531  17
   2   1  11 10756.3 883.698  24
  -2   1 -12 28143.6 1326.25  17
   2   1  12 27959.4 1307.60  24
   2   2 -12 19350.7 1101.66  22
   2   2 -11-56.5591 264.829  22
   2   2 -10 64026.8 2706.06  22
   2   2  -9 23835.2 1589.09  22
   2   2  -8 41736.9 2239.66  22
   2   2  -7 2157.16 803.423   5
   2   2  -7 3658.57 1061.31   6
   2   2  -6 113709. 5545.29   5
   2   2  -6 108576. 5607.29   6
   2   2  -5 25459.5 2223.15   6
   2   2  -5 22994.7 2030.98   5
  -2   2   4 156402. 5212.95  10
   2   2  -4 148511. 6041.69   9
   2   2  -4 140195. 5443.60   6
   2   2  -3 1093.00 369.889   1
  -2   2   3 2483.90 524.616  10
   2   2  -3 2053.68 646.987   9
   2   2  -3 2053.11 522.559   6
   2   2  -2 143320. 4454.23   1
   2   2  -2 143931. 5260.84   9
   2   2  -2 135743. 4588.01   6
   2   2  -1 104901. 4169.72   9
   2   2  -1 108593. 3500.70   1
   2   2  -1 103725. 3644.88   6
   2   2   0 149915. 5216.13   9
   2   2   0 152564. 4973.07   8
   2   2   0 157118. 4609.95   1
   2   2   1 146795. 5051.99   9
   2   2   1 145362. 4767.13   8
  -2   2  -1 147606. 5035.11   3
   2   2   1 145222. 4528.85   1
   2   2   2 192920. 6330.19   9
   2   2   2 202503. 6055.10   1
   2   2   2 197209. 6005.85   8
  -2   2  -2 184942. 6889.65   3
   2   2   3 57899.8 2935.18   1
   2   2   3 53607.4 2905.30   9
   2   2   3 56471.6 2737.86   8
   2   2   4 85884.9 3828.71   8
  -2   2  -4 87216.3 4643.40   3
  -2   2  -5 148414. 6538.96   3
  -2   2  -6 76138.0 4513.04   3
  -2   2  -7 88870.6 5075.93   3
   2   2   7 94101.6 3689.85  24
  -2   2  -8 18480.1 1375.58  17
   2   2   8 18915.8 1442.99  24
  -2   2  -9 42281.5 2143.59  17
   2   2   9 42807.5 2191.40  24
  -2   2 -10 4195.00 617.526  17
   2   2  10 6525.82 766.071  24
  -2   2 -11 30691.7 1576.22  17
   2   2  11 31347.7 1586.66  24
  -2   2 -12 4662.12 505.937  17
   2   2  12 4741.19 485.483  24
   2   3 -12 1432.32 303.722  22
   2   3 -12 1231.72 251.514  14
   2   3 -11 38724.2 1844.17  22
   2   3 -10 1483.07 425.615  22
   2   3  -9 79686.2 3263.21  22
   2   3  -8 10666.2 1119.43  22
   2   3  -7 76831.5 5014.61   6
   2   3  -7 86145.3 3593.36  22
   2   3  -6 15996.0 1918.41   6
   2   3  -5 134962. 5686.45   6
  -2   3   4 25599.6 1922.97  10
   2   3  -4 27377.7 2268.47   9
   2   3  -4 26408.0 1976.28   6
   2   3  -3 222671. 6807.87   1
  -2   3   3 223822. 6939.24  10
   2   3  -3 217105. 7440.74   9
   2   3  -3 219206. 6792.28   6
   2   3  -2 59168.8 2615.67   1
  -2   3   2 58207.7 2782.67  10
   2   3  -2 61100.2 3119.24   9
   2   3  -2 59681.2 2615.77   6
   2   3  -1 167519. 5786.72   9
   2   3  -1 171734. 5202.51   1
   2   3  -1 167621. 5154.49   6
   2   3   0 92725.8 3371.69   1
   2   3   0 93291.1 3846.82   9
   2   3   1 13059.3 1295.47   9
   2   3   1 14498.9 1236.97   8
   2   3   1 14583.0 1168.29   1
   2   3   2 57886.6 3076.78   9
   2   3   2 61564.5 2756.25   8
   2   3   2 57913.8 2762.75   1
  -2   3  -2 62204.3 3218.24   3
   2   3   3 115703. 4622.50   1
   2   3   3 116663. 4300.38   8
  -2   3  -3 111789. 5287.08   3
   2   3   4 85846.6 4264.19   1
  -2   3  -4 88495.8 5087.66   3
   2   3   5 62296.1 3975.92   1
  -2   3  -5 68097.6 4395.43   3
  -2   3  -6 55143.4 3935.21   3
  -2   3  -7 72633.3 3121.90  17
   2   3   7 70000.9 3145.74  24
  -2   3  -8 47637.8 2376.24  17
   2   3   8 44247.3 2354.72  24
  -2   3  -9 31182.2 1805.41  17
   2   3   9 29411.8 1784.87  24
  -2   3 -10 37796.4 1912.53  17
   2   3  10 34336.0 1840.96  24
  -2   3 -11 5553.14 623.729  17
   2   3  11 6046.02 651.584  24
  -2   3 -12 45549.7 1738.41  17
   2   3  12 45979.3 1708.19  24
   2   4 -12 37974.3 1563.85  22
   2   4 -11 744.257 312.705  22
   2   4 -10 30802.9 1752.73  22
   2   4  -9 17150.9 1371.86  22
   2   4  -8 74590.0 3291.19  22
   2   4  -7 22436.2 1771.66  22
   2   4  -6 122973. 5845.74   6
  -2   4   5 14882.6 1706.17  10
   2   4  -5 17396.7 1946.43   9
   2   4  -5 15543.6 1684.38   6
  -2   4   4 155800. 6011.15  10
   2   4  -4 163084. 6383.04   9
   2   4  -4 161575. 5758.23   6
   2   4  -4 154035. 5892.66   1
  -2   4   3 36851.4 2444.39  10
   2   4  -3 45356.5 2783.06   9
   2   4  -3 42277.9 2441.76   1
   2   4  -3 44527.5 2346.97   6
  -2   4   2 99246.9 4158.38  10
   2   4  -2 99503.0 4270.02   9
   2   4  -2 99712.6 3686.31   6
   2   4  -2 102773. 3962.43   1
   2   4  -1 176954. 6190.21   9
   2   4  -1 182811. 5721.09   1
   2   4   0 169001. 5406.13   1
   2   4   0 164409. 5880.54   9
   2   4   1 187993. 6548.39   9
   2   4   1 189690. 6034.73   1
   2   4   2 234987. 7307.49   1
  -2   4  -2 233722. 7723.27   3
   2   4   3 122403. 4955.75   1
  -2   4  -3 126254. 5566.64   3
  -2   4  -4 39788.0 3272.30   3
   2   4   4 34804.4 2636.49   1
   2   4   5 69304.6 4310.34   1
  -2   4  -5 76316.8 5109.51   3
   2   4   6 46243.0 3858.69   1
  -2   4  -6 47496.8 3892.22   3
  -2   4  -7 152176. 5224.82  17
   2   4   7 146196. 5230.16  24
  -2   4  -8 16032.3 1323.12  17
   2   4   8 14282.6 1290.30  24
  -2   4  -9 86989.0 3401.81  17
   2   4   9 88158.3 3450.39  24
  -2   4 -10 7172.54 776.180  17
   2   4  10 4785.12 655.119  24
  -2   4 -11 37629.6 1727.75  17
   2   4  11 39503.9 1745.56  24
   2   4  12 780.594 194.821  24
  -2   4 -12 909.430 237.694  17
   2   5 -12 325.548 182.150  22
   2   5 -11 26080.2 1400.48  22
   2   5 -10 6031.83 750.439  22
   2   5  -9 46863.6 2393.74  22
   2   5  -8 3437.15 729.027  22
   2   5  -8 3548.91 683.440  14
   2   5  -7 73030.5 3475.61  22
   2   5  -6 7596.24 995.480  22
  -2   5   5 64677.9 3933.90  10
   2   5  -5 59294.3 3785.60   9
   2   5  -4 55547.3 3236.00   1
  -2   5   4 50754.3 3262.85  10
   2   5  -4 50507.6 3261.84   9
  -2   5   3 178285. 6577.37  10
   2   5  -3 172855. 6491.98   9
   2   5  -3 167111. 6139.11   1
   2   5  -2 46950.5 2589.31   1
  -2   5   2 40220.9 2677.41  10
   2   5  -2 45145.4 2780.82   9
  -2   5   1 207720. 7089.06  10
   2   5  -1 203771. 6964.06   9
   2   5  -1 192270. 6384.25   1
   2   5   0 10894.0 1162.18   1
   2   5   0 11293.0 1333.39   9
   2   5   1 307625. 9738.54   9
   2   5   1 310687. 9084.00   1
   2   5   2 217079. 7163.99   1
   2   5   3 14354.7 1547.08   1
  -2   5  -3 15851.0 1820.73   3
   2   5   4 100157. 4936.18   1
  -2   5  -4 104292. 5595.97   3
   2   5   5 87362.7 5013.76   1
  -2   5  -5 95986.6 5845.53   3
   2   5   6 94930.3 4042.78  20
   2   5   6 98747.9 4211.72  24
  -2   5  -7 11490.4 1211.21  17
   2   5   7 11277.8 1225.04  24
  -2   5  -8 37326.7 2148.17  17
   2   5   8 37056.9 2167.74  24
  -2   5  -9 5733.58 770.897  17
   2   5   9 6353.38 805.121  24
  -2   5 -10 80445.1 2992.82  17
   2   5  10 76749.8 2942.24  24
  -2   5 -11 4560.20 543.962  17
   2   5  11 3907.55 498.068  24
   2   6 -11-42.0326 216.207  22
   2   6 -10 11640.3 1008.93  22
   2   6  -9 1848.96 508.515  22
   2   6  -8 50566.8 2689.39  22
   2   6  -7 3609.99 778.379  22
   2   6  -6 78047.1 3456.35  22
  -2   6   5 8488.99 1462.94  10
   2   6  -5 10523.1 1541.30   9
  -2   6   4 36132.4 2917.32  10
   2   6  -4 37489.4 2832.78   9
   2   6  -4 36853.5 2768.38   1
   2   6  -3 29972.8 2318.54   1
  -2   6   3 34019.2 2724.43  10
   2   6  -3 38460.7 2734.65   9
   2   6  -2 73388.3 3625.31   1
  -2   6   2 67868.4 3885.12  10
   2   6  -2 75527.9 3885.24   9
  -2   6   1 30639.6 2487.09  10
   2   6  -1 32409.3 2411.83   9
   2   6  -1 33874.7 2259.46   1
   2   6   0 128719. 4998.59   1
  -2   6   0 134898. 5698.43  10
   2   6   0 122660. 5405.84   9
   2   6   1 31652.8 2248.19   1
  -2   6  -1 35441.2 2733.25  10
   2   6   1 37063.9 2783.03   9
   2   6   2 46051.5 2874.40   1
  -2   6  -3 43644.9 3229.72   3
   2   6   3 43726.9 2961.80   1
  -2   6  -4 65117.0 4408.57   3
   2   6   4 57309.6 3741.62   1
   2   6   5 35848.2 2160.64  20
   2   6   5 39957.7 2359.68  15
   2   6   6 7247.93 1001.35  20
  -2   6  -6 5844.37 852.216  17
  -2   6  -7 14863.3 1416.35  17
   2   6   7 12704.7 1319.37  24
  -2   6  -8 39253.6 2241.30  17
   2   6   8 42930.4 2350.03  24
  -2   6  -9 53578.7 2498.92  17
   2   6   9 55018.9 2518.89  24
  -2   6 -10 9387.49 865.947  17
   2   6  10 8732.20 817.455  24
  -2   6 -11 22640.7 1177.05  17
   2   6  11 22654.7 1146.40  24
   2   7 -11 25193.0 1234.28  22
   2   7 -10 1918.17 364.439  12
   2   7 -10 1266.71 368.674  22
   2   7  -9 31729.5 1861.44  22
   2   7  -9 31667.7 1792.57  12
   2   7  -8 12109.3 1269.13  22
   2   7  -8 14606.5 1346.93  12
   2   7  -7 71036.5 3454.21  22
   2   7  -6 18784.1 1591.73  22
   2   7  -6 20016.7 1594.46  12
   2   7  -5 85144.1 3509.45  22
   2   7  -5 82044.8 3447.44  12
  -2   7   4 22187.6 2436.44  10
   2   7  -4 20717.3 2194.23   9
   2   7  -4 21204.1 1498.71  22
   2   7  -3 51613.9 3336.75   9
   2   7  -3 47588.5 3103.74   1
   2   7  -2 37137.5 2625.31   1
   2   7  -2 41556.4 2912.09   9
  -2   7   1 57254.3 3790.13  10
   2   7  -1 61225.6 3610.75   9
   2   7  -1 58020.9 3316.06   1
  -2   7   0 37584.2 3009.00  10
   2   7   0 36319.9 2777.58   9
   2   7   0 35617.6 2515.55   1
   2   7   1 94158.0 4426.62   1
  -2   7  -1 99996.3 5195.62  10
   2   7   1 84707.1 4697.64   9
   2   7   2 102049. 4886.60   1
  -2   7  -2 116587. 5879.93  10
  -2   7  -3 56574.4 4137.81  10
  -2   7  -3 52931.9 3819.14   3
   2   7   3 53157.9 3494.66   1
  -2   7  -4 61033.7 4455.63  10
   2   7   4 57608.7 2848.38  15
   2   7   4 58001.6 2765.78  20
  -2   7  -5 26732.3 1716.81  17
   2   7   5 30995.0 2087.85  15
   2   7   5 27786.4 1890.04  20
   2   7   6 45014.5 2597.07  20
  -2   7  -6 43729.7 2394.27  17
  -2   7  -7 23256.5 1802.26  17
   2   7   7 26470.3 1934.45  24
  -2   7  -8 62812.0 2896.21  17
   2   7   8 59041.9 2845.59  24
  -2   7  -9 15695.2 1223.43  17
   2   7   9 16008.6 1231.96  24
  -2   7 -10 38552.6 1768.43  17
   2   7  10 38223.9 1746.53  24
  -2   7 -11 1063.52 232.439  17
   2   7  11 1126.69 235.568  24
   2   8 -10 31227.3 1549.12  22
   2   8 -10 32869.3 1466.69  12
   2   8  -9 4702.00 644.520  12
   2   8  -9 3775.91 629.053  22
   2   8  -8 38687.8 2277.26  22
   2   8  -8 38875.4 2222.04  12
   2   8  -7 302.994 332.352  12
   2   8  -7 492.693 491.362  22
   2   8  -6 24920.7 1875.33  22
   2   8  -6 28000.1 1934.65  12
   2   8  -5 28303.9 1905.37  22
   2   8  -5 25963.3 1814.14  12
   2   8  -4 81052.6 3348.29  22
   2   8  -4 79592.3 3327.62  12
   2   8  -3 14046.4 1165.71  22
   2   8  -3 12137.5 1101.66  12
   2   8  -2 98007.2 4973.64   9
   2   8  -2 96983.4 3576.00  12
  -2   8   1 16647.3 2139.51  10
   2   8  -1 17427.5 1956.02   9
   2   8  -1 16850.4 1835.82   1
   2   8   0 58384.3 3533.12   1
  -2   8   0 63484.4 4310.22  10
   2   8   0 59009.6 3817.76   9
  -2   8  -1 47312.4 3759.59  10
   2   8   1 45061.8 3109.95   1
   2   8   1 48707.8 3538.50   9
  -2   8  -2 27056.1 2963.17  10
   2   8   2 30630.3 1873.06  15
   2   8   2 30951.9 1781.19  12
   2   8   3 52436.0 2639.41  15
   2   8   3 47196.5 2398.52  12
   2   8   4 25393.2 1750.21  20
  -2   8  -4 20504.8 1427.86  17
   2   8   4 24505.8 1813.29  15
   2   8   5 73402.8 3371.24  20
  -2   8  -5 67810.4 3045.70  17
   2   8   6 55325.2 2928.09  20
  -2   8  -6 55051.5 2749.35  17
  -2   8  -7 53667.0 2791.30  17
   2   8   7 46524.1 2674.17  24
  -2   8  -8 9897.51 1033.88  17
   2   8   8 9289.59 1012.65  24
  -2   8  -9 16793.8 1190.28  17
   2   8   9 17058.2 1194.25  24
  -2   8 -10 13725.1 905.755  17
   2   8  10 14120.5 899.369  24
   2   9 -10 745.393 242.454  22
   2   9 -10 1032.32 228.838  12
   2   9  -9 25753.7 1491.55  22
   2   9  -9 25662.3 1417.52  12
   2   9  -8 1154.52 425.942  12
   2   9  -8 1027.18 429.065  22
   2   9  -7 52810.3 2871.31  22
   2   9  -7 57430.6 2921.08  12
   2   9  -6 8390.20 1103.77  22
   2   9  -6 9070.87 1092.36  12
   2   9  -5 63732.1 3074.70  22
   2   9  -5 65550.3 3098.96  12
   2   9  -4 6322.98 880.455  22
   2   9  -4 5570.44 843.763  12
   2   9  -3 113355. 4127.81  22
   2   9  -3 111190. 4128.11  12
   2   9  -2 37896.2 2073.60  12
   2   9  -1 39560.5 2095.31  12
   2   9   0 99426.8 3696.32  12
   2   9   1 99322.7 3818.29  15
   2   9   1 96006.5 3644.35  12
   2   9   2 34093.3 2059.54  15
   2   9   2 30937.9 1879.11  12
  -2   9  -3 57680.9 2569.56  17
   2   9   3 67172.9 3089.42  15
   2   9   3 60037.3 2839.44  12
   2   9   4 23929.1 1731.55  20
  -2   9  -4 19773.5 1444.94  17
   2   9   4 22692.9 1753.97  15
   2   9   5 12260.2 1249.99  20
  -2   9  -5 10752.2 1096.92  17
   2   9   5 12870.4 1367.95  15
   2   9   6 54576.9 2827.24  20
  -2   9  -6 50147.6 2603.08  17
  -2   9  -7 6722.73 918.687  17
   2   9   7 8140.70 1025.78  24
  -2   9  -8 52054.6 2420.66  17
   2   9   8 53711.5 2458.12  24
  -2   9  -9 10171.4 839.280  17
   2   9   9 8724.76 775.458  24
   2  10  -9 58.6654 155.506  12
   2  10  -8 13599.3 1139.86  22
   2  10  -8 12500.8 1047.90  12
   2  10  -7 2188.12 641.834  22
   2  10  -7 1755.05 542.520  12
   2  10  -6 6973.26 977.780  22
   2  10  -6 5543.76 878.174  12
   2  10  -5 2130.95 589.421  22
   2  10  -5 1167.25 471.722  12
   2  10  -4 36860.9 2193.77  12
   2  10  -3 42332.2 2321.23  12
   2  10  -2 46261.2 2397.10  12
   2  10  -1 4302.69 694.890  12
   2  10   0 33724.0 1963.13  12
   2  10   1 12615.3 1235.30  15
   2  10   1 11593.5 1132.37  12
   2  10   2 6067.18 839.158  12
   2  10   2 7277.09 947.233  15
   2  10   3 28494.4 1898.11  20
  -2  10  -3 24799.3 1600.02  17
   2  10   3 27938.0 1924.74  15
   2  10   4 27131.6 1880.05  20
  -2  10  -4 26495.9 1699.71  17
   2  10   4 29040.7 2002.31  15
   2  10   5 20972.8 1641.66  20
  -2  10  -5 21149.8 1543.56  17
   2  10   5 23603.3 1812.48  15
   2  10   6 12653.0 1268.78  20
  -2  10  -6 12323.3 1192.72  17
  -2  10  -7 24604.3 1654.70  17
   2  10   7 24570.8 1664.96  24
  -2  10  -8 3940.12 559.183  17
   2  10   8 4328.23 598.489  24
  -2  10  -9 17506.7 980.245  17
   2  10   9 17765.5 971.497  24
   2  11  -8 5029.76 578.601  12
   2  11  -7 35452.6 1954.78  12
   2  11  -6 1186.97 479.280  12
   2  11  -5 39573.9 2277.85  12
   2  11  -4 10358.3 1123.39  12
   2  11  -3 17764.2 1452.02  12
   2  11  -2 8817.04 1010.73  12
   2  11  -1 39831.0 2207.13  12
   2  11   0 39893.8 2286.05  15
   2  11   0 37704.7 2150.50  12
   2  11   1 23324.1 1718.47  15
   2  11   1 25328.1 1707.33  12
   2  11   2 7674.11 1014.42  15
   2  11   2 8081.43 964.182  12
   2  11   3 29776.4 1926.90  20
  -2  11  -3 27548.1 1703.27  17
   2  11   3 32286.7 2071.77  15
   2  11   4 26916.0 1804.66  20
  -2  11  -4 24657.3 1621.82  17
   2  11   4 24866.1 1821.82  15
   2  11   5 16820.2 1401.70  20
  -2  11  -5 16242.1 1304.24  17
  -2  11  -6 22598.2 1556.32  17
   2  11   6 23894.8 1720.69  24
  -2  11  -7 6015.55 703.578  17
   2  11   7 4232.63 622.461  24
  -2  11  -8 18585.4 1050.08  17
   2  11   8 19196.4 1074.02  24
   2  12  -7 682.256 275.610  12
   2  12  -6 27120.5 1679.47  12
   2  12  -5 6315.18 852.882  12
   2  12  -4 19933.4 1485.08  12
   2  12  -3 3326.29 664.412  12
   2  12  -2 40734.2 2229.50  12
   2  12  -1 21483.3 1645.24  15
   2  12  -1 19951.6 1509.69  12
   2  12   0 14601.7 1337.49  15
   2  12   0 13776.2 1240.42  12
   2  12   1 10993.7 1162.19  15
   2  12   1 11751.7 1149.41  12
   2  12   2 24848.4 1724.88  20
   2  12   2 28810.7 1892.50  15
   2  12   3 41919.3 2240.62  20
  -2  12  -3 35698.7 1944.56  17
   2  12   3 40850.8 2302.32  15
   2  12   4 16655.9 1342.56  20
  -2  12  -4 14074.3 1159.15  17
   2  12   4 16039.3 1385.91  15
   2  12   5 23371.1 1553.67  20
  -2  12  -5 25139.2 1546.96  17
  -2  12  -6 10359.1 939.201  17
   2  12   6 11353.0 1019.08  24
   2  13  -5 20351.1 1249.83  15
   2  13  -5 19025.2 1310.71  12
   2  13  -4 5314.67 703.094  15
   2  13  -4 5383.40 735.769  12
   2  13  -3 18133.5 1385.67  15
   2  13  -3 17409.9 1336.81  12
   2  13  -2 8806.38 990.175  15
   2  13  -2 8055.78 904.329  12
   2  13  -1 19583.7 1497.64  15
   2  13  -1 19990.9 1429.84  12
   2  13   0 6038.81 826.397  15
   2  13   0 7565.55 879.602  12
   2  13   1 14224.3 1215.32  20
   2  13   1 17037.5 1379.72  15
   2  13   2 16970.0 1328.42  20
   2  13   2 19811.6 1475.27  15
   2  13   3 12903.6 1117.71  20
  -2  13  -3 11530.4 970.590  17
   2  13   3 11838.4 1110.02  15
   2  13   4 21051.5 1369.33  20
  -2  13  -4 19657.9 1260.19  17
  -2  13  -5 7208.92 721.171  17
   2  13   5 5442.71 704.018  24
   2  14  -3 3092.95 506.894  15
   2  14  -3 2991.23 501.303  12
   2  14  -2 15368.7 1165.98  15
   2  14  -2 15987.2 1158.16  12
   2  14  -1 9215.48 931.825  15
   2  14  -1 10149.8 933.848  12
   2  14   0 12040.4 1032.54  20
   2  14   0 13494.3 1127.05  15
   2  14   1 14452.5 1095.84  20
   2  14   1 15367.6 1185.98  15
   2  14   2 15165.8 1098.67  20
   2  14   2 14767.7 1141.20  15
   3 -13  -2 7887.18 726.626  11
   3 -13  -2 8590.81 897.465  19
   3 -13  -1 9874.44 840.624  11
   3 -13  -1 10795.2 1066.39  19
   3 -13   0 10958.4 904.153  11
   3 -13   0 10942.5 1092.22  19
   3 -13   1 10845.8 889.458  11
   3 -13   1 11176.9 1116.12  19
   3 -13   2 8084.10 756.614  11
   3 -13   2 8683.98 891.429  19
   3 -12  -5 3007.06 513.693  19
   3 -12  -5 2847.71 423.153  13
  -3 -12   5 1987.20 375.692  13
   3 -12  -4 14993.6 1051.65  11
   3 -12  -4 15489.5 1236.49  19
   3 -12  -4 15589.1 1105.67  13
  -3 -12   4 14491.7 1053.81  13
   3 -12  -3 15004.3 1178.83  13
   3 -12  -3 16200.7 1147.38  11
   3 -12  -3 14283.5 1282.64  19
   3 -12  -2 17463.9 1242.43  11
   3 -12  -2 18945.3 1552.37  19
   3 -12  -1 9825.28 931.469  11
   3 -12  -1 10062.8 1162.64  19
   3 -12   0 9172.45 905.334  11
   3 -12   0 9336.35 1145.52  19
   3 -12   1 2963.16 685.510  19
   3 -12   1 2694.23 580.002  16
   3 -12   2 27455.4 1964.89  19
   3 -12   2 24568.8 1618.35  16
   3 -12   3 8430.81 923.661  19
   3 -12   3 9152.36 958.514  16
   3 -12   4 18230.9 1346.48  16
   3 -11  -6 18195.3 1251.49  19
   3 -11  -6 21673.0 1256.51  13
  -3 -11   6 19624.8 1336.57  13
   3 -11  -5 6117.61 812.129  19
   3 -11  -5 6396.58 754.661  13
  -3 -11   5 5316.26 727.459  13
   3 -11  -4 17321.9 1248.98  11
   3 -11  -4 16228.6 1412.87  19
   3 -11  -4 19266.0 1451.12  13
  -3 -11   4 14201.0 1177.31  13
   3 -11  -3 20603.9 1625.36  13
   3 -11  -3 18846.1 1351.63  11
   3 -11  -3 17626.2 1580.43  19
   3 -11  -2 12247.2 1090.83  11
   3 -11  -2 12121.1 1341.41  19
   3 -11  -1 29769.5 1767.27  11
   3 -11  -1 32240.9 2273.02  19
   3 -11  -1 32956.1 1870.00  16
   3 -11   0 13318.9 1478.34  19
   3 -11   0 14683.4 1250.25  16
   3 -11   1 32017.0 2308.55  19
   3 -11   1 26520.4 1751.51  16
   3 -11   2 9641.01 1301.39  19
   3 -11   2 9009.38 1023.62  16
   3 -11   3 24371.4 1799.92  19
   3 -11   3 24428.8 1711.57  16
   3 -11   4 5343.11 808.113  16
   3 -11   5 26683.7 1734.46  16
   3 -11   6 1907.66 414.928  16
   3 -10  -7 6835.27 721.363  19
  -3 -10   7 7846.49 830.716  13
   3 -10  -6 4458.93 715.776  19
   3 -10  -6 5226.32 711.708  13
  -3 -10   6 3276.50 637.936  13
   3 -10  -5 28230.1 1949.44  19
   3 -10  -5 30160.4 1884.32  13
  -3 -10   5 25215.4 1734.28  13
   3 -10  -4 16391.8 1289.25  11
   3 -10  -4 15920.1 1509.56  19
   3 -10  -4 17402.6 1550.79  13
  -3 -10   4 13454.2 1227.17  13
   3 -10  -3 23896.9 1573.57  11
   3 -10  -3 25219.5 1996.70  19
   3 -10  -3 24755.7 1998.41  13
  -3 -10   3 23566.7 1567.67  13
   3 -10  -2 22663.7 1521.69  11
   3 -10  -2 21665.3 1900.88  19
   3 -10  -2 18639.2 1386.24  16
   3 -10  -1 25701.4 2115.33  19
   3 -10  -1 25902.0 1672.46  16
   3 -10   0 32666.8 2443.48  19
   3 -10   0 32460.0 1948.16  16
   3 -10   1 11468.1 1467.38  19
   3 -10   1 12389.8 1194.46  16
   3 -10   2 41883.4 2910.67  19
   3 -10   2 39956.1 2282.17  16
   3 -10   3 5432.80 952.767  19
   3 -10   3 5973.28 890.480  16
   3 -10   4 48938.3 2652.83  16
   3 -10   5 5831.46 910.097  16
   3 -10   6 28207.6 1760.76  16
   3 -10   7 1350.81 358.263  16
   3  -9  -8 10600.0 772.418  25
   3  -9  -7 11908.9 1119.11  19
   3  -9  -7 14583.0 1147.95  13
   3  -9  -6 27546.5 1935.06  19
   3  -9  -6 31939.9 1937.94  13
   3  -9  -5 30730.0 2157.75  19
   3  -9  -5 31565.9 2092.46  13
   3  -9  -4 17257.4 1645.00  19
   3  -9  -4 15027.4 1548.68  13
   3  -9  -3 7219.88 1112.78  19
   3  -9  -3 9130.40 1287.11  13
   3  -9  -2 17598.8 1316.73  11
   3  -9  -2 18201.2 1765.50  19
   3  -9  -2 17723.3 1337.87  16
   3  -9  -1 61462.9 3451.17  19
   3  -9  -1 56696.6 2621.92  16
   3  -9   0 11043.4 1454.53  19
   3  -9   0 10309.6 1049.58  16
   3  -9   1 23731.8 2170.86  19
   3  -9   1 22456.4 1631.15  16
   3  -9   2 42786.7 3054.89  19
   3  -9   2 38374.2 2240.86  16
   3  -9   3 51351.6 3132.22  19
   3  -9   3 51264.1 2701.17  16
   3  -9   4 8042.71 1081.75  16
   3  -9   5 37820.8 2373.95  16
   3  -9   6 4751.44 814.862  16
   3  -9   7 28484.5 1692.91  16
   3  -9   8 4735.63 577.613  16
  -3  -9  -8 3469.62 453.358  25
   3  -8  -9 11291.3 800.934  25
   3  -8  -8 3967.33 541.706  25
   3  -8  -7 12065.6 1217.13  19
   3  -8  -7 12978.3 1162.89  13
   3  -8  -6 2061.33 586.490  19
   3  -8  -6 2211.20 599.581  13
   3  -8  -5 17480.0 1669.73  19
   3  -8  -5 17361.6 1607.04  13
   3  -8  -4 25271.1 2090.81  13
   3  -8  -4 24619.8 2060.93  19
   3  -8  -3 11282.1 1390.01  19
   3  -8  -3 12113.7 1571.86  13
   3  -8  -2 33347.5 2501.71  19
   3  -8  -1 17094.0 1797.14  19
   3  -8  -1 18443.5 1343.24  16
   3  -8   0 13957.2 1709.00  19
   3  -8   0 13311.1 1174.71  16
   3  -8   1 35654.8 2792.97  19
   3  -8   1 32371.7 1936.02  16
   3  -8   2 25321.6 2392.42  19
   3  -8   2 19642.4 1535.55  16
   3  -8   3 10064.4 1149.43  16
   3  -8   4 29458.1 2083.81  16
   3  -8   5 5565.42 955.782  16
   3  -8   6 50741.7 2831.61  16
   3  -8   7 7518.18 936.252  16
   3  -8   8 18050.1 1235.67  16
   3  -8   9 3247.78 433.067  16
  -3  -8  -9 2120.35 321.609  25
   3  -7 -10 17333.5 940.151  25
   3  -7 -10 15599.9 829.440  22
   3  -7  -9 4039.28 484.062  22
   3  -7  -9 4006.03 523.547  25
   3  -7  -8 28064.4 1642.53  25
   3  -7  -7 10578.9 1087.69  13
   3  -7  -7 9311.80 1139.74  19
   3  -7  -7 10368.9 1082.17  25
   3  -7  -6 23448.2 1925.87  19
   3  -7  -6 25110.0 1828.24  13
   3  -7  -6 25474.9 1904.76  25
   3  -7  -5 20811.2 1859.72  19
   3  -7  -5 24338.9 1895.06  13
   3  -7  -4 102700. 4608.30  19
   3  -7  -4 106150. 4654.22  13
   3  -7  -3 73381.2 3742.78  19
   3  -7  -3 66603.9 2884.84  23
   3  -7  -2 36295.1 2552.18  19
   3  -7  -2 33857.7 1864.23  23
   3  -7  -1 30426.0 2335.33  19
   3  -7  -1 27667.5 1622.18  23
   3  -7   0 94445.7 4460.08  19
   3  -7   0 82599.0 3237.35  16
   3  -7   1 156148. 6346.66  19
   3  -7   1 148417. 4941.21  16
   3  -7   2 8046.18 1419.18  19
   3  -7   2 8614.76 980.781  16
   3  -7   3 86133.3 3655.56  16
   3  -7   4 31767.1 2123.50  16
   3  -7   5 65635.5 3356.77  16
   3  -7   6 303.692 390.996  16
   3  -7   7 30350.8 1971.68  16
   3  -7   8 7527.74 861.745  16
   3  -7   9 62665.8 2430.43  16
   3  -6 -10 3412.90 427.129  22
   3  -6 -10 3681.60 474.056  25
   3  -6  -9 31918.1 1565.58  22
   3  -6  -9 28888.8 1605.80  25
   3  -6  -8 15668.3 1158.61  22
   3  -6  -8 13605.8 1173.34  25
   3  -6  -8 14424.0 1260.01  23
   3  -6  -7 35929.1 2316.23  19
   3  -6  -7 38910.6 2204.31  13
   3  -6  -7 41926.7 2391.72  25
   3  -6  -7 39888.8 2354.31  23
   3  -6  -6 24336.5 1991.01  19
   3  -6  -6 24562.1 1813.30  13
   3  -6  -6 27820.7 2113.58  25
   3  -6  -6 23800.3 1757.68  23
   3  -6  -5 8976.35 1202.87  19
   3  -6  -5 7427.73 1063.46  25
   3  -6  -5 8547.55 1110.27  13
   3  -6  -5 8583.81 977.097  23
   3  -6  -4 31129.9 2266.06  13
   3  -6  -4 29139.7 2217.69  19
   3  -6  -4 27463.5 1748.91  23
   3  -6  -3 42474.7 2723.25  19
   3  -6  -3 40269.9 2081.86  23
   3  -6  -2 100163. 5348.48  21
   3  -6  -2 98676.1 4446.86  19
   3  -6  -1 56048.3 4134.37  21
   3  -6  -1 52670.5 3083.04  19
   3  -6  -1 44535.0 5468.89   2
   3  -6  -1 52464.7 4045.08   7
   3  -6   0 87933.7 4947.65   7
   3  -6   1 5524.90 1018.31   8
   3  -6   2 49575.8 2777.44  18
   3  -6   2 54323.6 2538.57  16
   3  -6   3 4764.44 901.628  18
   3  -6   4 78267.8 4062.22  18
   3  -6   5 26967.3 2081.37  18
   3  -6   6 69789.6 3306.66  18
   3  -6   6 67086.0 3249.94  24
   3  -6   7 6801.24 880.597  24
   3  -6   8 54430.0 2487.88  24
   3  -6   9 1305.95 370.768  16
   3  -6  10 44254.4 1759.43  16
   3  -5 -11 417.461 165.609  22
   3  -5 -11 353.234 162.013  25
   3  -5 -10 24316.9 1344.89  25
   3  -5 -10 23662.3 1249.24  22
   3  -5  -9 17954.1 1293.55  25
   3  -5  -9 19268.7 1239.00  22
   3  -5  -8 35413.3 1891.45  22
   3  -5  -8 36288.4 2076.82  25
   3  -5  -8 37010.1 2215.95  23
   3  -5  -7 20401.6 1718.17  19
   3  -5  -7 22845.0 1760.23  25
   3  -5  -7 22785.0 1771.60  23
   3  -5  -6 37010.8 2525.31  19
   3  -5  -6 43992.2 2413.07  13
   3  -5  -6 40701.7 2614.95  25
   3  -5  -6 36092.9 2221.29  23
   3  -5  -5 16036.0 1605.66  19
   3  -5  -5 16648.7 1515.31  13
   3  -5  -5 17184.0 1575.62  25
   3  -5  -5 14951.4 1301.36  23
   3  -5  -4 26854.3 2093.19  19
   3  -5  -4 27171.3 2034.19  13
   3  -5  -4 25655.6 1642.10  23
   3  -5  -3 36980.7 3764.90   7
  -3  -5   2 43705.2 3410.20   4
   3  -5  -2 49019.2 4036.11   7
   3  -5  -2 53320.1 5260.52   2
   3  -5  -1 17826.9 3304.11   2
  -3  -5   1 19349.4 2292.58   4
   3  -5  -1 19099.6 1762.33   8
   3  -5  -1 17145.3 2133.63   7
   3  -5   0 30758.1 4302.53   2
  -3  -5   0 25703.2 2787.40   4
   3  -5   0 32019.9 2324.61   8
  -3  -5  -1 98405.1 6079.35   4
   3  -5   1 106873. 4806.90   8
  -3  -5  -2 14580.5 2367.19   4
   3  -5   2 15425.3 1777.92   8
   3  -5   3 90346.1 4047.49  18
   3  -5   4 27918.0 2252.82  18
   3  -5   5 33355.9 2325.39  18
   3  -5   6 20591.3 1676.83  18
   3  -5   6 18588.9 1579.73  24
   3  -5   7 88027.4 3594.33  18
   3  -5   7 83424.3 3516.06  24
   3  -5   8 5693.54 728.064  18
   3  -5   8 5979.61 805.494  24
   3  -5   9 50520.3 2229.57  24
   3  -5  10 2394.63 420.862  16
   3  -5  10 2397.87 399.048  24
   3  -4 -11 20701.5 1086.15  25
   3  -4 -11 19927.3 1022.51  22
   3  -4 -10 3667.07 505.801  22
   3  -4 -10 2902.66 484.419  25
   3  -4  -9 16668.1 1277.82  25
   3  -4  -9 18226.4 1245.37  22
   3  -4  -8 3239.29 574.160  22
   3  -4  -8 2334.27 560.823  25
   3  -4  -8 4339.33 869.951  23
   3  -4  -7 35557.8 2281.48  19
   3  -4  -7 37485.1 2302.37  25
   3  -4  -7 37277.4 2332.74  23
   3  -4  -6 35257.5 2425.16  19
   3  -4  -6 40334.5 2277.93  13
   3  -4  -6 39045.2 2532.80  25
   3  -4  -6 37024.4 2236.12  23
   3  -4  -5 42253.1 2674.29  19
   3  -4  -5 42617.5 2426.02  13
   3  -4  -5 36897.2 2344.97  25
   3  -4  -5 43071.0 2273.40  23
   3  -4  -4 9775.71 1974.36   7
   3  -4  -4 10399.3 1394.15   6
   3  -4  -3 31847.5 3374.44   7
   3  -4  -3 40634.8 2699.70   6
   3  -4  -3 37618.6 4024.60   2
   3  -4  -2 16838.7 2829.77   2
  -3  -4   2 15228.8 1867.68   4
   3  -4  -2 20072.2 1793.98   8
   3  -4  -2 23231.7 2594.39   7
  -3  -4   1 56471.3 3814.15   4
   3  -4  -1 64510.9 3386.37   8
   3  -4  -1 61841.7 4052.03   7
   3  -4  -1 65294.6 6181.76   2
  -3  -4   0 62655.9 4213.64   4
   3  -4   0 70313.7 3576.17   8
  -3  -4  -1 33917.9 3248.47   4
   3  -4   1 37465.0 2633.73   8
  -3  -4  -2 40594.4 3831.96   4
   3  -4   2 35747.9 2722.24   8
  -3  -4  -3 16465.8 2607.30   4
   3  -4   3 13224.1 1773.42   8
   3  -4   4 66691.6 3497.11  18
   3  -4   5 11133.2 1278.97  18
   3  -4   6 45864.4 2567.47  18
   3  -4   6 44567.5 2487.12  24
   3  -4   7 19377.0 1509.58  18
   3  -4   7 17727.3 1438.97  24
   3  -4   8 47769.5 2312.78  18
   3  -4   8 44718.9 2283.41  24
   3  -4   9 1233.20 349.941  24
  -3  -4 -10 14225.7 901.718  17
   3  -4  10 15279.1 1027.91  24
   3  -4  11 2618.67 341.716  16
   3  -4  11 3009.31 380.841  24
   3  -3 -11 7368.32 654.192  25
   3  -3 -11 7947.27 655.223  22
   3  -3 -10 14488.4 1077.68  25
   3  -3 -10 16933.4 1103.22  22
   3  -3  -9 7696.15 876.045  25
   3  -3  -9 9736.50 921.881  22
   3  -3  -8 65064.3 2976.01  25
   3  -3  -8 64837.0 3294.88  23
   3  -3  -8 65585.6 2812.26  22
   3  -3  -7 33695.6 2164.66  25
   3  -3  -7 32902.5 2205.62  23
   3  -3  -6 31076.4 2196.56  19
   3  -3  -6 31740.5 2235.36  25
   3  -3  -6 30803.1 2026.18  23
   3  -3  -5 37503.0 2494.59  19
   3  -3  -5 38000.5 2222.93  13
   3  -3  -5 35309.6 2212.51  25
   3  -3  -5 36314.6 2929.57   6
   3  -3  -5 35691.0 2060.64  23
   3  -3  -4 67205.5 5003.05   2
   3  -3  -4 70200.3 3817.19   6
   3  -3  -3 74192.1 5523.67   2
   3  -3  -3 72420.9 4977.27   7
   3  -3  -3 78708.5 3884.22   6
   3  -3  -2 16218.3 2731.08   2
  -3  -3   2 15321.1 1739.13   4
   3  -3  -2 18062.9 1669.91   8
  -3  -3   1 143585. 6317.24   4
   3  -3  -1 160064. 5808.67   8
   3  -3  -1 142410. 8938.73   2
  -3  -3   0 62202.8 4053.74   4
   3  -3   0 67438.2 3426.02   8
   3  -3   0 55448.4 4808.99   2
  -3  -3  -1 115980. 6109.83   4
   3  -3   1 114516. 4914.91   8
  -3  -3  -2 21581.2 2681.84   4
   3  -3   2 18869.4 1898.08   8
  -3  -3  -3 51825.7 4469.50   4
   3  -3   3 51327.7 3480.40   8
  -3  -3  -4 3832.76 1179.23   4
   3  -3   4 6676.12 1319.42   8
   3  -3   5 157806. 5642.50  18
   3  -3   6 3841.86 731.804  18
   3  -3   6 2829.16 633.560  24
   3  -3   7 54802.5 2665.51  18
   3  -3   7 47744.7 2483.81  24
   3  -3   8 4851.39 700.432  18
   3  -3   8 5147.81 746.876  24
   3  -3   9 59385.6 2537.46  24
  -3  -3 -10 4725.37 532.375  17
   3  -3  10 6526.34 688.331  24
   3  -3  11 37606.3 1549.92  24
   3  -2 -11 32496.2 1477.71  25
   3  -2 -11 31243.4 1441.93  22
   3  -2 -10 2342.14 449.624  22
   3  -2 -10 1491.00 393.581  25
   3  -2  -9 32885.0 1869.80  25
   3  -2  -9 34704.6 1842.27  22
   3  -2  -8 22588.9 1645.79  25
   3  -2  -8 26431.5 2008.00  23
   3  -2  -8 25594.1 1631.62  22
   3  -2  -7 37683.6 2290.39  25
   3  -2  -7 34387.0 2266.90  23
   3  -2  -6 23037.6 1821.55  19
   3  -2  -6 25966.4 1968.46  25
   3  -2  -6 24033.6 1738.17  23
   3  -2  -5 102929. 5251.44   6
   3  -2  -4 102107. 4846.47   6
   3  -2  -3 75459.9 3805.59   6
   3  -2  -2 75267.7 5746.46   2
  -3  -2   2 75039.7 3901.18   4
   3  -2  -2 79897.6 3797.56   8
   3  -2  -2 75397.1 3643.00   6
   3  -2  -1 52591.0 4597.12   2
  -3  -2   1 51085.1 3325.38   4
   3  -2  -1 58917.8 3118.45   8
  -3  -2   0 110005. 5501.43   4
   3  -2   0 117920. 4793.45   8
  -3  -2  -1 72720.5 4618.48   4
   3  -2   1 75106.9 3735.95   8
   3  -2   2 217231. 7702.65   8
   3  -2   3 46786.8 3233.42   8
   3  -2   4 72715.6 4458.81   8
   3  -2   5 11160.4 1342.77  26
   3  -2   5 13274.2 1298.17  18
   3  -2   6 158540. 5526.24  18
   3  -2   6 165037. 5454.94  24
   3  -2   7 7952.21 963.745  18
   3  -2   7 5000.16 750.571  24
   3  -2   8 72384.8 3051.71  18
   3  -2   8 73485.2 3056.26  24
   3  -2   9 133.669 256.257  24
  -3  -2 -10 60961.6 2288.59  17
   3  -2  10 64416.3 2479.06  24
  -3  -2 -11 1143.65 244.091  17
   3  -2  11 1256.99 290.836  24
   3  -1 -11 1403.87 319.502  22
   3  -1 -11 1019.13 276.679  25
   3  -1 -10 22203.4 1349.77  25
   3  -1 -10 21015.1 1310.83  22
   3  -1  -9 18453.8 1350.24  25
   3  -1  -9 16019.0 1233.94  22
   3  -1  -8 31050.1 1956.68  25
   3  -1  -8 33058.6 2241.16  23
   3  -1  -8 32641.0 1896.86  22
   3  -1  -7 4872.46 741.894  22
   3  -1  -7 4411.71 806.370  25
   3  -1  -7 4705.09 895.418  23
   3  -1  -6 45629.2 2601.33  25
   3  -1  -6 45051.0 2489.41  23
   3  -1  -5 25823.5 2486.94   6
   3  -1  -4 14583.1 1671.95   6
   3  -1  -3 61730.9 3369.01   6
  -3  -1   2 110948. 4734.86   4
   3  -1  -2 103580. 4431.69   6
  -3  -1   1 76686.8 4007.86   4
   3  -1  -1 69160.5 3500.81   8
   3  -1   0 39278.3 2531.13   8
   3  -1   1 22278.7 1891.36   8
   3  -1   2 36455.4 2570.05   8
   3  -1   3 110105. 5165.85   8
   3  -1   4 9177.92 1476.53   8
   3  -1   5 81814.2 5103.66   8
   3  -1   6 20232.9 1580.58  18
   3  -1   6 20256.7 1534.77  24
   3  -1   7 75192.6 3259.42  18
   3  -1   7 76672.2 3217.94  24
   3  -1   8 3702.85 649.006  24
   3  -1   8 3042.02 588.509  18
   3  -1   9 48534.7 2217.28  18
   3  -1   9 48152.3 2255.61  24
  -3  -1 -10 443.196 227.518  17
   3  -1  10 1230.54 375.573  24
  -3  -1 -11 27203.2 1221.33  17
   3  -1  11 31904.8 1423.68  24
   3   0 -11 11580.3 850.500  22
   3   0 -10 11089.6 940.684  25
   3   0 -10 11749.3 967.070  22
   3   0  -9 34846.1 1921.59  25
   3   0  -9 36571.1 1944.20  22
   3   0  -8 19013.0 1484.07  25
   3   0  -8 18438.1 1629.87  23
   3   0  -8 17953.9 1393.76  22
   3   0  -7 50288.7 2705.12  25
   3   0  -7 46377.9 2741.16  23
   3   0  -7 50425.0 2560.62  22
   3   0  -6 34810.4 2220.46  25
   3   0  -6 42215.3 2392.10  23
   3   0  -5 57522.4 3832.46   6
   3   0  -4 20610.9 2021.13   6
   3   0  -3 91230.9 4280.74   6
   3   0  -2 70929.0 3504.67   6
   3   0  -1 12574.2 1397.56   8
   3   0   0 139927. 6407.91   9
   3   0   0 139948. 5405.64   8
   3   0   1 6504.51 1282.18   9
   3   0   1 8275.94 1149.03   8
   3   0   2 111370. 4872.96   8
   3   0   3 49237.6 3206.26   8
   3   0   4 133659. 6134.46   8
   3   0   5 13696.8 1911.06   8
   3   0   6 23719.5 1933.27  26
   3   0   6 24785.0 1684.80  24
   3   0   7 3392.62 604.330  24
   3   0   8 93649.7 3591.49  18
   3   0   8 89684.4 3522.86  24
   3   0   9 1452.83 357.271  18
   3   0   9 799.865 324.355  24
  -3   0 -10 40997.1 1807.80  17
   3   0  10 45676.9 2012.03  24
  -3   0 -11 3377.72 392.064  17
   3   0  11 3482.68 453.738  24
   3   1 -11 1618.90 342.332  22
   3   1 -10 26393.7 1510.76  22
   3   1  -9 16337.1 1261.55  25
   3   1  -9 17219.5 1300.70  22
   3   1  -8 16353.1 1362.99  25
   3   1  -8 16663.2 1373.91  22
   3   1  -7 122.139 325.592  22
   3   1  -7 1499.83 514.171  25
   3   1  -7 828.178 578.343  23
   3   1  -6 40977.8 2415.34  25
   3   1  -6 47956.1 2618.93  23
   3   1  -5 25883.6 2465.70   6
   3   1  -4 15919.5 1731.04   6
   3   1  -3 45395.5 2832.32   6
   3   1  -2 117775. 5848.90   9
   3   1  -2 121750. 4854.96   6
   3   1  -1 66313.8 4095.52   9
   3   1  -1 65763.3 3456.54   8
   3   1   0 38314.9 2997.59   9
   3   1   0 37607.9 2507.78   8
   3   1   1 52510.4 3523.84   9
   3   1   1 52681.7 3045.07   8
   3   1   2 25878.8 2134.89   8
   3   1   3 113812. 5168.57   8
   3   1   4 9509.27 1441.37   8
   3   1   5 77576.3 4751.46   8
   3   1   6 19702.9 1701.76  26
   3   1   6 18928.3 1485.70  24
   3   1   7 72970.5 3144.42  24
   3   1   8 4114.56 680.218  24
   3   1   9 25264.7 1531.28  18
   3   1   9 27070.4 1615.14  24
   3   1  10 1710.46 390.237  24
   3   1  11 35868.4 1564.34  24
   3   2 -11 32432.8 1531.32  14
   3   2 -11 30586.5 1460.73  22
   3   2 -10 4362.00 603.622  22
   3   2  -9 40322.5 2101.76  22
   3   2  -8 30706.9 1899.58  25
   3   2  -8 32795.2 1995.22  22
   3   2  -7 42800.5 2482.36  25
   3   2  -7 46774.4 2648.76  23
   3   2  -7 44510.1 2548.29  22
   3   2  -6 26735.2 1904.01  25
   3   2  -6 33029.0 2177.86  23
   3   2  -5 110569. 5458.29   6
   3   2  -4 63459.1 3657.79   6
   3   2  -3 54605.9 3867.67   9
   3   2  -3 59479.0 3291.75   6
   3   2  -2 98846.9 5209.42   9
   3   2  -2 100642. 4320.94   6
   3   2  -1 46064.9 3302.89   9
   3   2   0 155471. 6564.42   9
   3   2   0 146694. 5770.88   8
   3   2   1 99763.1 5011.86   9
   3   2   1 90030.9 4294.60   8
   3   2   2 224525. 8487.27   9
   3   2   2 212218. 7613.37   8
   3   2   3 53344.7 3065.24   1
   3   2   3 53475.3 3350.18   8
   3   2   4 84711.6 4413.74   1
   3   2   5 8740.69 1448.47   1
   3   2   6 138821. 5273.49  26
   3   2   6 155283. 5180.31  24
   3   2   7 12267.0 1168.59  24
   3   2   8 81421.4 3310.91  24
   3   2   9 483.688 248.685  18
   3   2   9 339.749 283.304  24
   3   2  10 66377.6 2572.71  24
   3   2  11 1978.79 347.589  24
   3   3 -11 6915.71 636.628  14
   3   3 -11 6316.66 607.979  22
   3   3 -10 22052.8 1384.74  14
   3   3 -10 21616.1 1339.53  22
   3   3  -9 2871.77 584.058  22
   3   3  -9 3805.97 654.502  14
   3   3  -8 45951.9 2459.18  22
   3   3  -7 24858.2 1873.46  22
   3   3  -6 21608.5 1616.28  22
   3   3  -5 40228.0 2195.28  14
   3   3  -4 75092.0 4729.89   9
   3   3  -4 73897.2 3995.08   6
   3   3  -3 71650.7 4442.61   9
   3   3  -3 68678.6 3613.87   6
  -3   3   2 19403.7 1755.62  10
   3   3  -2 19606.2 2168.11   9
   3   3  -1 139680. 6279.11   9
   3   3   0 59995.0 3799.12   9
   3   3   1 88180.3 3792.44   1
   3   3   1 89842.1 4830.07   9
   3   3   1 91008.5 4391.32   8
   3   3   2 28533.8 2667.42   9
   3   3   2 26969.9 2284.38   8
   3   3   2 31575.6 2200.06   1
   3   3   3 60719.5 3438.57   1
   3   3   4 5679.27 1084.05   1
   3   3   5 126529. 4559.61  26
   3   3   5 125096. 4713.81  24
   3   3   6 5615.99 847.940  24
   3   3   7 45500.1 2409.52  24
   3   3   8 2361.02 515.748  24
   3   3   9 48614.4 2274.09  24
   3   3  10 6306.15 688.403  24
   3   3  11 34970.0 1484.56  24
   3   4 -11 17560.5 973.097  14
   3   4 -11 17338.3 999.254  22
   3   4 -10 4448.77 597.298  14
   3   4 -10 5391.64 662.236  22
   3   4  -9 9862.74 993.288  14
   3   4  -9 8531.14 926.548  22
   3   4  -8 1260.40 451.056  22
   3   4  -8 840.340 449.078  14
   3   4  -7 45413.5 2657.29  14
   3   4  -7 51556.5 2742.71  22
   3   4  -6 23613.8 1751.59  14
   3   4  -6 21746.5 1640.28  22
   3   4  -5 42143.7 2293.46  14
   3   4  -4 10707.7 1773.73   9
   3   4  -4 12013.7 1493.93   6
  -3   4   3 46751.1 3032.71  10
   3   4  -3 43178.6 3411.27   9
   3   4  -3 46720.9 2916.21   6
  -3   4   2 35418.4 2574.32  10
   3   4  -2 35036.2 2935.97   9
   3   4  -1 82926.3 4675.45   9
   3   4  -1 84967.4 3851.28   1
   3   4   0 77720.4 3563.16   1
   3   4   0 60180.4 3974.83   9
   3   4   1 39098.6 2494.87   1
   3   4   1 39496.8 3154.64   9
   3   4   2 63580.0 4222.39   9
   3   4   2 64014.4 3457.01   1
   3   4   3 35248.5 3226.95   9
   3   4   3 28790.5 2432.51   1
   3   4   4 73252.5 3450.35  20
   3   4   4 72729.9 4271.79   1
   3   4   5 8806.84 1078.34  24
   3   4   6 44578.4 2497.28  24
   3   4   7 12201.8 1200.05  24
   3   4   8 34397.5 1984.28  24
   3   4   9 1107.60 409.928  24
   3   4  10 18350.9 1148.19  24
   3   4  11 1778.65 314.199  24
   3   5 -11 1148.17 267.767  22
   3   5 -10 22158.3 1255.83  14
   3   5 -10 23266.9 1325.07  22
   3   5  -9 18808.9 1348.49  14
   3   5  -9 18359.1 1335.84  22
   3   5  -8 34940.8 2147.08  14
   3   5  -8 37096.0 2181.76  22
   3   5  -7 21587.7 1753.46  14
   3   5  -7 22205.6 1726.24  22
   3   5  -6 30393.2 2019.71  14
   3   5  -6 29036.1 1938.04  22
   3   5  -5 20227.7 1550.19  14
   3   5  -5 21223.2 1515.42  22
   3   5  -4 19448.2 1448.52  14
  -3   5   3 48213.8 3305.25  10
   3   5  -3 47231.6 3652.29   9
  -3   5   2 46727.0 3201.67  10
   3   5  -2 47892.8 3541.09   9
   3   5  -2 42907.1 2841.53   1
  -3   5   1 17768.8 1917.92  10
   3   5  -1 24271.2 2443.24   9
   3   5  -1 21474.8 1886.11   1
   3   5   0 12636.2 1784.60   9
   3   5   0 18468.7 1745.34   1
   3   5   1 94302.3 4403.34   1
   3   5   1 93016.9 5253.05   9
   3   5   2 18925.7 1894.49   1
   3   5   2 20837.8 2417.17   9
   3   5   3 91598.0 3810.58  20
   3   5   3 93382.8 5748.26   9
   3   5   3 90075.6 4699.48   1
   3   5   4 20513.6 1679.36  20
   3   5   5 22784.5 1899.16  20
   3   5   5 26491.5 1975.71  24
   3   5   6 16739.1 1509.85  24
   3   5   7 79334.1 3430.23  24
   3   5   8 6332.72 821.876  24
   3   5   9 56372.5 2420.46  24
   3   5  10 2260.20 398.499  24
   3   6 -10 4058.17 526.916  22
   3   6  -9 37981.7 1868.72  14
   3   6  -9 38209.8 1950.66  22
   3   6  -8 15012.6 1309.42  14
   3   6  -8 17484.4 1448.13  22
   3   6  -7 32279.0 2124.08  14
   3   6  -7 30569.5 2044.96  22
   3   6  -6 23316.1 1782.00  14
   3   6  -6 27650.9 1859.93  22
   3   6  -5 16795.7 1432.10  14
   3   6  -5 17100.0 1389.52  22
   3   6  -4 34326.1 2025.93  14
   3   6  -3 34896.2 1982.27  14
   3   6  -2 78225.8 4192.07   1
   3   6  -2 79997.2 3190.79  14
   3   6  -1 51004.3 2344.90  14
   3   6  -1 43593.7 2973.96   1
   3   6   0 87092.6 4363.30   1
   3   6   1 5313.55 1011.81   1
   3   6   2 52110.3 2650.59  20
   3   6   2 49157.4 2692.57  15
   3   6   2 52718.6 2555.54  12
   3   6   3 1463.85 505.468  20
   3   6   3 2146.70 598.972  15
   3   6   4 80040.1 3656.66  20
   3   6   5 30187.8 2188.98  20
   3   6   5 31921.7 2264.90  24
   3   6   6 63250.6 3150.13  24
   3   6   7 7897.46 981.214  24
   3   6   8 52759.0 2479.45  24
   3   6   9 87.0732 261.294  24
   3   6  10 42939.5 1742.27  24
   3   7 -10 15106.2 921.647  22
   3   7  -9 32.9465 272.371  22
   3   7  -8 26898.3 1638.23  14
   3   7  -8 28258.6 1803.44  22
   3   7  -7 8183.86 1061.71  22
   3   7  -7 10651.5 1177.42  14
   3   7  -6 26571.0 1891.29  14
   3   7  -6 28056.4 1898.26  22
   3   7  -5 14974.0 1380.08  14
   3   7  -5 13661.4 1259.40  22
   3   7  -4 83091.3 3572.92  14
   3   7  -4 89422.1 3459.94  22
   3   7  -3 48388.3 2488.90  14
   3   7  -3 51655.6 2532.34  12
   3   7  -2 47083.6 2359.61  14
   3   7  -2 44788.0 2319.39  12
   3   7  -1 38614.9 2096.81  12
   3   7   0 79435.6 3220.46  26
   3   7   0 82342.1 3327.14  12
   3   7   1 151441. 4919.70  26
   3   7   1 148056. 5375.23  15
   3   7   1 151927. 5110.53  12
   3   7   2 10980.8 1171.08  20
   3   7   2 11210.6 1263.22  15
   3   7   2 11589.4 1202.30  12
   3   7   3 58030.0 2928.63  20
   3   7   3 56071.5 3047.61  15
   3   7   4 22167.2 1799.72  20
   3   7   5 58615.0 3186.85  20
   3   7   5 67658.8 3443.93  24
   3   7   6 1763.67 538.500  24
   3   7   7 34026.9 2039.24  24
   3   7   8 11212.6 1026.55  24
   3   7   9 52189.9 2144.85  24
   3   8  -9 14389.9 989.496  22
   3   8  -8 3184.17 592.365  22
   3   8  -7 13007.7 1254.75  22
   3   8  -6 6190.57 893.496  22
   3   8  -6 4778.95 791.338  14
   3   8  -5 11800.4 1215.39  14
   3   8  -5 11185.6 1176.36  12
   3   8  -5 10769.3 1111.20  22
   3   8  -4 22922.3 1706.13  14
   3   8  -4 22906.1 1676.69  12
   3   8  -4 23722.6 1617.76  22
   3   8  -3 19751.9 1523.83  12
   3   8  -2 40558.4 2236.31  12
   3   8  -1 14703.9 1278.53  12
   3   8   0 9645.90 1151.83  15
   3   8   0 8309.69 923.774  26
   3   8   0 7670.97 914.175  12
   3   8   1 27662.1 2019.34  15
   3   8   1 27108.5 1792.59  12
   3   8   2 29037.6 1965.50  20
   3   8   2 26482.6 2003.13  15
   3   8   2 28467.3 1872.73  12
   3   8   3 5726.13 905.804  20
   3   8   3 7084.56 1069.24  15
   3   8   4 23118.5 1842.67  20
   3   8   5 3965.01 847.033  20
   3   8   6 37172.8 2277.25  24
   3   8   7 5802.07 807.789  24
   3   8   8 22826.1 1388.66  24
   3   8   9 1170.18 286.933  24
   3   9  -8 13762.8 1049.92  22
   3   9  -7 16559.4 1350.68  22
   3   9  -6 28226.5 1831.12  12
   3   9  -6 26066.0 1737.92  22
   3   9  -5 28368.9 1896.19  12
   3   9  -4 17520.6 1457.11  12
   3   9  -3 12696.1 1243.03  12
   3   9  -2 10328.9 1095.76  12
   3   9  -1 49366.7 2533.30  12
   3   9   0 25365.2 1900.81  15
   3   9   0 25710.9 1760.49  12
   3   9   1 29486.0 2064.08  15
   3   9   1 29638.9 1936.62  12
   3   9   2 33135.6 2119.33  20
   3   9   2 27931.3 2034.82  15
   3   9   3 43070.5 2470.60  20
   3   9   3 40633.3 2526.66  15
   3   9   4 9009.58 1099.91  20
   3   9   5 36457.7 2324.35  20
   3   9   5 41618.6 2497.03  24
   3   9   6 3755.94 717.310  24
   3   9   7 28722.5 1665.03  24
   3   9   8 3361.78 473.700  24
   3  10  -7 8423.65 753.753  12
   3  10  -6 2518.98 578.936  12
   3  10  -5 23302.0 1636.56  12
   3  10  -4 13579.2 1271.75  12
   3  10  -3 19343.9 1534.61  12
   3  10  -2 15966.2 1378.61  12
   3  10  -1 27376.6 1951.71  15
   3  10  -1 24431.1 1607.21  26
   3  10  -1 26534.0 1787.59  12
   3  10   0 28739.7 2007.38  15
   3  10   0 28557.9 1859.49  12
   3  10   1 9794.18 1175.29  15
   3  10   1 10577.9 1127.62  12
   3  10   2 30581.6 2010.34  20
   3  10   2 30063.4 2064.46  15
   3  10   3 8259.14 1037.75  20
   3  10   3 8438.69 1085.94  15
   3  10   4 47221.1 2575.08  20
   3  10   5 6519.59 907.260  20
   3  10   5 6312.92 917.081  24
   3  10   6 26600.6 1646.33  24
   3  10   7 427.604 248.212  24
   3  11  -6 22451.3 1354.55  12
   3  11  -5 4611.79 689.870  12
   3  11  -4 17644.0 1374.70  12
   3  11  -3 23101.2 1612.10  12
   3  11  -2 12980.3 1098.56  26
   3  11  -2 12138.0 1231.44  15
   3  11  -2 11565.0 1141.19  12
   3  11  -1 28770.9 1947.54  15
   3  11  -1 29514.3 1861.63  12
   3  11   0 10228.4 1150.86  15
   3  11   0 9196.56 1064.04  12
   3  11   1 25759.8 1790.60  20
   3  11   1 23995.5 1787.23  15
   3  11   2 7796.37 1009.13  20
   3  11   2 9084.04 1098.55  15
   3  11   3 31910.9 1985.36  20
   3  11   3 31915.8 2038.73  15
   3  11   4 7703.68 956.731  20
   3  11   5 22753.6 1511.03  24
   3  11   6 2224.46 438.443  24
   3  12  -5 4022.73 532.054  26
   3  12  -5 3192.30 516.830  12
   3  12  -4 13773.1 1021.63  26
   3  12  -4 12308.7 1049.04  12
   3  12  -3 14227.5 1166.26  12
   3  12  -2 12076.8 1109.69  15
   3  12  -2 13856.0 1172.83  12
   3  12  -1 9434.66 1024.11  15
   3  12  -1 10098.4 1015.11  12
   3  12   0 8378.69 969.073  20
   3  12   0 7444.26 921.063  15
   3  12   1 5974.78 830.376  20
   3  12   1 8646.06 966.874  15
   3  12   2 19041.2 1409.37  20
   3  12   2 16811.2 1347.94  15
   3  12   3 5749.82 771.831  20
   3  12   4 15292.2 1182.63  20
   3  12   4 14715.7 1169.71  24
   3  13  -2 7554.72 815.308  20
   3  13  -2 7568.28 775.957  12
   3  13  -1 13655.5 1088.67  20
   3  13  -1 13690.8 1050.62  15
   3  13   0 8754.68 897.593  20
   3  13   0 9995.18 923.418  15
   3  13   1 12479.8 1044.85  20
   3  13   1 13124.2 1066.54  15
   3  13   2 6789.62 747.681  20
   4 -11  -3 4604.27 680.293  19
   4 -11  -2 14012.2 1236.14  19
   4 -11  -1 73.8306 303.212  19
   4 -11   0 11062.7 1164.52  19
   4 -11   1 5668.21 758.053  19
   4 -11   1 5409.20 613.674  16
   4 -11   2 19205.0 1194.09  16
   4 -10  -5 8508.28 852.362  19
   4 -10  -4 2347.60 574.604  19
   4 -10  -3 16163.7 1438.74  19
   4 -10  -2 6426.43 979.347  19
   4 -10  -1 18768.8 1684.25  19
   4 -10   0 6468.86 1041.73  19
   4 -10   1 23395.5 1858.17  19
   4 -10   1 22660.9 1404.57  16
   4 -10   2 1669.10 439.200  16
   4 -10   3 21770.9 1410.16  16
   4 -10   4 2591.20 507.657  16
   4  -9  -6 18615.7 1260.24  19
   4  -9  -5 7356.31 910.562  19
   4  -9  -4 10052.2 1163.99  19
   4  -9  -3 2372.61 676.726  19
   4  -9  -2 21019.6 1879.98  19
   4  -9  -1 11099.4 1449.22  19
   4  -9   0 33915.9 2643.28  19
   4  -9   1 6409.47 1112.98  19
   4  -9   1 6511.45 775.586  16
   4  -9   1 5166.86 696.817  23
   4  -9   2 28732.2 1717.49  16
   4  -9   2 25692.0 1594.46  23
   4  -9   3 2888.50 553.695  16
   4  -9   3 2910.59 528.820  23
   4  -9   4 26274.0 1686.33  16
   4  -9   4 29858.7 1691.69  23
   4  -9   5 1298.77 460.174  16
   4  -9   5 745.734 296.648  23
   4  -9   6 20637.9 1236.77  16
   4  -9   6 18189.8 1109.76  23
   4  -8  -6 3499.94 623.468  19
   4  -8  -5 20109.0 1651.65  19
   4  -8  -4 7180.57 1089.54  19
   4  -8  -4 7859.78 887.268  23
   4  -8  -3 25733.8 2165.80  19
   4  -8  -3 27063.9 1700.69  23
   4  -8  -2 2655.02 797.760  19
   4  -8  -2 3477.54 598.572  23
   4  -8  -1 36961.2 2887.44  19
   4  -8  -1 35803.2 1988.71  23
   4  -8   0 4793.75 1240.64  19
   4  -8   0 4914.77 697.191  23
   4  -8   1 34242.0 2870.66  19
   4  -8   1 34333.3 1896.63  16
   4  -8   1 32824.4 1901.37  23
   4  -8   2 5530.77 785.551  16
   4  -8   2 4908.77 723.618  23
   4  -8   3 33197.4 1974.46  16
   4  -8   4 4305.64 729.363  16
   4  -8   5 27467.5 1808.92  16
   4  -8   6 6492.07 793.288  16
   4  -8   7 15392.8 1017.22  16
   4  -7  -7 10428.2 945.774  23
   4  -7  -6 15771.9 1386.30  19
   4  -7  -6 14962.4 1246.08  23
   4  -7  -5 8133.35 1117.01  19
   4  -7  -5 9154.18 1008.30  23
   4  -7  -4 23035.0 2016.40  19
   4  -7  -4 23130.0 1623.96  23
   4  -7  -3 10008.0 1406.65  19
   4  -7  -3 9802.67 1035.35  23
   4  -7  -2 17126.7 1880.35  19
   4  -7  -2 16459.0 1324.97  23
   4  -7  -1 4013.66 1009.34  19
   4  -7  -1 4549.86 696.772  23
   4  -7   0 68613.4 4268.76  19
   4  -7   0 61528.4 2792.95  23
   4  -7   1 158.967 245.661  23
   4  -7   2 63114.2 2843.87  16
   4  -7   3 4983.59 778.129  16
   4  -7   4 37102.1 2214.41  16
   4  -7   5 2405.93 611.677  16
   4  -7   6 34524.8 2022.51  16
   4  -7   7 593.341 318.148  16
   4  -6  -8 12025.7 915.981  25
   4  -6  -7 3760.13 607.636  25
   4  -6  -7 4349.13 761.186  23
   4  -6  -6 1331.86 466.786  19
   4  -6  -6 274.715 285.857  25
   4  -6  -6 1314.96 494.304  23
   4  -6  -5 6659.22 1041.67  19
   4  -6  -5 6368.64 886.119  23
   4  -6  -4 4882.13 957.032  19
   4  -6  -4 3616.44 657.131  23
   4  -6  -3 36075.2 2681.42  19
   4  -6  -3 32067.9 1953.28  23
   4  -6  -2 5272.57 1082.36  19
   4  -6  -2 5285.84 743.907  23
   4  -6  -1 6926.44 1311.65  19
   4  -6  -1 8279.95 933.526  23
   4  -6   0 10616.1 1666.03  19
   4  -6   0 10489.9 1045.29  23
   4  -6   2 3999.22 680.152  16
   4  -6   3 24165.4 1720.10  16
   4  -6   4 8708.90 1077.08  16
   4  -6   5 29784.1 2051.91  16
   4  -6   6 932.495 438.763  16
   4  -6   7 29406.6 1716.61  16
   4  -6   8 688.157 310.086  16
   4  -5  -9 12199.6 850.611  25
   4  -5  -8 13434.6 1067.34  25
   4  -5  -8 14850.7 1188.45  23
   4  -5  -7 7232.05 940.662  25
   4  -5  -7 5723.42 882.127  23
   4  -5  -6 26869.0 1942.14  19
   4  -5  -6 26070.6 1883.16  25
   4  -5  -6 25746.6 1821.24  23
   4  -5  -5 25590.8 2062.45  19
   4  -5  -5 24664.1 1758.31  25
   4  -5  -5 25224.1 1783.09  23
   4  -5  -4 43943.5 2935.92  21
   4  -5  -4 43416.2 2924.82  19
   4  -5  -4 38494.4 2228.81  23
   4  -5  -3 22252.9 2228.56  21
   4  -5  -3 22572.3 2147.30  19
   4  -5  -3 22174.5 1588.72  23
   4  -5  -2 67361.4 4236.50  21
   4  -5  -2 67712.0 3955.47  19
   4  -5  -2 61347.9 2828.04  23
   4  -5  -1 3766.28 1208.28  21
   4  -5  -1 2420.10 856.734  19
   4  -5  -1 3080.01 574.458  23
   4  -5   0 83361.6 5185.25  21
   4  -5   0 83125.2 3354.91  23
   4  -5   1 5617.60 1322.67  21
   4  -5   1 6106.53 915.938  18
   4  -5   2 64202.9 4102.23  21
   4  -5   2 56272.7 3024.57  18
   4  -5   3 7922.24 1151.84  18
   4  -5   3 7460.68 944.052  16
   4  -5   4 68315.2 3579.52  18
   4  -5   5 3362.10 672.099  18
   4  -5   6 28725.3 1875.79  18
   4  -5   8 40833.3 1911.05  16
   4  -4  -9 13225.4 970.243  25
   4  -4  -8 13549.4 1143.97  25
   4  -4  -8 13634.1 1234.91  23
   4  -4  -7 18313.5 1554.68  25
   4  -4  -7 13784.2 1352.18  23
   4  -4  -6 11796.9 1304.73  25
   4  -4  -6 13873.4 1337.55  23
   4  -4  -5 29912.0 2216.45  19
   4  -4  -5 24974.2 1849.29  25
   4  -4  -5 26814.4 1864.84  23
   4  -4  -4 12189.0 1525.96  21
   4  -4  -4 10275.2 1386.82  19
   4  -4  -4 8353.52 998.290  23
   4  -4  -3 56450.6 3571.75  21
   4  -4  -3 54665.2 3456.92  19
   4  -4  -3 52589.3 2593.17  23
   4  -4  -2 19894.2 2236.11  21
   4  -4  -2 20001.0 2132.49  19
   4  -4  -2 17541.6 1377.70  23
   4  -4  -1 93647.2 5483.99  21
   4  -4  -1 102380. 5211.76  19
   4  -4  -1 94589.5 3662.24  23
   4  -4   0 4919.05 1299.26  21
   4  -4   0 7409.01 884.882  23
   4  -4   1 80454.6 4769.83  21
   4  -4   1 79953.8 3496.98  18
   4  -4   2 929.874 635.129  21
   4  -4   2 1578.59 560.428  18
   4  -4   2 2034.93 847.972  26
   4  -4   3 45930.4 3153.04  21
   4  -4   3 42672.4 2698.87  18
   4  -4   4 337.474 353.185  18
   4  -4   5 83951.6 3767.66  18
   4  -4   6 8923.12 1037.49  18
   4  -4   7 39968.4 2096.39  18
   4  -4   8 643.899 295.743  18
   4  -4   9 30257.9 1450.89  16
   4  -3 -10 2535.20 342.238  14
   4  -3  -9 10411.2 862.470  14
   4  -3  -9 9596.41 853.136  25
   4  -3  -8 27075.9 1727.17  14
   4  -3  -8 24354.4 1613.96  25
   4  -3  -8 27119.7 1827.76  23
   4  -3  -7 4013.10 818.023  25
   4  -3  -7 4770.10 879.478  23
   4  -3  -6 12212.7 1342.20  25
   4  -3  -6 14138.4 1382.23  23
   4  -3  -5 8278.44 1168.38  19
   4  -3  -5 7811.67 1019.52  25
   4  -3  -5 9269.34 1095.93  23
   4  -3  -4 17879.6 1831.87  21
   4  -3  -4 16451.4 1742.83  19
   4  -3  -4 18671.7 1467.93  25
   4  -3  -4 17841.1 1454.39  23
   4  -3  -3 6925.60 1251.75  21
   4  -3  -3 5116.06 1049.44  19
   4  -3  -3 5847.54 812.864  23
   4  -3  -2 20723.4 2250.99  21
   4  -3  -2 23374.4 2324.64  19
   4  -3  -2 21905.1 1532.00  23
   4  -3  -1 12030.8 1970.64  21
   4  -3  -1 11955.6 1122.16  23
   4  -3   0 33851.3 3077.77  21
   4  -3   0 35783.4 1997.30  23
   4  -3   1 11092.7 1687.10  21
   4  -3   1 9871.34 1107.41  18
   4  -3   1 11253.3 1489.16  26
   4  -3   2 48856.0 3400.20  21
   4  -3   2 51225.9 2814.44  18
   4  -3   2 50656.0 3205.55  26
   4  -3   3 550.491 521.742  21
   4  -3   3 485.559 503.117  18
   4  -3   4 41641.4 2679.65  18
   4  -3   5 3982.69 798.829  18
   4  -3   6 55094.1 2746.01  18
   4  -3   7 5507.89 766.802  18
   4  -3   8 27789.6 1570.94  18
   4  -3   8 28473.0 1491.36  24
   4  -3   9 7979.09 684.808  18
   4  -3   9 8510.09 666.470  24
   4  -2 -10 12602.2 846.810  14
   4  -2  -9 5885.02 711.938  14
   4  -2  -8 7392.34 968.617  14
   4  -2  -8 6626.36 863.674  25
   4  -2  -8 8021.41 1040.27  23
   4  -2  -7 25445.0 1921.23  14
   4  -2  -7 29713.9 2042.75  25
   4  -2  -7 23656.7 1842.52  23
   4  -2  -6 18773.8 1590.96  14
   4  -2  -6 16382.7 1548.00  25
   4  -2  -6 19272.2 1619.31  23
   4  -2  -5 30416.9 2034.87  25
   4  -2  -5 29835.3 1994.93  23
   4  -2  -4 27582.5 2285.20  21
   4  -2  -4 27507.2 2204.85  19
   4  -2  -4 24443.9 1716.56  25
   4  -2  -4 23497.6 1703.28  23
   4  -2  -3 18667.8 1919.61  19
   4  -2  -3 16913.0 1380.01  23
   4  -2  -2 6245.50 1289.77  19
   4  -2  -2 5878.60 777.641  23
   4  -2  -1 64104.0 2803.78  23
   4  -2   0 2303.06 691.575  26
   4  -2   0 2882.31 564.411  23
   4  -2   1 76123.3 3378.93  18
   4  -2   1 80025.4 3815.92  26
   4  -2   2 7902.27 1323.07  21
   4  -2   2 6850.79 1018.43  18
   4  -2   2 5281.68 1006.08  26
   4  -2   3 73385.4 3978.47  21
   4  -2   3 71261.1 3679.76  18
   4  -2   3 74424.6 3841.71  26
   4  -2   4 1399.40 541.068  18
   4  -2   4 1481.17 621.929  26
   4  -2   5 30895.4 2107.09  18
   4  -2   6 4447.42 761.403  18
   4  -2   7 34572.3 1975.70  18
   4  -2   8 1451.04 412.020  18
   4  -2   8 1153.05 303.656  24
   4  -2   9 27990.0 1393.31  18
   4  -2   9 27391.8 1329.68  24
   4  -1 -10 17305.9 1039.62  14
   4  -1  -9 8130.55 857.718  14
   4  -1  -8 14919.9 1373.74  14
   4  -1  -8 16561.0 1434.80  23
   4  -1  -7 19765.9 1704.91  14
   4  -1  -7 24797.6 1869.26  25
   4  -1  -7 24386.2 1883.37  23
   4  -1  -6 11064.2 1234.03  14
   4  -1  -6 11366.5 1237.74  25
   4  -1  -6 10945.7 1244.79  23
   4  -1  -5 1682.09 544.337  14
   4  -1  -5 1528.85 519.918  25
   4  -1  -5 1713.58 531.874  23
   4  -1  -4 42943.4 2352.24  23
   4  -1  -3 5329.98 783.693  23
   4  -1  -2 88176.5 4592.59  19
   4  -1  -2 93875.3 3579.52  23
   4  -1  -1 15784.1 1499.89  26
   4  -1  -1 16230.6 1264.21  23
   4  -1   0 47881.5 2702.52  26
   4  -1   0 49586.5 2359.41  23
   4  -1   1 17620.8 1496.79  18
   4  -1   1 19227.2 1670.41  26
   4  -1   2 31811.7 2225.00  18
   4  -1   2 36616.7 2380.43  26
   4  -1   3 2365.27 616.955  21
   4  -1   3 3544.39 882.189  18
   4  -1   3 2794.98 747.174  26
   4  -1   4 69424.9 3647.43  26
   4  -1   4 73812.6 3593.20  18
   4  -1   5 2473.80 655.825  18
   4  -1   5 3532.76 917.521  26
   4  -1   6 46660.9 2498.96  18
   4  -1   7 8411.69 950.587  18
   4  -1   7 9245.71 912.731  24
   4  -1   8 33821.1 1781.84  18
   4  -1   8 32569.9 1670.01  24
   4  -1   9 3991.10 517.042  18
   4  -1   9 4140.02 503.667  24
   4   0 -10 12832.9 908.861  14
   4   0  -9 13032.2 1092.68  14
   4   0  -8 4902.90 793.662  23
   4   0  -8 6259.01 919.944  14
   4   0  -7 19897.6 1686.90  14
   4   0  -7 22735.6 1824.75  23
   4   0  -6 12737.1 1327.12  14
   4   0  -6 12304.9 1320.61  23
   4   0  -5 71209.8 3186.41  14
   4   0  -5 66640.6 3209.28  23
   4   0  -4 29514.7 1824.07  14
   4   0  -4 26736.1 1849.84  23
   4   0  -3 67386.3 2836.32  14
   4   0  -3 67683.3 3016.48  23
   4   0  -2 8780.96 1086.84  26
   4   0  -2 9356.68 989.157  23
   4   0  -1 17422.8 1526.98  26
   4   0  -1 19520.9 1388.45  23
   4   0   0 430.271 373.442  26
   4   0   0-514.582 274.388  23
   4   0   1 125499. 4762.01  26
   4   0   2 19009.1 1720.23  18
   4   0   2 22385.9 1782.38  26
   4   0   3 131851. 5441.90  18
   4   0   3 130150. 5067.99  26
   4   0   4 3650.16 790.014  18
   4   0   4 2498.29 727.882  26
   4   0   5 43040.6 2505.05  18
   4   0   5 41111.2 2732.07  26
   4   0   6 1993.99 549.517  18
   4   0   7 61781.7 2807.24  18
   4   0   7 65614.3 2721.04  24
   4   0   8 12271.3 1041.73  18
   4   0   8 12329.8 973.233  24
   4   0   9 41446.3 1794.20  18
   4   0   9 39464.5 1706.57  24
   4   1 -10 15780.0 1010.77  14
   4   1  -9 4458.15 642.085  14
   4   1  -8 4976.44 845.163  14
   4   1  -7 17409.3 1592.74  14
   4   1  -7 23818.9 1819.38  23
   4   1  -6 10571.2 1210.85  14
   4   1  -6 13204.6 1389.31  23
   4   1  -5 7162.60 950.190  14
   4   1  -5 5353.92 873.105  23
   4   1  -4 34413.8 2124.63  23
   4   1  -4 34608.3 2009.62  14
   4   1  -3 4282.80 678.431  14
   4   1  -3 3440.79 710.755  26
   4   1  -3 3407.40 677.699  23
   4   1  -2 95451.8 3426.89  14
   4   1  -2 86608.9 3763.64  26
   4   1  -2 86032.4 3473.10  23
   4   1  -1 18821.3 1308.40  14
   4   1  -1 16367.6 1445.90  26
   4   1   0 42925.2 2405.98  26
   4   1   1 26336.3 1849.19  26
   4   1   2 35809.8 2219.05  26
   4   1   3 1505.40 550.196  26
   4   1   4 55897.2 3022.88  26
   4   1   5 2781.70 756.084  26
   4   1   6 58175.4 2847.88  18
   4   1   6 61050.7 3284.91  26
   4   1   7 9155.20 984.862  18
   4   1   7 10076.6 955.232  24
   4   1   8 22542.0 1426.31  18
   4   1   8 22011.2 1335.90  24
   4   1   9 2256.16 400.199  18
   4   1   9 2475.02 404.023  24
   4   2 -10 9061.61 739.705  14
   4   2  -9 5094.66 689.850  14
   4   2  -8 7280.98 948.767  14
   4   2  -7 25310.2 1932.77  14
   4   2  -7 33473.8 2037.37  23
   4   2  -6 21921.0 1752.19  14
   4   2  -6 26906.0 1984.31  23
   4   2  -5 28919.8 1943.79  14
   4   2  -5 32367.2 2239.13  26
   4   2  -5 30462.0 2087.69  23
   4   2  -4 29327.7 1846.18  14
   4   2  -4 25410.2 1956.41  26
   4   2  -3 24001.7 1840.23  26
   4   2  -3 23353.4 1574.36  14
   4   2  -2 3976.78 641.873  14
   4   2  -2 3909.54 741.513  26
   4   2  -1 68799.5 2771.81  14
   4   2  -1 59096.0 2953.56  26
   4   2   0 1707.34 476.811  26
   4   2   1 62875.9 2992.95  26
   4   2   2 8008.28 1014.42  26
   4   2   3 78288.0 3522.75  26
   4   2   4 801.891 548.265  26
   4   2   5 31405.1 2214.88  26
   4   2   6 3003.30 778.037  26
   4   2   6 2390.32 521.805  24
   4   2   7 27747.6 1743.55  18
   4   2   7 28871.1 1666.55  24
   4   2   8 328.802 230.605  18
   4   2   8 845.110 281.387  24
   4   2   9 25811.6 1337.64  18
   4   2   9 25751.7 1303.46  24
   4   3 -10 5060.10 532.588  14
   4   3  -9 7093.18 776.679  14
   4   3  -8 23629.1 1692.12  14
   4   3  -7 4260.24 844.287  14
   4   3  -6 14541.3 1421.63  14
   4   3  -6 16889.4 1522.57  26
   4   3  -5 5953.43 896.383  14
   4   3  -5 6337.44 1005.08  26
   4   3  -4 20080.1 1532.64  14
   4   3  -4 22266.1 1845.17  26
   4   3  -3 5130.02 751.244  14
   4   3  -3 4095.56 793.144  26
   4   3  -2 17268.9 1334.77  14
   4   3  -2 13997.0 1351.91  26
   4   3  -1 8313.22 909.249  14
   4   3  -1 6367.07 900.457  26
   4   3   0 29349.3 1928.93  26
   4   3   1 9293.40 1054.70  26
   4   3   2 47612.5 2549.67  26
   4   3   3 854.066 407.684  26
   4   3   4 31542.9 2114.90  26
   4   3   5 3459.81 715.962  26
   4   3   6 50995.3 2863.67  26
   4   3   6 52080.6 2473.23  24
   4   3   7 4318.35 641.460  24
   4   3   8 32174.2 1701.24  18
   4   3   8 31625.7 1615.27  24
   4   3   9 7122.86 647.979  18
   4   3   9 6533.52 609.994  24
   4   4  -9 19009.3 1214.19  14
   4   4  -8 10044.4 1047.68  14
   4   4  -7 13198.6 1359.37  14
   4   4  -7 17016.2 1329.28  26
   4   4  -6 19845.2 1641.82  14
   4   4  -6 25480.8 1951.90  26
   4   4  -5 35908.0 2199.79  14
   4   4  -5 36316.4 2458.10  26
   4   4  -4 2999.16 718.631  26
   4   4  -4 3595.42 725.250  14
   4   4  -3 43861.6 2314.90  14
   4   4  -3 41261.5 2522.93  26
   4   4  -2 26384.1 1699.93  14
   4   4  -2 23094.8 1793.53  26
   4   4  -1 109184. 4339.38  26
   4   4  -1 117356. 4101.08  14
   4   4   0 5208.23 824.870  26
   4   4   1 75796.6 3329.51  26
   4   4   2 359.178 342.249  26
   4   4   3 58106.5 2899.45  26
   4   4   4 3193.55 704.204  26
   4   4   5 89930.3 3890.11  26
   4   4   5 91288.1 3637.59  24
   4   4   6 8037.15 1105.43  26
   4   4   6 11692.4 1081.70  24
   4   4   7 40077.0 1988.52  24
   4   4   8 1506.56 374.555  18
   4   4   8 1202.53 315.108  24
   4   4   9 29124.0 1338.21  18
   4   4   9 27151.9 1285.35  24
   4   5  -9 15011.8 993.834  14
   4   5  -8 8803.50 933.658  14
   4   5  -8 12102.2 927.173  26
   4   5  -7 3574.64 735.602  14
   4   5  -7 3162.37 603.986  26
   4   5  -6 21461.9 1678.46  14
   4   5  -5 21152.5 1653.89  14
   4   5  -4 29777.8 1961.56  14
   4   5  -4 33111.6 2316.03  26
   4   5  -3 26778.0 2019.78  26
   4   5  -3 28007.5 1828.21  14
   4   5  -2 57899.7 2728.91  14
   4   5  -2 60099.2 3044.17  26
   4   5  -1 2237.11 623.456  26
   4   5   0 56154.3 2807.96  26
   4   5   1 9146.72 1071.75  26
   4   5   2 57841.8 3172.67  20
   4   5   2 58871.0 2874.15  26
   4   5   3 7204.92 1112.18  20
   4   5   3 6500.63 890.725  26
   4   5   4 55750.6 2832.78  26
   4   5   5 3471.38 704.523  26
   4   5   5 2521.26 571.898  24
   4   5   6 21452.2 1469.00  24
   4   5   7 8599.23 850.361  24
   4   5   8 42080.2 1823.82  24
   4   6  -8 15053.3 1111.79  14
   4   6  -8 17612.9 1116.60  26
   4   6  -7 4775.41 779.029  14
   4   6  -7 5366.12 751.289  26
   4   6  -6 642.573 351.815  14
   4   6  -5 5259.33 844.857  14
   4   6  -4 7641.56 1005.78  14
   4   6  -4 8377.06 1153.09  26
   4   6  -3 47137.6 2499.72  14
   4   6  -3 48292.9 2769.91  26
   4   6  -2 3217.72 723.452  26
   4   6  -1 9837.77 1136.14  26
   4   6   0 9080.62 1068.37  26
   4   6   1 24560.3 1965.27  20
   4   6   1 25093.5 1774.32  26
   4   6   2 1332.12 478.165  20
   4   6   2 1843.16 512.965  26
   4   6   3 11231.3 1345.29  20
   4   6   3 14139.1 1292.34  26
   4   6   4 5286.12 811.924  26
   4   6   4 5462.36 841.076  24
   4   6   5 34354.0 2004.33  24
   4   6   6 327.436 314.847  24
   4   6   7 29126.1 1557.15  24
   4   6   8 175.381 158.423  24
   4   7  -8 13772.9 917.953  26
   4   7  -7 6538.38 807.013  14
   4   7  -7 6417.76 761.703  26
   4   7  -6 16278.7 1391.82  14
   4   7  -6 21587.6 1703.92  26
   4   7  -5 7139.64 950.029  14
   4   7  -5 7649.72 1051.35  26
   4   7  -4 22984.8 1845.38  26
   4   7  -3 4807.85 835.788  26
   4   7  -2 16732.3 1479.94  26
   4   7  -1 5565.30 847.411  26
   4   7   0 70937.9 3479.36  20
   4   7   0 70209.9 3163.68  26
   4   7   1 1165.85 561.295  20
   4   7   1 380.494 300.710  26
   4   7   2 48155.3 2818.54  20
   4   7   2 51867.8 2556.95  26
   4   7   3 4021.21 837.091  20
   4   7   3 4893.53 754.687  26
   4   7   4 41226.0 2305.14  24
   4   7   5 2517.20 552.847  24
   4   7   6 40190.1 1970.11  24
   4   7   7 2243.43 424.627  24
   4   8  -7 11319.6 929.475  26
   4   8  -6 3556.32 675.645  26
   4   8  -5 13194.1 1315.18  26
   4   8  -4 7209.62 964.249  26
   4   8  -3 17425.5 1479.27  26
   4   8  -2 1347.14 484.122  26
   4   8  -1 34075.1 2240.68  20
   4   8  -1 34144.6 2055.82  26
   4   8   0 4615.13 809.782  20
   4   8   0 3357.99 635.823  26
   4   8   1 21056.1 1775.29  20
   4   8   1 23883.4 1613.06  26
   4   8   2 4713.80 872.436  20
   4   8   2 7591.49 877.574  26
   4   8   3 32198.2 2175.21  20
   4   8   4 6505.20 856.285  24
   4   8   5 25939.5 1569.22  24
   4   8   6 4787.75 578.386  24
   4   8   7 15698.4 935.212  24
   4   9  -6 18193.7 1303.91  26
   4   9  -5 9218.29 1005.85  26
   4   9  -4 14102.2 1271.65  26
   4   9  -3 3864.19 692.546  26
   4   9  -2 20336.2 1500.57  26
   4   9  -1 10257.2 1196.64  20
   4   9  -1 9405.81 996.735  26
   4   9   0 33437.1 2138.73  20
   4   9   0 35057.9 1937.47  26
   4   9   1 2403.54 655.725  20
   4   9   1 2335.39 492.487  26
   4   9   2 23442.2 1776.75  20
   4   9   3 2647.83 643.862  20
   4   9   3 3959.22 676.771  24
   4   9   4 27725.2 1620.60  24
   4   9   5 1657.97 387.988  24
   4   9   6 18558.7 1048.69  24
   4  10  -5 7482.80 802.262  26
   4  10  -4 3250.06 568.263  26
   4  10  -3 15232.7 1205.35  26
   4  10  -2 5541.19 775.634  20
   4  10  -2 5645.07 736.889  26
   4  10  -1 11884.1 1164.72  20
   4  10  -1 12560.9 1052.42  26
   4  10   0 5173.68 782.530  20
   4  10   1 27548.1 1803.36  20
   4  10   2 1018.54 417.595  20
   4  10   3 15906.7 1296.50  20
   4  10   3 13524.3 1057.64  24
   4  10   4 2708.98 428.616  24
   4  11  -3 2792.89 456.152  26
   4  11  -2 11993.6 1026.14  20
   4  11  -2 14334.7 990.081  26
   4  11  -1 919.414 341.488  20
   4  11   0 5006.06 687.926  20
   4  11   1 6667.17 790.402  20
   4  11   2 21474.6 1404.82  20
   5  -8  -3 391.492 284.105  23
   5  -8  -2 16498.1 1317.94  19
   5  -8  -2 12820.6 988.428  23
   5  -8  -1 1788.00 382.248  23
   5  -8   0 11957.7 974.340  23
   5  -8   1 5078.51 629.879  23
   5  -8   2 6346.98 695.012  23
   5  -7  -4 2436.12 456.764  23
   5  -7  -3 15577.1 1168.62  23
   5  -7  -2 2774.42 668.425  19
   5  -7  -2 1045.37 359.216  23
   5  -7  -1 18928.9 1328.46  23
   5  -7   0 2963.88 548.109  23
   5  -7   1 19113.9 1349.21  23
   5  -7   2 1558.88 419.120  23
   5  -7   3 22512.9 1444.82  23
   5  -7   4 1175.32 353.287  23
   5  -6  -5 2822.53 519.446  23
   5  -6  -4 27145.7 1642.31  23
   5  -6  -3 606.023 362.385  23
   5  -6  -2 15232.7 1527.88  19
   5  -6  -2 11048.2 1052.23  23
   5  -6  -1 365.302 265.259  23
   5  -6   0 16803.1 1313.01  23
   5  -6   1-20.2975 264.504  23
   5  -6   2 25917.3 1665.61  23
   5  -6   3 2460.66 544.735  23
   5  -6   4 19891.2 1431.19  23
   5  -6   5 4225.00 570.874  16
   5  -6   5 4791.69 688.307  23
   5  -5  -6 2507.13 521.540  23
   5  -5  -5 14819.3 1205.18  23
   5  -5  -4 242.026 318.922  23
   5  -5  -3 10873.4 1075.79  23
   5  -5  -2 1337.28 446.248  23
   5  -5  -1 23166.7 1612.73  23
   5  -5   0 664.741 343.375  23
   5  -5   1 23062.7 1626.08  23
   5  -5   2 2360.51 567.125  23
   5  -5   3 19876.3 1512.23  23
   5  -5   4 3820.72 710.379  23
   5  -5   5 22555.4 1388.57  16
   5  -5   5 24852.4 1656.43  23
   5  -5   6 3007.35 438.930  16
   5  -5   6 3117.37 495.731  23
   5  -4  -7 2682.01 498.675  23
   5  -4  -6 6433.14 816.836  23
   5  -4  -5 2688.61 574.762  23
   5  -4  -4 10834.4 1100.36  23
   5  -4  -3 1753.74 761.268  21
   5  -4  -3 1935.80 505.545  23
   5  -4  -2 9709.23 1443.20  21
   5  -4  -2 11923.3 1161.24  23
   5  -4  -1 342.668 606.585  21
   5  -4  -1 952.829 446.306  23
   5  -4   0 20174.8 2182.52  21
   5  -4   0 20187.1 1536.41  23
   5  -4   1 3929.98 1004.99  21
   5  -4   1 4817.49 757.446  23
   5  -4   2 6049.97 1168.37  21
   5  -4   2 7394.08 945.273  23
   5  -4   3 3316.96 674.181  18
   5  -4   3 2694.45 614.923  23
   5  -4   4 27335.0 1877.23  18
   5  -4   4 28720.3 1906.04  23
   5  -4   5 2758.86 560.508  18
   5  -4   6 6044.02 667.048  16
   5  -3  -7 14394.9 1135.20  23
   5  -3  -6 1097.93 466.867  23
   5  -3  -5 11332.4 1148.36  23
   5  -3  -4 948.134 481.564  21
   5  -3  -4 1420.67 486.007  23
   5  -3  -3 42668.7 2849.80  21
   5  -3  -3 42285.1 2344.68  23
   5  -3  -2 2926.89 908.436  21
   5  -3  -2 2316.08 584.890  23
   5  -3  -1 25949.8 2539.99  21
   5  -3  -1 26054.4 1781.53  23
   5  -3   0 8661.38 1441.11  21
   5  -3   0 8216.51 1002.63  23
   5  -3   1 18312.1 1993.91  21
   5  -3   1 18750.1 1858.54  26
   5  -3   1 19180.6 1542.96  23
   5  -3   2 1584.20 709.576  21
   5  -3   2 1268.31 509.850  18
   5  -3   2 1355.63 501.888  23
   5  -3   3 27449.2 2158.27  21
   5  -3   3 28044.2 1981.91  18
   5  -3   3 29713.5 2014.81  23
   5  -3   4 4107.83 764.948  18
   5  -3   5 36988.3 2024.10  18
   5  -3   6 552.381 295.793  18
   5  -3   6 850.409 325.112  16
   5  -2  -7 4081.83 668.693  23
   5  -2  -6 26154.7 1724.97  23
   5  -2  -5 935.246 463.383  23
   5  -2  -4 19290.0 1755.65  21
   5  -2  -4 17951.4 1486.83  23
   5  -2  -3 5822.12 1073.82  21
   5  -2  -3 6339.03 895.102  23
   5  -2  -2 42900.9 3136.36  21
   5  -2  -2 44039.3 2385.92  23
   5  -2  -1 5776.98 1300.81  21
   5  -2  -1 7089.97 934.568  23
   5  -2   0 28847.5 2649.86  21
   5  -2   0 33162.4 2432.17  26
   5  -2   0 35452.5 2111.35  23
   5  -2   1 1606.36 775.236  21
   5  -2   1 602.185 602.045  26
   5  -2   1 1705.03 530.841  23
   5  -2   2 37364.0 2735.93  21
   5  -2   2 39413.0 2307.91  18
   5  -2   2 40743.9 2715.97  26
   5  -2   2 40333.1 2328.15  23
   5  -2   3 6458.08 1080.88  21
   5  -2   3 7790.80 1077.95  18
   5  -2   3 9501.28 1106.85  23
   5  -2   4 21751.6 1719.21  18
   5  -2   5 4068.10 683.366  18
   5  -2   6 26501.9 1530.81  18
   5  -2   6 23425.1 1426.74  16
   5  -2   7 11211.6 847.696  18
   5  -2   7 11748.2 826.752  16
   5  -2   7 11625.9 839.257  23
   5  -1  -7 6850.51 799.823  23
   5  -1  -6 716.313 461.395  23
   5  -1  -5 12081.3 1284.37  21
   5  -1  -5 11046.8 1159.68  23
   5  -1  -4 960.164 514.998  21
   5  -1  -4 863.521 436.563  23
   5  -1  -3 14640.2 1700.94  21
   5  -1  -3 14325.8 1328.38  23
   5  -1  -2 2544.86 843.569  21
   5  -1  -2 3336.06 683.819  23
   5  -1  -1 30136.5 2209.57  26
   5  -1  -1 26842.4 1801.51  23
   5  -1   0 641.184 630.037  21
   5  -1   0 279.537 450.274  26
   5  -1   0 1090.45 411.578  23
   5  -1   1 22512.8 2209.70  21
   5  -1   1 26734.8 2111.60  26
   5  -1   1 25233.3 1765.99  23
   5  -1   2 977.618 606.031  21
   5  -1   2 421.255 331.295  18
   5  -1   2 676.499 577.931  26
   5  -1   2 839.741 403.096  23
   5  -1   3 15812.7 1625.19  21
   5  -1   3 18689.6 1637.30  18
   5  -1   3 18371.9 1780.12  26
   5  -1   3 18370.5 1530.32  23
   5  -1   4 905.369 453.348  18
   5  -1   4 2069.48 548.177  23
   5  -1   5 20872.0 1530.74  18
   5  -1   5 23754.2 1731.37  23
   5  -1   6 7782.11 819.208  18
   5  -1   6 8202.36 839.398  23
   5  -1   7 8303.45 738.819  18
   5   0  -7-315.955 320.087  14
   5   0  -6 19936.8 1467.99  14
   5   0  -6 20689.0 1548.50  23
   5   0  -5 1089.75 539.707  21
   5   0  -5 2423.80 543.738  14
   5   0  -5 2405.38 622.062  23
   5   0  -4 31326.3 2299.19  21
   5   0  -4 30624.1 1999.11  23
   5   0  -3-265.552 548.012  21
   5   0  -3 188.454 306.359  23
   5   0  -2 10593.4 1273.03  26
   5   0  -2 10314.5 1102.81  23
   5   0  -1 1354.09 596.825  26
   5   0  -1 1683.01 548.234  23
   5   0   0 18330.8 1714.32  26
   5   0   0 20981.6 1580.18  23
   5   0   1 246.515 403.907  26
   5   0   1-704.769 374.653  23
   5   0   2 63004.3 3593.26  21
   5   0   2 64192.7 3138.57  18
   5   0   2 66038.5 3413.03  26
   5   0   2 67526.0 3065.45  23
   5   0   3 1287.17 523.654  21
   5   0   3-140.971 373.551  18
   5   0   3 989.208 541.086  26
   5   0   4 19626.4 1617.64  18
   5   0   4 20218.4 1796.04  26
   5   0   5 509.224 381.642  18
   5   0   6 19756.7 1326.38  18
   5   0   7 703.380 295.221  18
   5   1  -7 8034.25 886.320  14
   5   1  -6 2052.90 525.225  14
   5   1  -6 1845.78 515.830  23
   5   1  -5 13014.2 1347.12  21
   5   1  -5 11532.2 1136.77  14
   5   1  -5 12781.4 1217.42  23
   5   1  -4 393.665 341.274  14
   5   1  -4 677.911 453.249  23
   5   1  -3 8503.45 941.568  14
   5   1  -3 8323.34 1140.24  26
   5   1  -3 7280.35 948.834  23
   5   1  -2 2702.50 728.850  26
   5   1  -1 19757.8 1721.66  26
   5   1   0 764.655 506.200  26
   5   1   1 21517.8 1813.80  26
   5   1   2 592.794 415.637  18
   5   1   2 671.969 480.193  26
   5   1   3 13191.0 1434.32  21
   5   1   3 14206.5 1478.80  18
   5   1   3 14829.6 1513.25  26
   5   1   4 3645.65 720.409  18
   5   1   4 3542.38 803.502  26
   5   1   5 14206.1 1232.05  18
   5   1   6 5033.70 682.895  18
   5   1   7 7433.15 705.224  18
   5   2  -7 3466.29 600.864  14
   5   2  -6 27899.6 1763.72  14
   5   2  -5 590.624 423.689  14
   5   2  -4 18142.4 1429.97  14
   5   2  -4 18773.1 1626.03  26
   5   2  -3 5892.23 951.947  26
   5   2  -2 39975.1 2497.64  26
   5   2  -1 7285.30 1074.30  26
   5   2   0 31013.4 2148.69  26
   5   2   1 602.205 532.754  26
   5   2   2 45903.7 2590.95  18
   5   2   2 42483.3 2570.56  26
   5   2   3 10134.0 1267.27  18
   5   2   3 10964.6 1279.37  26
   5   2   4 30736.4 1996.09  18
   5   2   4 32006.6 2160.99  26
   5   2   5 3710.98 626.005  18
   5   2   5 4064.59 770.683  26
   5   2   6 31163.7 1671.32  18
   5   2   7 11439.3 848.797  18
   5   3  -7 14227.0 1144.86  14
   5   3  -6 2460.29 556.888  14
   5   3  -5 6099.50 865.832  14
   5   3  -5 7035.06 869.818  26
   5   3  -4 2475.55 588.059  14
   5   3  -4 1195.99 486.522  26
   5   3  -3 39795.9 2459.30  26
   5   3  -2 2648.35 708.858  26
   5   3  -1 23548.7 1861.33  26
   5   3   0 7173.72 1033.91  26
   5   3   1 20933.3 1720.27  26
   5   3   2 1037.91 531.229  26
   5   3   3 21841.6 1803.16  18
   5   3   3 24270.3 1810.58  26
   5   3   4 2992.97 632.001  18
   5   3   4 4370.68 815.917  26
   5   3   5 27641.8 1681.54  18
   5   3   5 27343.2 1869.85  26
   5   3   6 2246.19 451.110  18
   5   4  -7 3456.43 553.886  14
   5   4  -6 7593.77 902.389  14
   5   4  -6 8454.47 778.511  26
   5   4  -5 3458.93 657.147  14
   5   4  -5 4246.31 694.523  26
   5   4  -4 16124.1 1479.34  26
   5   4  -3 2693.76 649.409  26
   5   4  -2 11992.3 1321.02  26
   5   4  -1-111.241 413.148  26
   5   4   0 20223.4 1653.52  26
   5   4   1 5235.41 874.985  26
   5   4   2 7857.47 1047.34  26
   5   4   3 1945.59 559.826  18
   5   4   3 1616.66 548.156  26
   5   4   4 22709.8 1609.72  18
   5   4   4 24656.7 1746.46  26
   5   4   5 1490.52 424.508  18
   5   4   5 1942.01 582.557  26
   5   4   6 7615.43 733.249  18
   5   5  -6 741.364 250.287  26
   5   5  -5 15537.7 1329.50  26
   5   5  -4 878.066 462.027  26
   5   5  -3 13000.1 1345.33  26
   5   5  -2 603.526 305.293  26
   5   5  -1 19448.0 1634.42  26
   5   5   0 1436.79 532.800  26
   5   5   1 22478.3 1705.86  26
   5   5   2 2373.91 576.493  26
   5   5   3 20059.1 1528.79  26
   5   5   4 3027.09 585.681  18
   5   5   4 2720.06 564.455  26
   5   5   5 22587.5 1397.61  18
   5   5   6 3359.48 476.240  18
   5   6  -5 4553.43 715.039  26
   5   6  -4 22103.4 1648.27  26
   5   6  -3 3569.83 720.266  26
   5   6  -2 13750.1 1317.21  26
   5   6  -1 56.9969 385.645  26
   5   6   0 19242.4 1511.70  26
   5   6   1 1196.79 465.054  26
   5   6   2 28754.7 1781.66  26
   5   6   3 2182.55 534.276  26
   5   6   4 21774.9 1411.38  18
   5   6   4 20536.6 1371.62  26
   5   6   5 4731.97 593.792  18
   5   7  -4 2246.85 534.171  26
   5   7  -3 16763.3 1348.06  26
   5   7  -2 1995.81 527.313  26
   5   7  -1 18408.9 1409.54  26
   5   7   0 3753.99 634.167  26
   5   7   1 16779.0 1276.80  26
   5   7   2 1973.59 489.450  26
   5   7   3 17924.2 1214.28  26
   5   7   4 1045.07 311.549  18
   5   8  -3 362.525 307.871  26
   5   8  -2 12360.6 1068.91  26
   5   8  -1 617.454 321.512  26
   5   8   0 15783.3 1154.16  26
   5   8   1 3887.30 578.533  26
   5   8   2 4593.45 562.077  26
   6  -2  -1 6559.87 953.669  21
   6  -2  -1 5588.89 672.951  23
   6  -2   0 2428.09 692.315  21
   6  -2   0 33.6839 258.639  23
   6  -1  -2 11965.0 1195.94  21
   6  -1  -2 13160.2 1000.73  23
   6  -1  -1 622.569 510.083  21
   6  -1  -1 1932.94 433.950  23
   6  -1   0 9436.05 1111.35  21
   6  -1   1 2199.31 594.942  21
   6   0  -2 2988.55 669.075  21
   6   0  -1 6529.01 985.834  21
   6   0   0 3.35446 408.905  21
   6   0   0 1193.28 425.197  26
   6   0   1 20272.5 1530.99  21
   6   1  -2 21693.3 1631.36  21
   6   1  -1 492.274 411.985  21
   6   1  -1 814.561 356.643  26
   6   1   0 6713.10 942.353  21
   6   1   0 8751.59 958.508  26
   6   1   1 619.261 365.625  21
   6   1   1 1050.68 425.609  26
   6   2  -1 6697.94 959.498  21
   6   2  -1 5607.68 760.738  26
   6   2   0 673.041 406.089  21
   6   2   0 1003.15 434.111  26
   0   0   0    0.00    0.00   0

TITL 201804210 in P2(1) 
REM P2(1) (#4 in standard setting)
CELL 1.54184   5.088444  12.751423  11.320011  90.0000  91.4146  90.0000
ZERR    2.00   0.000125   0.000223   0.000218   0.0000   0.0019   0.0000
LATT -1
SYMM -x, y+1/2,-z 
SFAC C H N O I
UNIT 20.00 30.00 12.00 10.00 2.00
TREF
HKLF 4
END
