# Supplementary material for: Investigation of 8-Aza-7-Deaza Purine Nucleoside Derivatives
Source: Molecules. 2019 Mar 11;24(5):983. doi: 10.3390/molecules24050983 (PMC6429420; doi:10.3390/molecules24050983)
Supplement: Supplementary file 1 [file molecules-24-00983-s001.zip › molecules-460200 proof supple/supplementory materials Dr. An/cpd 8-Crystallographic information/201804210.ins]

TITL 201804210 in P21 #4
REM reset to P21 #4
CELL 1.54184 5.08845 12.751438 11.320025 90 91.4146 90
ZERR 2 0.000125 0.000223 0.000218 0 0.0019 0
LATT -1
SYMM -X,0.5+Y,-Z
SFAC C H I N O
UNIT 20 30 2 12 10
EQIV $1 -1+X,+Y,+Z
EQIV $2 1+X,+Y,+Z
EQIV $3 1-X,0.5+Y,2-Z
EQIV $4 +X,+Y,1+Z
EQIV $5 1-X,-0.5+Y,2-Z
EQIV $6 1-X,0.5+Y,1-Z
DFIX 0.87 N4 H4b
DFIX 0.87 N4 H4a

L.S. 33 0 0
PLAN  20
SIZE 0.11 0.13 0.15
MPLA C2' C3' C4' O1
MPLA O1 C1' C2'
MPLA N1 C2 N3 C4 C5 C6 C7 N8 N9
HTAB N4 O4_$3
HTAB N4 o5_$4
HTAB N5 O1_$3
HTAB O2 N3_$2
HTAB O3 o5
HTAB O4 N1_$5
HTAB o5 O2_$1
HTAB o5 O3_$1
HTAB o5 O4_$6
BOND $h
fmap 2
acta 
WGHT 0.0419 0
FVAR 7.03153
REM <olex2.extras>
REM <HklSrc "%.\\201804210.hkl">
REM </olex2.extras>

C1'   1     0.93572  0.40607  0.81231  11.00000  0.02244  0.02734  0.01823 =
 -0.00075 -0.00020 -0.00047 
AFIX 13
H1'   2     0.83986  0.46853  0.78502  11.00000 -1.20000 
AFIX 0
C2    1     0.47336  0.56955  1.07014  11.00000  0.03542  0.02944  0.02374 =
 -0.00529 -0.00196  0.00305 
C2'   1     1.20428  0.40372  0.75621  11.00000  0.02092  0.03034  0.01855 =
 0.00501  0.00075 -0.00153 
AFIX 13
H2'   2     1.31596  0.35115  0.79578  11.00000 -1.20000 
AFIX 0
C3'   1     1.13506  0.36769  0.62873  11.00000  0.02318  0.03341  0.02040 =
 -0.00446  0.00451 -0.00093 
AFIX 13
H3'   2     1.26667  0.31666  0.60386  11.00000 -1.20000 
AFIX 0
C4    1     0.77682  0.45637  1.01063  11.00000  0.02418  0.02276  0.02129 =
 -0.00381  0.00000 -0.00261 
C4'   1     0.87041  0.31134  0.64171  11.00000  0.02250  0.02990  0.01913 =
 0.00130  0.00243  0.00097 
AFIX 13
H4'   2     0.73513  0.35023  0.59685  11.00000 -1.20000 
AFIX 0
C5    1     0.84013  0.42420  1.12501  11.00000  0.03133  0.02511  0.01980 =
 -0.00140 -0.00308  0.00147 
C5'   1     0.86195  0.19880  0.60343  11.00000  0.03478  0.03529  0.03103 =
 -0.00593  0.00842 -0.00593 
AFIX 23
H5'a  2     0.91739  0.19377  0.52226  11.00000 -1.20000 
H5'b  2     0.98412  0.15840  0.65231  11.00000 -1.20000 
AFIX 0
C6    1     0.69984  0.47617  1.21526  11.00000  0.04017  0.02560  0.01976 =
 -0.00378 -0.00071  0.00143 
C7    1     1.03565  0.34679  1.11168  11.00000  0.03578  0.02192  0.01532 =
 0.00671 -0.00451 -0.00189 
I1    3     1.19872  0.24899  1.24107  11.00000  0.04757  0.03455  0.02644 =
 0.00512 -0.00491  0.01060 
N1    4     0.52104  0.54855  1.18540  11.00000  0.04177  0.03452  0.02348 =
 -0.00496  0.00048  0.01138 
N3    4     0.59278  0.52550  0.97684  11.00000  0.03238  0.02656  0.01906 =
 -0.00119 -0.00238  0.00475 
N4    4     0.74358  0.45523  1.33012  11.00000  0.05973  0.04699  0.01559 =
 -0.00267 -0.00061  0.01820 
H4a   2     0.89348  0.42524  1.34553  11.00000  0.06466 
H4b   2     0.63636  0.49195  1.37127  11.00000  0.04480 
N5    4     0.28376  0.63898  1.04513  11.00000  0.05872  0.04619  0.02616 =
 -0.00449  0.00165  0.02777 
AFIX 93
H5a   2     0.19899  0.66784  1.10132  11.00000 -1.20000 
H5b   2     0.24636  0.65487  0.97281  11.00000 -1.20000 
AFIX 0
N8    4     1.09501  0.33291  1.00131  11.00000  0.02962  0.02916  0.02397 =
 0.00217 -0.00058  0.00469 
N9    4     0.93506  0.40220  0.93792  11.00000  0.02491  0.02661  0.02093 =
 0.00096  0.00167  0.00282 
O1    5     0.80721  0.31428  0.76611  11.00000  0.03037  0.03363  0.02231 =
 -0.00455  0.00780 -0.00662 
O2    5     1.33143  0.50165  0.75802  11.00000  0.03219  0.04157  0.02197 =
 0.00196 -0.00429 -0.01481 
AFIX 147
H2    2     1.40502  0.51038  0.82253  11.00000 -1.50000 
AFIX 0
O3    5     1.12257  0.45042  0.54554  11.00000  0.04147  0.04501  0.02185 =
 0.00677 -0.00128 -0.01365 
AFIX 147
H3    2     0.99668  0.48823  0.55943  11.00000 -1.50000 
AFIX 0
O4    5     0.60669  0.15575  0.61226  11.00000  0.05282  0.03673  0.02283 =
 -0.00074  0.00171 -0.01950 
AFIX 147
H4    2     0.58906  0.13129  0.67858  11.00000 -1.50000 
AFIX 0

AFIX 6
o5    5     0.65698  0.57745  0.58324  11.00000  0.03640  0.04190  0.03031 =
 0.00777 -0.00156 -0.00664 
H5c   2     0.58093  0.53164  0.62488  11.00000 -1.50000 
H5d   2     0.55166  0.59878  0.52896  11.00000 -1.50000 
AFIX 0
HKLF 4

END
