# Supplementary material for: Investigation of 8-Aza-7-Deaza Purine Nucleoside Derivatives
Source: Molecules. 2019 Mar 11;24(5):983. doi: 10.3390/molecules24050983 (PMC6429420; doi:10.3390/molecules24050983)
Supplement: Supplementary file 1 [file molecules-24-00983-s001.zip › molecules-460200 proof supple/supplementory materials Dr. An/cpd 8-Crystallographic information/201804210.lst]

 +++++++++++++++++++++++++++++++++++++++++++++++++++++++++++++++++++
 +  SHELXL -  CRYSTAL STRUCTURE REFINEMENT  -   MULTI-CPU VERSION  +
 +  Copyright(C) George M. Sheldrick 1993-2014     Version 2014/7  +
 +  201804210                  started at 10:44:34 on 10-Apr-2018  +
 +++++++++++++++++++++++++++++++++++++++++++++++++++++++++++++++++++

 Command line parameters: 201804210 -a50000 -b3000 -c624 -t4

 -a sets the approximate maximum number of atoms including hydrogens.
 -b sets the maximum number of full-matrix parameters (leave unchanged for
 CGLS). For example -b9000 allows refinement of 1000 anisotropic atoms or
 3000 with BLOC 1. For a 32-bit version, -b times the square root of the
 number of threads should not exceed about 65500. -c sets the reflection
 buffer size. This depends on the CPU cache size but will rarely need
 changing. -t sets the number of threads, otherwise the multi-CPU version
 sets this equal to the number of available CPUs. For optimal performance
 on systems with hyperthreading, usually the hyperthreading should be
 switched off or -t used to halve the number of threads; e.g. -t4 rather
 than -t8 for an Intel i7 processor.

 Running  4 threads on  4 processors

 TITL 201804210 in P21 #4
 REM reset to P21 #4
 CELL 1.54184 5.08845 12.751438 11.320025 90 91.4146 90
 ZERR 2 0.000125 0.000223 0.000218 0 0.0019 0
 LATT -1
 SYMM -X,0.5+Y,-Z
 SFAC C H I N O
 UNIT 20 30 2 12 10

 V =      734.28     F(000) =     420.0     Mu =  17.48 mm-1      Cell Wt =      852.36    Rho =  1.928

 EQIV $1 -1+X,+Y,+Z
 EQIV $2 1+X,+Y,+Z
 EQIV $3 1-X,0.5+Y,2-Z
 EQIV $4 +X,+Y,1+Z
 EQIV $5 1-X,-0.5+Y,2-Z
 EQIV $6 1-X,0.5+Y,1-Z
 DFIX 0.87 N4 H4b
 DFIX 0.87 N4 H4a
  
 L.S. 33 0 0
 PLAN  20
 SIZE 0.11 0.13 0.15
 MPLA C2' C3' C4' O1
 MPLA O1 C1' C2'
 MPLA N1 C2 N3 C4 C5 C6 C7 N8 N9
 HTAB N4 O4_$3
 HTAB N4 o5_$4
 HTAB N5 O1_$3
 HTAB O2 N3_$2
 HTAB O3 o5
 HTAB O4 N1_$5
 HTAB o5 O2_$1
 HTAB o5 O3_$1
 HTAB o5 O4_$6
 BOND $h
 fmap 2
 acta
 WGHT 0.0419 0
 FVAR 7.03153
 REM <olex2.extras>
 REM <HklSrc "%.\\201804210.hkl">
 REM </olex2.extras>
  
 C1'   1     0.93572  0.40607  0.81231  11.00000  0.02244  0.02734  0.01823 =
  -0.00075 -0.00020 -0.00047
 AFIX 13
 H1'   2     0.83986  0.46853  0.78502  11.00000 -1.20000
 AFIX 0
 C2    1     0.47336  0.56955  1.07014  11.00000  0.03542  0.02944  0.02374 =
  -0.00529 -0.00196  0.00305
 C2'   1     1.20428  0.40372  0.75621  11.00000  0.02092  0.03034  0.01855 =
  0.00501  0.00075 -0.00153
 AFIX 13
 H2'   2     1.31596  0.35115  0.79578  11.00000 -1.20000
 AFIX 0
 C3'   1     1.13506  0.36769  0.62873  11.00000  0.02318  0.03341  0.02040 =
  -0.00446  0.00451 -0.00093
 AFIX 13
 H3'   2     1.26667  0.31666  0.60386  11.00000 -1.20000
 AFIX 0
 C4    1     0.77682  0.45637  1.01063  11.00000  0.02418  0.02276  0.02129 =
  -0.00381  0.00000 -0.00261
 C4'   1     0.87041  0.31134  0.64171  11.00000  0.02250  0.02990  0.01913 =
  0.00130  0.00243  0.00097
 AFIX 13
 H4'   2     0.73513  0.35023  0.59685  11.00000 -1.20000
 AFIX 0
 C5    1     0.84013  0.42420  1.12501  11.00000  0.03133  0.02511  0.01980 =
  -0.00140 -0.00308  0.00147
 C5'   1     0.86195  0.19880  0.60343  11.00000  0.03478  0.03529  0.03103 =
  -0.00593  0.00842 -0.00593
 AFIX 23
 H5'a  2     0.91739  0.19377  0.52226  11.00000 -1.20000
 H5'b  2     0.98412  0.15840  0.65231  11.00000 -1.20000
 AFIX 0
 C6    1     0.69984  0.47617  1.21526  11.00000  0.04017  0.02560  0.01976 =
  -0.00378 -0.00071  0.00143
 C7    1     1.03565  0.34679  1.11168  11.00000  0.03578  0.02192  0.01532 =
  0.00671 -0.00451 -0.00189
 I1    3     1.19872  0.24899  1.24107  11.00000  0.04757  0.03455  0.02644 =
  0.00512 -0.00491  0.01060
 N1    4     0.52104  0.54855  1.18540  11.00000  0.04177  0.03452  0.02348 =
  -0.00496  0.00048  0.01138
 N3    4     0.59278  0.52550  0.97684  11.00000  0.03238  0.02656  0.01906 =
  -0.00119 -0.00238  0.00475
 N4    4     0.74358  0.45523  1.33012  11.00000  0.05973  0.04699  0.01559 =
  -0.00267 -0.00061  0.01820
 H4a   2     0.89348  0.42524  1.34553  11.00000  0.06466
 H4b   2     0.63636  0.49195  1.37127  11.00000  0.04480
 N5    4     0.28376  0.63898  1.04513  11.00000  0.05872  0.04619  0.02616 =
  -0.00449  0.00165  0.02777
 AFIX 93
 H5a   2     0.19899  0.66784  1.10132  11.00000 -1.20000
 H5b   2     0.24636  0.65487  0.97281  11.00000 -1.20000
 AFIX 0
 N8    4     1.09501  0.33291  1.00131  11.00000  0.02962  0.02916  0.02397 =
  0.00217 -0.00058  0.00469
 N9    4     0.93506  0.40220  0.93792  11.00000  0.02491  0.02661  0.02093 =
  0.00096  0.00167  0.00282
 O1    5     0.80721  0.31428  0.76611  11.00000  0.03037  0.03363  0.02231 =
  -0.00455  0.00780 -0.00662
 O2    5     1.33143  0.50165  0.75802  11.00000  0.03219  0.04157  0.02197 =
  0.00196 -0.00429 -0.01481
 AFIX 147
 H2    2     1.40502  0.51038  0.82253  11.00000 -1.50000
 AFIX 0
 O3    5     1.12257  0.45042  0.54554  11.00000  0.04147  0.04501  0.02185 =
  0.00677 -0.00128 -0.01365
 AFIX 147
 H3    2     0.99668  0.48823  0.55943  11.00000 -1.50000
 AFIX 0
 O4    5     0.60669  0.15575  0.61226  11.00000  0.05282  0.03673  0.02283 =
  -0.00074  0.00171 -0.01950
 AFIX 147
 H4    2     0.58906  0.13129  0.67858  11.00000 -1.50000
 AFIX 0
  
 AFIX 6
 o5    5     0.65698  0.57745  0.58324  11.00000  0.03640  0.04190  0.03031 =
  0.00777 -0.00156 -0.00664
 H5c   2     0.58093  0.53164  0.62488  11.00000 -1.50000
 H5d   2     0.55166  0.59878  0.52896  11.00000 -1.50000
 AFIX 0
 HKLF 4


 Covalent radii and connectivity table for  201804210 in P21 #4                                                        
 C    0.770
 H    0.320
 I    1.330
 N    0.700
 O    0.660

 C1' - N9 O1 C2'
 C2 - N5 N1 N3
 C2' - O2 C1' C3'
 C3' - O3 C4' C2'
 C4 - N3 N9 C5
 C4' - O1 C5' C3'
 C5 - C4 C7 C6
 C5' - O4 C4'
 C6 - N1 N4 C5
 C7 - N8 C5 I1
 I1 - C7
 N1 - C6 C2
 N3 - C4 C2
 N4 - C6
 N5 - C2
 N8 - C7 N9
 N9 - C4 N8 C1'
 O1 - C1' C4'
 O2 - C2'
 O3 - C3'
 O4 - C5'
 O5 - no bonds found


 Operators for generating equivalent atoms:

 $1   x-1, y, z
 $2   x+1, y, z
 $3   -x+1, y+1/2, -z+2
 $4   x, y, z+1
 $5   -x+1, y-1/2, -z+2
 $6   -x+1, y+1/2, -z+1


 Floating origin restraints generated


   h   k   l       Fo^2      Sigma      Why rejected

   0  -1   0     1736.59    231.62     observed but should be systematically absent
   0   1   0     1661.48    144.41     observed but should be systematically absent


    5330  Reflections read, of which    21  rejected

  -3 =< h =<  6,    -15 =< k =< 15,    -13 =< l =< 12,   Max. 2-theta =  134.09

       2  Systematic absence violations

       0  Inconsistent equivalents

    2616  Unique reflections, of which      0  suppressed

 R(int) = 0.0300     R(sigma) = 0.0391      Friedel opposites not merged

 Maximum memory for data reduction =     2481 /    26421


 Number of data for d > 0.837A (CIF: max) and d > 0.837A (CIF: full)
 (ignoring systematic absences):
 Unique reflections found (point group)       2616    2616
 Unique reflections possible (point group)    2621    2621
 Unique reflections found (Laue group)        1374    1374
 Unique reflections possible (Laue group)     1374    1374
 Unique Friedel pairs found                   1242    1242
 Unique Friedel pairs possible                1247    1247


 Default effective X-H and X-D distances for T =   20.0C 
 AFIX m =    1     2     3     4   4[N]  3[N]  15[B]  8[O]   9   9[N]   16
 d(X-H) =  0.98  0.97  0.96  0.93  0.86  0.89  1.10  0.82  0.93  0.86  0.93

 Note that these distances are chosen to give the best fit to the X-ray data
 and so avoid the introduction of systematic error.  The true internuclear
 distances are longer and do not vary with temperature!  The apparent
 variation with temperature is caused by libration.


 Least-squares cycle   1   Maximum vector length =  623   Memory required =     3048 /   317896

 wR2 = 0.0711 before cycle   1 for    2616 data and    213 /    213 parameters


 Summary of restraints applied in cycle    1

               ANTIBUMP  DFIX    DANG SAME/SADI CHIV/Z CHIV/NZ   FLAT    DELU    RIGU    SIMU    ISOR    SUMP

       Number       0       2       0       0       0       0       0       0       0       0       0       0

 rms sigma      0.0000  0.0200  0.0000  0.0000  0.0000  0.0000  0.0000  0.0000  0.0000  0.0000  0.0000  0.0000

 rms deviation  0.0000  0.0047  0.0000  0.0000  0.0000  0.0000  0.0000  0.0000  0.0000  0.0000  0.0000  0.0000


 GooF = S =     1.062;     Restrained GooF =      1.061 for       3 restraints

 Weight = 1 / [ sigma^2(Fo^2) + ( 0.0419 * P )^2 +   0.00 * P ]   where  P = ( Max ( Fo^2, 0 ) + 2 * Fc^2 ) / 3


     N      value        esd    shift/esd  parameter

     1     7.03151     0.01621    -0.002    OSF

 Mean shift/esd =   0.001  Maximum =     0.014 for  U13 I1       

 Max. shift = 0.000 A for H4A      Max. dU = 0.000 for H4A         


 Least-squares cycle   2   Maximum vector length =  623   Memory required =     3048 /   317896

 wR2 = 0.0711 before cycle   2 for    2616 data and    213 /    213 parameters


 Summary of restraints applied in cycle    2

               ANTIBUMP  DFIX    DANG SAME/SADI CHIV/Z CHIV/NZ   FLAT    DELU    RIGU    SIMU    ISOR    SUMP

       Number       0       2       0       0       0       0       0       0       0       0       0       0

 rms sigma      0.0000  0.0200  0.0000  0.0000  0.0000  0.0000  0.0000  0.0000  0.0000  0.0000  0.0000  0.0000

 rms deviation  0.0000  0.0047  0.0000  0.0000  0.0000  0.0000  0.0000  0.0000  0.0000  0.0000  0.0000  0.0000


 GooF = S =     1.062;     Restrained GooF =      1.061 for       3 restraints

 Weight = 1 / [ sigma^2(Fo^2) + ( 0.0419 * P )^2 +   0.00 * P ]   where  P = ( Max ( Fo^2, 0 ) + 2 * Fc^2 ) / 3


     N      value        esd    shift/esd  parameter

     1     7.03153     0.01621     0.002    OSF

 Mean shift/esd =   0.000  Maximum =     0.005 for  U13 I1       

 Max. shift = 0.000 A for H3      Max. dU = 0.000 for H4A          


 Least-squares cycle   3   Maximum vector length =  623   Memory required =     3048 /   317896

 wR2 = 0.0711 before cycle   3 for    2616 data and    213 /    213 parameters


 Summary of restraints applied in cycle    3

               ANTIBUMP  DFIX    DANG SAME/SADI CHIV/Z CHIV/NZ   FLAT    DELU    RIGU    SIMU    ISOR    SUMP

       Number       0       2       0       0       0       0       0       0       0       0       0       0

 rms sigma      0.0000  0.0200  0.0000  0.0000  0.0000  0.0000  0.0000  0.0000  0.0000  0.0000  0.0000  0.0000

 rms deviation  0.0000  0.0047  0.0000  0.0000  0.0000  0.0000  0.0000  0.0000  0.0000  0.0000  0.0000  0.0000


 GooF = S =     1.062;     Restrained GooF =      1.061 for       3 restraints

 Weight = 1 / [ sigma^2(Fo^2) + ( 0.0419 * P )^2 +   0.00 * P ]   where  P = ( Max ( Fo^2, 0 ) + 2 * Fc^2 ) / 3


     N      value        esd    shift/esd  parameter

     1     7.03153     0.01621     0.000    OSF

 Mean shift/esd =   0.000  Maximum =     0.002 for   z  I1       

 Max. shift = 0.000 A for H2      Max. dU = 0.000 for H4A          


 Least-squares cycle   4   Maximum vector length =  623   Memory required =     3048 /   317896

 wR2 = 0.0711 before cycle   4 for    2616 data and    213 /    213 parameters


 Summary of restraints applied in cycle    4

               ANTIBUMP  DFIX    DANG SAME/SADI CHIV/Z CHIV/NZ   FLAT    DELU    RIGU    SIMU    ISOR    SUMP

       Number       0       2       0       0       0       0       0       0       0       0       0       0

 rms sigma      0.0000  0.0200  0.0000  0.0000  0.0000  0.0000  0.0000  0.0000  0.0000  0.0000  0.0000  0.0000

 rms deviation  0.0000  0.0047  0.0000  0.0000  0.0000  0.0000  0.0000  0.0000  0.0000  0.0000  0.0000  0.0000


 GooF = S =     1.062;     Restrained GooF =      1.061 for       3 restraints

 Weight = 1 / [ sigma^2(Fo^2) + ( 0.0419 * P )^2 +   0.00 * P ]   where  P = ( Max ( Fo^2, 0 ) + 2 * Fc^2 ) / 3


     N      value        esd    shift/esd  parameter

     1     7.03153     0.01621     0.000    OSF

 Mean shift/esd =   0.000  Maximum =     0.002 for   z  I1       

 Max. shift = 0.000 A for H4A      Max. dU = 0.000 for H4A         


 Least-squares cycle   5   Maximum vector length =  623   Memory required =     3048 /   317896

 wR2 = 0.0711 before cycle   5 for    2616 data and    213 /    213 parameters


 Summary of restraints applied in cycle    5

               ANTIBUMP  DFIX    DANG SAME/SADI CHIV/Z CHIV/NZ   FLAT    DELU    RIGU    SIMU    ISOR    SUMP

       Number       0       2       0       0       0       0       0       0       0       0       0       0

 rms sigma      0.0000  0.0200  0.0000  0.0000  0.0000  0.0000  0.0000  0.0000  0.0000  0.0000  0.0000  0.0000

 rms deviation  0.0000  0.0047  0.0000  0.0000  0.0000  0.0000  0.0000  0.0000  0.0000  0.0000  0.0000  0.0000


 GooF = S =     1.062;     Restrained GooF =      1.061 for       3 restraints

 Weight = 1 / [ sigma^2(Fo^2) + ( 0.0419 * P )^2 +   0.00 * P ]   where  P = ( Max ( Fo^2, 0 ) + 2 * Fc^2 ) / 3


     N      value        esd    shift/esd  parameter

     1     7.03153     0.01621     0.000    OSF

 Mean shift/esd =   0.000  Maximum =     0.002 for   z  I1       

 Max. shift = 0.000 A for H5C      Max. dU = 0.000 for H4A         


 Least-squares cycle   6   Maximum vector length =  623   Memory required =     3048 /   317896

 wR2 = 0.0711 before cycle   6 for    2616 data and    213 /    213 parameters


 Summary of restraints applied in cycle    6

               ANTIBUMP  DFIX    DANG SAME/SADI CHIV/Z CHIV/NZ   FLAT    DELU    RIGU    SIMU    ISOR    SUMP

       Number       0       2       0       0       0       0       0       0       0       0       0       0

 rms sigma      0.0000  0.0200  0.0000  0.0000  0.0000  0.0000  0.0000  0.0000  0.0000  0.0000  0.0000  0.0000

 rms deviation  0.0000  0.0047  0.0000  0.0000  0.0000  0.0000  0.0000  0.0000  0.0000  0.0000  0.0000  0.0000


 GooF = S =     1.062;     Restrained GooF =      1.061 for       3 restraints

 Weight = 1 / [ sigma^2(Fo^2) + ( 0.0419 * P )^2 +   0.00 * P ]   where  P = ( Max ( Fo^2, 0 ) + 2 * Fc^2 ) / 3


     N      value        esd    shift/esd  parameter

     1     7.03154     0.01621     0.000    OSF

 Mean shift/esd =   0.000  Maximum =     0.002 for   z  I1       

 Max. shift = 0.000 A for H3      Max. dU = 0.000 for H4A          


 Least-squares cycle   7   Maximum vector length =  623   Memory required =     3048 /   317896

 wR2 = 0.0711 before cycle   7 for    2616 data and    213 /    213 parameters


 Summary of restraints applied in cycle    7

               ANTIBUMP  DFIX    DANG SAME/SADI CHIV/Z CHIV/NZ   FLAT    DELU    RIGU    SIMU    ISOR    SUMP

       Number       0       2       0       0       0       0       0       0       0       0       0       0

 rms sigma      0.0000  0.0200  0.0000  0.0000  0.0000  0.0000  0.0000  0.0000  0.0000  0.0000  0.0000  0.0000

 rms deviation  0.0000  0.0047  0.0000  0.0000  0.0000  0.0000  0.0000  0.0000  0.0000  0.0000  0.0000  0.0000


 GooF = S =     1.062;     Restrained GooF =      1.061 for       3 restraints

 Weight = 1 / [ sigma^2(Fo^2) + ( 0.0419 * P )^2 +   0.00 * P ]   where  P = ( Max ( Fo^2, 0 ) + 2 * Fc^2 ) / 3


     N      value        esd    shift/esd  parameter

     1     7.03153     0.01621     0.000    OSF

 Mean shift/esd =   0.000  Maximum =     0.002 for   z  I1       

 Max. shift = 0.000 A for H4A      Max. dU = 0.000 for H4A         


 Least-squares cycle   8   Maximum vector length =  623   Memory required =     3048 /   317896

 wR2 = 0.0711 before cycle   8 for    2616 data and    213 /    213 parameters


 Summary of restraints applied in cycle    8

               ANTIBUMP  DFIX    DANG SAME/SADI CHIV/Z CHIV/NZ   FLAT    DELU    RIGU    SIMU    ISOR    SUMP

       Number       0       2       0       0       0       0       0       0       0       0       0       0

 rms sigma      0.0000  0.0200  0.0000  0.0000  0.0000  0.0000  0.0000  0.0000  0.0000  0.0000  0.0000  0.0000

 rms deviation  0.0000  0.0047  0.0000  0.0000  0.0000  0.0000  0.0000  0.0000  0.0000  0.0000  0.0000  0.0000


 GooF = S =     1.062;     Restrained GooF =      1.061 for       3 restraints

 Weight = 1 / [ sigma^2(Fo^2) + ( 0.0419 * P )^2 +   0.00 * P ]   where  P = ( Max ( Fo^2, 0 ) + 2 * Fc^2 ) / 3


     N      value        esd    shift/esd  parameter

     1     7.03153     0.01621     0.000    OSF

 Mean shift/esd =   0.000  Maximum =     0.002 for   z  I1       

 Max. shift = 0.000 A for H4      Max. dU = 0.000 for H4A          


 Least-squares cycle   9   Maximum vector length =  623   Memory required =     3048 /   317896

 wR2 = 0.0711 before cycle   9 for    2616 data and    213 /    213 parameters


 Summary of restraints applied in cycle    9

               ANTIBUMP  DFIX    DANG SAME/SADI CHIV/Z CHIV/NZ   FLAT    DELU    RIGU    SIMU    ISOR    SUMP

       Number       0       2       0       0       0       0       0       0       0       0       0       0

 rms sigma      0.0000  0.0200  0.0000  0.0000  0.0000  0.0000  0.0000  0.0000  0.0000  0.0000  0.0000  0.0000

 rms deviation  0.0000  0.0047  0.0000  0.0000  0.0000  0.0000  0.0000  0.0000  0.0000  0.0000  0.0000  0.0000


 GooF = S =     1.062;     Restrained GooF =      1.061 for       3 restraints

 Weight = 1 / [ sigma^2(Fo^2) + ( 0.0419 * P )^2 +   0.00 * P ]   where  P = ( Max ( Fo^2, 0 ) + 2 * Fc^2 ) / 3


     N      value        esd    shift/esd  parameter

     1     7.03153     0.01621     0.000    OSF

 Mean shift/esd =   0.000  Maximum =     0.002 for   z  I1       

 Max. shift = 0.000 A for H4B      Max. dU = 0.000 for H4A         


 Least-squares cycle  10   Maximum vector length =  623   Memory required =     3048 /   317896

 wR2 = 0.0711 before cycle  10 for    2616 data and    213 /    213 parameters


 Summary of restraints applied in cycle   10

               ANTIBUMP  DFIX    DANG SAME/SADI CHIV/Z CHIV/NZ   FLAT    DELU    RIGU    SIMU    ISOR    SUMP

       Number       0       2       0       0       0       0       0       0       0       0       0       0

 rms sigma      0.0000  0.0200  0.0000  0.0000  0.0000  0.0000  0.0000  0.0000  0.0000  0.0000  0.0000  0.0000

 rms deviation  0.0000  0.0047  0.0000  0.0000  0.0000  0.0000  0.0000  0.0000  0.0000  0.0000  0.0000  0.0000


 GooF = S =     1.062;     Restrained GooF =      1.061 for       3 restraints

 Weight = 1 / [ sigma^2(Fo^2) + ( 0.0419 * P )^2 +   0.00 * P ]   where  P = ( Max ( Fo^2, 0 ) + 2 * Fc^2 ) / 3


     N      value        esd    shift/esd  parameter

     1     7.03153     0.01621     0.000    OSF

 Mean shift/esd =   0.000  Maximum =     0.002 for   z  I1       

 Max. shift = 0.000 A for H5D      Max. dU = 0.000 for H4A         


 Least-squares cycle  11   Maximum vector length =  623   Memory required =     3048 /   317896

 wR2 = 0.0711 before cycle  11 for    2616 data and    213 /    213 parameters


 Summary of restraints applied in cycle   11

               ANTIBUMP  DFIX    DANG SAME/SADI CHIV/Z CHIV/NZ   FLAT    DELU    RIGU    SIMU    ISOR    SUMP

       Number       0       2       0       0       0       0       0       0       0       0       0       0

 rms sigma      0.0000  0.0200  0.0000  0.0000  0.0000  0.0000  0.0000  0.0000  0.0000  0.0000  0.0000  0.0000

 rms deviation  0.0000  0.0047  0.0000  0.0000  0.0000  0.0000  0.0000  0.0000  0.0000  0.0000  0.0000  0.0000


 GooF = S =     1.062;     Restrained GooF =      1.061 for       3 restraints

 Weight = 1 / [ sigma^2(Fo^2) + ( 0.0419 * P )^2 +   0.00 * P ]   where  P = ( Max ( Fo^2, 0 ) + 2 * Fc^2 ) / 3


     N      value        esd    shift/esd  parameter

     1     7.03153     0.01621     0.000    OSF

 Mean shift/esd =   0.000  Maximum =     0.002 for   z  I1       

 Max. shift = 0.000 A for H4B      Max. dU = 0.000 for H4A         


 Least-squares cycle  12   Maximum vector length =  623   Memory required =     3048 /   317896

 wR2 = 0.0711 before cycle  12 for    2616 data and    213 /    213 parameters


 Summary of restraints applied in cycle   12

               ANTIBUMP  DFIX    DANG SAME/SADI CHIV/Z CHIV/NZ   FLAT    DELU    RIGU    SIMU    ISOR    SUMP

       Number       0       2       0       0       0       0       0       0       0       0       0       0

 rms sigma      0.0000  0.0200  0.0000  0.0000  0.0000  0.0000  0.0000  0.0000  0.0000  0.0000  0.0000  0.0000

 rms deviation  0.0000  0.0047  0.0000  0.0000  0.0000  0.0000  0.0000  0.0000  0.0000  0.0000  0.0000  0.0000


 GooF = S =     1.062;     Restrained GooF =      1.061 for       3 restraints

 Weight = 1 / [ sigma^2(Fo^2) + ( 0.0419 * P )^2 +   0.00 * P ]   where  P = ( Max ( Fo^2, 0 ) + 2 * Fc^2 ) / 3


     N      value        esd    shift/esd  parameter

     1     7.03153     0.01621     0.000    OSF

 Mean shift/esd =   0.000  Maximum =     0.002 for   z  I1       

 Max. shift = 0.000 A for H5C      Max. dU = 0.000 for H4B         


 Least-squares cycle  13   Maximum vector length =  623   Memory required =     3048 /   317896

 wR2 = 0.0711 before cycle  13 for    2616 data and    213 /    213 parameters


 Summary of restraints applied in cycle   13

               ANTIBUMP  DFIX    DANG SAME/SADI CHIV/Z CHIV/NZ   FLAT    DELU    RIGU    SIMU    ISOR    SUMP

       Number       0       2       0       0       0       0       0       0       0       0       0       0

 rms sigma      0.0000  0.0200  0.0000  0.0000  0.0000  0.0000  0.0000  0.0000  0.0000  0.0000  0.0000  0.0000

 rms deviation  0.0000  0.0047  0.0000  0.0000  0.0000  0.0000  0.0000  0.0000  0.0000  0.0000  0.0000  0.0000


 GooF = S =     1.062;     Restrained GooF =      1.061 for       3 restraints

 Weight = 1 / [ sigma^2(Fo^2) + ( 0.0419 * P )^2 +   0.00 * P ]   where  P = ( Max ( Fo^2, 0 ) + 2 * Fc^2 ) / 3


     N      value        esd    shift/esd  parameter

     1     7.03153     0.01621     0.000    OSF

 Mean shift/esd =   0.000  Maximum =     0.002 for   z  I1       

 Max. shift = 0.000 A for H4B      Max. dU = 0.000 for H4A         


 Least-squares cycle  14   Maximum vector length =  623   Memory required =     3048 /   317896

 wR2 = 0.0711 before cycle  14 for    2616 data and    213 /    213 parameters


 Summary of restraints applied in cycle   14

               ANTIBUMP  DFIX    DANG SAME/SADI CHIV/Z CHIV/NZ   FLAT    DELU    RIGU    SIMU    ISOR    SUMP

       Number       0       2       0       0       0       0       0       0       0       0       0       0

 rms sigma      0.0000  0.0200  0.0000  0.0000  0.0000  0.0000  0.0000  0.0000  0.0000  0.0000  0.0000  0.0000

 rms deviation  0.0000  0.0047  0.0000  0.0000  0.0000  0.0000  0.0000  0.0000  0.0000  0.0000  0.0000  0.0000


 GooF = S =     1.062;     Restrained GooF =      1.061 for       3 restraints

 Weight = 1 / [ sigma^2(Fo^2) + ( 0.0419 * P )^2 +   0.00 * P ]   where  P = ( Max ( Fo^2, 0 ) + 2 * Fc^2 ) / 3


     N      value        esd    shift/esd  parameter

     1     7.03154     0.01621     0.000    OSF

 Mean shift/esd =   0.000  Maximum =     0.002 for   z  I1       

 Max. shift = 0.000 A for H4B      Max. dU = 0.000 for H4A         


 Least-squares cycle  15   Maximum vector length =  623   Memory required =     3048 /   317896

 wR2 = 0.0711 before cycle  15 for    2616 data and    213 /    213 parameters


 Summary of restraints applied in cycle   15

               ANTIBUMP  DFIX    DANG SAME/SADI CHIV/Z CHIV/NZ   FLAT    DELU    RIGU    SIMU    ISOR    SUMP

       Number       0       2       0       0       0       0       0       0       0       0       0       0

 rms sigma      0.0000  0.0200  0.0000  0.0000  0.0000  0.0000  0.0000  0.0000  0.0000  0.0000  0.0000  0.0000

 rms deviation  0.0000  0.0047  0.0000  0.0000  0.0000  0.0000  0.0000  0.0000  0.0000  0.0000  0.0000  0.0000


 GooF = S =     1.062;     Restrained GooF =      1.061 for       3 restraints

 Weight = 1 / [ sigma^2(Fo^2) + ( 0.0419 * P )^2 +   0.00 * P ]   where  P = ( Max ( Fo^2, 0 ) + 2 * Fc^2 ) / 3


     N      value        esd    shift/esd  parameter

     1     7.03153     0.01621     0.000    OSF

 Mean shift/esd =   0.000  Maximum =     0.002 for   z  I1       

 Max. shift = 0.000 A for H4A      Max. dU = 0.000 for H4A         


 Least-squares cycle  16   Maximum vector length =  623   Memory required =     3048 /   317896

 wR2 = 0.0711 before cycle  16 for    2616 data and    213 /    213 parameters


 Summary of restraints applied in cycle   16

               ANTIBUMP  DFIX    DANG SAME/SADI CHIV/Z CHIV/NZ   FLAT    DELU    RIGU    SIMU    ISOR    SUMP

       Number       0       2       0       0       0       0       0       0       0       0       0       0

 rms sigma      0.0000  0.0200  0.0000  0.0000  0.0000  0.0000  0.0000  0.0000  0.0000  0.0000  0.0000  0.0000

 rms deviation  0.0000  0.0047  0.0000  0.0000  0.0000  0.0000  0.0000  0.0000  0.0000  0.0000  0.0000  0.0000


 GooF = S =     1.062;     Restrained GooF =      1.061 for       3 restraints

 Weight = 1 / [ sigma^2(Fo^2) + ( 0.0419 * P )^2 +   0.00 * P ]   where  P = ( Max ( Fo^2, 0 ) + 2 * Fc^2 ) / 3


     N      value        esd    shift/esd  parameter

     1     7.03153     0.01621     0.000    OSF

 Mean shift/esd =   0.000  Maximum =     0.002 for   z  I1       

 Max. shift = 0.000 A for H4B      Max. dU = 0.000 for H4A         


 Least-squares cycle  17   Maximum vector length =  623   Memory required =     3048 /   317896

 wR2 = 0.0711 before cycle  17 for    2616 data and    213 /    213 parameters


 Summary of restraints applied in cycle   17

               ANTIBUMP  DFIX    DANG SAME/SADI CHIV/Z CHIV/NZ   FLAT    DELU    RIGU    SIMU    ISOR    SUMP

       Number       0       2       0       0       0       0       0       0       0       0       0       0

 rms sigma      0.0000  0.0200  0.0000  0.0000  0.0000  0.0000  0.0000  0.0000  0.0000  0.0000  0.0000  0.0000

 rms deviation  0.0000  0.0047  0.0000  0.0000  0.0000  0.0000  0.0000  0.0000  0.0000  0.0000  0.0000  0.0000


 GooF = S =     1.062;     Restrained GooF =      1.061 for       3 restraints

 Weight = 1 / [ sigma^2(Fo^2) + ( 0.0419 * P )^2 +   0.00 * P ]   where  P = ( Max ( Fo^2, 0 ) + 2 * Fc^2 ) / 3


     N      value        esd    shift/esd  parameter

     1     7.03154     0.01621     0.000    OSF

 Mean shift/esd =   0.000  Maximum =     0.002 for   z  I1       

 Max. shift = 0.000 A for H4B      Max. dU = 0.000 for H4A         


 Least-squares cycle  18   Maximum vector length =  623   Memory required =     3048 /   317896

 wR2 = 0.0711 before cycle  18 for    2616 data and    213 /    213 parameters


 Summary of restraints applied in cycle   18

               ANTIBUMP  DFIX    DANG SAME/SADI CHIV/Z CHIV/NZ   FLAT    DELU    RIGU    SIMU    ISOR    SUMP

       Number       0       2       0       0       0       0       0       0       0       0       0       0

 rms sigma      0.0000  0.0200  0.0000  0.0000  0.0000  0.0000  0.0000  0.0000  0.0000  0.0000  0.0000  0.0000

 rms deviation  0.0000  0.0047  0.0000  0.0000  0.0000  0.0000  0.0000  0.0000  0.0000  0.0000  0.0000  0.0000


 GooF = S =     1.062;     Restrained GooF =      1.061 for       3 restraints

 Weight = 1 / [ sigma^2(Fo^2) + ( 0.0419 * P )^2 +   0.00 * P ]   where  P = ( Max ( Fo^2, 0 ) + 2 * Fc^2 ) / 3


     N      value        esd    shift/esd  parameter

     1     7.03153     0.01621     0.000    OSF

 Mean shift/esd =   0.000  Maximum =     0.002 for   z  I1       

 Max. shift = 0.000 A for H4B      Max. dU = 0.000 for H4A         


 Least-squares cycle  19   Maximum vector length =  623   Memory required =     3048 /   317896

 wR2 = 0.0711 before cycle  19 for    2616 data and    213 /    213 parameters


 Summary of restraints applied in cycle   19

               ANTIBUMP  DFIX    DANG SAME/SADI CHIV/Z CHIV/NZ   FLAT    DELU    RIGU    SIMU    ISOR    SUMP

       Number       0       2       0       0       0       0       0       0       0       0       0       0

 rms sigma      0.0000  0.0200  0.0000  0.0000  0.0000  0.0000  0.0000  0.0000  0.0000  0.0000  0.0000  0.0000

 rms deviation  0.0000  0.0047  0.0000  0.0000  0.0000  0.0000  0.0000  0.0000  0.0000  0.0000  0.0000  0.0000


 GooF = S =     1.062;     Restrained GooF =      1.061 for       3 restraints

 Weight = 1 / [ sigma^2(Fo^2) + ( 0.0419 * P )^2 +   0.00 * P ]   where  P = ( Max ( Fo^2, 0 ) + 2 * Fc^2 ) / 3


     N      value        esd    shift/esd  parameter

     1     7.03153     0.01621     0.000    OSF

 Mean shift/esd =   0.000  Maximum =     0.002 for   z  I1       

 Max. shift = 0.000 A for H4B      Max. dU = 0.000 for H4A         


 Least-squares cycle  20   Maximum vector length =  623   Memory required =     3048 /   317896

 wR2 = 0.0711 before cycle  20 for    2616 data and    213 /    213 parameters


 Summary of restraints applied in cycle   20

               ANTIBUMP  DFIX    DANG SAME/SADI CHIV/Z CHIV/NZ   FLAT    DELU    RIGU    SIMU    ISOR    SUMP

       Number       0       2       0       0       0       0       0       0       0       0       0       0

 rms sigma      0.0000  0.0200  0.0000  0.0000  0.0000  0.0000  0.0000  0.0000  0.0000  0.0000  0.0000  0.0000

 rms deviation  0.0000  0.0047  0.0000  0.0000  0.0000  0.0000  0.0000  0.0000  0.0000  0.0000  0.0000  0.0000


 GooF = S =     1.062;     Restrained GooF =      1.061 for       3 restraints

 Weight = 1 / [ sigma^2(Fo^2) + ( 0.0419 * P )^2 +   0.00 * P ]   where  P = ( Max ( Fo^2, 0 ) + 2 * Fc^2 ) / 3


     N      value        esd    shift/esd  parameter

     1     7.03153     0.01621     0.000    OSF

 Mean shift/esd =   0.000  Maximum =     0.002 for   z  I1       

 Max. shift = 0.000 A for H4B      Max. dU = 0.000 for H4A         


 Least-squares cycle  21   Maximum vector length =  623   Memory required =     3048 /   317896

 wR2 = 0.0711 before cycle  21 for    2616 data and    213 /    213 parameters


 Summary of restraints applied in cycle   21

               ANTIBUMP  DFIX    DANG SAME/SADI CHIV/Z CHIV/NZ   FLAT    DELU    RIGU    SIMU    ISOR    SUMP

       Number       0       2       0       0       0       0       0       0       0       0       0       0

 rms sigma      0.0000  0.0200  0.0000  0.0000  0.0000  0.0000  0.0000  0.0000  0.0000  0.0000  0.0000  0.0000

 rms deviation  0.0000  0.0047  0.0000  0.0000  0.0000  0.0000  0.0000  0.0000  0.0000  0.0000  0.0000  0.0000


 GooF = S =     1.062;     Restrained GooF =      1.061 for       3 restraints

 Weight = 1 / [ sigma^2(Fo^2) + ( 0.0419 * P )^2 +   0.00 * P ]   where  P = ( Max ( Fo^2, 0 ) + 2 * Fc^2 ) / 3


     N      value        esd    shift/esd  parameter

     1     7.03153     0.01621     0.000    OSF

 Mean shift/esd =   0.000  Maximum =     0.002 for   z  I1       

 Max. shift = 0.000 A for H4B      Max. dU = 0.000 for H4A         


 Least-squares cycle  22   Maximum vector length =  623   Memory required =     3048 /   317896

 wR2 = 0.0711 before cycle  22 for    2616 data and    213 /    213 parameters


 Summary of restraints applied in cycle   22

               ANTIBUMP  DFIX    DANG SAME/SADI CHIV/Z CHIV/NZ   FLAT    DELU    RIGU    SIMU    ISOR    SUMP

       Number       0       2       0       0       0       0       0       0       0       0       0       0

 rms sigma      0.0000  0.0200  0.0000  0.0000  0.0000  0.0000  0.0000  0.0000  0.0000  0.0000  0.0000  0.0000

 rms deviation  0.0000  0.0047  0.0000  0.0000  0.0000  0.0000  0.0000  0.0000  0.0000  0.0000  0.0000  0.0000


 GooF = S =     1.062;     Restrained GooF =      1.061 for       3 restraints

 Weight = 1 / [ sigma^2(Fo^2) + ( 0.0419 * P )^2 +   0.00 * P ]   where  P = ( Max ( Fo^2, 0 ) + 2 * Fc^2 ) / 3


     N      value        esd    shift/esd  parameter

     1     7.03153     0.01621     0.000    OSF

 Mean shift/esd =   0.000  Maximum =     0.002 for   z  I1       

 Max. shift = 0.000 A for H4B      Max. dU = 0.000 for H4A         


 Least-squares cycle  23   Maximum vector length =  623   Memory required =     3048 /   317896

 wR2 = 0.0711 before cycle  23 for    2616 data and    213 /    213 parameters


 Summary of restraints applied in cycle   23

               ANTIBUMP  DFIX    DANG SAME/SADI CHIV/Z CHIV/NZ   FLAT    DELU    RIGU    SIMU    ISOR    SUMP

       Number       0       2       0       0       0       0       0       0       0       0       0       0

 rms sigma      0.0000  0.0200  0.0000  0.0000  0.0000  0.0000  0.0000  0.0000  0.0000  0.0000  0.0000  0.0000

 rms deviation  0.0000  0.0047  0.0000  0.0000  0.0000  0.0000  0.0000  0.0000  0.0000  0.0000  0.0000  0.0000


 GooF = S =     1.062;     Restrained GooF =      1.061 for       3 restraints

 Weight = 1 / [ sigma^2(Fo^2) + ( 0.0419 * P )^2 +   0.00 * P ]   where  P = ( Max ( Fo^2, 0 ) + 2 * Fc^2 ) / 3


     N      value        esd    shift/esd  parameter

     1     7.03153     0.01621     0.000    OSF

 Mean shift/esd =   0.000  Maximum =     0.002 for   z  I1       

 Max. shift = 0.000 A for H4B      Max. dU = 0.000 for H4A         


 Least-squares cycle  24   Maximum vector length =  623   Memory required =     3048 /   317896

 wR2 = 0.0711 before cycle  24 for    2616 data and    213 /    213 parameters


 Summary of restraints applied in cycle   24

               ANTIBUMP  DFIX    DANG SAME/SADI CHIV/Z CHIV/NZ   FLAT    DELU    RIGU    SIMU    ISOR    SUMP

       Number       0       2       0       0       0       0       0       0       0       0       0       0

 rms sigma      0.0000  0.0200  0.0000  0.0000  0.0000  0.0000  0.0000  0.0000  0.0000  0.0000  0.0000  0.0000

 rms deviation  0.0000  0.0047  0.0000  0.0000  0.0000  0.0000  0.0000  0.0000  0.0000  0.0000  0.0000  0.0000


 GooF = S =     1.061;     Restrained GooF =      1.061 for       3 restraints

 Weight = 1 / [ sigma^2(Fo^2) + ( 0.0419 * P )^2 +   0.00 * P ]   where  P = ( Max ( Fo^2, 0 ) + 2 * Fc^2 ) / 3


     N      value        esd    shift/esd  parameter

     1     7.03153     0.01621     0.000    OSF

 Mean shift/esd =   0.000  Maximum =     0.002 for   z  I1       

 Max. shift = 0.000 A for H4A      Max. dU = 0.000 for H4A         


 Least-squares cycle  25   Maximum vector length =  623   Memory required =     3048 /   317896

 wR2 = 0.0711 before cycle  25 for    2616 data and    213 /    213 parameters


 Summary of restraints applied in cycle   25

               ANTIBUMP  DFIX    DANG SAME/SADI CHIV/Z CHIV/NZ   FLAT    DELU    RIGU    SIMU    ISOR    SUMP

       Number       0       2       0       0       0       0       0       0       0       0       0       0

 rms sigma      0.0000  0.0200  0.0000  0.0000  0.0000  0.0000  0.0000  0.0000  0.0000  0.0000  0.0000  0.0000

 rms deviation  0.0000  0.0047  0.0000  0.0000  0.0000  0.0000  0.0000  0.0000  0.0000  0.0000  0.0000  0.0000


 GooF = S =     1.061;     Restrained GooF =      1.061 for       3 restraints

 Weight = 1 / [ sigma^2(Fo^2) + ( 0.0419 * P )^2 +   0.00 * P ]   where  P = ( Max ( Fo^2, 0 ) + 2 * Fc^2 ) / 3


     N      value        esd    shift/esd  parameter

     1     7.03153     0.01620     0.000    OSF

 Mean shift/esd =   0.000  Maximum =     0.002 for   z  I1       

 Max. shift = 0.000 A for H4B      Max. dU = 0.000 for H4A         


 Least-squares cycle  26   Maximum vector length =  623   Memory required =     3048 /   317896

 wR2 = 0.0711 before cycle  26 for    2616 data and    213 /    213 parameters


 Summary of restraints applied in cycle   26

               ANTIBUMP  DFIX    DANG SAME/SADI CHIV/Z CHIV/NZ   FLAT    DELU    RIGU    SIMU    ISOR    SUMP

       Number       0       2       0       0       0       0       0       0       0       0       0       0

 rms sigma      0.0000  0.0200  0.0000  0.0000  0.0000  0.0000  0.0000  0.0000  0.0000  0.0000  0.0000  0.0000

 rms deviation  0.0000  0.0047  0.0000  0.0000  0.0000  0.0000  0.0000  0.0000  0.0000  0.0000  0.0000  0.0000


 GooF = S =     1.062;     Restrained GooF =      1.061 for       3 restraints

 Weight = 1 / [ sigma^2(Fo^2) + ( 0.0419 * P )^2 +   0.00 * P ]   where  P = ( Max ( Fo^2, 0 ) + 2 * Fc^2 ) / 3


     N      value        esd    shift/esd  parameter

     1     7.03153     0.01621     0.000    OSF

 Mean shift/esd =   0.000  Maximum =     0.002 for   z  I1       

 Max. shift = 0.000 A for H4A      Max. dU = 0.000 for H4A         


 Least-squares cycle  27   Maximum vector length =  623   Memory required =     3048 /   317896

 wR2 = 0.0711 before cycle  27 for    2616 data and    213 /    213 parameters


 Summary of restraints applied in cycle   27

               ANTIBUMP  DFIX    DANG SAME/SADI CHIV/Z CHIV/NZ   FLAT    DELU    RIGU    SIMU    ISOR    SUMP

       Number       0       2       0       0       0       0       0       0       0       0       0       0

 rms sigma      0.0000  0.0200  0.0000  0.0000  0.0000  0.0000  0.0000  0.0000  0.0000  0.0000  0.0000  0.0000

 rms deviation  0.0000  0.0047  0.0000  0.0000  0.0000  0.0000  0.0000  0.0000  0.0000  0.0000  0.0000  0.0000


 GooF = S =     1.062;     Restrained GooF =      1.061 for       3 restraints

 Weight = 1 / [ sigma^2(Fo^2) + ( 0.0419 * P )^2 +   0.00 * P ]   where  P = ( Max ( Fo^2, 0 ) + 2 * Fc^2 ) / 3


     N      value        esd    shift/esd  parameter

     1     7.03153     0.01621     0.000    OSF

 Mean shift/esd =   0.000  Maximum =     0.002 for   z  I1       

 Max. shift = 0.000 A for H4B      Max. dU = 0.000 for H4A         


 Least-squares cycle  28   Maximum vector length =  623   Memory required =     3048 /   317896

 wR2 = 0.0711 before cycle  28 for    2616 data and    213 /    213 parameters


 Summary of restraints applied in cycle   28

               ANTIBUMP  DFIX    DANG SAME/SADI CHIV/Z CHIV/NZ   FLAT    DELU    RIGU    SIMU    ISOR    SUMP

       Number       0       2       0       0       0       0       0       0       0       0       0       0

 rms sigma      0.0000  0.0200  0.0000  0.0000  0.0000  0.0000  0.0000  0.0000  0.0000  0.0000  0.0000  0.0000

 rms deviation  0.0000  0.0047  0.0000  0.0000  0.0000  0.0000  0.0000  0.0000  0.0000  0.0000  0.0000  0.0000


 GooF = S =     1.062;     Restrained GooF =      1.061 for       3 restraints

 Weight = 1 / [ sigma^2(Fo^2) + ( 0.0419 * P )^2 +   0.00 * P ]   where  P = ( Max ( Fo^2, 0 ) + 2 * Fc^2 ) / 3


     N      value        esd    shift/esd  parameter

     1     7.03153     0.01621     0.000    OSF

 Mean shift/esd =   0.000  Maximum =     0.002 for   z  I1       

 Max. shift = 0.000 A for H4      Max. dU = 0.000 for H4A          


 Least-squares cycle  29   Maximum vector length =  623   Memory required =     3048 /   317896

 wR2 = 0.0711 before cycle  29 for    2616 data and    213 /    213 parameters


 Summary of restraints applied in cycle   29

               ANTIBUMP  DFIX    DANG SAME/SADI CHIV/Z CHIV/NZ   FLAT    DELU    RIGU    SIMU    ISOR    SUMP

       Number       0       2       0       0       0       0       0       0       0       0       0       0

 rms sigma      0.0000  0.0200  0.0000  0.0000  0.0000  0.0000  0.0000  0.0000  0.0000  0.0000  0.0000  0.0000

 rms deviation  0.0000  0.0047  0.0000  0.0000  0.0000  0.0000  0.0000  0.0000  0.0000  0.0000  0.0000  0.0000


 GooF = S =     1.062;     Restrained GooF =      1.061 for       3 restraints

 Weight = 1 / [ sigma^2(Fo^2) + ( 0.0419 * P )^2 +   0.00 * P ]   where  P = ( Max ( Fo^2, 0 ) + 2 * Fc^2 ) / 3


     N      value        esd    shift/esd  parameter

     1     7.03153     0.01621     0.000    OSF

 Mean shift/esd =   0.000  Maximum =     0.002 for   z  I1       

 Max. shift = 0.000 A for H4B      Max. dU = 0.000 for H4A         


 Least-squares cycle  30   Maximum vector length =  623   Memory required =     3048 /   317896

 wR2 = 0.0711 before cycle  30 for    2616 data and    213 /    213 parameters


 Summary of restraints applied in cycle   30

               ANTIBUMP  DFIX    DANG SAME/SADI CHIV/Z CHIV/NZ   FLAT    DELU    RIGU    SIMU    ISOR    SUMP

       Number       0       2       0       0       0       0       0       0       0       0       0       0

 rms sigma      0.0000  0.0200  0.0000  0.0000  0.0000  0.0000  0.0000  0.0000  0.0000  0.0000  0.0000  0.0000

 rms deviation  0.0000  0.0047  0.0000  0.0000  0.0000  0.0000  0.0000  0.0000  0.0000  0.0000  0.0000  0.0000


 GooF = S =     1.062;     Restrained GooF =      1.061 for       3 restraints

 Weight = 1 / [ sigma^2(Fo^2) + ( 0.0419 * P )^2 +   0.00 * P ]   where  P = ( Max ( Fo^2, 0 ) + 2 * Fc^2 ) / 3


     N      value        esd    shift/esd  parameter

     1     7.03153     0.01621     0.000    OSF

 Mean shift/esd =   0.000  Maximum =     0.002 for   z  I1       

 Max. shift = 0.000 A for H4      Max. dU = 0.000 for H4A          


 Least-squares cycle  31   Maximum vector length =  623   Memory required =     3048 /   317896

 wR2 = 0.0711 before cycle  31 for    2616 data and    213 /    213 parameters


 Summary of restraints applied in cycle   31

               ANTIBUMP  DFIX    DANG SAME/SADI CHIV/Z CHIV/NZ   FLAT    DELU    RIGU    SIMU    ISOR    SUMP

       Number       0       2       0       0       0       0       0       0       0       0       0       0

 rms sigma      0.0000  0.0200  0.0000  0.0000  0.0000  0.0000  0.0000  0.0000  0.0000  0.0000  0.0000  0.0000

 rms deviation  0.0000  0.0047  0.0000  0.0000  0.0000  0.0000  0.0000  0.0000  0.0000  0.0000  0.0000  0.0000


 GooF = S =     1.062;     Restrained GooF =      1.061 for       3 restraints

 Weight = 1 / [ sigma^2(Fo^2) + ( 0.0419 * P )^2 +   0.00 * P ]   where  P = ( Max ( Fo^2, 0 ) + 2 * Fc^2 ) / 3


     N      value        esd    shift/esd  parameter

     1     7.03153     0.01621     0.000    OSF

 Mean shift/esd =   0.000  Maximum =     0.002 for   z  I1       

 Max. shift = 0.000 A for H4B      Max. dU = 0.000 for H4A         


 Least-squares cycle  32   Maximum vector length =  623   Memory required =     3048 /   317896

 wR2 = 0.0711 before cycle  32 for    2616 data and    213 /    213 parameters


 Summary of restraints applied in cycle   32

               ANTIBUMP  DFIX    DANG SAME/SADI CHIV/Z CHIV/NZ   FLAT    DELU    RIGU    SIMU    ISOR    SUMP

       Number       0       2       0       0       0       0       0       0       0       0       0       0

 rms sigma      0.0000  0.0200  0.0000  0.0000  0.0000  0.0000  0.0000  0.0000  0.0000  0.0000  0.0000  0.0000

 rms deviation  0.0000  0.0047  0.0000  0.0000  0.0000  0.0000  0.0000  0.0000  0.0000  0.0000  0.0000  0.0000


 GooF = S =     1.062;     Restrained GooF =      1.061 for       3 restraints

 Weight = 1 / [ sigma^2(Fo^2) + ( 0.0419 * P )^2 +   0.00 * P ]   where  P = ( Max ( Fo^2, 0 ) + 2 * Fc^2 ) / 3


     N      value        esd    shift/esd  parameter

     1     7.03153     0.01621     0.000    OSF

 Mean shift/esd =   0.000  Maximum =     0.002 for   z  I1       

 Max. shift = 0.000 A for H4A      Max. dU = 0.000 for H4A         


 Least-squares cycle  33   Maximum vector length =  623   Memory required =     3048 /   317896

 wR2 = 0.0711 before cycle  33 for    2616 data and    213 /    213 parameters


 Summary of restraints applied in cycle   33

               ANTIBUMP  DFIX    DANG SAME/SADI CHIV/Z CHIV/NZ   FLAT    DELU    RIGU    SIMU    ISOR    SUMP

       Number       0       2       0       0       0       0       0       0       0       0       0       0

 rms sigma      0.0000  0.0200  0.0000  0.0000  0.0000  0.0000  0.0000  0.0000  0.0000  0.0000  0.0000  0.0000

 rms deviation  0.0000  0.0047  0.0000  0.0000  0.0000  0.0000  0.0000  0.0000  0.0000  0.0000  0.0000  0.0000


 GooF = S =     1.061;     Restrained GooF =      1.061 for       3 restraints

 Weight = 1 / [ sigma^2(Fo^2) + ( 0.0419 * P )^2 +   0.00 * P ]   where  P = ( Max ( Fo^2, 0 ) + 2 * Fc^2 ) / 3


     N      value        esd    shift/esd  parameter

     1     7.03153     0.01620     0.000    OSF

 Mean shift/esd =   0.000  Maximum =     0.002 for   z  I1       

 Max. shift = 0.000 A for H4B      Max. dU = 0.000 for H4A         


 Largest correlation matrix elements

     0.754 y H4A / x H4A                     0.593 U22 I1 / OSF                      0.560 z H4B / x H4B
     0.598 U33 I1 / OSF                      0.567 U11 I1 / OSF                      0.538 U22 O2 / y C6


 Idealized hydrogen atom generation before cycle  34

 Name     x       y       z    AFIX  d(X-H)  shift  Bonded to  Conformation determined by

 H1'   0.8399  0.4685  0.7850   13   0.980   0.000   C1'             N9  O1  C2'  
 H2'   1.3160  0.3511  0.7958   13   0.980   0.000   C2'             O2  C1'  C3'  
 H3'   1.2667  0.3167  0.6039   13   0.980   0.000   C3'             O3  C4'  C2'  
 H4'   0.7351  0.3502  0.5968   13   0.980   0.000   C4'             O1  C5'  C3'  
 H5'A  0.9174  0.1938  0.5223   23   0.970   0.000   C5'             O4  C4'  
 H5'B  0.9841  0.1584  0.6523   23   0.970   0.000   C5'             O4  C4'  
 H5A   0.1990  0.6678  1.1013   93   0.860   0.000   N5              C2  N1  
 H5B   0.2464  0.6549  0.9728   93   0.860   0.000   N5              C2  N1  
 H2    1.4050  0.5104  0.8225  147   0.820   0.000   O2              C2'  H2  
 H3    0.9967  0.4882  0.5594  147   0.820   0.000   O3              C3'  H3  
 H4    0.5891  0.1313  0.6786  147   0.820   0.000   O4              C5'  H4  


  201804210 in P21 #4                                                        

 ATOM           x         y         z          sof         U11       U22       U33       U23       U13       U12        Ueq

 C1'         0.93572   0.40607   0.81231     1.00000     0.02244   0.02734   0.01823  -0.00075  -0.00020  -0.00047    0.02268
   0.01053   0.00122   0.00047   0.00051     0.00000     0.00316   0.00285   0.00277   0.00222   0.00233   0.00242    0.00121

 H1'         0.83986   0.46853   0.78503     1.00000     0.02722
                                             0.00000     0.00000

 C2          0.47336   0.56955   1.07014     1.00000     0.03542   0.02944   0.02374  -0.00529  -0.00196   0.00305    0.02958
   0.01190   0.00142   0.00052   0.00058     0.00000     0.00376   0.00300   0.00305   0.00247   0.00267   0.00281    0.00137

 C2'         1.20428   0.40372   0.75621     1.00000     0.02092   0.03034   0.01855   0.00501   0.00075  -0.00153    0.02327
   0.01123   0.00121   0.00053   0.00051     0.00000     0.00316   0.00313   0.00274   0.00227   0.00226   0.00243    0.00124

 H2'         1.31596   0.35115   0.79578     1.00000     0.02792
                                             0.00000     0.00000

 C3'         1.13506   0.36769   0.62873     1.00000     0.02318   0.03341   0.02040  -0.00446   0.00451  -0.00093    0.02560
   0.01125   0.00130   0.00052   0.00054     0.00000     0.00317   0.00300   0.00290   0.00239   0.00235   0.00263    0.00126

 H3'         1.26667   0.31666   0.60386     1.00000     0.03072
                                             0.00000     0.00000

 C4          0.77682   0.45638   1.01063     1.00000     0.02418   0.02276   0.02129  -0.00381   0.00000  -0.00261    0.02275
   0.01077   0.00129   0.00047   0.00054     0.00000     0.00319   0.00270   0.00281   0.00216   0.00235   0.00235    0.00121

 C4'         0.87041   0.31134   0.64171     1.00000     0.02250   0.02990   0.01913   0.00130   0.00243   0.00097    0.02381
   0.01244   0.00142   0.00054   0.00056     0.00000     0.00344   0.00326   0.00306   0.00251   0.00250   0.00257    0.00139

 H4'         0.73513   0.35023   0.59685     1.00000     0.02857
                                             0.00000     0.00000

 C5          0.84013   0.42420   1.12501     1.00000     0.03133   0.02511   0.01980  -0.00140  -0.00308   0.00147    0.02547
   0.01114   0.00136   0.00047   0.00054     0.00000     0.00340   0.00287   0.00283   0.00224   0.00247   0.00253    0.00126

 C5'         0.86195   0.19880   0.60343     1.00000     0.03478   0.03529   0.03103  -0.00593   0.00842  -0.00593    0.03357
   0.01411   0.00168   0.00063   0.00068     0.00000     0.00416   0.00339   0.00383   0.00297   0.00321   0.00313    0.00172

 H5'A        0.91739   0.19377   0.52226     1.00000     0.04029
                                             0.00000     0.00000

 H5'B        0.98412   0.15840   0.65231     1.00000     0.04029
                                             0.00000     0.00000

 C6          0.69984   0.47617   1.21526     1.00000     0.04017   0.02560   0.01976  -0.00378  -0.00071   0.00143    0.02853
   0.01480   0.00170   0.00065   0.00075     0.00000     0.00462   0.00351   0.00306   0.00291   0.00273   0.00277    0.00165

 C7          1.03565   0.34679   1.11168     1.00000     0.03578   0.02192   0.01532   0.00671  -0.00451  -0.00189    0.02443
   0.01069   0.00134   0.00044   0.00051     0.00000     0.00362   0.00291   0.00257   0.00205   0.00236   0.00253    0.00127

 I1          1.19872   0.24899   1.24107     1.00000     0.04757   0.03455   0.02644   0.00512  -0.00491   0.01060    0.03628
   0.00070   0.00008   0.00003   0.00003     0.00000     0.00026   0.00021   0.00020   0.00021   0.00015   0.00026    0.00015

 N1          0.52104   0.54855   1.18540     1.00000     0.04177   0.03452   0.02348  -0.00496   0.00048   0.01138    0.03327
   0.01105   0.00128   0.00046   0.00049     0.00000     0.00344   0.00300   0.00268   0.00223   0.00241   0.00265    0.00129

 N3          0.59278   0.52550   0.97684     1.00000     0.03238   0.02656   0.01906  -0.00119  -0.00238   0.00475    0.02605
   0.00969   0.00113   0.00043   0.00044     0.00000     0.00296   0.00245   0.00231   0.00198   0.00198   0.00222    0.00107

 N4          0.74358   0.45523   1.33012     1.00000     0.05973   0.04699   0.01559  -0.00267  -0.00061   0.01820    0.04080
   0.01315   0.00160   0.00054   0.00053     0.00000     0.00465   0.00353   0.00273   0.00244   0.00278   0.00328    0.00157

 H4A         0.89348   0.42524   1.34553     1.00000     0.06466
   0.18580   0.01173   0.00812   0.00955     0.00000     0.03399

 H4B         0.63636   0.49195   1.37127     1.00000     0.04480
   0.16792   0.01559   0.00604   0.00743     0.00000     0.02523

 N5          0.28376   0.63898   1.04513     1.00000     0.05872   0.04619   0.02616  -0.00449   0.00165   0.02777    0.04368
   0.01326   0.00150   0.00052   0.00056     0.00000     0.00455   0.00353   0.00293   0.00257   0.00281   0.00332    0.00168

 H5A         0.19899   0.66784   1.10132     1.00000     0.05242
                                             0.00000     0.00000

 H5B         0.24636   0.65487   0.97282     1.00000     0.05242
                                             0.00000     0.00000

 N8          1.09501   0.33291   1.00131     1.00000     0.02962   0.02916   0.02397   0.00217  -0.00058   0.00469    0.02760
   0.01023   0.00114   0.00044   0.00049     0.00000     0.00299   0.00242   0.00253   0.00211   0.00220   0.00230    0.00112

 N9          0.93506   0.40220   0.93792     1.00000     0.02491   0.02661   0.02093   0.00096   0.00167   0.00282    0.02413
   0.00954   0.00108   0.00040   0.00045     0.00000     0.00276   0.00245   0.00250   0.00195   0.00208   0.00214    0.00106

 O1          0.80721   0.31428   0.76611     1.00000     0.03037   0.03363   0.02231  -0.00455   0.00780  -0.00662    0.02865
   0.00805   0.00091   0.00039   0.00038     0.00000     0.00257   0.00265   0.00228   0.00169   0.00195   0.00183    0.00105

 O2          1.33142   0.50165   0.75802     1.00000     0.03219   0.04157   0.02197   0.00196  -0.00429  -0.01481    0.03199
   0.00926   0.00111   0.00055   0.00040     0.00000     0.00283   0.00352   0.00284   0.00188   0.00218   0.00236    0.00146

 H2          1.40502   0.51038   0.82253     1.00000     0.04799
                                             0.00000     0.00000

 O3          1.12257   0.45042   0.54554     1.00000     0.04147   0.04501   0.02185   0.00677  -0.00128  -0.01365    0.03614
   0.00914   0.00111   0.00043   0.00042     0.00000     0.00300   0.00274   0.00220   0.00204   0.00201   0.00231    0.00113

 H3          0.99668   0.48823   0.55943     1.00000     0.05421
                                             0.00000     0.00000

 O4          0.60669   0.15575   0.61226     1.00000     0.05282   0.03673   0.02283  -0.00074   0.00171  -0.01950    0.03745
   0.00861   0.00113   0.00040   0.00041     0.00000     0.00332   0.00254   0.00223   0.00194   0.00211   0.00235    0.00118

 H4          0.58906   0.13129   0.67858     1.00000     0.05617
                                             0.00000     0.00000

 O5          0.65698   0.57745   0.58324     1.00000     0.03640   0.04190   0.03031   0.00777  -0.00156  -0.00664    0.03624
   0.00919   0.00105   0.00043   0.00044     0.00000     0.00281   0.00264   0.00246   0.00201   0.00205   0.00220    0.00109

 H5C         0.58093   0.53164   0.62488     1.00000     0.05437
                                             0.00000     0.00000

 H5D         0.55166   0.59878   0.52896     1.00000     0.05437
                                             0.00000     0.00000


 Final Structure Factor Calculation for  201804210 in P21 #4                                                        

 Total number of l.s. parameters =   213  Maximum vector length =  623   Memory required =     2837 /    31780

 wR2 = 0.0711 before cycle  34 for    2616 data and      2 /    213 parameters


 Summary of restraints applied in cycle   34

               ANTIBUMP  DFIX    DANG SAME/SADI CHIV/Z CHIV/NZ   FLAT    DELU    RIGU    SIMU    ISOR    SUMP

       Number       0       2       0       0       0       0       0       0       0       0       0       0

 rms sigma      0.0000  0.0200  0.0000  0.0000  0.0000  0.0000  0.0000  0.0000  0.0000  0.0000  0.0000  0.0000

 rms deviation  0.0000  0.0047  0.0000  0.0000  0.0000  0.0000  0.0000  0.0000  0.0000  0.0000  0.0000  0.0000


 GooF = S =     1.062;     Restrained GooF =      1.061 for       3 restraints

 Weight = 1 / [ sigma^2(Fo^2) + ( 0.0419 * P )^2 +   0.00 * P ]   where  P = ( Max ( Fo^2, 0 ) + 2 * Fc^2 ) / 3

 R1 =  0.0286 for    2551 Fo > 4sig(Fo)  and  0.0296 for all    2616 data
 wR2 =  0.0711,  GooF = S =   1.062,  Restrained GooF =    1.061  for all data

 Flack x =   -0.020(9) by classical fit to all intensities
             -0.021(5) from 1156 selected quotients (Parsons' method)

 Occupancy sum of asymmetric unit =    22.00 for non-hydrogen and    15.00 for H and D atoms


 Principal mean square atomic displacements U

   0.0274   0.0225   0.0181   C1'  
   0.0384   0.0298   0.0206   C2  
   0.0324   0.0209   0.0165   C2'  
   0.0351   0.0248   0.0169   C3'  
   0.0270   0.0237   0.0175   C4  
   0.0302   0.0230   0.0182   C4'  
   0.0329   0.0248   0.0187   C5  
   0.0466   0.0294   0.0247   C5'  
   0.0405   0.0272   0.0179   C6  
   0.0380   0.0246   0.0108   C7  
   0.0538   0.0348   0.0203   I1  
   0.0506   0.0288   0.0204   N1  
   0.0357   0.0239   0.0185   N3  
   0.0729   0.0342   0.0154   N4  
   0.0811   0.0292   0.0207   N5  
   0.0341   0.0268   0.0219   N8  
   0.0289   0.0229   0.0206   N9  
   0.0419   0.0261   0.0179   O1  
   0.0532   0.0241   0.0187   O2  
   0.0583   0.0303   0.0198   O3  
   0.0659   0.0237   0.0228   O4  
   0.0497   0.0328   0.0263   O5  

     0  atoms may be split and     0  atoms NPD


 Analysis of variance for reflections employed in refinement      K = Mean[Fo^2] / Mean[Fc^2]  for group


 Fc/Fc(max)       0.000    0.049    0.074    0.099    0.123    0.146    0.170    0.203    0.246    0.317    1.000

 Number in group       265.     263.     259.     260.     264.     261.     258.     266.     262.     258.

            GooF      1.109    0.947    1.040    1.076    0.879    1.057    0.996    1.118    1.095    1.254

             K        1.002    1.026    1.008    1.020    1.007    1.005    1.000    0.988    0.988    0.993


 Resolution(A)    0.84     0.87     0.90     0.95     0.99     1.05     1.14     1.24     1.44     1.79     inf

 Number in group       263.     274.     258.     261.     262.     254.     263.     260.     259.     262.

            GooF      1.062    1.035    0.798    0.940    0.981    0.999    1.022    1.117    1.138    1.413

             K        1.029    1.036    1.014    0.988    0.987    0.975    0.982    0.978    1.013    0.993

             R1       0.040    0.036    0.027    0.029    0.031    0.029    0.027    0.030    0.028    0.028


 Recommended weighting scheme:  WGHT      0.0419      0.0000
 Note that in most cases convergence will be faster if fixed weights (e.g. the
 default WGHT 0.1) are retained until the refinement is virtually complete, and
 only then should the above recommended values be used.


 Most Disagreeable Reflections (* if suppressed or used for Rfree).
 Error/esd is calculated as sqrt(wD^2/<wD^2>) where w is given by the weight
 formula, D = Fo^2-Fc^2 and <> refers to the average over all reflections.

     h   k   l          Fo^2          Fc^2    Error/esd  Fc/Fc(max)  Resolution(A)

    -3   2   4       1283.49       1855.42       5.53       0.287       1.43
    -1  -2   1      18567.99      22453.56       4.15       1.000       3.77
     3  -4   2        758.73       1022.02       4.13       0.213       1.44
     0 -13   7        196.00        270.13       3.98       0.110       0.84
     0   1   6        255.02        162.50       3.85       0.085       1.87
    -1   0   6        779.01        616.34       3.70       0.166       1.78
     2   6   6        131.64        188.21       3.50       0.092       1.22
     2  -3   6        866.65       1158.80       3.49       0.227       1.41
     3  -4   3        291.43        419.67       3.46       0.137       1.38
     0  -4   3        609.52        507.29       3.32       0.150       2.43
     2  -7  11         47.39         70.03       3.22       0.056       0.84
     2   8   5       1424.56       1710.48       3.19       0.276       1.15
    -1  -8   4         16.12         41.33       3.17       0.043       1.34
     0   0   5       6820.49       5860.32       3.17       0.511       2.26
    -3   5   7        443.06        548.38       3.15       0.156       1.07
     0   2   1        901.49        771.63       3.15       0.185       5.55
    -5   6   3         72.20         26.00       3.09       0.034       0.90
    -1   0   7       4039.31       3480.70       3.09       0.394       1.55
     0   0   2       6017.34       6957.62       3.07       0.557       5.66
     0   1   3       8244.39       9627.89       3.02       0.655       3.62
     0  -5   2        814.59        695.85       2.96       0.176       2.33
    -3   4   6        458.26        556.64       2.96       0.157       1.19
     1  10   7       1258.31       1474.31       2.90       0.256       0.98
     1  10   5       1299.10       1540.40       2.87       0.262       1.08
     3   0   7         68.62         33.07       2.82       0.038       1.16
     0  -3   6       1361.92       1139.98       2.81       0.225       1.72
     0  -7   4       1291.45       1086.44       2.76       0.220       1.53
    -4   7   3         97.24        146.81       2.74       0.081       1.01
     3  -6  10        895.07        760.38       2.70       0.184       0.85
    -4   7   5        149.22        193.10       2.68       0.093       0.95
     5  -3   5        748.11        617.26       2.60       0.166       0.90
    -2 -12   6        712.95        620.28       2.58       0.166       0.87
    -5  -5   4          4.90         21.90       2.58       0.031       0.90
     1   7   6       1702.10       1947.39       2.58       0.294       1.26
     2  10   4        555.47        643.34       2.57       0.169       1.05
    -1   3   1        748.09        666.10       2.55       0.172       3.15
     0  -2   1        798.60        705.11       2.54       0.177       5.55
    -2 -12   3        114.01         89.83       2.53       0.063       0.95
     0   0   1       1166.10       1028.45       2.51       0.214      11.32
     5   0   3         12.29         34.50       2.51       0.039       0.98
     3  -7   9       1267.45       1092.97       2.49       0.221       0.88
     3   6   1        107.47        161.18       2.48       0.085       1.31
     3  -8   0        273.55        218.64       2.46       0.099       1.16
     0   4   1        313.93        263.77       2.45       0.108       3.07
     0  -2   5        363.72        303.68       2.43       0.116       2.13
     1  11   4       1008.73       1154.74       2.43       0.227       1.05
     2   5   6       1957.80       2221.81       2.42       0.315       1.29
     3  -3   3       1041.96       1224.03       2.42       0.233       1.44
    -1   2   7       4644.79       4135.75       2.42       0.429       1.51
     1   2   7       2231.63       1946.54       2.41       0.294       1.49


 Bond lengths and angles

 C1' -       Distance       Angles
 N9        1.4228 (0.0075) 
 O1        1.4332 (0.0076)  108.91 (0.47)
 C2'       1.5214 (0.0084)  116.15 (0.53) 103.77 (0.47)
 H1'       0.9800           109.25        109.25        109.25       
               C1' -         N9            O1            C2'          

 C2 -        Distance       Angles
 N5        1.3347 (0.0097) 
 N1        1.3480 (0.0087)  116.68 (0.60)
 N3        1.3535 (0.0083)  116.47 (0.61) 126.82 (0.63)
               C2 -          N5            N1           

 C2' -       Distance       Angles
 O2        1.4063 (0.0091) 
 C1'       1.5214 (0.0084)  113.21 (0.55)
 C3'       1.5468 (0.0080)  111.80 (0.49) 102.07 (0.49)
 H2'       0.9800           109.84        109.84        109.84       
               C2' -         O2            C1'           C3'          

 C3' -       Distance       Angles
 O3        1.4145 (0.0081) 
 C4'       1.5366 (0.0095)  112.79 (0.57)
 C2'       1.5468 (0.0080)  113.89 (0.53) 103.27 (0.47)
 H3'       0.9800           108.89        108.89        108.89       
               C3' -         O3            C4'           C2'          

 C4 -        Distance       Angles
 N3        1.3351 (0.0089) 
 N9        1.3549 (0.0080)  125.85 (0.56)
 C5        1.3885 (0.0086)  127.38 (0.57) 106.75 (0.57)
               C4 -          N3            N9           

 C4' -       Distance       Angles
 O1        1.4526 (0.0071) 
 C5'       1.4994 (0.0087)  107.42 (0.55)
 C3'       1.5366 (0.0095)  107.23 (0.53) 116.03 (0.65)
 H4'       0.9800           108.65        108.65        108.65       
               C4' -         O1            C5'           C3'          

 C5 -        Distance       Angles
 C4        1.3885 (0.0086) 
 C7        1.4122 (0.0092)  104.76 (0.54)
 C6        1.4242 (0.0099)  114.99 (0.64) 140.24 (0.66)
               C5 -          C4            C7           

 C5' -       Distance       Angles
 O4        1.4159 (0.0097) 
 C4'       1.4994 (0.0087)  111.74 (0.72)
 H5'A      0.9700           109.27        109.27       
 H5'B      0.9700           109.27        109.27        107.94       
               C5' -         O4            C4'           H5'A         

 C6 -        Distance       Angles
 N1        1.3336 (0.0107) 
 N4        1.3406 (0.0102)  118.65 (0.69)
 C5        1.4242 (0.0099)  119.41 (0.73) 121.93 (0.75)
               C6 -          N1            N4           

 C7 -        Distance       Angles
 N8        1.3047 (0.0084) 
 C5        1.4122 (0.0092)  112.18 (0.54)
 I1        2.0806 (0.0057)  119.67 (0.46) 127.84 (0.45)
               C7 -          N8            C5           

 I1 -        Distance       Angles
 C7        2.0806 (0.0058) 
               I1 -         

 N1 -        Distance       Angles
 C6        1.3336 (0.0107) 
 C2        1.3480 (0.0087)  119.21 (0.61)
               N1 -          C6           

 N3 -        Distance       Angles
 C4        1.3351 (0.0089) 
 C2        1.3535 (0.0083)  112.06 (0.54)
               N3 -          C4           

 N4 -        Distance       Angles
 C6        1.3406 (0.0102) 
 H4A       0.8672 (0.0295)  114.02 (7.40)
 H4B       0.8639 (0.0288)  108.85 (6.54) 133.99 (9.99)
               N4 -          C6            H4A          

 N5 -        Distance       Angles
 C2        1.3347 (0.0097) 
 H5A       0.8600           120.00       
 H5B       0.8600           120.00        120.00       
               N5 -          C2            H5A          

 N8 -        Distance       Angles
 C7        1.3047 (0.0084) 
 N9        1.3890 (0.0078)  105.18 (0.51)
               N8 -          C7           

 N9 -        Distance       Angles
 C4        1.3549 (0.0079) 
 N8        1.3890 (0.0078)  111.09 (0.50)
 C1'       1.4228 (0.0075)  127.27 (0.55) 121.50 (0.49)
               N9 -          C4            N8           

 O1 -        Distance       Angles
 C1'       1.4332 (0.0077) 
 C4'       1.4526 (0.0071)  105.36 (0.46)
               O1 -          C1'          

 O2 -        Distance       Angles
 C2'       1.4063 (0.0091) 
 H2        0.8200           109.47       
               O2 -          C2'          

 O3 -        Distance       Angles
 C3'       1.4145 (0.0081) 
 H3        0.8200           109.47       
               O3 -          C3'          

 O4 -        Distance       Angles
 C5'       1.4159 (0.0097) 
 H4        0.8200           109.47       
               O4 -          C5'          

 O5 -        Distance       Angles
 H5C       0.8498          
 H5D       0.8500           109.47       
               O5 -          H5C          


 Specified hydrogen bonds (with esds except fixed and riding H)
  D-H          H...A        D...A        <(DHA)
  0.86(3)      2.44(6)      3.193(8)     147(8)       N4-H4B...O4_$3
  0.86(3)      2.64(8)      3.301(8)     135(8)       N4-H4B...O5_$4
  0.86         2.40         3.135(8)     144.2        N5-H5A...O1_$3
  0.82         1.98         2.799(7)     177.3        O2-H2...N3_$2
  0.82         2.09         2.910(8)     174.9        O3-H3...O5
  0.82         1.96         2.759(7)     164.6        O4-H4...N1_$5
  0.85         2.03         2.785(7)     147.4        O5-H5C...O2_$1
  0.85         2.69         3.185(7)     118.9        O5-H5C...O3_$1
  0.85         1.92         2.747(7)     165.8        O5-H5D...O4_$6


 Least-squares planes (x,y,z in crystal coordinates) and deviations from them
 (* indicates atom used to define plane)

 - 2.4791 (0.0141) x + 10.9545 (0.0230) y - 1.6395 (0.0490) z = 0.1917 (0.0445) 

 *    0.0056 (0.0025)  C2'
 *   -0.0085 (0.0038)  C3'
 *    0.0090 (0.0040)  C4'
 *   -0.0060 (0.0027)  O1

 Rms deviation of fitted atoms =   0.0074


  1.7478 (0.0215) x - 6.8022 (0.0704) y + 8.6512 (0.0579) z = 5.9008 (0.0578) 

 Angle to previous plane (with approximate esd) = 41.678 ( 0.502 )

 *    0.0000 (0.0000)  O1
 *    0.0000 (0.0000)  C1'
 *    0.0000 (0.0000)  C2'

 Rms deviation of fitted atoms =   0.0000


  3.5431 (0.0053) x + 9.1211 (0.0135) y + 0.4751 (0.0256) z = 7.3896 (0.0258) 

 Angle to previous plane (with approximate esd) = 84.453 ( 0.306 )

 *    0.0231 (0.0054)  N1
 *   -0.0091 (0.0055)  C2
 *   -0.0321 (0.0047)  N3
 *    0.0056 (0.0055)  C4
 *   -0.0093 (0.0061)  C5
 *    0.0106 (0.0061)  C6
 *   -0.0289 (0.0049)  C7
 *    0.0024 (0.0047)  N8
 *    0.0376 (0.0046)  N9

 Rms deviation of fitted atoms =   0.0214


 FMAP and GRID set by program

 FMAP   2   1  14
 GRID    -4.545  -2  -2     4.545   2   2

 R1 =  0.0249 for   1374 unique reflections after merging for Fourier


 Electron density synthesis with coefficients Fo-Fc

 Highest peak    0.56  at  0.0375  0.2478  0.1992  [  0.94 A from I1 ]
 Deepest hole   -0.62  at  0.0269  0.2498  0.2991  [  1.11 A from I1 ]

 Mean =    0.00,   Rms deviation from mean =    0.09,   Highest memory used =     2934 /    17750


 Fourier peaks appended to .res file

              x       y       z       sof     U      Peak   Distances to nearest atoms (including eq.)

 Q1    1   1.0375  0.2478  1.1992   1.00000  0.05    0.56   0.94 I1  1.60 C7  2.51 N8  2.59 C5
 Q2    1   1.2593  0.3122  1.2394   1.00000  0.05    0.33   0.86 I1  1.87 C7  2.66 H4A  2.81 N8
 Q3    1   1.2166  0.1842  1.2556   1.00000  0.05    0.31   0.85 I1  2.35 O5  2.57 H5C  2.78 C7
 Q4    1   1.2188  0.3158  1.3975   1.00000  0.05    0.31   1.97 I1  2.23 H4A  2.34 H3'  2.46 O3
 Q5    1   0.7594  0.2452  0.4608   1.00000  0.05    0.29   1.24 H5'A  1.79 C5'  2.05 H4'  2.22 O4
 Q6    1   0.8333  0.6573  0.6115   1.00000  0.05    0.29   1.39 O5  1.85 H5D  2.05 I1  2.05 H5'A
 Q7    1   1.2468  0.3180  1.0807   1.00000  0.05    0.28   1.19 N8  1.20 C7  2.04 I1  2.48 N9
 Q8    1   0.4037  0.7635  0.9654   1.00000  0.05    0.27   1.60 H5B  1.93 N5  2.24 H5A  2.59 C5
 Q9    1   1.2848  0.4036  1.2241   1.00000  0.05    0.27   1.92 C7  2.03 I1  2.25 N1  2.31 C6
 Q10   1   1.2464  0.2798  0.9801   1.00000  0.05    0.26   1.06 N8  2.04 C7  2.27 N9  2.31 H2'
 Q11   1   0.2607  0.7551  0.8413   1.00000  0.05    0.25   1.96 H5B  1.99 C7  2.25 C5  2.50 I1
 Q12   1   1.3992  0.2442  0.6196   1.00000  0.05    0.24   1.16 H3'  1.55 O4  1.85 H4  2.07 C3'
 Q13   1   1.4651  0.2535  1.1206   1.00000  0.05    0.24   1.95 I1  2.22 H5B  2.49 C7  2.50 N8
 Q14   1   0.6998  0.2694  1.2939   1.00000  0.05    0.24   2.29 H4A  2.41 N4  2.64 I1  2.78 C6
 Q15   1   1.1705  0.1291  0.6887   1.00000  0.05    0.24   1.09 H5'B  2.03 C5'  2.13 H4B  2.14 H4
 Q16   1   1.5506  0.2389  1.3615   1.00000  0.05    0.23   2.23 I1  2.24 H5D  2.40 O5  2.64 H5'A
 Q17   1   0.7938  0.5949  0.5734   1.00000  0.05    0.23   0.74 O5  1.32 H5D  1.48 H5C  1.72 H3
 Q18   1   1.2223  0.1797  1.0769   1.00000  0.05    0.23   2.06 I1  2.22 N8  2.27 N3  2.37 C7
 Q19   1   1.4310  0.3437  1.1349   1.00000  0.05    0.22   2.02 C7  2.09 I1  2.26 N8  2.33 C5
 Q20   1   1.2235  0.2149  0.8277   1.00000  0.05    0.22   1.84 H2'  2.39 H5A  2.41 H5'B  2.49 N1

 Shortest distances between peaks (including symmetry equivalents)

      6  17  0.92      7  19  1.15     14  16  1.16     13  19  1.18      2   9  1.18      8  13  1.20      7  10  1.24
      1   3  1.37      7  13  1.45     11  13  1.45      1   2  1.46      9  19  1.48      5  16  1.53      2  19  1.54
     11  14  1.56      3   6  1.57      8  11  1.57      1  11  1.58     13  18  1.62      2   3  1.66     10  18  1.69
      8  19  1.76      7  18  1.77      2   7  1.80      2   4  1.81      2  13  1.88      8  10  1.88      1  18  1.90
     10  20  1.91     15  20  1.93      5  14  1.93     10  13  1.95     11  19  1.95      1   7  1.95      7   9  1.96
      7   8  1.99      4  16  2.00      3  18  2.02      4   6  2.04     12  15  2.04      1  14  2.07     10  19  2.13
      3  16  2.17      3  13  2.19      2  16  2.21      6  16  2.24      8  18  2.24      3  17  2.25     13  14  2.28
      4   9  2.29      3   4  2.32      1   9  2.36      1  13  2.37      2  14  2.37     14  19  2.43     18  19  2.43
      9  13  2.44      1  19  2.47      2  18  2.50      1   6  2.51      5   6  2.51     11  16  2.52      1   4  2.56
     12  20  2.57      5  12  2.60      3   7  2.62      4   5  2.62      2   6  2.65     16  17  2.66      3  19  2.70
      3  14  2.71      2  11  2.73      1  10  2.75      7  11  2.76     13  16  2.76      3  11  2.79      4  14  2.80
      4  12  2.81      9  14  2.82     11  18  2.82      4  17  2.84      3   9  2.84     18  20  2.86      1   8  2.89
      9  16  2.92     16  19  2.94      6  14  2.95      2  10  2.96      8  14  2.97      2   8  2.98


 Time profile in seconds
 -----------------------

      0.01: Read and process instructions
      0.00: Fit rigid groups
      0.00: Interpret restraints etc.
      0.00: Generate connectivity array
      0.00: Analyse DFIX and DANG restraints
      0.00: Analyse SAME and SADI restraints
      0.00: Generate CHIV restraints
      0.00: Check if bonds in residues restrained
      0.00: Generate DELU and RIGU restraints
      0.00: Generate SIMU restraints
      0.00: Generate ISOR restraints
      0.00: Generate NCSY restraints
      0.00: Analyse other restraints etc.
      0.02: Read intensity data, sort/merge etc.
      0.00: Set up constraints
      0.00: OSF, H-atoms from difference map
      0.04: Set up l.s. refinement
      0.00: Generate idealized H-atoms
      0.31: Structure factors and derivatives
      0.07: Sum l.s. matrices
      0.00: Generate and apply antibumping restraints
      0.00: Apply other restraints
      0.19: Solve l.s. equations
      0.00: Generate HTAB table
      0.04: Other dependent quantities, CIF, tables
      0.00: Analysis of variance
      0.01: Merge reflections for Fourier and .fcf
      0.00: Fourier summations
      0.00: Peaksearch
      0.00: Analyse peaklist

 ** WARNING: These times are only approximate for multiple threads.
             To get better estimates run with -t1 **

 +++++++++++++++++++++++++++++++++++++++++++++++++++++++++++++++++++++++++++++
 +  201804210     finished at 10:44:34   Total elapsed time:      0.69 secs  +
 +++++++++++++++++++++++++++++++++++++++++++++++++++++++++++++++++++++++++++++
