# Supplementary material for: Investigation of 8-Aza-7-Deaza Purine Nucleoside Derivatives
Source: Molecules. 2019 Mar 11;24(5):983. doi: 10.3390/molecules24050983 (PMC6429420; doi:10.3390/molecules24050983)
Supplement: Supplementary file 1 [file molecules-24-00983-s001.zip › molecules-460200 proof supple/supplementory materials Dr. An/cpd 8-Crystallographic information/201804210.lst.tmp]

 ++++++++++++++++++++++++++++++++++++++++++++++++++++++++++++++++
 +  SHELXL-97 - CRYSTAL STRUCTURE REFINEMENT - WINDOWS VERSION  +
 +  Copyright(C) George M. Sheldrick 1993-7       Release 97-2  +
 +  201804210               started at 08:04:26 on 09-Apr-2018  +
 ++++++++++++++++++++++++++++++++++++++++++++++++++++++++++++++++

 TITL 201804210 in P21 #4
 CELL 1.54184 5.08845 12.751438 11.320025 90 91.4146 90
 ZERR 4 0.000125 0.000223 0.000218 0 0.0019 0
 LATT -1
 SYMM -X,0.5+Y,-Z
  
 SFAC C H N O I
 UNIT 44 0 8 6 4

 V =      734.28     F(000) =     580.0     Mu =  34.04 mm-1      Cell Wt =     1244.12    Rho =  2.814

  
  
 L.S. 4 0 0 511
 PLAN  20
 REM reset to P21 #4
 BOND
 fmap 2
 REM <HKL>D:/Data/zy/201804210/struct/tmp/201804210.hkl</HKL>
 WGHT 0.1
 FVAR 5.0503
  
 I1    5     0.30342  0.19792  0.76214  11.00000  0.02381
 I2    5     0.09524  0.17288  0.72283  11.00000  0.07484
 C1    3     0.20008  0.44842  1.24338  11.00000  0.02500
 C3    1     0.68504  0.26435  1.22743  11.00000  0.01609
 C5    1     0.79454  0.06014  1.11531  11.00000  0.05257
 C6    1     0.47558  0.30341  0.98139  11.00000  0.04579
 C7    1     0.57024  0.33920  1.20670  11.00000  0.11466
 C8    1     0.75848  0.24810  1.11551  11.00000  0.06205
 C9    1     0.86440  0.10542  1.37372  11.00000  0.03559
 C11   3     0.40139  0.11708  0.99934  11.00000  0.02500
 C12   1     0.54234  0.35005  1.04909  11.00000  0.05224
 C14   1     0.60398  0.39080  0.75345  11.00000  0.01346
 C15   1     1.07796 -0.02208  0.99094  11.00000  0.03009
 C16   1     0.64545  0.29965  0.87735  11.00000  0.07932
 C17   1     0.32638  0.33712  1.28641  11.00000  0.04314
 C18   1     0.57783  0.41746  1.29526  11.00000  0.10030
 C20   1     0.99136  0.48592  0.81192  11.00000  0.05100
 C21   1     0.97618 -0.06324  1.04648  11.00000  0.08142
 C22   1     0.76093  0.50337  0.85157  11.00000  0.05987
 C23   1     0.49288  0.09922  0.88144  11.00000  0.04814
 C27   1     0.66687  0.05177  1.42514  11.00000  0.05101
 C28   1     0.42783  0.22297  0.93355  11.00000  0.00789
 C30   1     0.95635  0.10150  1.25761  11.00000  0.03577
 C13   1     0.10276  0.03123  0.56466  11.00000  0.10380
  
 C24   1     0.30396 -0.11440  0.50878  11.00000  0.03703
  
 C     1     0.63740  0.25970  1.37480  11.00000  0.02500
 C2    1     0.71760  0.20660  0.84160  11.00000  0.02500
  
 C4    1     0.38650  0.40200  0.44620  11.00000  0.02500
  
 C10   1     0.62570  0.14980  1.38320  11.00000  0.02500
 C19   1     0.22020  0.37960  1.07360  11.00000  0.02500
 C1a   1     0.71250  0.54410  0.75360  11.00000  0.02500
 C1b   1     0.78930  0.31200  1.03530  11.00000  0.02500
 HKLF 4


 Covalent radii and connectivity table for  201804210 in P21 #4                                                        

 C    0.770
 H    0.320
 N    0.700
 O    0.660
 I    1.330

 I1 - I2 C28 C23 C2 C16
 I2 - I1 C2_$7 C13
 C1 - C17
 C3 - C7 C8 C
 C5 - C20_$4 C30 C21
 C6 - C12 C28 C16 C1B C19
 C7 - C3 C18 C17 C12 C8
 C8 - C1B C3 C7 C12
 C9 - C10 C27 C30
 C11 - C23 C28
 C12 - C6 C1B C19 C7 C8
 C14 - C16 C22 C1A
 C15 - C21 C22_$4
 C16 - C2 C6 C28 C14 C1B I1
 C17 - C7 C1 C18 C4_$8
 C18 - C7 C17 C4_$8
 C20 - C22 C5_$2 C30_$2 C1A C21_$2
 C21 - C15 C20_$4 C19_$10 C22_$4 C5
 C22 - C1A C20 C21_$2 C15_$2 C14
 C23 - C11 C28 C2 I1
 C27 - C10 C9
 C28 - C6 C11 C16 C23 C2 I1
 C30 - C9 C20_$4 C1A_$4 C5
 C13 - I2
 C24 - C4_$9
 C - C10 C3
 C2 - C16 C28 C23 I1 I2_$1
 C4 - C24_$6 C18_$3 C17_$3
 C10 - C9 C27 C
 C19 - C12 C21_$5 C6
 C1A - C22 C20 C30_$2 C14
 C1B - C8 C12 C6 C16


 Operators for generating equivalent atoms:

 $1   x+1, y, z
 $2   -x+2, y+1/2, -z+2
 $3   x, y, z-1
 $4   -x+2, y-1/2, -z+2
 $5   -x+1, y+1/2, -z+2
 $6   -x+1, y+1/2, -z+1
 $7   x-1, y, z
 $8   x, y, z+1
 $9   -x+1, y-1/2, -z+1
 $10  -x+1, y-1/2, -z+2


 Floating origin restraints generated


   h   k   l       Fo^2      Sigma      Why rejected

   0  -1   0     1737.07    273.26     observed but should be systematically absent
   0   1   0     1537.69    161.47     observed but should be systematically absent


    5481  Reflections read, of which    21  rejected

  -3 =< h =<  6,    -15 =< k =< 15,    -13 =< l =< 12,   Max. 2-theta =  141.87

       2  Systematic absence violations


 Inconsistent equivalents etc.

   h   k   l      Fo^2   Sigma(Fo^2)  N  Esd of mean(Fo^2)

   6  -2   0      677.24    247.05    2   1445.21
  -1  -7  12    24433.17    919.06    2   4948.80

       2  Inconsistent equivalents

    2752  Unique reflections, of which      0  suppressed

 R(int) = 0.0399     R(sigma) = 0.0494      Friedel opposites not merged

 Maximum memory for data reduction =  2581 /   27510


   ** Cell contents from UNIT instruction and atom list do not agree **


 Unit-cell contents from UNIT instruction and atom list resp.

 C        44.00     56.00
 H         0.00      0.00
 N         8.00      4.00
 O         6.00      0.00
 I         4.00      4.00


 Least-squares cycle   1      Maximum vector length =  511      Memory required =   2902 /  164498

 wR2 =  0.6397 before cycle   1 for   2752 data and   129 /   129 parameters

 GooF = S =     6.120;     Restrained GooF =      6.119  for      1 restraints

 Weight = 1 / [ sigma^2(Fo^2) + ( 0.1000 * P )^2 +   0.00 * P ]   where  P = ( Max ( Fo^2, 0 ) + 2 * Fc^2 ) / 3


     N      value        esd    shift/esd  parameter

     1     5.33293     0.10130     2.790    OSF
     4     0.76096     0.00026    -4.514     z  I1
     7     0.17084     0.00056    -3.665     y  I2
     8     0.72515     0.00070     3.297     z  I2
     9     0.09443     0.00258     7.586    U11 I2

 Mean shift/esd =   0.953    Maximum =   7.586 for  U11 I2       

 Max. shift = 0.540 A for C13      Max. dU =-0.098 for C13         


 Least-squares cycle   2      Maximum vector length =  511      Memory required =   2902 /  164498

 wR2 =  0.6003 before cycle   2 for   2752 data and   129 /   129 parameters

 GooF = S =     5.608;     Restrained GooF =      5.607  for      1 restraints

 Weight = 1 / [ sigma^2(Fo^2) + ( 0.1000 * P )^2 +   0.00 * P ]   where  P = ( Max ( Fo^2, 0 ) + 2 * Fc^2 ) / 3


     N      value        esd    shift/esd  parameter

     1     5.73069     0.09668     4.114    OSF
     3     0.19972     0.00027     3.863     y  I1
     4     0.75947     0.00022    -6.866     z  I1
     6     0.10485     0.00193     3.153     x  I2
     7     0.16774     0.00065    -4.793     y  I2
     8     0.72793     0.00077     3.625     z  I2
     9     0.12898     0.00308    11.205    U11 I2

 Mean shift/esd =   0.949    Maximum =  11.205 for  U11 I2       

 Max. shift = 0.229 A for C5      Max. dU =-0.068 for C7           


 Least-squares cycle   3      Maximum vector length =  511      Memory required =   2902 /  164498

 wR2 =  0.5510 before cycle   3 for   2752 data and   129 /   129 parameters

 GooF = S =     5.028;     Restrained GooF =      5.027  for      1 restraints

 Weight = 1 / [ sigma^2(Fo^2) + ( 0.1000 * P )^2 +   0.00 * P ]   where  P = ( Max ( Fo^2, 0 ) + 2 * Fc^2 ) / 3


     N      value        esd    shift/esd  parameter

     1     6.05735     0.09089     3.594    OSF
     3     0.20055     0.00026     3.228     y  I1
     4     0.75870     0.00017    -4.485     z  I1
     7     0.16326     0.00083    -5.407     y  I2
     9     0.18212     0.00419    12.696    U11 I2
    95     0.03941     0.00239    -5.221     y  C13
    96     0.58676     0.00289    -3.161     z  C13

 Mean shift/esd =   1.070    Maximum =  12.696 for  U11 I2       

 Max. shift = 0.308 A for C16      Max. dU = 0.071 for C5          


 Least-squares cycle   4      Maximum vector length =  511      Memory required =   2902 /  164498

 wR2 =  0.5003 before cycle   4 for   2752 data and   129 /   129 parameters

 GooF = S =     4.435;     Restrained GooF =      4.435  for      1 restraints

 Weight = 1 / [ sigma^2(Fo^2) + ( 0.1000 * P )^2 +   0.00 * P ]   where  P = ( Max ( Fo^2, 0 ) + 2 * Fc^2 ) / 3


     N      value        esd    shift/esd  parameter

     1     6.25166     0.08429     2.305    OSF
     3     0.20088     0.00023     1.423     y  I1
     5     0.02915     0.00076     2.382    U11 I1
     7     0.15795     0.00114    -4.653     y  I2
     8     0.73165     0.00118     1.690     z  I2
     9     0.24965     0.00600    11.247    U11 I2
    12     1.23649     0.00147    -1.222     z  C1
    16     1.23439     0.00201     1.223     z  C3
    21     0.28906     0.06662     1.578    U11 C5
    22     0.43564     0.01272    -1.231     x  C6
    24     0.99387     0.00569     1.537     z  C6
    27     0.35655     0.00363    -1.035     y  C7
    28     1.19784     0.00431    -2.530     z  C7
    29     0.03696     0.00943    -1.035    U11 C7
    33     0.12700     0.02358     1.342    U11 C8
    34     0.89694     0.00513     1.795     x  C9
    35     0.10698     0.00200     1.584     y  C9
    41     0.05161     0.00752     2.086    U11 C11
    49     0.08439     0.01474     1.017    U11 C14
    52     0.98008     0.00258    -1.272     z  C15
    56     0.90317     0.01531     2.007     z  C16
    59     0.31385     0.00491    -1.105     y  C17
    61     0.08937     0.01382     1.703    U11 C17
    70     1.01143     0.01259     1.327     x  C21
    73     0.07766     0.01245     1.671    U11 C21
    80     0.89383     0.00416     1.135     z  C23
    82     0.60255     0.02999    -1.133     x  C27
    83     0.01184     0.01055    -1.777     y  C27
    89     0.07362     0.01215     1.434    U11 C28
    91     0.07018     0.00685    -1.814     y  C30
    95     0.03013     0.00256    -3.632     y  C13
    96     0.58312     0.00297    -1.226     z  C13
    97     0.01771     0.00613    -1.448    U11 C13
    99    -0.15228     0.00464    -2.495     y  C24
   109     0.12514     0.01965     1.439    U11 C2
   118     0.18660     0.01679    -1.263     x  C19

 Mean shift/esd =   0.899    Maximum =  11.247 for  U11 I2       

 Max. shift = 0.400 A for C16      Max. dU = 0.105 for C5          


 Largest correlation matrix elements

     0.900 U11 I1 / OSF 


  201804210 in P21 #4                                                        

 ATOM           x         y         z          sof         U11       U22       U33       U23       U13       U12        Ueq

 I1          0.30116   0.20088   0.75861     1.00000     0.02915
   0.00386   0.00032   0.00023   0.00014     0.00000     0.00076

 I2          0.11228   0.15795   0.73165     1.00000     0.24965
   0.02760   0.00340   0.00114   0.00118     0.00000     0.00600

 C1          0.17827   0.45922   1.23649     1.00000     0.00589
   0.03387   0.00351   0.00164   0.00147     0.00000     0.00392

 C3          0.68374   0.26581   1.23439     1.00000     0.01025
   0.04352   0.00449   0.00199   0.00201     0.00000     0.00482

 C5          0.66640   0.04705   1.13666     1.00000     0.28906
   0.37569   0.04297   0.01480   0.01731     0.00000     0.06662

 C6          0.43564   0.28709   0.99387     1.00000     0.04646
   0.11190   0.01272   0.00462   0.00569     0.00000     0.01310

 C7          0.57226   0.35655   1.19784     1.00000     0.03696
   0.08844   0.00967   0.00363   0.00431     0.00000     0.00943

 C8          0.75646   0.25488   1.12271     1.00000     0.12700
   0.18727   0.02045   0.00765   0.00923     0.00000     0.02358

 C9          0.89694   0.10698   1.39018     1.00000     0.01710
   0.04711   0.00513   0.00200   0.00232     0.00000     0.00478

 C11         0.38651   0.11274   1.00048     1.00000     0.05161
   0.06429   0.00716   0.00271   0.00329     0.00000     0.00752

 C12         0.56114   0.35571   1.06217     1.00000     0.01163
   0.04397   0.00479   0.00186   0.00219     0.00000     0.00435

 C14         0.63457   0.35786   0.74590     1.00000     0.08439
   0.12741   0.01509   0.00538   0.00583     0.00000     0.01474

 C15         1.09941  -0.02336   0.98008     1.00000     0.01258
   0.05170   0.00589   0.00215   0.00258     0.00000     0.00526

 C16         0.53276   0.28155   0.90317     1.00000     0.11701
   0.31925   0.03806   0.01377   0.01531     0.00000     0.05554

 C17         0.28427   0.31385   1.29410     1.00000     0.08937
   0.12123   0.01305   0.00491   0.00666     0.00000     0.01382

 C18         0.61342   0.41921   1.30274     1.00000     0.08863
   0.17509   0.02046   0.00629   0.00886     0.00000     0.02328

 C20         0.99642   0.50336   0.81508     1.00000     0.03200
   0.06636   0.00764   0.00263   0.00325     0.00000     0.00687

 C21         1.01143  -0.08402   1.02614     1.00000     0.07766
   0.10774   0.01259   0.00400   0.00565     0.00000     0.01245

 C22         0.72335   0.47271   0.83732     1.00000     0.08129
   0.14079   0.01609   0.00567   0.00679     0.00000     0.01684

 C23         0.45979   0.10447   0.89383     1.00000     0.03827
   0.08459   0.00909   0.00351   0.00416     0.00000     0.00888

 C27         0.60255   0.01184   1.41484     1.00000     0.16607
   0.26569   0.02999   0.01055   0.01189     0.00000     0.03759

 C28         0.42416   0.22464   0.92625     1.00000     0.07362
   0.09726   0.01037   0.00407   0.00479     0.00000     0.01215

 C30         0.87983   0.07018   1.25292     1.00000     0.10024
   0.16727   0.01937   0.00685   0.00793     0.00000     0.02096

 C13         0.15318   0.03013   0.58312     1.00000     0.01771
   0.06081   0.00684   0.00256   0.00297     0.00000     0.00613

 C24         0.34091  -0.15228   0.52353     1.00000     0.06952
   0.11283   0.01196   0.00464   0.00554     0.00000     0.01218

 C           0.62088   0.26393   1.35644     1.00000     0.02083
   0.05736   0.00621   0.00242   0.00305     0.00000     0.00597

 C2          0.74715   0.19709   0.83372     1.00000     0.12514
   0.17874   0.01752   0.00919   0.00779     0.00000     0.01965

 C4          0.37581   0.40291   0.45471     1.00000     0.01319
   0.04850   0.00527   0.00204   0.00239     0.00000     0.00475

 C10         0.64828   0.14834   1.39974     1.00000     0.02254
   0.06348   0.00661   0.00274   0.00327     0.00000     0.00629

 C19         0.18660   0.36830   1.03624     1.00000     0.09222
   0.15556   0.01679   0.00630   0.00742     0.00000     0.01973

 C1A         0.69372   0.54429   0.75541     1.00000     0.02952
   0.06303   0.00646   0.00291   0.00309     0.00000     0.00677

 C1B         0.79082   0.30796   1.04695     1.00000     0.04682
   0.09060   0.01008   0.00380   0.00450     0.00000     0.01007


 Final Structure Factor Calculation for  201804210 in P21 #4                                                        

 Total number of l.s. parameters =   129     Maximum vector length =  511      Memory required =   2775 /   26068

 wR2 =  0.4701 before cycle   5 for   2752 data and     2 /   129 parameters

 GooF = S =     4.085;     Restrained GooF =      4.084  for      1 restraints

 Weight = 1 / [ sigma^2(Fo^2) + ( 0.1000 * P )^2 +   0.00 * P ]   where  P = ( Max ( Fo^2, 0 ) + 2 * Fc^2 ) / 3

 R1 =  0.1933 for   2676 Fo > 4sig(Fo)  and  0.1955 for all   2752 data
 wR2 =  0.4701,  GooF = S =   4.085,  Restrained GooF =    4.084  for all data

 Flack x parameter =   0.1613   with esd  0.0493
 Expected values are 0 (within 3 esd's) for correct and +1 for inverted absolute structure.
 Note that this rough estimate ignores correlation with other parameters; if the
 above value differs significantly from zero, it is ESSENTIAL to test the
 inverted structure or refine x as a full-matrix parameter using TWIN and BASF


 ** Possible racemic twin or wrong absolute structure - try TWIN refinement **


 Occupancy sum of asymmetric unit =   32.00 for non-hydrogen and    0.00 for hydrogen atoms


 Analysis of variance for reflections employed in refinement      K = Mean[Fo^2] / Mean[Fc^2]  for group


 Fc/Fc(max)       0.000    0.036    0.057    0.079    0.102    0.121    0.138    0.161    0.189    0.243    1.000

 Number in group       288.     274.     264.     278.     279.     267.     284.     271.     272.     275.

            GooF      3.854    4.921    4.682    4.767    3.799    3.696    3.472    4.007    3.166    3.907

             K        3.009    2.218    1.643    1.430    1.204    1.184    1.124    1.206    1.137    0.840


 Resolution(A)    0.81     0.85     0.89     0.93     0.98     1.04     1.12     1.23     1.41     1.75     inf

 Number in group       278.     289.     267.     278.     270.     277.     275.     269.     273.     276.

            GooF      3.237    3.487    3.377    3.083    3.632    3.465    3.605    3.623    4.000    7.351

             K        1.045    1.200    1.110    1.073    1.099    1.128    1.102    1.166    1.204    0.852

             R1       0.199    0.190    0.189    0.165    0.198    0.154    0.160    0.159    0.172    0.283


 ** Extinction (EXTI) or solvent water (SWAT) correction may be required **

 Recommended weighting scheme:  WGHT      0.2000      0.0000
 Note that in most cases convergence will be faster if fixed weights (e.g. the
 default WGHT 0.1) are retained until the refinement is virtually complete, and
 only then should the above recommended values be used.


 Most Disagreeable Reflections (* if suppressed or used for Rfree)

     h   k   l        Fo^2         Fc^2   Delta(F^2)/esd  Fc/Fc(max)  Resolution(A)

     1  -3   3       2629.08        108.78       5.84       0.053       2.45
     2   0   1       2752.24         60.20       5.82       0.040       2.47
     1  -3   1       5408.47        319.28       5.48       0.092       3.12
    -2   0   3       8369.56         54.09       5.47       0.038       2.13
     2   1   0       2027.47        134.00       5.13       0.059       2.49
     2  -1   1       2973.02        322.38       4.88       0.092       2.42
     1  -1   1       2594.42        290.33       4.84       0.087       4.32
     0   0   5       9984.41       1239.19       4.51       0.181       2.26
    -2   1   4       1692.66         46.22       4.47       0.035       1.89
     1   3   1       5524.24        178.10       4.16       0.068       3.12
     2   1   1       3440.78        458.18       4.12       0.110       2.42
     0  -5   2        979.23        104.67       4.11       0.052       2.33
     2   1   2       1886.57        267.28       4.09       0.084       2.26
     1   3   3       1765.88        305.84       4.01       0.090       2.45
    -2   0   1       5544.45       1132.31       4.01       0.173       2.49
     1  -4   4        961.47         48.39       3.95       0.036       1.94
     0   0   7       2168.78        137.40       3.91       0.060       1.62
     1   0   4       1431.75         64.04       3.82       0.041       2.45
     2   0   3       6358.04       1235.49       3.78       0.180       2.09
     2  -1   0       1838.49        245.88       3.72       0.080       2.49
     2  -1   2       2917.71        565.31       3.70       0.122       2.26
     1  -1   5       1792.53        199.45       3.52       0.072       2.02
     1  -4   0       1560.54        358.36       3.47       0.097       2.70
    -2  -1   4       1205.04        109.06       3.41       0.054       1.89
     0   5   2        843.44        172.87       3.36       0.067       2.33
    -1  -2   2       3627.39        995.52       3.33       0.162       3.28
     0  -2   0       2362.71      20463.98       3.14       0.734       6.38
     0  -3   6       1765.38        274.15       3.10       0.085       1.72
     1   2   4       2996.35        765.45       3.04       0.142       2.28
     0   1   1       2877.88      21085.41       3.03       0.745       8.46
     0   3   6       1399.23        281.67       3.01       0.086       1.72
     0  -1   1       3381.27      22063.38       2.96       0.762       8.46
     3  -3   0       1645.88        202.15       2.95       0.073       1.57
     2   3   7       1986.24        517.44       2.94       0.117       1.29
     1   1   5       1378.44        251.16       2.91       0.081       2.02
    -2  -2   9        725.87        132.84       2.90       0.059       1.12
     2  -3   7       2091.72        435.17       2.87       0.107       1.29
     2  -2   3       1897.68        502.61       2.86       0.115       1.98
    -1   0   6       1037.43         95.75       2.83       0.050       1.78
     1   2   0      14675.06       4935.65       2.83       0.360       3.98
     1  -2   4       3526.32        847.24       2.79       0.149       2.28
    -1   0   8        527.25          4.80       2.71       0.011       1.37
     0   1  10       1577.99        474.89       2.69       0.112       1.13
     0   2   9       1036.40        280.31       2.68       0.086       1.23
    -2  -4   9        360.84         38.75       2.64       0.032       1.07
     0   0   9       1484.95        468.03       2.59       0.111       1.26
     1   1   1       1724.34        630.77       2.59       0.129       4.32
     2   8  10        394.90         93.55       2.58       0.050       0.86
     0   2   0       5206.15      22469.74       2.58       0.769       6.38
     2   6  11        628.60        188.08       2.55       0.070       0.86


 Bond lengths and angles

 I1 -        Distance       Angles
 I2        1.1410 (0.0169) 
 C28       2.0065 (0.0561)  124.50 (1.62)
 C23       2.1083 (0.0470)  102.67 (1.53)  45.29 (1.77)
 C2        2.4042 (0.0932)  150.05 (2.88)  53.05 (2.51)  52.44 (2.78)
 C16       2.2427 (0.1824)  147.06 (4.67)  25.12 (4.63)  63.44 (4.93)  43.67 (4.71)
               I1 -          I2            C28           C23           C2           

 I2 -        Distance       Angles
 I1        1.1410 (0.0167) 
 C2_$7     2.2677 (0.0878)  116.96 (2.85)
 C13       2.3546 (0.0352)  115.75 (1.26) 127.17 (2.90)
               I2 -          I1            C2_$7        

 C1 -        Distance       Angles
 C17       2.0334 (0.0698) 
               C1 -         

 C3 -        Distance       Angles
 C7        1.3491 (0.0561) 
 C8        1.3333 (0.1027)   85.60 (4.92)
 C         1.4260 (0.0388)  102.06 (2.85) 172.32 (5.07)
               C3 -          C7            C8           

 C5 -        Distance       Angles
 C20_$4    1.8725 (0.2252) 
 C30       1.7111 (0.2291)   42.89 (6.42)
 C21       2.7476 (0.2041)   50.26 (5.12)  93.12 (9.34)
               C5 -          C20_$4        C30          

 C6 -        Distance       Angles
 C12       1.3217 (0.0696) 
 C28       1.1051 (0.0817)  154.00 (6.81)
 C16       1.1526 (0.1701)  110.49 (9.99)  49.85 (9.21)
 C1B       1.9091 (0.0828)   44.24 (2.68) 110.60 (5.46)  82.27 (9.99)
 C19       1.7141 (0.1004)   77.66 (4.34) 127.04 (6.68) 128.50 (9.99) 121.90 (4.85)
               C6 -          C12           C28           C16           C1B          

 C7 -        Distance       Angles
 C3        1.3491 (0.0559) 
 C18       1.4423 (0.1071)   99.86 (5.32)
 C17       1.9262 (0.0776)   84.50 (3.12)  77.75 (4.64)
 C12       1.5355 (0.0521)  107.80 (3.25) 145.93 (5.08) 123.65 (3.94)
 C8        1.8225 (0.1056)   46.84 (3.70) 135.43 (6.51) 118.04 (4.43)  62.29 (3.75)
               C7 -          C3            C18           C17           C12          

 C8 -        Distance       Angles
 C1B       1.1097 (0.1070) 
 C3        1.3333 (0.1025)  136.20 (9.04)
 C7        1.8225 (0.1056)   91.12 (6.65)  47.57 (3.66)
 C12       1.7541 (0.1051)   49.43 (4.89)  97.24 (5.79)  50.80 (3.23)
               C8 -          C1B           C3            C7           

 C9 -        Distance       Angles
 C10       1.3776 (0.0436) 
 C27       1.9531 (0.1460)   61.14 (4.47)
 C30       1.6233 (0.0925)   99.10 (4.27)  86.21 (5.27)
               C9 -          C10           C27          

 C11 -       Distance       Angles
 C23       1.2767 (0.0575) 
 C28       1.6694 (0.0625)   63.56 (3.24)
               C11 -         C23          

 C12 -       Distance       Angles
 C6        1.3217 (0.0700) 
 C1B       1.3328 (0.0574)   91.97 (3.79)
 C19       1.9278 (0.0912)   60.30 (3.76) 152.26 (3.78)
 C7        1.5355 (0.0521)  126.51 (3.69)  96.99 (3.32)  99.42 (3.23)
 C8        1.7541 (0.1050)   90.24 (4.64)  39.23 (3.75) 131.99 (4.33)  66.91 (3.79)
               C12 -         C6            C1B           C19           C7           

 C14 -       Distance       Angles
 C16       2.1048 (0.1879) 
 C22       1.8430 (0.1022)   87.39 (5.86)
 C1A       2.3984 (0.0769)  116.97 (5.38)  32.69 (2.83)
               C14 -         C16           C22          

 C15 -       Distance       Angles
 C21       1.0402 (0.0591) 
 C22_$4    2.2353 (0.0876)   71.86 (4.46)
               C15 -         C21          

 C16 -       Distance       Angles
 C2        1.7350 (0.1734) 
 C6        1.1526 (0.1695)  136.88 (9.99)
 C28       0.9525 (0.1849)   91.54 (9.99)  62.48 (9.99)
 C14       2.1048 (0.1875)   74.52 (7.59) 147.67 (9.99) 137.79 (9.99)
 C1B       2.0931 (0.1926)   93.60 (9.36)  64.66 (9.04) 105.45 (9.99) 114.87 (9.15)
 I1        2.2427 (0.1812)   73.12 (6.73) 116.68 (9.99)  63.43 (9.99)  74.38 (6.04) 161.70 (9.36)
               C16 -         C2            C6            C28           C14           C1B          

 C17 -       Distance       Angles
 C7        1.9262 (0.0772) 
 C1        2.0334 (0.0695)   76.14 (2.80)
 C18       2.1475 (0.1186)   41.02 (3.20)  69.19 (3.23)
 C4_$8     2.1841 (0.0763)  100.04 (3.29)  80.93 (2.42)  59.12 (3.24)
               C17 -         C7            C1            C18          

 C18 -       Distance       Angles
 C7        1.4423 (0.1067) 
 C17       2.1475 (0.1177)   61.23 (4.27)
 C4_$8     2.1370 (0.0972)  122.37 (5.91)  61.30 (3.42)
               C18 -         C7            C17          

 C20 -       Distance       Angles
 C22       1.4711 (0.0871) 
 C5_$2     1.8725 (0.2281)  153.08 (7.27)
 C30_$2    1.3186 (0.0947)  137.58 (6.16)  62.02 (7.18)
 C1A       1.7464 (0.0513)   46.99 (3.48) 144.79 (6.47)  90.60 (4.96)
 C21_$2    2.1159 (0.0702)   71.16 (3.69)  86.86 (6.59) 148.80 (5.54) 116.81 (2.78)
               C20 -         C22           C5_$2         C30_$2        C1A          

 C21 -       Distance       Angles
 C15       1.0402 (0.0588) 
 C20_$4    2.1160 (0.0702)   92.96 (3.63)
 C19_$10   1.3597 (0.1057)  113.25 (6.97) 130.34 (5.28)
 C22_$4    2.1519 (0.1048)   80.80 (4.46)  40.32 (2.53) 165.24 (6.08)
 C5        2.7476 (0.2041)   93.65 (5.38)  42.88 (4.83)  91.99 (6.48)  82.24 (5.46)
               C21 -         C15           C20_$4        C19_$10       C22_$4       

 C22 -       Distance       Angles
 C1A       1.3072 (0.0851) 
 C20       1.4711 (0.0864)   77.64 (4.26)
 C21_$2    2.1518 (0.1044)  143.47 (5.85)  68.53 (3.88)
 C15_$2    2.2353 (0.0875)  132.62 (5.20)  77.94 (3.92)  27.35 (1.93)
 C14       1.8430 (0.1021)   97.72 (5.33) 109.54 (4.81) 106.07 (4.51) 128.66 (4.63)
               C22 -         C1A           C20           C21_$2        C15_$2       

 C23 -       Distance       Angles
 C11       1.2767 (0.0575) 
 C28       1.5871 (0.0641)   70.36 (3.47)
 C2        2.0112 (0.1075)  120.21 (4.57)  66.38 (3.94)
 I1        2.1083 (0.0470)  121.52 (3.35)  63.96 (2.52)  71.37 (3.25)
               C23 -         C11           C28           C2           

 C27 -       Distance       Angles
 C10       1.7649 (0.1385) 
 C9        1.9531 (0.1438)   43.12 (3.47)
               C27 -         C10          

 C28 -       Distance       Angles
 C6        1.1051 (0.0818) 
 C11       1.6694 (0.0623)  105.78 (5.01)
 C16       0.9525 (0.1869)   67.66 (9.99) 149.74 (9.99)
 C23       1.5871 (0.0640)  148.37 (5.98)  46.08 (2.57) 126.99 (9.99)
 C2        2.0016 (0.0983)  117.31 (5.96) 102.67 (4.23)  60.05 (9.99)  67.02 (4.15)
 I1        2.0065 (0.0560)  140.70 (5.16) 108.06 (3.07)  91.45 (9.99)  70.75 (2.66)  73.72 (3.26)
               C28 -         C6            C11           C16           C23           C2           

 C30 -       Distance       Angles
 C9        1.6233 (0.0925) 
 C20_$4    1.3186 (0.0939)  136.92 (7.51)
 C1A_$4    2.1993 (0.1023)   93.14 (4.80)  52.56 (3.89)
 C5        1.7111 (0.2303)  143.52 (8.63)  75.10 (7.66) 123.32 (7.27)
               C30 -         C9            C20_$4        C1A_$4       

 C13 -       Distance       Angles
 I2        2.3546 (0.0352) 
               C13 -        

 C24 -       Distance       Angles
 C4_$9     1.6175 (0.0653) 
               C24 -        

 C -         Distance       Angles
 C10       1.5584 (0.0400) 
 C3        1.4260 (0.0388)  107.47 (2.49)
               C -           C10          

 C2 -        Distance       Angles
 C16       1.7350 (0.1733) 
 C28       2.0016 (0.0979)   28.40 (6.37)
 C23       2.0112 (0.1068)   74.97 (7.03)  46.60 (2.62)
 I1        2.4042 (0.0925)   63.21 (6.99)  53.23 (2.68)  56.20 (2.67)
 I2_$1     2.2677 (0.0874)  154.12 (9.18) 177.32 (6.42) 130.90 (5.83) 127.03 (4.06)
               C2 -          C16           C28           C23           I1           

 C4 -        Distance       Angles
 C24_$6    1.6175 (0.0655) 
 C18_$3    2.1370 (0.0976)   69.22 (3.64)
 C17_$3    2.1841 (0.0764)   94.10 (3.02)  59.59 (3.23)
               C4 -          C24_$6        C18_$3       

 C10 -       Distance       Angles
 C9        1.3776 (0.0436) 
 C27       1.7649 (0.1394)   75.73 (5.13)
 C         1.5584 (0.0400)  114.37 (2.92) 162.21 (5.77)
               C10 -         C9            C27          

 C19 -       Distance       Angles
 C12       1.9278 (0.0904) 
 C21_$5    1.3597 (0.1053)  146.46 (6.04)
 C6        1.7141 (0.1004)   42.05 (3.05) 131.94 (6.89)
               C19 -         C12           C21_$5       

 C1A -       Distance       Angles
 C22       1.3072 (0.0852) 
 C20       1.7464 (0.0514)   55.37 (4.02)
 C30_$2    2.1993 (0.1033)   92.21 (4.76)  36.84 (2.73)
 C14       2.3984 (0.0771)   49.59 (3.94)  80.19 (2.59) 105.64 (3.28)
               C1A -         C22           C20           C30_$2       

 C1B -       Distance       Angles
 C8        1.1097 (0.1072) 
 C12       1.3328 (0.0572)   91.34 (6.21)
 C6        1.9091 (0.0830)   89.55 (6.65)  43.78 (2.74)
 C16       2.0931 (0.1938)  113.27 (8.40)  68.82 (5.44)  33.07 (5.07)
               C1B -         C8            C12           C6           


 FMAP and GRID set by program

 FMAP   2   1  14
 GRID    -4.545  -2  -2     4.545   2   2

 R1 =  0.1988 for   1463 unique reflections after merging for Fourier


 Electron density synthesis with coefficients Fo-Fc

 Highest peak    5.45  at  0.2203  0.2019  0.7737  [  0.45 A from I1 ]
 Deepest hole   -8.59  at  0.2618  0.1973  0.7128  [  0.55 A from I1 ]

 Mean =   -0.01,   Rms deviation from mean =    0.85 e/A^3,   Highest memory used =  3034 / 17903


 Fourier peaks appended to .res file

              x       y       z       sof     U      Peak   Distances to nearest atoms (including symmetry equivalents)

 Q1    1   0.2203  0.2019  0.7737   1.00000  0.05    5.45   0.45 I1  0.91 I2  2.01 C28  2.19 C23
 Q2    1   0.6423  0.5857  0.6274   1.00000  0.05    4.66   1.56 C1A  1.62 C27  1.70 C10  2.37 C9
 Q3    1   0.6671  0.3765  0.8669   1.00000  0.05    4.65   1.31 C22  1.40 C14  1.45 C16  2.07 C21
 Q4    1   0.3774  0.2020  0.7520   1.00000  0.05    4.43   0.40 I1  1.47 I2  2.00 C28  2.07 C23
 Q5    1   0.3681  0.3197  1.3759   1.00000  0.05    4.31   1.01 C17  1.39 C4  1.49 C  1.88 C24
 Q6    1   0.2764  0.4940  1.0141   1.00000  0.05    3.92   1.69 C19  1.82 C21  1.87 C5  1.93 C15
 Q7    1   0.7912  0.4224  0.7946   1.00000  0.05    3.90   0.88 C22  1.26 C14  1.48 C20  1.69 C1A
 Q8    1   1.2802 -0.0935  1.0152   1.00000  0.05    3.87   1.34 C15  1.37 C12  1.38 C21  1.48 C1B
 Q9    1   0.2423  0.4933  1.3334   1.00000  0.05    3.79   1.22 C1  1.90 C4  2.15 C18  2.29 C13
 Q10   1   0.2154  0.4752  1.2161   1.00000  0.05    3.63   0.36 C1  2.26 C17  2.34 C18  2.38 C7
 Q11   1   0.6689  0.0224  0.8702   1.00000  0.05    3.52   1.52 C23  1.66 C1  2.30 C2  2.34 C19
 Q12   1   0.7521  0.4036  0.6739   1.00000  0.05    3.40   1.18 C14  2.04 C1A  2.06 C22  2.37 C20
 Q13   1   1.0188  0.5227  0.9272   1.00000  0.05    3.25   1.30 C20  1.36 C15  1.47 C21  1.80 C5
 Q14   1   0.1838  0.3672  0.5938   1.00000  0.05    2.15   1.93 C4  2.14 C27  2.80 C24  2.84 C14
 Q15   1   0.7110  0.1257  1.2030   1.00000  0.05    2.01   1.24 C30  1.27 C5  1.83 C3  1.90 C8
 Q16   1  -0.0168  0.3828  1.0719   1.00000  0.05    1.97   1.14 C19  1.19 C21  1.39 C1B  1.39 C15
 Q17   1   0.2800  0.1999  0.6522   1.00000  0.05    1.83   1.21 I1  1.36 I2  2.39 C13  2.89 C14
 Q18   1   0.5498  0.2931  1.3608   1.00000  0.05    1.68   0.52 C  1.55 C17  1.57 C24  1.64 C3
 Q19   1   0.9741  0.1210  1.3840   1.00000  0.05    1.67   0.44 C9  1.68 C30  1.71 C10  2.38 C27
 Q20   1   0.2341  0.3119  1.1454   1.00000  0.05    1.65   1.45 C19  1.70 C17  1.89 C7  2.01 C12

 Shortest distances between peaks (including symmetry equivalents)

      1   4  0.84      5  18  1.00      3   7  1.20      4  17  1.22     10  11  1.30      9  10  1.35      6  11  1.38
      7  12  1.40      3   8  1.41      1  17  1.42      6  13  1.66      8  16  1.67     16  20  1.76      2  19  2.01
      6  16  2.17      7   8  2.20      8  13  2.23     10  20  2.23      3  12  2.26      7  13  2.27     14  17  2.28
     10  16  2.31      6  10  2.33      5   9  2.35      9  11  2.39     15  19  2.42     13  15  2.43     13  16  2.43
     12  14  2.44      2  12  2.44      6   8  2.55     11  16  2.58      3  13  2.66      5  20  2.68      2  15  2.71
      5  14  2.73     11  20  2.74     11  13  2.76      6  20  2.77      5  10  2.78      3  16  2.79      2  18  2.82
     18  20  2.90      2   7  2.90     15  18  2.91      4  14  2.92      1  14  2.93      3   4  2.95      6  15  2.98
      2   5  2.98      8  11  2.99


 Time profile in seconds
 -----------------------

      0.02: Read and process instructions
      0.00: Fit rigid groups
      0.00: Interpret restraints etc.
      0.00: Generate connectivity array
      0.00: Analyse DFIX/DANG restraints
      0.00: Analyse SAME/SADI restraints
      0.00: Generate CHIV restraints
      0.00: Check if bonds in residues restrained
      0.00: Generate DELU restraints
      0.00: Generate SIMU restraints
      0.00: Generate ISOR restraints
      0.00: Generate NCSY restraints
      0.00: Analyse other restraints etc.
      0.02: Read intensity data, sort/merge etc.
      0.00: Set up constraints
      0.00: OSF, H-atoms from difference map
      0.00: Set up l.s. refinement
      0.00: Generate idealized H-atoms
      0.09: Structure factors and derivatives
      0.08: Sum l.s. matrices
      0.00: Generate and apply antibumping restraints
      0.00: Apply other restraints
      0.00: Solve l.s. equations
      0.00: Generate HTAB table
      0.00: Other dependent quantities, CIF, tables
      0.02: Analysis of variance
      0.00: Merge reflections for Fourier and .fcf
      0.00: Fourier summations
      0.02: Peaksearch
      0.00: Analyse peaklist

 +++++++++++++++++++++++++++++++++++++++++++++++++++++++++++++++++++++++++++++
 +  201804210         finished at 08:04:26   Total CPU time:       0.2 secs  +
 +++++++++++++++++++++++++++++++++++++++++++++++++++++++++++++++++++++++++++++
