# Supplementary material for: Investigation of 8-Aza-7-Deaza Purine Nucleoside Derivatives
Source: Molecules. 2019 Mar 11;24(5):983. doi: 10.3390/molecules24050983 (PMC6429420; doi:10.3390/molecules24050983)
Supplement: Supplementary file 1 [file molecules-24-00983-s001.zip › molecules-460200 proof supple/supplementory materials Dr. An/cpd 8-Crystallographic information/201804210.p4p]

TITLE CrysAlis p4p export at Sun Apr 08 22:51:19 2018
CHEM C15H15O3N2i1
REM BRAVAISTYPE P
CELL   5.088450  12.751438  11.320025    90.0000    91.4146    90.0000   734.2766
CELLSD   0.000124   0.000223   0.000218     0.0000     0.0019     0.0000     0.0262
SOURCE CU    1.54184     1.54056     1.54439
REM BINNINGDURINGDATAREDUCTION 2 2
