# Supplementary material for: Investigation of 8-Aza-7-Deaza Purine Nucleoside Derivatives
Source: Molecules. 2019 Mar 11;24(5):983. doi: 10.3390/molecules24050983 (PMC6429420; doi:10.3390/molecules24050983)
Supplement: Supplementary file 1 [file molecules-24-00983-s001.zip › molecules-460200 proof supple/supplementory materials Dr. An/cpd 8-Crystallographic information/201804210.res]

    201804210.res created by SHELXL-2014/7

TITL 201804210 in P21 #4
REM reset to P21 #4
CELL 1.54184 5.08845 12.751438 11.320025 90 91.4146 90
ZERR 2 0.000125 0.000223 0.000218 0 0.0019 0
LATT -1
SYMM -X,0.5+Y,-Z
SFAC C H I N O
UNIT 20 30 2 12 10
EQIV $1 -1+X,+Y,+Z
EQIV $2 1+X,+Y,+Z
EQIV $3 1-X,0.5+Y,2-Z
EQIV $4 +X,+Y,1+Z
EQIV $5 1-X,-0.5+Y,2-Z
EQIV $6 1-X,0.5+Y,1-Z
DFIX 0.87 N4 H4b
DFIX 0.87 N4 H4a
 
L.S. 33 0 0
PLAN  20
SIZE 0.11 0.13 0.15
MPLA C2' C3' C4' O1
MPLA O1 C1' C2'
MPLA N1 C2 N3 C4 C5 C6 C7 N8 N9
HTAB N4 O4_$3
HTAB N4 o5_$4
HTAB N5 O1_$3
HTAB O2 N3_$2
HTAB O3 o5
HTAB O4 N1_$5
HTAB o5 O2_$1
HTAB o5 O3_$1
HTAB o5 O4_$6
BOND $h
fmap 2
acta
REM <olex2.extras>
REM <HklSrc "%.\\201804210.hkl">
REM </olex2.extras>
 
WGHT    0.041900
FVAR       7.03153
C1'   1    0.935721    0.406066    0.812310    11.00000    0.02244    0.02734 =
         0.01823   -0.00075   -0.00020   -0.00047
AFIX  13
H1'   2    0.839858    0.468534    0.785025    11.00000   -1.20000
AFIX   0
C2    1    0.473364    0.569546    1.070143    11.00000    0.03542    0.02944 =
         0.02374   -0.00529   -0.00196    0.00305
C2'   1    1.204280    0.403720    0.756209    11.00000    0.02092    0.03034 =
         0.01855    0.00501    0.00075   -0.00153
AFIX  13
H2'   2    1.315962    0.351149    0.795780    11.00000   -1.20000
AFIX   0
C3'   1    1.135059    0.367688    0.628729    11.00000    0.02318    0.03341 =
         0.02040   -0.00446    0.00451   -0.00093
AFIX  13
H3'   2    1.266668    0.316662    0.603860    11.00000   -1.20000
AFIX   0
C4    1    0.776823    0.456375    1.010630    11.00000    0.02418    0.02276 =
         0.02129   -0.00381    0.00000   -0.00261
C4'   1    0.870406    0.311341    0.641710    11.00000    0.02250    0.02990 =
         0.01913    0.00130    0.00243    0.00097
AFIX  13
H4'   2    0.735133    0.350233    0.596847    11.00000   -1.20000
AFIX   0
C5    1    0.840128    0.424197    1.125010    11.00000    0.03133    0.02511 =
         0.01980   -0.00140   -0.00308    0.00147
C5'   1    0.861950    0.198795    0.603432    11.00000    0.03478    0.03529 =
         0.03103   -0.00593    0.00842   -0.00593
AFIX  23
H5'A  2    0.917393    0.193772    0.522256    11.00000   -1.20000
H5'B  2    0.984118    0.158400    0.652308    11.00000   -1.20000
AFIX   0
C6    1    0.699843    0.476173    1.215256    11.00000    0.04017    0.02560 =
         0.01976   -0.00378   -0.00071    0.00143
C7    1    1.035650    0.346789    1.111683    11.00000    0.03578    0.02192 =
         0.01532    0.00671   -0.00451   -0.00189
I1    3    1.198721    0.248990    1.241070    11.00000    0.04757    0.03455 =
         0.02644    0.00512   -0.00491    0.01060
N1    4    0.521040    0.548548    1.185400    11.00000    0.04177    0.03452 =
         0.02348   -0.00496    0.00048    0.01138
N3    4    0.592777    0.525499    0.976841    11.00000    0.03238    0.02656 =
         0.01906   -0.00119   -0.00238    0.00475
N4    4    0.743577    0.455233    1.330118    11.00000    0.05973    0.04699 =
         0.01559   -0.00267   -0.00061    0.01820
H4A   2    0.893484    0.425236    1.345529    11.00000    0.06466
H4B   2    0.636364    0.491947    1.371271    11.00000    0.04480
N5    4    0.283758    0.638983    1.045127    11.00000    0.05872    0.04619 =
         0.02616   -0.00449    0.00165    0.02777
AFIX  93
H5A   2    0.198992    0.667839    1.101319    11.00000   -1.20000
H5B   2    0.246358    0.654868    0.972815    11.00000   -1.20000
AFIX   0
N8    4    1.095008    0.332907    1.001314    11.00000    0.02962    0.02916 =
         0.02397    0.00217   -0.00058    0.00469
N9    4    0.935057    0.402203    0.937915    11.00000    0.02491    0.02661 =
         0.02093    0.00096    0.00167    0.00282
O1    5    0.807211    0.314282    0.766107    11.00000    0.03037    0.03363 =
         0.02231   -0.00455    0.00780   -0.00662
O2    5    1.331425    0.501651    0.758017    11.00000    0.03219    0.04157 =
         0.02197    0.00196   -0.00429   -0.01481
AFIX 147
H2    2    1.405015    0.510382    0.822528    11.00000   -1.50000
AFIX   0
O3    5    1.122568    0.450423    0.545541    11.00000    0.04147    0.04501 =
         0.02185    0.00677   -0.00128   -0.01365
AFIX 147
H3    2    0.996681    0.488228    0.559426    11.00000   -1.50000
AFIX   0
O4    5    0.606688    0.155751    0.612257    11.00000    0.05282    0.03673 =
         0.02283   -0.00074    0.00171   -0.01950
AFIX 147
H4    2    0.589060    0.131290    0.678584    11.00000   -1.50000
AFIX   6
 
O5    5    0.656978    0.577454    0.583241    11.00000    0.03640    0.04190 =
         0.03031    0.00777   -0.00156   -0.00664
H5C   2    0.580928    0.531641    0.624878    11.00000   -1.50000
H5D   2    0.551661    0.598783    0.528960    11.00000   -1.50000
AFIX   0
HKLF 4
 
REM  201804210 in P21 #4
REM R1 =  0.0286 for    2551 Fo > 4sig(Fo)  and  0.0296 for all    2616 data
REM    213 parameters refined using      3 restraints
 
END  
     
WGHT      0.0419      0.0000 

REM Highest difference peak  0.557,  deepest hole -0.617,  1-sigma level  0.088
Q1    1   1.0375  0.2478  1.1992  11.00000  0.05    0.56
Q2    1   1.2593  0.3122  1.2394  11.00000  0.05    0.33
Q3    1   1.2166  0.1842  1.2556  11.00000  0.05    0.31
Q4    1   1.2188  0.3158  1.3975  11.00000  0.05    0.31
Q5    1   0.7594  0.2452  0.4608  11.00000  0.05    0.29
Q6    1   0.8333  0.6573  0.6115  11.00000  0.05    0.29
Q7    1   1.2468  0.3180  1.0807  11.00000  0.05    0.28
Q8    1   0.4037  0.7635  0.9654  11.00000  0.05    0.27
Q9    1   1.2848  0.4036  1.2241  11.00000  0.05    0.27
Q10   1   1.2464  0.2798  0.9801  11.00000  0.05    0.26
Q11   1   0.2607  0.7551  0.8413  11.00000  0.05    0.25
Q12   1   1.3992  0.2442  0.6196  11.00000  0.05    0.24
Q13   1   1.4651  0.2535  1.1206  11.00000  0.05    0.24
Q14   1   0.6998  0.2694  1.2939  11.00000  0.05    0.24
Q15   1   1.1705  0.1291  0.6887  11.00000  0.05    0.24
Q16   1   1.5506  0.2389  1.3615  11.00000  0.05    0.23
Q17   1   0.7938  0.5949  0.5734  11.00000  0.05    0.23
Q18   1   1.2223  0.1797  1.0769  11.00000  0.05    0.23
Q19   1   1.4310  0.3437  1.1349  11.00000  0.05    0.22
Q20   1   1.2235  0.2149  0.8277  11.00000  0.05    0.22

  REM The information below was added by Olex2.
  REM
  REM R1 = 0.0286 for 2551 Fo > 4sig(Fo) and 0.0296 for all 5330 data
  REM n/a parameters refined using n/a restraints
  REM Highest difference peak 0.56, deepest hole -0.62
  REM Mean Shift 0, Max Shift 0.002.

  REM +++ Tabular Listing of Refinement Information +++
  REM R1_all = 0.0296
  REM R1_gt = 0.0286
  REM wR_ref = 0.0711
  REM GOOF = 1.062
  REM Shift_max = 0.002
  REM Shift_mean = 0
  REM Reflections_all = 5330
  REM Reflections_gt = 2551
  REM Parameters = n/a
  REM Hole = -0.62
  REM Peak = 0.56
  REM Flack = -0.021(5)

  
