# Supplementary material for: Investigation of 8-Aza-7-Deaza Purine Nucleoside Derivatives
Source: Molecules. 2019 Mar 11;24(5):983. doi: 10.3390/molecules24050983 (PMC6429420; doi:10.3390/molecules24050983)
Supplement: Supplementary file 1 [file molecules-24-00983-s001.zip › molecules-460200 proof supple/supplementory materials Dr. An/cpd 8-Crystallographic information/201804210_red.sum]

DC PROFFIT - Profile-fitting data reduction algorithm (Version 1.171.37.35 (release 13-08-2014 CrysAlis171 .NET),compiled Aug 13 2014,18:06:35)
DC PROFFIT - Started at Sun Apr 08 22:50:39 2018
Experiment file name: D:\Data\zy\201804210\201804210
Output file name: D:\Data\zy\201804210\201804210
Data reduction with automatic settings
   UB - matrix:
      -0.075683   -0.104845   -0.059218   (  0.000022    0.000007    0.000009 )
      -0.101686    0.059547   -0.110151   (  0.000027    0.000009    0.000011 )
       0.274649   -0.006475   -0.053604   (  0.000023    0.000008    0.000009 )
      5.09435 (    0.00038 )    12.75844 (    0.00084 )    11.32545 (    0.00085 )
     89.98452 (    0.00571 )    91.33690 (    0.00612 )    90.15964 (    0.00571 )
  V =       735.90
Selected cell (from UM rr/UM ttt/UM f):
34     5.0943    12.7584    11.3255    89.9845    91.3369    90.1596         mP
Cross checking gral lattice...
Lattice type P selected
Background parameters (old style):       25       25 SHORT follow:0
Per-frame model refinement: ON
Single frame average background scaling: OFF
Dual wavelength al1-al2: ON 
2-cycle 3D peak analysis: ON
Background computed as FLOAT type: OFF
Use 3D profile fitting: ON
Adjust masks according to prediction uncertainty (for high angle data): OFF
Follow profile size changes with incidence angle: ON
Reject reflections with bad profiles: OFF
Use JETSHADOW for masking shadowed areas: OFF
Space group determination with Gral
AutoChem attempted
  0 Extinction conditions:

PROFFITPEAK - Precise peak table update based on 3D profile analysis (2005-2013)
PROFFITPEAK - Started at Sun Apr 08 22:50:39 2018
Experiment file name: D:\Data\zy\201804210\201804210
Maximum reflection width (in deg): 2.00
I/sigma threshold: 7.00

Lattice type P used

*** 3D peak analysis started - run 1 ***

Profile size analysis (per resolution)
              |         Average profile size - assuming Gaussian shape (in degrees)            |
  Resolution  |  # of peaks  |   sig_e1 (stddev)   |   sig_e2 (stddev)   |   sig_e3 (stddev)   |
 ------------ | ------------ | ------------------- | ------------------- | ------------------- |
   inf- 2.49  |        15    |    1.050 ( 0.080)   |    1.061 ( 0.060)   |    0.930 ( 0.577)   |
  2.49- 2.18  |        15    |    1.075 ( 0.058)   |    1.071 ( 0.032)   |    1.021 ( 0.594)   |
  2.16- 1.95  |        15    |    1.091 ( 0.047)   |    1.059 ( 0.056)   |    0.872 ( 0.338)   |
  1.94- 1.77  |        15    |    1.102 ( 0.054)   |    1.072 ( 0.051)   |    0.780 ( 0.225)   |
  1.77- 1.64  |        15    |    1.094 ( 0.034)   |    1.042 ( 0.041)   |    0.950 ( 0.294)   |
  1.64- 1.56  |        15    |    1.055 ( 0.052)   |    0.989 ( 0.070)   |    0.924 ( 0.063)   |
  1.55- 1.49  |        15    |    0.999 ( 0.074)   |    0.898 ( 0.079)   |    0.925 ( 0.488)   |
  1.48- 1.41  |        15    |    0.993 ( 0.067)   |    0.876 ( 0.072)   |    1.047 ( 0.563)   |
  1.41- 1.36  |        15    |    0.921 ( 0.094)   |    0.808 ( 0.101)   |    0.912 ( 0.376)   |
  1.36- 1.31  |        13    |    0.954 ( 0.087)   |    0.790 ( 0.095)   |    1.126 ( 0.579)   |
 ------------ | ------------ | ------------------- | ------------------- | ------------------- |
   inf- 1.31  |       148    |    1.034 ( 0.090)   |    0.969 ( 0.126)   |    0.946 ( 0.451)   |

Optimal grid size for profile fitting: 15 x 15

*** 3D peak analysis started - run 2 ***

Profile size analysis (per resolution)
              |         Average profile size - assuming Gaussian shape (in degrees)            |
  Resolution  |  # of peaks  |   sig_e1 (stddev)   |   sig_e2 (stddev)   |   sig_e3 (stddev)   |
 ------------ | ------------ | ------------------- | ------------------- | ------------------- |
   inf- 3.61  |        15    |    1.105 ( 0.077)   |    1.096 ( 0.079)   |    1.061 ( 0.518)   |
  3.59- 2.50  |        15    |    1.098 ( 0.109)   |    1.088 ( 0.100)   |    0.772 ( 0.236)   |
  2.48- 2.21  |        15    |    1.121 ( 0.096)   |    1.081 ( 0.071)   |    1.096 ( 0.561)   |
  2.20- 2.02  |        15    |    1.116 ( 0.100)   |    1.056 ( 0.077)   |    1.019 ( 0.644)   |
  1.99- 1.86  |        15    |    1.136 ( 0.070)   |    1.081 ( 0.066)   |    0.908 ( 0.323)   |
  1.85- 1.72  |        15    |    1.110 ( 0.083)   |    1.011 ( 0.117)   |    0.983 ( 0.494)   |
  1.71- 1.58  |        15    |    1.121 ( 0.053)   |    1.016 ( 0.070)   |    0.857 ( 0.098)   |
  1.57- 1.47  |        15    |    1.105 ( 0.061)   |    0.966 ( 0.087)   |    1.000 ( 0.245)   |
  1.47- 1.39  |        15    |    1.073 ( 0.058)   |    0.926 ( 0.082)   |    0.931 ( 0.158)   |
  1.39- 1.32  |        12    |    1.039 ( 0.074)   |    0.868 ( 0.149)   |    0.846 ( 0.195)   |
 ------------ | ------------ | ------------------- | ------------------- | ------------------- |
   inf- 1.32  |       147    |    1.104 ( 0.084)   |    1.022 ( 0.116)   |    0.950 ( 0.407)   |

Optimal grid size for profile fitting: 15 x 15

*** 3D peak analysis started - run 3 ***

Profile size analysis (per resolution)
              |         Average profile size - assuming Gaussian shape (in degrees)            |
  Resolution  |  # of peaks  |   sig_e1 (stddev)   |   sig_e2 (stddev)   |   sig_e3 (stddev)   |
 ------------ | ------------ | ------------------- | ------------------- | ------------------- |
   inf- 3.06  |        23    |    1.096 ( 0.120)   |    1.034 ( 0.097)   |    0.988 ( 0.568)   |
  2.99- 2.36  |        23    |    1.182 ( 0.089)   |    1.060 ( 0.051)   |    0.832 ( 0.311)   |
  2.35- 2.11  |        23    |    1.159 ( 0.124)   |    1.060 ( 0.067)   |    0.998 ( 0.445)   |
  2.09- 1.87  |        23    |    1.143 ( 0.094)   |    1.034 ( 0.062)   |    0.983 ( 0.399)   |
  1.87- 1.75  |        23    |    1.135 ( 0.077)   |    1.004 ( 0.069)   |    1.048 ( 0.374)   |
  1.75- 1.62  |        23    |    1.133 ( 0.082)   |    0.981 ( 0.069)   |    1.039 ( 0.393)   |
  1.62- 1.52  |        23    |    1.089 ( 0.070)   |    0.926 ( 0.086)   |    0.982 ( 0.342)   |
  1.52- 1.46  |        23    |    1.077 ( 0.076)   |    0.903 ( 0.082)   |    1.025 ( 0.375)   |
  1.45- 1.37  |        23    |    1.055 ( 0.094)   |    0.846 ( 0.113)   |    1.013 ( 0.228)   |
  1.36- 1.30  |        21    |    1.033 ( 0.081)   |    0.818 ( 0.090)   |    0.921 ( 0.211)   |
 ------------ | ------------ | ------------------- | ------------------- | ------------------- |
   inf- 1.30  |       228    |    1.111 ( 0.103)   |    0.968 ( 0.116)   |    0.983 ( 0.383)   |

Optimal grid size for profile fitting: 15 x 15

*** 3D peak analysis started - run 4 ***

Profile size analysis (per resolution)
              |         Average profile size - assuming Gaussian shape (in degrees)            |
  Resolution  |  # of peaks  |   sig_e1 (stddev)   |   sig_e2 (stddev)   |   sig_e3 (stddev)   |
 ------------ | ------------ | ------------------- | ------------------- | ------------------- |
   inf- 3.19  |        17    |    1.055 ( 0.076)   |    1.091 ( 0.085)   |    0.960 ( 0.410)   |
  3.15- 2.49  |        17    |    1.081 ( 0.056)   |    1.118 ( 0.103)   |    0.947 ( 0.573)   |
  2.45- 2.15  |        17    |    1.066 ( 0.071)   |    1.095 ( 0.098)   |    0.971 ( 0.530)   |
  2.13- 1.96  |        17    |    1.068 ( 0.055)   |    1.102 ( 0.066)   |    0.999 ( 0.654)   |
  1.95- 1.80  |        17    |    1.064 ( 0.054)   |    1.071 ( 0.098)   |    1.106 ( 0.431)   |
  1.79- 1.64  |        17    |    1.062 ( 0.061)   |    1.080 ( 0.096)   |    0.987 ( 0.366)   |
  1.64- 1.56  |        17    |    1.023 ( 0.056)   |    1.001 ( 0.078)   |    0.896 ( 0.411)   |
  1.55- 1.49  |        17    |    0.973 ( 0.048)   |    0.944 ( 0.075)   |    0.989 ( 0.278)   |
  1.48- 1.40  |        17    |    0.994 ( 0.041)   |    0.952 ( 0.085)   |    1.004 ( 0.227)   |
  1.40- 1.30  |        13    |    0.950 ( 0.076)   |    0.887 ( 0.092)   |    1.131 ( 0.759)   |
 ------------ | ------------ | ------------------- | ------------------- | ------------------- |
   inf- 1.30  |       166    |    1.036 ( 0.073)   |    1.038 ( 0.116)   |    0.996 ( 0.486)   |

Optimal grid size for profile fitting: 15 x 15

*** 3D peak analysis started - run 5 ***

Profile size analysis (per resolution)
              |         Average profile size - assuming Gaussian shape (in degrees)            |
  Resolution  |  # of peaks  |   sig_e1 (stddev)   |   sig_e2 (stddev)   |   sig_e3 (stddev)   |
 ------------ | ------------ | ------------------- | ------------------- | ------------------- |
  4.68- 2.76  |        17    |    1.095 ( 0.115)   |    1.070 ( 0.065)   |    0.773 ( 0.454)   |
  2.76- 2.36  |        17    |    1.214 ( 0.073)   |    1.095 ( 0.065)   |    0.941 ( 0.383)   |
  2.28- 2.05  |        17    |    1.211 ( 0.091)   |    1.092 ( 0.078)   |    0.949 ( 0.400)   |
  2.02- 1.87  |        17    |    1.185 ( 0.102)   |    1.051 ( 0.086)   |    0.978 ( 0.487)   |
  1.87- 1.75  |        17    |    1.193 ( 0.077)   |    1.045 ( 0.072)   |    0.929 ( 0.352)   |
  1.75- 1.62  |        17    |    1.185 ( 0.082)   |    1.023 ( 0.095)   |    1.052 ( 0.376)   |
  1.62- 1.54  |        17    |    1.153 ( 0.073)   |    0.984 ( 0.072)   |    0.946 ( 0.139)   |
  1.53- 1.47  |        17    |    1.159 ( 0.055)   |    0.991 ( 0.055)   |    0.844 ( 0.148)   |
  1.47- 1.38  |        17    |    1.150 ( 0.050)   |    0.950 ( 0.078)   |    0.937 ( 0.202)   |
  1.38- 1.30  |        17    |    1.126 ( 0.058)   |    0.878 ( 0.095)   |    0.859 ( 0.170)   |
 ------------ | ------------ | ------------------- | ------------------- | ------------------- |
  4.68- 1.30  |       170    |    1.167 ( 0.088)   |    1.018 ( 0.101)   |    0.921 ( 0.344)   |

Optimal grid size for profile fitting: 17 x 17

*** 3D peak analysis started - run 6 ***

Profile size analysis (per resolution)
              |         Average profile size - assuming Gaussian shape (in degrees)            |
  Resolution  |  # of peaks  |   sig_e1 (stddev)   |   sig_e2 (stddev)   |   sig_e3 (stddev)   |
 ------------ | ------------ | ------------------- | ------------------- | ------------------- |
  4.73- 2.76  |        12    |    1.133 ( 0.073)   |    1.088 ( 0.093)   |    0.825 ( 0.170)   |
  2.64- 2.33  |        12    |    1.154 ( 0.092)   |    1.128 ( 0.073)   |    0.838 ( 0.140)   |
  2.32- 2.13  |        12    |    1.142 ( 0.045)   |    1.090 ( 0.059)   |    1.263 ( 0.589)   |
  2.11- 1.89  |        12    |    1.178 ( 0.057)   |    1.096 ( 0.050)   |    1.262 ( 0.595)   |
  1.89- 1.77  |        12    |    1.120 ( 0.070)   |    1.044 ( 0.051)   |    0.969 ( 0.528)   |
  1.75- 1.64  |        12    |    1.131 ( 0.048)   |    1.006 ( 0.048)   |    0.869 ( 0.222)   |
  1.62- 1.52  |        12    |    1.128 ( 0.044)   |    1.002 ( 0.096)   |    1.026 ( 0.222)   |
  1.52- 1.43  |        12    |    1.072 ( 0.075)   |    0.972 ( 0.062)   |    0.990 ( 0.224)   |
  1.43- 1.37  |        12    |    1.074 ( 0.066)   |    0.898 ( 0.077)   |    0.891 ( 0.213)   |
  1.37- 1.29  |        15    |    1.060 ( 0.049)   |    0.885 ( 0.118)   |    0.996 ( 0.416)   |
 ------------ | ------------ | ------------------- | ------------------- | ------------------- |
  4.73- 1.29  |       123    |    1.118 ( 0.074)   |    1.018 ( 0.112)   |    0.993 ( 0.403)   |

Optimal grid size for profile fitting: 15 x 15

*** 3D peak analysis started - run 7 ***

Profile size analysis (per resolution)
              |         Average profile size - assuming Gaussian shape (in degrees)            |
  Resolution  |  # of peaks  |   sig_e1 (stddev)   |   sig_e2 (stddev)   |   sig_e3 (stddev)   |
 ------------ | ------------ | ------------------- | ------------------- | ------------------- |
  3.83- 2.80  |         9    |    1.084 ( 0.137)   |    1.041 ( 0.122)   |    0.707 ( 0.390)   |
  2.76- 2.30  |         9    |    1.159 ( 0.095)   |    1.128 ( 0.038)   |    1.111 ( 0.497)   |
  2.28- 2.13  |         9    |    1.159 ( 0.096)   |    1.109 ( 0.063)   |    1.033 ( 0.488)   |
  2.12- 1.96  |         9    |    1.135 ( 0.126)   |    1.063 ( 0.108)   |    0.783 ( 0.223)   |
  1.95- 1.78  |         9    |    1.132 ( 0.115)   |    1.077 ( 0.070)   |    0.800 ( 0.145)   |
  1.78- 1.70  |         9    |    1.188 ( 0.072)   |    1.102 ( 0.048)   |    0.897 ( 0.087)   |
  1.70- 1.62  |         9    |    1.101 ( 0.105)   |    1.008 ( 0.099)   |    1.029 ( 0.406)   |
  1.61- 1.49  |         9    |    1.118 ( 0.112)   |    0.981 ( 0.141)   |    0.847 ( 0.217)   |
  1.48- 1.42  |         9    |    1.099 ( 0.114)   |    0.905 ( 0.120)   |    1.021 ( 0.371)   |
  1.42- 1.32  |        11    |    1.156 ( 0.050)   |    0.951 ( 0.050)   |    0.933 ( 0.040)   |
 ------------ | ------------ | ------------------- | ------------------- | ------------------- |
  3.83- 1.32  |        92    |    1.134 ( 0.109)   |    1.035 ( 0.116)   |    0.916 ( 0.346)   |

Optimal grid size for profile fitting: 15 x 15

*** 3D peak analysis started - run 8 ***

Profile size analysis (per resolution)
              |         Average profile size - assuming Gaussian shape (in degrees)            |
  Resolution  |  # of peaks  |   sig_e1 (stddev)   |   sig_e2 (stddev)   |   sig_e3 (stddev)   |
 ------------ | ------------ | ------------------- | ------------------- | ------------------- |
  4.72- 3.12  |        11    |    1.058 ( 0.092)   |    1.096 ( 0.067)   |    0.806 ( 0.304)   |
  2.85- 2.45  |        11    |    1.107 ( 0.090)   |    1.133 ( 0.093)   |    0.671 ( 0.309)   |
  2.45- 2.30  |        11    |    1.112 ( 0.109)   |    1.139 ( 0.112)   |    1.161 ( 0.543)   |
  2.26- 2.08  |        11    |    1.101 ( 0.089)   |    1.108 ( 0.064)   |    0.926 ( 0.428)   |
  2.06- 1.87  |        11    |    1.075 ( 0.093)   |    1.075 ( 0.074)   |    1.009 ( 0.427)   |
  1.87- 1.68  |        11    |    1.097 ( 0.062)   |    1.051 ( 0.054)   |    0.791 ( 0.171)   |
  1.67- 1.61  |        11    |    1.061 ( 0.062)   |    1.049 ( 0.081)   |    0.983 ( 0.430)   |
  1.61- 1.55  |        11    |    1.060 ( 0.074)   |    1.012 ( 0.074)   |    1.243 ( 0.500)   |
  1.53- 1.49  |        11    |    1.015 ( 0.058)   |    0.953 ( 0.071)   |    1.171 ( 0.535)   |
  1.48- 1.33  |        12    |    1.039 ( 0.094)   |    0.923 ( 0.132)   |    1.006 ( 0.248)   |
 ------------ | ------------ | ------------------- | ------------------- | ------------------- |
  4.72- 1.33  |       111    |    1.072 ( 0.089)   |    1.053 ( 0.111)   |    0.977 ( 0.442)   |

Optimal grid size for profile fitting: 15 x 15

*** 3D peak analysis started - run 9 ***

Profile size analysis (per resolution)
              |         Average profile size - assuming Gaussian shape (in degrees)            |
  Resolution  |  # of peaks  |   sig_e1 (stddev)   |   sig_e2 (stddev)   |   sig_e3 (stddev)   |
 ------------ | ------------ | ------------------- | ------------------- | ------------------- |
  8.45- 2.84  |         9    |    1.043 ( 0.085)   |    1.073 ( 0.069)   |    0.657 ( 0.249)   |
  2.82- 2.27  |         9    |    1.097 ( 0.069)   |    1.117 ( 0.065)   |    0.936 ( 0.488)   |
  2.26- 2.05  |         9    |    1.141 ( 0.060)   |    1.133 ( 0.037)   |    1.059 ( 0.636)   |
  1.98- 1.75  |         9    |    1.120 ( 0.074)   |    1.071 ( 0.072)   |    1.158 ( 0.603)   |
  1.75- 1.64  |         9    |    1.078 ( 0.051)   |    1.027 ( 0.063)   |    1.363 ( 0.654)   |
  1.64- 1.58  |         9    |    1.161 ( 0.046)   |    1.092 ( 0.047)   |    1.083 ( 0.542)   |
  1.57- 1.51  |         9    |    1.081 ( 0.069)   |    1.001 ( 0.095)   |    1.048 ( 0.329)   |
  1.50- 1.44  |         9    |    1.106 ( 0.060)   |    1.015 ( 0.077)   |    0.916 ( 0.105)   |
  1.44- 1.38  |         9    |    1.079 ( 0.071)   |    0.945 ( 0.106)   |    0.858 ( 0.131)   |
  1.38- 1.31  |        11    |    0.995 ( 0.085)   |    0.845 ( 0.125)   |    1.086 ( 0.537)   |
 ------------ | ------------ | ------------------- | ------------------- | ------------------- |
  8.45- 1.31  |        92    |    1.088 ( 0.083)   |    1.028 ( 0.118)   |    1.018 ( 0.505)   |

Optimal grid size for profile fitting: 15 x 15

*** 3D peak analysis started - run 10 ***

Profile size analysis (per resolution)
              |         Average profile size - assuming Gaussian shape (in degrees)            |
  Resolution  |  # of peaks  |   sig_e1 (stddev)   |   sig_e2 (stddev)   |   sig_e3 (stddev)   |
 ------------ | ------------ | ------------------- | ------------------- | ------------------- |
  5.66- 2.76  |        14    |    1.037 ( 0.099)   |    1.030 ( 0.051)   |    0.977 ( 0.483)   |
  2.70- 2.24  |        14    |    1.072 ( 0.100)   |    1.090 ( 0.041)   |    1.127 ( 0.555)   |
  2.24- 1.94  |        14    |    1.052 ( 0.110)   |    1.045 ( 0.070)   |    0.830 ( 0.272)   |
  1.93- 1.75  |        14    |    1.053 ( 0.075)   |    1.039 ( 0.075)   |    1.092 ( 0.462)   |
  1.75- 1.64  |        14    |    1.070 ( 0.086)   |    1.047 ( 0.110)   |    1.011 ( 0.263)   |
  1.64- 1.53  |        14    |    1.020 ( 0.098)   |    0.987 ( 0.099)   |    0.906 ( 0.286)   |
  1.53- 1.47  |        14    |    1.024 ( 0.060)   |    0.941 ( 0.083)   |    0.945 ( 0.371)   |
  1.46- 1.41  |        14    |    0.966 ( 0.089)   |    0.885 ( 0.139)   |    1.235 ( 0.436)   |
  1.40- 1.35  |        14    |    1.004 ( 0.051)   |    0.925 ( 0.084)   |    0.919 ( 0.049)   |
  1.34- 1.30  |         9    |    0.944 ( 0.064)   |    0.847 ( 0.113)   |    1.009 ( 0.232)   |
 ------------ | ------------ | ------------------- | ------------------- | ------------------- |
  5.66- 1.30  |       135    |    1.027 ( 0.094)   |    0.989 ( 0.116)   |    1.005 ( 0.391)   |

Optimal grid size for profile fitting: 15 x 15

*** 3D peak analysis started - run 11 ***

Profile size analysis (per resolution)
              |         Average profile size - assuming Gaussian shape (in degrees)            |
  Resolution  |  # of peaks  |   sig_e1 (stddev)   |   sig_e2 (stddev)   |   sig_e3 (stddev)   |
 ------------ | ------------ | ------------------- | ------------------- | ------------------- |
  1.31- 1.23  |        13    |    1.088 ( 0.064)   |    0.879 ( 0.111)   |    1.184 ( 0.440)   |
  1.23- 1.17  |        13    |    1.099 ( 0.136)   |    0.940 ( 0.114)   |    1.154 ( 0.496)   |
  1.17- 1.11  |        13    |    1.152 ( 0.100)   |    0.991 ( 0.144)   |    1.051 ( 0.304)   |
  1.11- 1.07  |        13    |    1.207 ( 0.093)   |    1.076 ( 0.123)   |    1.012 ( 0.263)   |
  1.06- 1.02  |        13    |    1.197 ( 0.100)   |    1.108 ( 0.115)   |    0.978 ( 0.287)   |
  1.01- 0.97  |        13    |    1.166 ( 0.085)   |    1.097 ( 0.101)   |    1.142 ( 0.347)   |
  0.97- 0.91  |        13    |    1.243 ( 0.093)   |    1.208 ( 0.051)   |    1.247 ( 0.349)   |
  0.90- 0.87  |        13    |    1.225 ( 0.072)   |    1.192 ( 0.057)   |    1.238 ( 0.351)   |
  0.87- 0.84  |        13    |    1.171 ( 0.060)   |    1.136 ( 0.050)   |    1.288 ( 0.485)   |
  0.84- 0.82  |         9    |    1.186 ( 0.128)   |    1.114 ( 0.128)   |    1.483 ( 0.649)   |
 ------------ | ------------ | ------------------- | ------------------- | ------------------- |
  1.31- 0.82  |       126    |    1.173 ( 0.106)   |    1.073 ( 0.146)   |    1.168 ( 0.424)   |

Optimal grid size for profile fitting: 17 x 17

*** 3D peak analysis started - run 12 ***

Profile size analysis (per resolution)
              |         Average profile size - assuming Gaussian shape (in degrees)            |
  Resolution  |  # of peaks  |   sig_e1 (stddev)   |   sig_e2 (stddev)   |   sig_e3 (stddev)   |
 ------------ | ------------ | ------------------- | ------------------- | ------------------- |
  1.32- 1.23  |        12    |    1.003 ( 0.075)   |    0.915 ( 0.076)   |    1.059 ( 0.359)   |
  1.23- 1.18  |        12    |    0.990 ( 0.098)   |    0.922 ( 0.125)   |    1.030 ( 0.475)   |
  1.18- 1.13  |        12    |    1.020 ( 0.087)   |    0.938 ( 0.094)   |    1.167 ( 0.392)   |
  1.13- 1.09  |        12    |    1.131 ( 0.085)   |    1.061 ( 0.083)   |    1.042 ( 0.256)   |
  1.09- 1.04  |        12    |    1.094 ( 0.105)   |    1.073 ( 0.105)   |    1.154 ( 0.335)   |
  1.04- 1.01  |        12    |    1.148 ( 0.081)   |    1.136 ( 0.091)   |    0.866 ( 0.111)   |
  1.00- 0.96  |        12    |    1.155 ( 0.077)   |    1.147 ( 0.091)   |    1.160 ( 0.294)   |
  0.96- 0.90  |        12    |    1.179 ( 0.050)   |    1.118 ( 0.063)   |    1.070 ( 0.297)   |
  0.90- 0.87  |        12    |    1.162 ( 0.092)   |    1.159 ( 0.068)   |    0.941 ( 0.348)   |
  0.86- 0.82  |        11    |    1.138 ( 0.084)   |    1.112 ( 0.077)   |    1.146 ( 0.326)   |
 ------------ | ------------ | ------------------- | ------------------- | ------------------- |
  1.32- 0.82  |       119    |    1.102 ( 0.108)   |    1.058 ( 0.128)   |    1.063 ( 0.345)   |

Optimal grid size for profile fitting: 15 x 15

*** 3D peak analysis started - run 13 ***

Profile size analysis (per resolution)
              |         Average profile size - assuming Gaussian shape (in degrees)            |
  Resolution  |  # of peaks  |   sig_e1 (stddev)   |   sig_e2 (stddev)   |   sig_e3 (stddev)   |
 ------------ | ------------ | ------------------- | ------------------- | ------------------- |
  1.32- 1.24  |        21    |    1.065 ( 0.100)   |    0.898 ( 0.092)   |    1.001 ( 0.217)   |
  1.23- 1.18  |        21    |    1.058 ( 0.085)   |    0.905 ( 0.126)   |    1.225 ( 0.510)   |
  1.18- 1.13  |        21    |    1.086 ( 0.098)   |    0.979 ( 0.095)   |    0.907 ( 0.126)   |
  1.13- 1.09  |        21    |    1.148 ( 0.087)   |    1.019 ( 0.121)   |    1.175 ( 0.377)   |
  1.09- 1.05  |        21    |    1.137 ( 0.095)   |    1.063 ( 0.099)   |    1.018 ( 0.311)   |
  1.05- 0.99  |        21    |    1.143 ( 0.104)   |    1.083 ( 0.114)   |    1.084 ( 0.366)   |
  0.99- 0.95  |        21    |    1.140 ( 0.103)   |    1.113 ( 0.090)   |    0.986 ( 0.243)   |
  0.95- 0.90  |        21    |    1.156 ( 0.109)   |    1.168 ( 0.105)   |    1.147 ( 0.302)   |
  0.89- 0.86  |        21    |    1.193 ( 0.063)   |    1.170 ( 0.065)   |    1.329 ( 0.517)   |
  0.86- 0.82  |        22    |    1.076 ( 0.151)   |    1.074 ( 0.134)   |    1.093 ( 0.429)   |
 ------------ | ------------ | ------------------- | ------------------- | ------------------- |
  1.32- 0.82  |       211    |    1.120 ( 0.111)   |    1.047 ( 0.140)   |    1.096 ( 0.380)   |

Optimal grid size for profile fitting: 15 x 15

*** 3D peak analysis started - run 14 ***

Profile size analysis (per resolution)
              |         Average profile size - assuming Gaussian shape (in degrees)            |
  Resolution  |  # of peaks  |   sig_e1 (stddev)   |   sig_e2 (stddev)   |   sig_e3 (stddev)   |
 ------------ | ------------ | ------------------- | ------------------- | ------------------- |
  1.32- 1.24  |         8    |    1.013 ( 0.096)   |    0.829 ( 0.133)   |    1.132 ( 0.390)   |
  1.22- 1.18  |         8    |    1.092 ( 0.093)   |    0.926 ( 0.083)   |    0.824 ( 0.205)   |
  1.18- 1.14  |         8    |    1.130 ( 0.070)   |    0.987 ( 0.094)   |    1.018 ( 0.181)   |
  1.13- 1.09  |         8    |    1.210 ( 0.076)   |    0.960 ( 0.091)   |    1.148 ( 0.359)   |
  1.09- 1.04  |         8    |    1.193 ( 0.123)   |    0.990 ( 0.140)   |    1.283 ( 0.578)   |
  1.04- 1.01  |         8    |    1.177 ( 0.120)   |    1.086 ( 0.127)   |    0.875 ( 0.076)   |
  1.01- 0.95  |         8    |    1.223 ( 0.063)   |    1.052 ( 0.102)   |    1.032 ( 0.278)   |
  0.94- 0.87  |         8    |    1.267 ( 0.076)   |    1.173 ( 0.064)   |    0.929 ( 0.102)   |
  0.87- 0.83  |         8    |    1.201 ( 0.029)   |    1.178 ( 0.034)   |    1.368 ( 0.562)   |
  0.83- 0.83  |         4    |    1.093 ( 0.083)   |    1.085 ( 0.113)   |    1.118 ( 0.267)   |
 ------------ | ------------ | ------------------- | ------------------- | ------------------- |
  1.32- 0.83  |        76    |    1.164 ( 0.113)   |    1.023 ( 0.147)   |    1.070 ( 0.384)   |

Optimal grid size for profile fitting: 15 x 15

*** 3D peak analysis started - run 15 ***

Profile size analysis (per resolution)
              |         Average profile size - assuming Gaussian shape (in degrees)            |
  Resolution  |  # of peaks  |   sig_e1 (stddev)   |   sig_e2 (stddev)   |   sig_e3 (stddev)   |
 ------------ | ------------ | ------------------- | ------------------- | ------------------- |
  1.31- 1.26  |         8    |    0.972 ( 0.074)   |    0.898 ( 0.100)   |    1.065 ( 0.311)   |
  1.23- 1.18  |         8    |    0.961 ( 0.057)   |    0.852 ( 0.097)   |    1.083 ( 0.347)   |
  1.17- 1.15  |         8    |    1.006 ( 0.076)   |    0.971 ( 0.104)   |    1.119 ( 0.357)   |
  1.13- 1.09  |         8    |    1.047 ( 0.065)   |    1.098 ( 0.089)   |    0.881 ( 0.139)   |
  1.09- 1.05  |         8    |    1.060 ( 0.110)   |    1.079 ( 0.117)   |    0.987 ( 0.186)   |
  1.05- 1.01  |         8    |    1.063 ( 0.092)   |    1.101 ( 0.098)   |    0.914 ( 0.107)   |
  1.00- 0.95  |         8    |    1.059 ( 0.081)   |    1.092 ( 0.053)   |    0.939 ( 0.193)   |
  0.95- 0.90  |         8    |    1.128 ( 0.046)   |    1.126 ( 0.082)   |    1.388 ( 0.511)   |
  0.90- 0.87  |         8    |    1.067 ( 0.097)   |    1.125 ( 0.076)   |    1.016 ( 0.196)   |
  0.86- 0.83  |        12    |    1.035 ( 0.082)   |    1.097 ( 0.096)   |    1.134 ( 0.397)   |
 ------------ | ------------ | ------------------- | ------------------- | ------------------- |
  1.31- 0.83  |        84    |    1.040 ( 0.092)   |    1.047 ( 0.131)   |    1.056 ( 0.335)   |

Optimal grid size for profile fitting: 15 x 15

*** 3D peak analysis started - run 16 ***

Profile size analysis (per resolution)
              |         Average profile size - assuming Gaussian shape (in degrees)            |
  Resolution  |  # of peaks  |   sig_e1 (stddev)   |   sig_e2 (stddev)   |   sig_e3 (stddev)   |
 ------------ | ------------ | ------------------- | ------------------- | ------------------- |
  1.31- 1.24  |        12    |    1.010 ( 0.061)   |    0.866 ( 0.070)   |    1.157 ( 0.465)   |
  1.24- 1.18  |        12    |    1.052 ( 0.070)   |    0.931 ( 0.110)   |    0.883 ( 0.235)   |
  1.17- 1.13  |        12    |    1.097 ( 0.120)   |    0.992 ( 0.118)   |    0.983 ( 0.387)   |
  1.13- 1.09  |        12    |    1.123 ( 0.067)   |    1.075 ( 0.123)   |    0.979 ( 0.155)   |
  1.09- 1.05  |        12    |    1.112 ( 0.100)   |    1.028 ( 0.109)   |    1.120 ( 0.392)   |
  1.05- 1.01  |        12    |    1.151 ( 0.057)   |    1.129 ( 0.095)   |    0.909 ( 0.132)   |
  1.01- 0.97  |        12    |    1.175 ( 0.071)   |    1.100 ( 0.070)   |    1.225 ( 0.440)   |
  0.97- 0.93  |        12    |    1.188 ( 0.087)   |    1.137 ( 0.098)   |    1.172 ( 0.379)   |
  0.93- 0.87  |        12    |    1.188 ( 0.097)   |    1.149 ( 0.051)   |    1.411 ( 0.496)   |
  0.86- 0.82  |        11    |    1.160 ( 0.099)   |    1.142 ( 0.082)   |    1.092 ( 0.282)   |
 ------------ | ------------ | ------------------- | ------------------- | ------------------- |
  1.31- 0.82  |       119    |    1.125 ( 0.102)   |    1.054 ( 0.133)   |    1.093 ( 0.390)   |

Optimal grid size for profile fitting: 15 x 15

*** 3D peak analysis started - run 17 ***

Profile size analysis (per resolution)
              |         Average profile size - assuming Gaussian shape (in degrees)            |
  Resolution  |  # of peaks  |   sig_e1 (stddev)   |   sig_e2 (stddev)   |   sig_e3 (stddev)   |
 ------------ | ------------ | ------------------- | ------------------- | ------------------- |
  1.33- 1.23  |        27    |    1.047 ( 0.057)   |    0.843 ( 0.093)   |    1.093 ( 0.331)   |
  1.23- 1.17  |        27    |    1.068 ( 0.083)   |    0.896 ( 0.123)   |    1.207 ( 0.428)   |
  1.17- 1.11  |        27    |    1.105 ( 0.079)   |    0.984 ( 0.124)   |    1.062 ( 0.411)   |
  1.11- 1.06  |        27    |    1.133 ( 0.090)   |    1.018 ( 0.115)   |    1.028 ( 0.294)   |
  1.06- 1.02  |        27    |    1.170 ( 0.078)   |    1.102 ( 0.112)   |    1.024 ( 0.250)   |
  1.01- 0.98  |        27    |    1.230 ( 0.065)   |    1.160 ( 0.086)   |    1.059 ( 0.265)   |
  0.98- 0.93  |        27    |    1.195 ( 0.072)   |    1.124 ( 0.075)   |    1.121 ( 0.388)   |
  0.93- 0.88  |        27    |    1.169 ( 0.107)   |    1.134 ( 0.089)   |    1.083 ( 0.371)   |
  0.87- 0.85  |        27    |    1.186 ( 0.094)   |    1.152 ( 0.088)   |    1.261 ( 0.483)   |
  0.85- 0.82  |        23    |    1.131 ( 0.113)   |    1.120 ( 0.107)   |    1.384 ( 0.592)   |
 ------------ | ------------ | ------------------- | ------------------- | ------------------- |
  1.33- 0.82  |       266    |    1.144 ( 0.101)   |    1.052 ( 0.148)   |    1.128 ( 0.405)   |

Optimal grid size for profile fitting: 17 x 17

*** 3D peak analysis started - run 18 ***

Profile size analysis (per resolution)
              |         Average profile size - assuming Gaussian shape (in degrees)            |
  Resolution  |  # of peaks  |   sig_e1 (stddev)   |   sig_e2 (stddev)   |   sig_e3 (stddev)   |
 ------------ | ------------ | ------------------- | ------------------- | ------------------- |
  1.31- 1.25  |         7    |    1.011 ( 0.145)   |    0.898 ( 0.111)   |    0.951 ( 0.056)   |
  1.25- 1.22  |         7    |    1.025 ( 0.095)   |    0.904 ( 0.140)   |    1.044 ( 0.335)   |
  1.19- 1.15  |         7    |    1.116 ( 0.031)   |    1.054 ( 0.044)   |    0.936 ( 0.042)   |
  1.14- 1.11  |         7    |    1.150 ( 0.065)   |    1.073 ( 0.078)   |    1.097 ( 0.341)   |
  1.10- 1.05  |         7    |    1.141 ( 0.050)   |    1.094 ( 0.100)   |    1.180 ( 0.455)   |
  1.05- 0.99  |         7    |    1.206 ( 0.081)   |    1.184 ( 0.066)   |    0.978 ( 0.103)   |
  0.99- 0.98  |         7    |    1.152 ( 0.083)   |    1.127 ( 0.097)   |    1.113 ( 0.231)   |
  0.97- 0.94  |         7    |    1.214 ( 0.091)   |    1.189 ( 0.049)   |    1.042 ( 0.209)   |
  0.94- 0.90  |         7    |    1.223 ( 0.027)   |    1.239 ( 0.025)   |    1.027 ( 0.256)   |
  0.88- 0.82  |        11    |    1.115 ( 0.095)   |    1.194 ( 0.086)   |    1.022 ( 0.193)   |
 ------------ | ------------ | ------------------- | ------------------- | ------------------- |
  1.31- 0.82  |        74    |    1.134 ( 0.108)   |    1.101 ( 0.141)   |    1.038 ( 0.262)   |

Optimal grid size for profile fitting: 17 x 17

*** 3D peak analysis started - run 19 ***
Run 19 Omega scan: (123.000 - 174.000,51 frames, 2.500 sec) at th=108.000, ka=111.000,ph=90.000
CCD reject setup (e_34_030310.ccd): valid corners=4 polygons=0
CCD reject setup:
Corner(s): (-1,-1),(-1,15),(15,-1); (-1,1024),(15,1024),(-1,1009); (1024,1024),(1024,1009),(1009,1024); (1024,-1),(1009,-1),(1024,15); 
*** 3D peak analysis started - run 20 ***

Profile size analysis (per resolution)
              |         Average profile size - assuming Gaussian shape (in degrees)            |
  Resolution  |  # of peaks  |   sig_e1 (stddev)   |   sig_e2 (stddev)   |   sig_e3 (stddev)   |
 ------------ | ------------ | ------------------- | ------------------- | ------------------- |
  1.09- 1.00  |         2    |    1.052 ( 0.074)   |    1.030 ( 0.165)   |    0.770 ( 0.200)   |
  1.00- 0.96  |         2    |    1.153 ( 0.029)   |    1.281 ( 0.028)   |    0.978 ( 0.019)   |
  0.95- 0.95  |         2    |    1.125 ( 0.030)   |    1.196 ( 0.003)   |    1.386 ( 0.003)   |
  0.90- 0.90  |         2    |    1.123 ( 0.015)   |    1.208 ( 0.053)   |    0.951 ( 0.022)   |
  0.90- 0.89  |         2    |    1.064 ( 0.050)   |    1.054 ( 0.015)   |    1.294 ( 0.494)   |
  0.86- 0.85  |         2    |    1.132 ( 0.015)   |    1.141 ( 0.048)   |    0.869 ( 0.062)   |
  0.85- 0.85  |         2    |    1.057 ( 0.006)   |    1.168 ( 0.091)   |    1.088 ( 0.110)   |
  0.85- 0.85  |         2    |    1.131 ( 0.044)   |    1.101 ( 0.041)   |    1.767 ( 0.740)   |
  0.84- 0.84  |         1    |    1.136 ( 0.000)   |    1.279 ( 0.000)   |    1.570 ( 0.000)   |
  0.00- 0.00  |         0    |    0.000 ( 0.000)   |    0.000 ( 0.000)   |    0.000 ( 0.000)   |
 ------------ | ------------ | ------------------- | ------------------- | ------------------- |
  1.09- 0.84  |        17    |    1.106 ( 0.053)   |    1.155 ( 0.109)   |    1.163 ( 0.446)   |

Optimal grid size for profile fitting: 15 x 15

*** 3D peak analysis started - run 21 ***
Run 21 Omega scan: (84.000 - 109.000,25 frames, 2.500 sec) at th=108.000, ka=-94.000,ph=-180.000
CCD reject setup (e_34_030310.ccd): valid corners=4 polygons=0
CCD reject setup:
Corner(s): (-1,-1),(-1,15),(15,-1); (-1,1024),(15,1024),(-1,1009); (1024,1024),(1024,1009),(1009,1024); (1024,-1),(1009,-1),(1024,15); 
*** 3D peak analysis started - run 22 ***

Profile size analysis (per resolution)
              |         Average profile size - assuming Gaussian shape (in degrees)            |
  Resolution  |  # of peaks  |   sig_e1 (stddev)   |   sig_e2 (stddev)   |   sig_e3 (stddev)   |
 ------------ | ------------ | ------------------- | ------------------- | ------------------- |
  1.32- 1.23  |        19    |    1.077 ( 0.082)   |    0.907 ( 0.120)   |    1.044 ( 0.417)   |
  1.23- 1.18  |        19    |    1.076 ( 0.096)   |    0.895 ( 0.094)   |    1.169 ( 0.428)   |
  1.18- 1.13  |        19    |    1.100 ( 0.080)   |    0.946 ( 0.113)   |    1.039 ( 0.427)   |
  1.13- 1.09  |        19    |    1.142 ( 0.107)   |    0.996 ( 0.125)   |    1.049 ( 0.331)   |
  1.09- 1.06  |        19    |    1.145 ( 0.090)   |    0.999 ( 0.099)   |    1.106 ( 0.376)   |
  1.06- 1.02  |        19    |    1.142 ( 0.080)   |    1.005 ( 0.117)   |    1.019 ( 0.387)   |
  1.01- 0.98  |        19    |    1.161 ( 0.101)   |    1.100 ( 0.117)   |    1.026 ( 0.312)   |
  0.97- 0.94  |        19    |    1.195 ( 0.105)   |    1.133 ( 0.097)   |    0.978 ( 0.233)   |
  0.93- 0.86  |        19    |    1.203 ( 0.067)   |    1.151 ( 0.061)   |    1.075 ( 0.332)   |
  0.86- 0.82  |        21    |    1.177 ( 0.086)   |    1.141 ( 0.090)   |    1.302 ( 0.549)   |
 ------------ | ------------ | ------------------- | ------------------- | ------------------- |
  1.32- 0.82  |       192    |    1.142 ( 0.100)   |    1.028 ( 0.140)   |    1.083 ( 0.400)   |

Optimal grid size for profile fitting: 17 x 17

*** 3D peak analysis started - run 23 ***

Profile size analysis (per resolution)
              |         Average profile size - assuming Gaussian shape (in degrees)            |
  Resolution  |  # of peaks  |   sig_e1 (stddev)   |   sig_e2 (stddev)   |   sig_e3 (stddev)   |
 ------------ | ------------ | ------------------- | ------------------- | ------------------- |
  1.31- 1.25  |        13    |    1.015 ( 0.071)   |    0.896 ( 0.084)   |    1.159 ( 0.434)   |
  1.25- 1.21  |        13    |    1.008 ( 0.090)   |    0.934 ( 0.114)   |    1.190 ( 0.523)   |
  1.20- 1.16  |        13    |    1.063 ( 0.065)   |    1.006 ( 0.108)   |    1.072 ( 0.400)   |
  1.16- 1.10  |        13    |    1.133 ( 0.059)   |    1.075 ( 0.113)   |    1.027 ( 0.365)   |
  1.10- 1.06  |        13    |    1.107 ( 0.093)   |    1.041 ( 0.133)   |    1.216 ( 0.414)   |
  1.05- 1.01  |        13    |    1.111 ( 0.106)   |    1.076 ( 0.099)   |    1.055 ( 0.424)   |
  1.00- 0.98  |        13    |    1.138 ( 0.077)   |    1.096 ( 0.041)   |    1.149 ( 0.411)   |
  0.97- 0.92  |        13    |    1.108 ( 0.116)   |    1.121 ( 0.107)   |    1.116 ( 0.382)   |
  0.91- 0.85  |        13    |    1.166 ( 0.073)   |    1.162 ( 0.055)   |    1.154 ( 0.387)   |
  0.85- 0.82  |         8    |    1.057 ( 0.172)   |    1.019 ( 0.112)   |    1.423 ( 0.567)   |
 ------------ | ------------ | ------------------- | ------------------- | ------------------- |
  1.31- 0.82  |       125    |    1.092 ( 0.106)   |    1.043 ( 0.128)   |    1.145 ( 0.439)   |

Optimal grid size for profile fitting: 15 x 15

*** 3D peak analysis started - run 24 ***

Profile size analysis (per resolution)
              |         Average profile size - assuming Gaussian shape (in degrees)            |
  Resolution  |  # of peaks  |   sig_e1 (stddev)   |   sig_e2 (stddev)   |   sig_e3 (stddev)   |
 ------------ | ------------ | ------------------- | ------------------- | ------------------- |
  1.32- 1.24  |        21    |    1.008 ( 0.055)   |    0.869 ( 0.087)   |    1.136 ( 0.400)   |
  1.24- 1.19  |        21    |    1.027 ( 0.058)   |    0.939 ( 0.083)   |    0.909 ( 0.160)   |
  1.18- 1.13  |        21    |    1.060 ( 0.043)   |    0.940 ( 0.089)   |    1.033 ( 0.336)   |
  1.12- 1.08  |        21    |    1.086 ( 0.073)   |    1.018 ( 0.139)   |    1.019 ( 0.349)   |
  1.08- 1.04  |        21    |    1.100 ( 0.067)   |    1.076 ( 0.117)   |    1.068 ( 0.384)   |
  1.03- 0.99  |        21    |    1.135 ( 0.080)   |    1.144 ( 0.111)   |    1.004 ( 0.262)   |
  0.99- 0.95  |        21    |    1.107 ( 0.085)   |    1.142 ( 0.090)   |    0.928 ( 0.188)   |
  0.93- 0.89  |        21    |    1.132 ( 0.079)   |    1.176 ( 0.070)   |    1.070 ( 0.272)   |
  0.89- 0.85  |        21    |    1.134 ( 0.083)   |    1.181 ( 0.086)   |    1.084 ( 0.343)   |
  0.84- 0.81  |        17    |    1.057 ( 0.101)   |    1.136 ( 0.084)   |    1.137 ( 0.352)   |
 ------------ | ------------ | ------------------- | ------------------- | ------------------- |
  1.32- 0.81  |       206    |    1.085 ( 0.085)   |    1.061 ( 0.146)   |    1.037 ( 0.322)   |

Optimal grid size for profile fitting: 17 x 17

*** 3D peak analysis started - run 25 ***

Profile size analysis (per resolution)
              |         Average profile size - assuming Gaussian shape (in degrees)            |
  Resolution  |  # of peaks  |   sig_e1 (stddev)   |   sig_e2 (stddev)   |   sig_e3 (stddev)   |
 ------------ | ------------ | ------------------- | ------------------- | ------------------- |
  1.32- 1.24  |        20    |    1.131 ( 0.102)   |    0.898 ( 0.114)   |    0.909 ( 0.304)   |
  1.24- 1.17  |        20    |    1.107 ( 0.104)   |    0.937 ( 0.151)   |    0.968 ( 0.281)   |
  1.17- 1.11  |        20    |    1.196 ( 0.063)   |    1.017 ( 0.123)   |    1.091 ( 0.304)   |
  1.11- 1.07  |        20    |    1.199 ( 0.069)   |    1.023 ( 0.132)   |    1.003 ( 0.287)   |
  1.06- 1.03  |        20    |    1.162 ( 0.112)   |    1.073 ( 0.106)   |    1.046 ( 0.247)   |
  1.03- 0.99  |        20    |    1.244 ( 0.082)   |    1.156 ( 0.082)   |    1.120 ( 0.373)   |
  0.99- 0.95  |        20    |    1.260 ( 0.072)   |    1.185 ( 0.101)   |    1.163 ( 0.374)   |
  0.95- 0.90  |        20    |    1.239 ( 0.097)   |    1.208 ( 0.070)   |    0.962 ( 0.163)   |
  0.89- 0.85  |        20    |    1.223 ( 0.072)   |    1.227 ( 0.062)   |    1.128 ( 0.439)   |
  0.85- 0.82  |        15    |    1.151 ( 0.135)   |    1.191 ( 0.137)   |    1.271 ( 0.521)   |
 ------------ | ------------ | ------------------- | ------------------- | ------------------- |
  1.32- 0.82  |       195    |    1.192 ( 0.104)   |    1.089 ( 0.158)   |    1.061 ( 0.352)   |

Optimal grid size for profile fitting: 17 x 17

*** 3D peak analysis started - run 26 ***
26 peaks stored in the peak table
Run 26 Omega scan: (59.000 - 119.000,60 frames, 2.500 sec) at th=108.000, ka=-77.000,ph=120.000
CCD reject setup (e_34_030310.ccd): valid corners=4 polygons=0
CCD reject setup:
Corner(s): (-1,-1),(-1,15),(15,-1); (-1,1024),(15,1024),(-1,1009); (1024,1024),(1024,1009),(1009,1024); (1024,-1),(1009,-1),(1024,15); 
27 of 139 peaks identified as outliers and rejected
112 peaks stored in the peak table
112 peaks saved into the D:\Data\zy\201804210\tmp\201804210_proffitpeak_26.tabbin file
112 profiles saved into the file D:\Data\zy\201804210\tmp\201804210_26.inc

Profile size analysis (per resolution)
              |         Average profile size - assuming Gaussian shape (in degrees)            |
  Resolution  |  # of peaks  |   sig_e1 (stddev)   |   sig_e2 (stddev)   |   sig_e3 (stddev)   |
 ------------ | ------------ | ------------------- | ------------------- | ------------------- |
  1.28- 1.25  |        11    |    0.939 ( 0.052)   |    0.859 ( 0.105)   |    1.082 ( 0.271)   |
  1.24- 1.22  |        11    |    1.012 ( 0.064)   |    0.930 ( 0.083)   |    1.072 ( 0.379)   |
  1.21- 1.16  |        11    |    1.044 ( 0.080)   |    1.014 ( 0.110)   |    1.061 ( 0.276)   |
  1.16- 1.11  |        11    |    1.067 ( 0.072)   |    0.995 ( 0.130)   |    1.116 ( 0.507)   |
  1.11- 1.05  |        11    |    1.056 ( 0.069)   |    1.024 ( 0.118)   |    1.088 ( 0.270)   |
  1.04- 1.01  |        11    |    1.074 ( 0.076)   |    1.103 ( 0.076)   |    0.999 ( 0.207)   |
  1.01- 0.97  |        11    |    1.124 ( 0.085)   |    1.156 ( 0.084)   |    1.065 ( 0.337)   |
  0.97- 0.92  |        11    |    1.116 ( 0.090)   |    1.177 ( 0.075)   |    0.940 ( 0.206)   |
  0.91- 0.87  |        11    |    1.128 ( 0.076)   |    1.149 ( 0.138)   |    0.951 ( 0.307)   |
  0.86- 0.82  |        13    |    1.066 ( 0.108)   |    1.120 ( 0.112)   |    1.162 ( 0.369)   |
 ------------ | ------------ | ------------------- | ------------------- | ------------------- |
  1.28- 0.82  |       112    |    1.063 ( 0.096)   |    1.054 ( 0.145)   |    1.056 ( 0.332)   |

Optimal grid size for profile fitting: 15 x 15


*** 3D peak analysis started - run 26 (2nd cycle) ***
Run 26 Omega scan: (59.000 - 119.000,60 frames, 2.500 sec) at th=108.000, ka=-77.000,ph=120.000
PROFFITFMHKL INFO: hkl list is updated with average model information!
CCD reject setup (e_34_030310.ccd): valid corners=4 polygons=0
CCD reject setup:
Corner(s): (-1,-1),(-1,15),(15,-1); (-1,1024),(15,1024),(-1,1009); (1024,1024),(1024,1009),(1009,1024); (1024,-1),(1009,-1),(1024,15); 
29 of 146 peaks identified as outliers and rejected
117 peaks stored in the peak table
117 peaks saved into the D:\Data\zy\201804210\tmp\201804210_proffitpeak_26.tabbin file
117 profiles saved into the file D:\Data\zy\201804210\tmp\201804210_26.inc

Profile size analysis (per resolution)
              |         Average profile size - assuming Gaussian shape (in degrees)            |
  Resolution  |  # of peaks  |   sig_e1 (stddev)   |   sig_e2 (stddev)   |   sig_e3 (stddev)   |
 ------------ | ------------ | ------------------- | ------------------- | ------------------- |
  1.28- 1.24  |        12    |    0.950 ( 0.049)   |    0.867 ( 0.090)   |    1.014 ( 0.251)   |
  1.24- 1.20  |        12    |    1.013 ( 0.073)   |    0.948 ( 0.115)   |    1.121 ( 0.439)   |
  1.20- 1.14  |        12    |    1.068 ( 0.078)   |    1.014 ( 0.102)   |    1.047 ( 0.241)   |
  1.14- 1.09  |        12    |    1.059 ( 0.056)   |    1.028 ( 0.111)   |    1.043 ( 0.476)   |
  1.09- 1.03  |        12    |    1.042 ( 0.068)   |    1.057 ( 0.114)   |    1.187 ( 0.383)   |
  1.03- 1.00  |        12    |    1.075 ( 0.089)   |    1.124 ( 0.077)   |    0.985 ( 0.238)   |
  0.99- 0.95  |        12    |    1.130 ( 0.080)   |    1.123 ( 0.090)   |    0.956 ( 0.243)   |
  0.94- 0.90  |        12    |    1.176 ( 0.094)   |    1.195 ( 0.062)   |    0.966 ( 0.289)   |
  0.90- 0.84  |        12    |    1.082 ( 0.091)   |    1.158 ( 0.095)   |    1.094 ( 0.502)   |
  0.84- 0.82  |         9    |    0.948 ( 0.153)   |    1.018 ( 0.128)   |    1.096 ( 0.354)   |
 ------------ | ------------ | ------------------- | ------------------- | ------------------- |
  1.28- 0.82  |       117    |    1.057 ( 0.108)   |    1.054 ( 0.138)   |    1.050 ( 0.362)   |

Optimal grid size for profile fitting: 15 x 15


Profile size analysis (per incidence angle)
 Incidence  |         Average profile size - assuming Gaussian shape (in degrees)            |
 angle (deg)|  # of peaks  |   sig_e1 (stddev)   |   sig_e2 (stddev)   |   sig_e3 (stddev)   |
 ---------- | ------------ | ------------------- | ------------------- | ------------------- |
    0-13.7  |       334    |    1.210 ( 0.080)   |    1.142 ( 0.075)   |    1.128 ( 0.449)   |
 13.7-18.6  |       334    |    1.183 ( 0.077)   |    1.125 ( 0.090)   |    1.095 ( 0.402)   |
 18.6-22.2  |       334    |    1.162 ( 0.078)   |    1.099 ( 0.098)   |    1.028 ( 0.355)   |
 22.2-25.0  |       334    |    1.140 ( 0.086)   |    1.082 ( 0.106)   |    1.038 ( 0.394)   |
 25.1-27.7  |       334    |    1.111 ( 0.087)   |    1.051 ( 0.110)   |    1.056 ( 0.387)   |
 27.7-30.5  |       334    |    1.089 ( 0.087)   |    1.029 ( 0.116)   |    1.018 ( 0.380)   |
 30.5-32.8  |       334    |    1.086 ( 0.091)   |    1.016 ( 0.122)   |    1.017 ( 0.417)   |
 32.8-34.9  |       334    |    1.065 ( 0.103)   |    0.984 ( 0.126)   |    1.007 ( 0.414)   |
 34.9-37.4  |       334    |    1.048 ( 0.096)   |    0.952 ( 0.128)   |    1.006 ( 0.390)   |
 37.5-45.8  |       333    |    1.006 ( 0.101)   |    0.885 ( 0.133)   |    0.988 ( 0.381)   |
 ---------- | ------------ | ------------------- | ------------------- | ------------------- |
    0-45.8  |      3339    |    1.110 ( 0.108)   |    1.037 ( 0.135)   |    1.038 ( 0.400)   |

Fitted profile normalization line parameters
 e1 dimension: a=-0.0063 b=1.19
 e2 dimension: a=-0.0088 b=1.23
 e3 dimension: a=-0.0019 b=1.07

Maximum peak integral for reflections I/sig<=      8 - raw:      4548 lp-corr:      6385
Maximum peak integral for reflections I/sig<=    100 - raw:    128193 lp-corr:    198852
Maximum peak integral for reflections I/sig<=  10000 - raw:    128193 lp-corr:    198852
PROFFITMAIN - Started at Sun Apr 08 22:50:55 2018

*** 3D integration started - run 19 ***

CCD reject setup (e_34_030310.ccd): valid corners=4 polygons=0
CCD reject setup:
Corner(s): (-1,-1),(-1,15),(15,-1); (-1,1024),(15,1024),(-1,1009); (1024,1024),(1024,1009),(1009,1024); (1024,-1),(1009,-1),(1024,15); 
DC PROFFIT INFO: Using average profile: 1.11 1.04 1.04
Run 19 Omega scan: (123.000 - 174.000,51 frames, 2.500 sec) at th=108.000, ka=111.000,ph=90.000
PROFFITFMHKL INFO: hkl list is updated with average model information!

*** 3D integration started - run 21 ***

CCD reject setup (e_34_030310.ccd): valid corners=4 polygons=0
CCD reject setup:
Corner(s): (-1,-1),(-1,15),(15,-1); (-1,1024),(15,1024),(-1,1009); (1024,1024),(1024,1009),(1009,1024); (1024,-1),(1009,-1),(1024,15); 
DC PROFFIT INFO: Using average profile: 1.11 1.04 1.04
Run 21 Omega scan: (84.000 - 109.000,25 frames, 2.500 sec) at th=108.000, ka=-94.000,ph=-180.000
PROFFITFMHKL INFO: hkl list is updated with average model information!

*** 3D integration started - run 26 ***

CCD reject setup (e_34_030310.ccd): valid corners=4 polygons=0
CCD reject setup:
Corner(s): (-1,-1),(-1,15),(15,-1); (-1,1024),(15,1024),(-1,1009); (1024,1024),(1024,1009),(1009,1024); (1024,-1),(1009,-1),(1024,15); 
Run 26 Omega scan: (59.000 - 119.000,60 frames, 2.500 sec) at th=108.000, ka=-77.000,ph=120.000
PROFFITFMHKL INFO: hkl list is updated with per-frame model information!
PROFFITFMHKL INFO: hkl list is updated with average model information!
5554 reflections saved to the file D:\Data\zy\201804210\201804210.rrpprof
PROFFITMAIN - Finished at Sun Apr 08 22:51:04 2018
 * * * CRYSALIS DATA REDUCTION (Version 1.171.37.35 (release 13-08-2014 CrysAlis171 .NET)) * * *


COMMAND LINE: 

TIME OF DATA REDUCTION FINALISING: Sun Apr 08 22:51:04 2018
CRYSTAL INFORMATION  

   UB - MATRIX:
      -0.076926   -0.104486   -0.059397   (  0.000000    0.000000    0.000000 )
      -0.104359    0.059937   -0.109345   (  0.000000    0.000000    0.000000 )
       0.273448   -0.006336   -0.054860   (  0.000000    0.000000    0.000000 )

      5.09210 (    0.00000 )    12.77171 (    0.00000 )    11.33146 (    0.00000 )
     89.99795 (    0.00000 )    91.36299 (    0.00000 )    90.07884 (    0.00000 )
  V =       736.73


CELL:     5.09210     12.77171     11.33146    89.99795     91.36299     90.07884 

MACHINE INFORMATION 
- GONIOMETER KUMA/OXFORD INSTRUMENTS/OXFORD DIFFRACTION KM4 
ALPHA (DEG)   50.09393 BETA (DEG)    0.00588
WAVELENGTH (ANG): A1    1.54056 A2    1.54439  B1    1.39222
MONOCHROMATOR DVALUE (ANG)    3.35400 MONOCHROMATOR THETA (DEG)   13.27708
X-RAY BEAM ORIENTATION (DEG): X2    0.02646 X3    0.00000
BEAM PATH ABSORPTIONCOEFFICIENTS (MM-1): AIR    0.00112 BE    0.20535 BE THICKNESS (MM):    0.50000 
SOFTWARE ZEROCORRECTION (DEG): OMEGA    0.18524 THETA    0.39900 KAPPA    0.16437 PHI    0.00000
MACHINE OFFSETS (STEPS): OMEGA          0 THETA          0 KAPPA          0 PHI          0
CCD DETECTOR KM4CCD/SAPPHIRE 
CHIP: Kodak_KAF4320 B2 (2048x2048) 1812 
TAPER: Incom (B0,9229-4),
    ZOOM 1.283539 PIXELSIZE IN 1X1 BINNING (MM)  0.03080
   - GAIN 110.00 (double-correlated-divide-by-2 gain)SETUP PATH: NONE
GEOMETRIC CORRECTION FILE : e_34_050310.geo 
FLAT FIELD CORRECTION FILE: floodcu_e_34_calib_160310.ffiinffit 
DETECTOR ROTATION (DEG): X1   -0.24352 X2   -0.04754 X3    0.00000
DETECTOR DISTANCE (MM):   43.00000, DETECTOR ZERO (PIX, 1X1 BINNING): X 1084.23451 Y 1019.53516
DETECTOR BINNING (PIX): X:   2 Y:   2


RUN    TYPE OF SCAN  START(DEG)   END(DEG)    # FRAMES    EXP(SEC)   OMEGA(DEG)  THETA(DEG)  KAPPA(DEG)   PHI(DEG) 
Run 1 Omega scan: (-49.000 - 37.000,86 frames, 1.000 sec) at th=-33.500, ka=37.000,ph=-150.000
  1       OMEGA       -49.00000    37.00000          86      1.00000    n/a       -33.10100    37.16437  -150.00000  
Run 2 Omega scan: (-108.000 - -32.000,76 frames, 1.000 sec) at th=-33.500, ka=178.000,ph=-120.000
  2       OMEGA      -108.00000   -32.00000          76      1.00000    n/a       -33.10100   178.16437  -120.00000  
Run 3 Omega scan: (-71.000 - 39.000,110 frames, 1.000 sec) at th=-33.500, ka=19.000,ph=120.000
  3       OMEGA       -71.00000    39.00000         110      1.00000    n/a       -33.10100    19.16437   120.00000  
Run 4 Omega scan: (-102.000 - -15.000,87 frames, 1.000 sec) at th=-33.500, ka=-57.000,ph=150.000
  4       OMEGA      -102.00000   -15.00000          87      1.00000    n/a       -33.10100   -56.83563   150.00000  
Run 5 Omega scan: (-34.000 - 59.000,93 frames, 1.000 sec) at th=36.473, ka=-37.000,ph=0.000
  5       OMEGA       -34.00000    59.00000          93      1.00000    n/a        36.87236   -36.83563     0.00000  
Run 6 Omega scan: (20.000 - 92.000,72 frames, 1.000 sec) at th=36.473, ka=-127.000,ph=112.000
  6       OMEGA        20.00000    92.00000          72      1.00000    n/a        36.87236  -126.83563   112.00000  
Run 7 Omega scan: (57.000 - 110.000,53 frames, 1.000 sec) at th=36.473, ka=178.000,ph=90.000
  7       OMEGA        57.00000   110.00000          53      1.00000    n/a        36.87236   178.16437    90.00000  
Run 8 Omega scan: (57.000 - 110.000,53 frames, 1.000 sec) at th=36.473, ka=178.000,ph=0.000
  8       OMEGA        57.00000   110.00000          53      1.00000    n/a        36.87236   178.16437     0.00000  
Run 9 Omega scan: (57.000 - 110.000,53 frames, 1.000 sec) at th=36.473, ka=178.000,ph=-90.000
  9       OMEGA        57.00000   110.00000          53      1.00000    n/a        36.87236   178.16437   -90.00000  
Run 10 Omega scan: (18.000 - 105.000,87 frames, 1.000 sec) at th=36.473, ka=57.000,ph=0.000
 10       OMEGA        18.00000   105.00000          87      1.00000    n/a        36.87236    57.16437     0.00000  
Run 11 Omega scan: (37.000 - 91.000,54 frames, 2.500 sec) at th=108.000, ka=-30.000,ph=-90.000
 11       OMEGA        37.00000    91.00000          54      2.50000    n/a       108.39900   -29.83563   -90.00000  
Run 12 Omega scan: (37.000 - 91.000,54 frames, 2.500 sec) at th=108.000, ka=-30.000,ph=60.000
 12       OMEGA        37.00000    91.00000          54      2.50000    n/a       108.39900   -29.83563    60.00000  
Run 13 Omega scan: (79.000 - 177.000,98 frames, 2.500 sec) at th=108.000, ka=77.000,ph=120.000
 13       OMEGA        79.00000   177.00000          98      2.50000    n/a       108.39900    77.16437   120.00000  
Run 14 Omega scan: (71.000 - 107.000,36 frames, 2.500 sec) at th=108.000, ka=-94.000,ph=60.000
 14       OMEGA        71.00000   107.00000          36      2.50000    n/a       108.39900   -93.83563    60.00000  
Run 15 Omega scan: (36.000 - 67.000,31 frames, 2.500 sec) at th=108.000, ka=-15.000,ph=90.000
 15       OMEGA        36.00000    67.00000          31      2.50000    n/a       108.39900   -14.83563    90.00000  
Run 16 Omega scan: (41.000 - 91.000,50 frames, 2.500 sec) at th=108.000, ka=-30.000,ph=-150.000
 16       OMEGA        41.00000    91.00000          50      2.50000    n/a       108.39900   -29.83563  -150.00000  
Run 17 Omega scan: (48.000 - 153.000,105 frames, 2.500 sec) at th=108.000, ka=-15.000,ph=-30.000
 17       OMEGA        48.00000   153.00000         105      2.50000    n/a       108.39900   -14.83563   -30.00000  
Run 18 Omega scan: (42.000 - 79.000,37 frames, 2.500 sec) at th=108.000, ka=-45.000,ph=-180.000
 18       OMEGA        42.00000    79.00000          37      2.50000    n/a       108.39900   -44.83563  -180.00000  
Run 19 Omega scan: (123.000 - 174.000,51 frames, 2.500 sec) at th=108.000, ka=111.000,ph=90.000
 19       OMEGA       123.00000   174.00000          51      2.50000    n/a       108.39900   111.16437    90.00000  
Run 20 Omega scan: (61.000 - 87.000,26 frames, 2.500 sec) at th=108.000, ka=-30.000,ph=90.000
 20       OMEGA        61.00000    87.00000          26      2.50000    n/a       108.39900   -29.83563    90.00000  
Run 21 Omega scan: (84.000 - 109.000,25 frames, 2.500 sec) at th=108.000, ka=-94.000,ph=-180.000
 21       OMEGA        84.00000   109.00000          25      2.50000    n/a       108.39900   -93.83563  -180.00000  
Run 22 Omega scan: (41.000 - 122.000,81 frames, 2.500 sec) at th=108.000, ka=-61.000,ph=0.000
 22       OMEGA        41.00000   122.00000          81      2.50000    n/a       108.39900   -60.83563     0.00000  
Run 23 Omega scan: (53.000 - 115.000,62 frames, 2.500 sec) at th=108.000, ka=-111.000,ph=-60.000
 23       OMEGA        53.00000   115.00000          62      2.50000    n/a       108.39900  -110.83563   -60.00000  
Run 24 Omega scan: (73.000 - 153.000,80 frames, 2.500 sec) at th=108.000, ka=-15.000,ph=90.000
 24       OMEGA        73.00000   153.00000          80      2.50000    n/a       108.39900   -14.83563    90.00000  
Run 25 Omega scan: (101.000 - 178.000,77 frames, 2.500 sec) at th=108.000, ka=111.000,ph=150.000
 25       OMEGA       101.00000   178.00000          77      2.50000    n/a       108.39900   111.16437   150.00000  
Run 26 Omega scan: (59.000 - 119.000,60 frames, 2.500 sec) at th=108.000, ka=-77.000,ph=120.000
 26       OMEGA        59.00000   119.00000          60      2.50000    n/a       108.39900   -76.83563   120.00000  
PROFFIT INFO: signal sum: min=-690.0000 max=2357977.0000
PROFFIT INFO: signal sum lp corr: min=-700.8188 max=639192.4438
PROFFIT INFO: background sum: min=-147.0000 max=4964.0000
PROFFIT INFO: background sum sig2: min=1611.0000 max=12813.0000
PROFFIT INFO: num of signal pixels: min=274 max=1206
PROFFIT INFO: Inet: min=-3363.9299 max=7670310.0000
PROFFIT INFO: sig(Inet): min=996.2312 max=44591.7383
PROFFIT INFO: Inet/sig(Inet): min=-1.03 max=213.84
 
I/Sigma    <   0       1       2       3       4       8      16      32      64     128     max
N(Refl)       26     176     337     479     614    1287    2693    4796    5423    5537    5554
Percent      0.5     3.2     6.1     8.6    11.1    23.2    48.5    86.4    97.6    99.7   100.0 
 
Overlap statistics (higher percentage means higher overlapping)
Percent    frequency    relative
  0- 10         5554    100.00 (completely separated)
 10- 20            0      0.00
 20- 30            0      0.00
 30- 40            0      0.00
 40- 50            0      0.00
 50- 60            0      0.00
 60- 70            0      0.00
 70- 80            0      0.00
 80- 90            0      0.00
 90-100            0      0.00 (completely overlapped)
Overall         5554    100.00%
Overall                   0.00% overlapped pixels
 
All reflections intensity statistics
 
                                             mean            mean          %
       intensity               #              F2           F2/sig(F2)  >3*F2/sig(F2)
------------------------------------------------------------------------------------
   7670310-    658063           555       1311076.76          54.28     100.00
    656854-    392114           555        498750.86          31.17     100.00
    392036-    262714           555        325042.94          25.48     100.00
    262609-    183957           555        220059.20          21.19     100.00
    183936-    130475           555        154561.11          18.28     100.00
    130381-     92433           555        111061.29          15.41     100.00
     92375-     58119           555         74050.78          12.38     100.00
     58112-     31381           555         44014.76           8.91     100.00
     31310-     13060           555         21993.46           5.58      98.20
     13000-     -3364           559          5628.40           1.78      16.10
------------------------------------------------------------------------------------
   7670310-     -3364          5554        276428.78          19.43      91.38
 
 
All reflections resolution statistics
 
                                             mean            mean          %
       resolution              #              F2           F2/sig(F2)  >3*F2/sig(F2)
------------------------------------------------------------------------------------
     12.74-      2.12           555        899660.42          46.63       95.86
      2.12-      1.62           555        563580.87          26.72       95.86
      1.62-      1.36           555        327897.49          17.51       96.76
      1.36-      1.21           555        256403.02          19.56       93.87
      1.21-      1.10           555        188522.10          17.07       91.17
      1.10-      1.02           555        158415.72          15.61       92.97
      1.02-      0.96           555        118031.21          13.31       86.31
      0.96-      0.91           555        103484.22          12.71       86.31
      0.91-      0.87           555         87516.74          13.17       90.81
      0.87-      0.81           559         62319.17          12.09       83.90
------------------------------------------------------------------------------------
     12.74-      0.81          5554        276428.78          19.43       91.38
 
SCALE3 ABSPACK - An Agilent Technologies program (1.0.11,gui:1.0.7)
(C) 2005-2012 Agilent Technologies
Output file (*.dat):D:\Data\zy\201804210\plots_red\201804210_absscale.dat
Started at Sun Apr 08 22:51:05 2018
Sorting 5554 observations
1099 unique observations with >     7.00 F2/sig(F2)
5554 observations in 26 runs
Run #  start #  end #  total #
    1       1      85      85
    2       0      75     161
    3       1     109     270
    4       2      86     355
    5       1      92     447
    6       0      71     519
    7       3      52     569
    8       1      51     620
    9       0      51     672
   10       0      86     759
   11       0      52     812
   12       0      53     866
   13       0      97     964
   14       0      34     999
   15       0      30    1030
   16       0      48    1079
   17       0     104    1184
   18       0      36    1221
   19       0      49    1271
   20       0      24    1296
   21       0      24    1321
   22       0      80    1402
   23       0      61    1464
   24       0      78    1543
   25       0      76    1620
   26       0      59    1680
Total number of frames 1680
Maximum number of 1000 frame scales suggested for reliable scaling
Glued frame scales: 2 frame = 1 scale
5554 observations in 26 runs
Run #  start #  end #  total #
    1       0      42      43
    2       0      37      81
    3       0      54     136
    4       1      43     179
    5       0      46     226
    6       0      35     262
    7       1      26     288
    8       0      25     314
    9       0      25     340
   10       0      43     384
   11       0      26     411
   12       0      26     438
   13       0      48     487
   14       0      17     505
   15       0      15     521
   16       0      24     546
   17       0      52     599
   18       0      18     618
   19       0      24     643
   20       0      12     656
   21       0      12     669
   22       0      40     710
   23       0      30     741
   24       0      39     781
   25       0      38     820
   26       0      29     850
Total number of frames 850
Frame #184 of 850 skipped from refinement
Frame #189 of 850 skipped from refinement
Frame #229 of 850 skipped from refinement
Frame #231 of 850 skipped from refinement
Frame #232 of 850 skipped from refinement
Frame #241 of 850 skipped from refinement
Frame #257 of 850 skipped from refinement
Frame #271 of 850 skipped from refinement
Frame #273 of 850 skipped from refinement
Frame #317 of 850 skipped from refinement
10 frames need to be skipped from refinement, because of missing redundant and/or observable data
4432 observations >     7.00 F2/sig(F2)
4432 observations in 26 runs
Run #  start #  end #  total #
    1       0      42      43
    2       0      37      81
    3       0      54     136
    4       1      43     179
    5       0      46     226
    6       0      35     262
    7       1      26     288
    8       0      25     314
    9       0      25     340
   10       0      43     384
   11       0      26     411
   12       0      26     438
   13       0      48     487
   14       0      17     505
   15       0      15     521
   16       0      24     546
   17       0      52     599
   18       0      17     617
   19       0      24     642
   20       0      12     655
   21       0      12     668
   22       0      39     708
   23       0      30     739
   24       0      39     779
   25       0      38     818
   26       0      29     848
Total number of frames 848
Frame #140 of 848 skipped from refinement
Frame #184 of 848 skipped from refinement
Frame #189 of 848 skipped from refinement
Frame #204 of 848 skipped from refinement
Frame #229 of 848 skipped from refinement
Frame #231 of 848 skipped from refinement
Frame #232 of 848 skipped from refinement
Frame #236 of 848 skipped from refinement
Frame #241 of 848 skipped from refinement
Frame #257 of 848 skipped from refinement
Frame #270 of 848 skipped from refinement
Frame #271 of 848 skipped from refinement
Frame #273 of 848 skipped from refinement
Frame #317 of 848 skipped from refinement
Frame #364 of 848 skipped from refinement
Frame #368 of 848 skipped from refinement
Frame #825 of 848 skipped from refinement
17 frames need to be skipped from refinement, because of missing redundant and/or observable data
Removing 'redundancy=1' reflections
Average redundancy: 3.9 (Out of 4432 removed 109 = 4323, unique = 1106)
4323 observations in 26 runs
Run #  start #  end #  total #
    1       0      42      43
    2       0      37      81
    3       0      54     136
    4       1      43     179
    5       0      46     226
    6       0      35     262
    7       1      26     288
    8       0      25     314
    9       0      25     340
   10       0      43     384
   11       0      26     411
   12       0      26     438
   13       0      48     487
   14       0      17     505
   15       0      15     521
   16       0      24     546
   17       0      52     599
   18       0      17     617
   19       0      24     642
   20       0      12     655
   21       0      12     668
   22       0      39     708
   23       0      30     739
   24       0      39     779
   25       0      38     818
   26       0      29     848
Total number of frames 848
Frame #140 of 848 skipped from refinement
Frame #184 of 848 skipped from refinement
Frame #189 of 848 skipped from refinement
Frame #204 of 848 skipped from refinement
Frame #229 of 848 skipped from refinement
Frame #231 of 848 skipped from refinement
Frame #232 of 848 skipped from refinement
Frame #236 of 848 skipped from refinement
Frame #241 of 848 skipped from refinement
Frame #257 of 848 skipped from refinement
Frame #270 of 848 skipped from refinement
Frame #271 of 848 skipped from refinement
Frame #273 of 848 skipped from refinement
Frame #317 of 848 skipped from refinement
Frame #364 of 848 skipped from refinement
Frame #368 of 848 skipped from refinement
Frame #825 of 848 skipped from refinement
Frame #834 of 848 skipped from refinement
18 frames need to be skipped from refinement, because of missing redundant and/or observable data
1106 unique data precomputed (should be 1106)
1106 unique data with 4323 observations

Determining an optimal absorption correction model
Removing 'redundancy=1' reflections
Average redundancy: 3.9 (Out of 3914 removed 0 = 3914, unique = 1000)
1000 unique data precomputed (should be 1000)
1000 unique data with 3914 observations
RMS deviation of equivalent data = 0.26314
Rint = 0.18075
10 observations identified as outliers and rejected
3136 observations used for refinement and 768 observations used for validation
 Test data:	Rint=   0.17330,  wR=   0.24813
Trying model 1 (ne=2, no=0)...
 Results:   Rint=   0.10817,  wR=   0.14938,  Acormin=0.405,  Acormax=1.353, Acor_av=0.971
 Test data:	Rint=   0.11616,  wR=   0.15775
 F test:    Probability=1.000, F=     2.206
Trying model 2 (ne=2, no=1)...
 Results:   Rint=   0.11002,  wR=   0.15020,  Acormin=0.388,  Acormax=1.376, Acor_av=0.931
 Test data:	Rint=   0.11585,  wR=   0.15741
 F test:    Probability=0.500, F=     1.000
Trying model 3 (ne=4, no=0)...
 Results:   Rint=   0.09342,  wR=   0.12734,  Acormin=0.535,  Acormax=1.561, Acor_av=0.965
 Test data:	Rint=   0.09593,  wR=   0.13026
 F test:    Probability=1.000, F=     1.443
Trying model 4 (ne=4, no=1)...
 Results:   Rint=   0.09407,  wR=   0.12710,  Acormin=0.444,  Acormax=1.551, Acor_av=0.919
 Test data:	Rint=   0.09501,  wR=   0.12961
 F test:    Probability=0.565, F=     1.014
Trying model 5 (ne=4, no=3)...
 Results:   Rint=   0.09808,  wR=   0.12812,  Acormin=0.422,  Acormax=1.483, Acor_av=0.833
 Test data:	Rint=   0.10061,  wR=   0.13208
 F test:    Probability=0.000, F=     0.893
Trying model 6 (ne=6, no=0)...
 Results:   Rint=   0.08381,  wR=   0.11330,  Acormin=0.478,  Acormax=1.748, Acor_av=0.965
 Test data:	Rint=   0.08857,  wR=   0.12033
 F test:    Probability=0.944, F=     1.146
Trying model 7 (ne=6, no=1)...
 Results:   Rint=   0.08486,  wR=   0.11276,  Acormin=0.433,  Acormax=1.718, Acor_av=0.920
 Test data:	Rint=   0.08957,  wR=   0.12082
 F test:    Probability=0.896, F=     1.114
Trying model 8 (ne=6, no=3)...
 Results:   Rint=   0.08684,  wR=   0.11311,  Acormin=0.411,  Acormax=1.610, Acor_av=0.837
 Test data:	Rint=   0.09230,  wR=   0.12239
 F test:    Probability=0.657, F=     1.035
Trying model 9 (ne=6, no=5)...
 Results:   Rint=   0.08546,  wR=   0.11261,  Acormin=0.341,  Acormax=1.331, Acor_av=0.709
 Test data:	Rint=   0.09143,  wR=   0.12010
 F test:    Probability=0.647, F=     1.033
Trying model 10 (ne=8, no=0)...
 Results:   Rint=   0.08456,  wR=   0.11299,  Acormin=0.446,  Acormax=1.741, Acor_av=0.929
 Test data:	Rint=   0.09002,  wR=   0.12252
 F test:    Probability=0.796, F=     1.074
Trying model 11 (ne=8, no=1)...
 Results:   Rint=   0.08588,  wR=   0.11351,  Acormin=0.415,  Acormax=1.660, Acor_av=0.888
 Test data:	Rint=   0.09288,  wR=   0.12429
 F test:    Probability=0.515, F=     1.003
Trying model 12 (ne=8, no=3)...
 Results:   Rint=   0.08052,  wR=   0.10776,  Acormin=0.322,  Acormax=1.242, Acor_av=0.667
 Test data:	Rint=   0.08400,  wR=   0.11673
 F test:    Probability=0.986, F=     1.210
Trying model 13 (ne=8, no=5)...
 Results:   Rint=   0.08005,  wR=   0.10704,  Acormin=0.330,  Acormax=1.255, Acor_av=0.671
 Test data:	Rint=   0.08529,  wR=   0.11768
 F test:    Probability=0.944, F=     1.149
Trying model 14 (ne=8, no=7)...
 Results:   Rint=   0.07951,  wR=   0.10583,  Acormin=0.330,  Acormax=1.290, Acor_av=0.677
 Test data:	Rint=   0.08599,  wR=   0.11771
 F test:    Probability=0.852, F=     1.096

Final absorption model (ne=4, no=0):
   Rint=   0.09593, Acormin=0.535, Acormax=1.561, Acor_av=0.965

Combined refinement in use
Rint:    0.18550
There are 830 active scales (one needs to be fixed)
Refinement control: frame scale #750 fixed
Refinement control: frame scale esd restraint = 0.20000
Absorption correction model - max even order: 4, max odd order: 0 (14 parameters)
Refinement control: 843 pars with 355746 matrix size
Enough LS memory for 2 threads!
Cycle 1
wR=   0.26947
Using Levenberg-Marquardt:    0.00010
New wR=   0.10696
There are 18 clusters with unrefined scales (size 1-2)
Rint for refined data:    0.18347 with corrections    0.08385
Rint for all data:        0.18550 with corrections    0.08655
2 observations identified as outliers and rejected
Cycle 2
wR=   0.10678
Using Levenberg-Marquardt:    0.00001
Matrix singular! Adjusting LS parameters...
Using Levenberg-Marquardt:    0.00010
Matrix singular! Adjusting LS parameters...
Using Levenberg-Marquardt:    0.00100
New wR=   0.10340
There are 18 clusters with unrefined scales (size 1-2)
Rint for refined data:    0.18237 with corrections    0.08266
Rint for all data:        0.18550 with corrections    0.08558
3 observations identified as outliers and rejected
Cycle 3
wR=   0.10409
Using Levenberg-Marquardt:    0.00010
Matrix singular! Adjusting LS parameters...
Using Levenberg-Marquardt:    0.00100
Matrix singular! Adjusting LS parameters...
Using Levenberg-Marquardt:    0.01000
New wR=   0.10368
There are 18 clusters with unrefined scales (size 1-2)
Rint for refined data:    0.17997 with corrections    0.08237
Rint for all data:        0.18550 with corrections    0.08538
0 observations identified as outliers and rejected
Cycle 4
wR=   0.10368
Using Levenberg-Marquardt:    0.00100
Matrix singular! Adjusting LS parameters...
Using Levenberg-Marquardt:    0.01000
New wR=   0.10362
There are 18 clusters with unrefined scales (size 1-2)
Rint for refined data:    0.17997 with corrections    0.08226
Rint for all data:        0.18550 with corrections    0.08530
Final wR=   0.10362
Final frame scales: Min=  0.8159 Max=  1.1933
Final absorption correction factors: Amin=  0.4150 Amax=  1.4956
PROFFIT INFO: Inet (after scale3 abspack): min=-3500.7974 max=4583491.5000
PROFFIT INFO: sig(Inet) (after scale3 abspack): min=581.6019 max=45409.9219

******************************************************************************
*                 E R R O R   M O D E L   C A L C U L A T I O N              *
******************************************************************************

Input file: D:\Data\zy\201804210\201804210.tmp
Laue: 2, Friedel: 1
Min/max for: run:1/26 frame:1/110
5554 reflections read from tmp file
705 reflections are rejected (613 as outliers, 92 as groups of 1 refl)

Redundancy:             1      2      3      4      5      6      7      8      9     10+
Number of groups:       0    366    365    315    181    104     16     10      1      3

Initial Chi^2=   1.13076
Cycle 1, Chi^2=   1.01474
Current error model SIG(F2)^2 = 200.82*I_RAW +  35.71*I_BACK+(0.02305*<F2>)^2
Negative value encountered! Resetting parameters to initial values...
Cycle 2, Chi^2=   1.00380
Current error model SIG(F2)^2 = 216.56*I_RAW +  36.63*I_BACK+(0.00000*<F2>)^2
Cycle 3, Chi^2=   1.00021
Current error model SIG(F2)^2 = 217.58*I_RAW +  36.17*I_BACK+(0.00000*<F2>)^2
Cycle 4, Chi^2=   1.00001
Current error model SIG(F2)^2 = 217.63*I_RAW +  36.14*I_BACK+(0.00000*<F2>)^2
Final Chi^2=   1.00001
Final error model SIG(F2)^2 = 217.63*I_RAW +  36.14*I_BACK+(0.00000*<F2>)^2
*************************************************
All reflections intensity statistics
 
                                             mean            mean          %
       intensity               #              F2           F2/sig(F2)  >3*F2/sig(F2)
------------------------------------------------------------------------------------
   4583492-    618423           555       1163945.85          26.08     100.00
    617730-    356524           555        461446.71          15.24     100.00
    356072-    243328           555        296676.73          12.56     100.00
    243208-    172122           555        205131.31          10.63     100.00
    172098-    125580           555        147475.96           9.55     100.00
    125520-     92334           555        108335.25           8.21     100.00
     92326-     59034           555         76094.23           6.81     100.00
     58952-     32241           555         44919.38           5.16      98.74
     32235-     12974           555         22337.38           3.62      76.04
     12916-     -3501           559          5730.91           1.64       6.62
------------------------------------------------------------------------------------
   4583492-     -3501          5554        253031.14           9.94      88.08
 
 
All reflections resolution statistics
 
                                             mean            mean          %
       resolution              #              F2           F2/sig(F2)  >3*F2/sig(F2)
------------------------------------------------------------------------------------
     12.74-      2.12           555        796264.51          23.06       95.50
      2.12-      1.62           555        528052.60          13.26       92.61
      1.62-      1.36           555        300462.32           8.69       94.23
      1.36-      1.21           555        239940.07           9.73       92.25
      1.21-      1.10           555        175251.98           8.75       86.85
      1.10-      1.02           555        147280.57           8.13       88.11
      1.02-      0.96           555        111099.95           7.11       83.24
      0.96-      0.91           555         94130.70           6.91       81.62
      0.91-      0.87           555         81341.53           7.16       87.03
      0.87-      0.81           559         57893.52           6.66       79.43
------------------------------------------------------------------------------------
     12.74-      0.81          5554        253031.14           9.94       88.08
 
 
All reflections cumulative resolution statistics
 
                                             mean            mean          %
       resolution              #              F2           F2/sig(F2)  >3*F2/sig(F2)
------------------------------------------------------------------------------------
     12.74-      2.12           555        796264.51          23.06       95.50
     12.74-      1.62          1110        662158.56          18.16       94.05
     12.74-      1.36          1665        541593.15          15.00       94.11
     12.74-      1.21          2220        466179.88          13.69       93.65
     12.74-      1.10          2775        407994.30          12.70       92.29
     12.74-      1.02          3330        364542.01          11.94       91.59
     12.74-      0.96          3885        328336.00          11.25       90.40
     12.74-      0.91          4440        299060.34          10.70       89.30
     12.74-      0.87          4995        274869.36          10.31       89.05
     12.74-      0.81          5554        253031.14           9.94       88.08
------------------------------------------------------------------------------------
     12.74-      0.81          5554        253031.14           9.94       88.08
 
Scale applied to data: s=0.218 (maximum obs:4583491.500,used system gain:110.0,electrons/ADU:2.10)!

Without outlier rejection...
Rint      0.085; Rsigma      0.072:  data 5554  -> merged 1471
With outlier rejection...
Rint      0.078; Rsigma      0.073:  data 5439  -> merged 1471
With outlier rejection...
Rejected total: 115, method kkm 107, method Blessing 8

Completeness
direct cell (a, b, c) = (5.088, 12.751, 11.320), (alpha, beta, gamma) = (90.000, 91.415, 90.000)
wavelength: 1.540562
dmin, dmax value (Ang): 0.815651, 12.751438

		******************************************************************
		* GRAL PLUGIN          	 started at Sun Apr 08 22:51:12 2018     *
		*          version 2.3. 3                                        *
		******************************************************************


		Version 1.171.37.35 (release 13-08-2014 CrysAlis171 .NET),compiled Aug 13 2014,18:06:16


Original cell in Angstroms and degrees: 

   5.087844  12.750405  11.322287  89.9829  91.4135  90.0160 

    5439 Reflections read from file 201804210.hkl; mean (I/sigma) =    9.83


Lattice exceptions:  P      A      B      C      I      F     Obv    Rev    All
          


N (total) =           0   2713   2708   2737   2723   4079   3611   3634   5439


N (int>3sigma) =      0   2398   2385   2415   2344   3599   3163   3189   4783


Mean intensity =    0.0   57.2   55.3   55.0   33.6   55.8   54.4   53.3   54.3


Mean int/sigma =    0.0   10.1    9.9    9.8    8.1   10.0    9.8    9.8    9.8

Lattice type: P chosen          Volume:       734.28

-------------------------------------------------------------------------------

DETERMINATION OF REDUCED (NIGGLI) CELL

Transformation from original cell (HKLF-matrix):
   -1.0000  0.0000  0.0000    0.0000  0.0000  1.0000    0.0000  1.0000  0.0000

Unitcell:       5.088   11.322   12.750   89.98   89.98   88.59 

Niggli form:     a.a =    25.886      b.b =   128.194      c.c =   162.573
                 b.c =     0.043      a.c =     0.018      a.b =     1.421 

-------------------------------------------------------------------------------

SEARCH FOR HIGHER METRIC SYMMETRY

------------------------------------------------------------------------------
Option: [34]  err=   0.047    MONOCLINIC P-lattice R(int) = 0.078 [  3968] Vol =    734.3
Cell:    5.088  12.750  11.322   89.98   91.41   90.02    Volume:       734.28
Matrix: 1.0000  0.0000  0.0000  0.0000  1.0000  0.0000  0.0000  0.0000  1.0000
------------------------------------------------------------------------------
Option: [31]  err=   0.000     TRICLINIC P-lattice R(int) = 0.062 [  2736] Vol =    734.3
Cell:    5.088  11.322  12.750   89.98   89.98   88.59    Volume:       734.28
Matrix:-1.0000  0.0000  0.0000  0.0000  0.0000  1.0000  0.0000  1.0000  0.0000

Option [34] selected

-------------------------------------------------------------------------------

SPACE GROUP DETERMINATION


Lattice exceptions:  P      A      B      C      I      F     Obv    Rev    All
          


N (total) =           0   2713   2708   2737   2723   4079   3611   3634   5439


N (int>3sigma) =      0   2398   2385   2415   2344   3599   3163   3189   4783


Mean intensity =    0.0   57.2   55.3   55.0   33.6   55.8   54.4   53.3   54.3


Mean int/sigma =    0.0   10.1    9.9    9.8    8.1   10.0    9.8    9.8    9.8


Crystal system MONOCLINIC and Lattice type P selected

Mean |E*E-1| = 0.658 [expected .968 centrosym and .736 non-centrosym]

 Systematic absence exceptions:
        21--   b--   c--   n--  -21-   -a-   -c-   -n-  --21   --a   --b   --n


 N         6   379   374   373    20   134   121   129    13   160   160   162
 N I>3s    6   329   334   283     2   108   100   118    13   154   136   144
 <I>    92.4  79.0  79.2  22.5   0.4  59.4  87.2  65.7 101.8  76.6  60.6  50.2
 <I/s>  15.2  12.0  12.1   6.6   0.9  10.7  13.6  11.6  14.3  11.9  10.1   9.3


  Space Group           No.   C/A   En.   O.A.  Pie.  Pyr.   CCDC    ICSD    R(int)   N(eq)

                P2(1)      4     A     Y     Y     Y     Y    13004     370    0.044     2725
              P2(1)/m     11     C     N     N     N     N     1495     745    0.078     3956

 P2(1)		 2		 Monoclinic

  (1)  x, y, z                            (2) -x, y+1/2,-z 
   
Chemical formula: C15H15O3N2i1; Z=2.0 (Cu-wavelength)
   
EXPORTING .INS FILE

TITL 201804210 in P2(1) 
REM P2(1) (#4 in standard setting)
CELL 1.54184   5.087844  12.750405  11.322287  89.9829  91.4135  90.0160
ZERR    2.00   0.000241   0.000659   0.000605   0.0043   0.0042   0.0042
LATT -1
SYMM -x, y+1/2,-z 
SFAC C H N O I
UNIT 30.00 30.00 4.00 6.00 2.00
TREF
HKLF 4
END
 
Note: The Rint, Rsigma and RsigmaB values are computed for redundant data only!
	Mean F2 and F2/sig(F2) are given for all measured values!
Note: The RsigmaA values are computed for all measured values!

Help: For more information about computations of rint and rsigma please look into Crysalis help: 
 file:__#HELP_DTheoryAlgorithm_DataReductionOutput.html
 

Statistics vs intensity - point group symmetry: P2/m (b-unique)
                      #        #        #      average    mean      mean        
         intensity measured   kept    unique  redundancy   F2     F2/sig(F2)   Rint   Rsigma
--------------------------------------------------------------------------------------------
  4170799-  492075      723      696      147    4.7   1010159.36    23.66    0.064    0.064
   490598-  310950      603      583      147    4.0    387316.36    13.92    0.077    0.079
   309950-  210596      575      559      147    3.8    254061.04    11.42    0.092    0.091
   210474-  148717      586      578      147    3.9    177160.48    10.19    0.093    0.095
   148433-  111266      525      513      147    3.5    128270.19     9.05    0.086    0.089
   111235-   80658      534      525      147    3.6     95648.39     7.61    0.110    0.112
    80645-   49380      529      520      147    3.5     65581.53     6.25    0.137    0.143
    49182-   28001      486      483      147    3.3     38218.32     4.74    0.152    0.156
    27814-   11310      499      492      147    3.3     19684.71     3.37    0.178    0.184
    11267-   -2018      494      490      148    3.3      5459.11     1.56    0.376    0.402
------------------------------------------------------------------------------------------
  4170799-   -2018     5554     5439     1471    3.7    248986.01     9.83    0.078    0.082
 

Statistics vs resolution - point group symmetry: P2/m (b-unique)
resolu-      #        #        #               average    mean      mean          
tion(A)   measured   kept    unique           redundancy   F2     F2/sig(F2)   Rint   Rsigma   RsigmaA
------------------------------------------------------------------------------------------------------
 inf-1.80      850      819      147             5.6    696406.72    19.42    0.069    0.069     0.042
1.79-1.42      668      660      147             4.5    380698.32    10.31    0.089    0.094     0.081
1.42-1.23      570      553      147             3.8    251282.72     8.99    0.077    0.079     0.095
1.23-1.12      588      578      147             3.9    188186.51     9.14    0.079    0.083     0.088
1.12-1.04      566      546      147             3.7    157251.85     8.36    0.085    0.087     0.098
1.04-0.98      548      543      147             3.7    112891.42     7.19    0.092    0.095     0.114
0.98-0.93      508      504      147             3.4     95190.51     6.79    0.081    0.081     0.118
0.93-0.89      472      464      147             3.2     83860.97     6.97    0.089    0.095     0.119
0.89-0.85      427      423      147             2.9     81404.68     7.71    0.082    0.090     0.108
0.85-0.82      357      349      148             2.4     47004.43     6.01    0.110    0.110     0.135
------------------------------------------------------------------------------------------------------
 inf-0.82     5554     5439     1471             3.7    248986.01     9.83    0.078    0.082     0.073
 inf-0.84     5377     5265     1382             3.8    255530.83     9.94    0.078    0.081     0.073
 

Statistics vs resolution (taking redundancy into account) - point group symmetry: P2/m (b-unique)
resolu-      #        #        #       %       average    mean      mean          
tion(A)    kept     theory   unique complete  redundancy   F2     F2/sig(F2)   Rint  RsigmaB
--------------------------------------------------------------------------------------------
 inf-1.80      819      147      147  100.0      5.6    696406.72    46.27    0.069    0.020
1.79-1.42      660      147      147  100.0      4.5    380698.32    22.78    0.089    0.040
1.42-1.23      553      147      147  100.0      3.8    251282.72    17.85    0.077    0.050
1.23-1.12      578      147      147  100.0      3.9    188186.51    18.62    0.079    0.046
1.12-1.04      546      147      147  100.0      3.7    157251.85    16.67    0.085    0.053
1.04-0.98      543      147      147  100.0      3.7    112891.42    14.34    0.092    0.061
0.98-0.93      504      147      147  100.0      3.4     95190.51    13.00    0.081    0.065
0.93-0.89      464      147      147  100.0      3.2     83860.97    13.12    0.089    0.069
0.89-0.85      423      147      147  100.0      2.9     81404.68    13.97    0.082    0.066
0.85-0.82      349      174      148   85.1      2.4     47004.43     9.84    0.110    0.078
--------------------------------------------------------------------------------------------
 inf-0.82     5439     1497     1471   98.3      3.7    248986.01    20.67    0.078    0.041
 inf-0.84     5265     1382     1382  100.0      3.8    255530.83    21.03    0.078    0.040
 * * * CRYSALIS DATA REDUCTION (Version 1.171.37.35 (release 13-08-2014 CrysAlis171 .NET)) * * *


COMMAND LINE: 

TIME OF DATA REDUCTION FINALISING: Sun Apr 08 22:51:13 2018
CRYSTAL INFORMATION  

   UB - MATRIX:
      -0.076926   -0.104486   -0.059397   (  0.000000    0.000000    0.000000 )
      -0.104359    0.059937   -0.109345   (  0.000000    0.000000    0.000000 )
       0.273448   -0.006336   -0.054860   (  0.000000    0.000000    0.000000 )

      5.09210 (    0.00000 )    12.77171 (    0.00000 )    11.33146 (    0.00000 )
     89.99795 (    0.00000 )    91.36299 (    0.00000 )    90.07884 (    0.00000 )
  V =       736.73


CELL:     5.09210     12.77171     11.33146    89.99795     91.36299     90.07884 

MACHINE INFORMATION 
- GONIOMETER KUMA/OXFORD INSTRUMENTS/OXFORD DIFFRACTION KM4 
ALPHA (DEG)   50.09393 BETA (DEG)    0.00588
WAVELENGTH (ANG): A1    1.54056 A2    1.54439  B1    1.39222
MONOCHROMATOR DVALUE (ANG)    3.35400 MONOCHROMATOR THETA (DEG)   13.27708
X-RAY BEAM ORIENTATION (DEG): X2    0.02646 X3    0.00000
BEAM PATH ABSORPTIONCOEFFICIENTS (MM-1): AIR    0.00112 BE    0.20535 BE THICKNESS (MM):    0.50000 
SOFTWARE ZEROCORRECTION (DEG): OMEGA    0.18524 THETA    0.39900 KAPPA    0.16437 PHI    0.00000
MACHINE OFFSETS (STEPS): OMEGA          0 THETA          0 KAPPA          0 PHI          0
CCD DETECTOR KM4CCD/SAPPHIRE 
CHIP: Kodak_KAF4320 B2 (2048x2048) 1812 
TAPER: Incom (B0,9229-4),
    ZOOM 1.283539 PIXELSIZE IN 1X1 BINNING (MM)  0.03080
   - GAIN 110.00 (double-correlated-divide-by-2 gain)SETUP PATH: NONE
GEOMETRIC CORRECTION FILE : e_34_050310.geo 
FLAT FIELD CORRECTION FILE: floodcu_e_34_calib_160310.ffiinffit 
DETECTOR ROTATION (DEG): X1   -0.24352 X2   -0.04754 X3    0.00000
DETECTOR DISTANCE (MM):   43.00000, DETECTOR ZERO (PIX, 1X1 BINNING): X 1084.23451 Y 1019.53516
DETECTOR BINNING (PIX): X:   2 Y:   2


RUN    TYPE OF SCAN  START(DEG)   END(DEG)    # FRAMES    EXP(SEC)   OMEGA(DEG)  THETA(DEG)  KAPPA(DEG)   PHI(DEG) 
Run 1 Omega scan: (-49.000 - 37.000,86 frames, 1.000 sec) at th=-33.500, ka=37.000,ph=-150.000
  1       OMEGA       -49.00000    37.00000          86      1.00000    n/a       -33.10100    37.16437  -150.00000  
Run 2 Omega scan: (-108.000 - -32.000,76 frames, 1.000 sec) at th=-33.500, ka=178.000,ph=-120.000
  2       OMEGA      -108.00000   -32.00000          76      1.00000    n/a       -33.10100   178.16437  -120.00000  
Run 3 Omega scan: (-71.000 - 39.000,110 frames, 1.000 sec) at th=-33.500, ka=19.000,ph=120.000
  3       OMEGA       -71.00000    39.00000         110      1.00000    n/a       -33.10100    19.16437   120.00000  
Run 4 Omega scan: (-102.000 - -15.000,87 frames, 1.000 sec) at th=-33.500, ka=-57.000,ph=150.000
  4       OMEGA      -102.00000   -15.00000          87      1.00000    n/a       -33.10100   -56.83563   150.00000  
Run 5 Omega scan: (-34.000 - 59.000,93 frames, 1.000 sec) at th=36.473, ka=-37.000,ph=0.000
  5       OMEGA       -34.00000    59.00000          93      1.00000    n/a        36.87236   -36.83563     0.00000  
Run 6 Omega scan: (20.000 - 92.000,72 frames, 1.000 sec) at th=36.473, ka=-127.000,ph=112.000
  6       OMEGA        20.00000    92.00000          72      1.00000    n/a        36.87236  -126.83563   112.00000  
Run 7 Omega scan: (57.000 - 110.000,53 frames, 1.000 sec) at th=36.473, ka=178.000,ph=90.000
  7       OMEGA        57.00000   110.00000          53      1.00000    n/a        36.87236   178.16437    90.00000  
Run 8 Omega scan: (57.000 - 110.000,53 frames, 1.000 sec) at th=36.473, ka=178.000,ph=0.000
  8       OMEGA        57.00000   110.00000          53      1.00000    n/a        36.87236   178.16437     0.00000  
Run 9 Omega scan: (57.000 - 110.000,53 frames, 1.000 sec) at th=36.473, ka=178.000,ph=-90.000
  9       OMEGA        57.00000   110.00000          53      1.00000    n/a        36.87236   178.16437   -90.00000  
Run 10 Omega scan: (18.000 - 105.000,87 frames, 1.000 sec) at th=36.473, ka=57.000,ph=0.000
 10       OMEGA        18.00000   105.00000          87      1.00000    n/a        36.87236    57.16437     0.00000  
Run 11 Omega scan: (37.000 - 91.000,54 frames, 2.500 sec) at th=108.000, ka=-30.000,ph=-90.000
 11       OMEGA        37.00000    91.00000          54      2.50000    n/a       108.39900   -29.83563   -90.00000  
Run 12 Omega scan: (37.000 - 91.000,54 frames, 2.500 sec) at th=108.000, ka=-30.000,ph=60.000
 12       OMEGA        37.00000    91.00000          54      2.50000    n/a       108.39900   -29.83563    60.00000  
Run 13 Omega scan: (79.000 - 177.000,98 frames, 2.500 sec) at th=108.000, ka=77.000,ph=120.000
 13       OMEGA        79.00000   177.00000          98      2.50000    n/a       108.39900    77.16437   120.00000  
Run 14 Omega scan: (71.000 - 107.000,36 frames, 2.500 sec) at th=108.000, ka=-94.000,ph=60.000
 14       OMEGA        71.00000   107.00000          36      2.50000    n/a       108.39900   -93.83563    60.00000  
Run 15 Omega scan: (36.000 - 67.000,31 frames, 2.500 sec) at th=108.000, ka=-15.000,ph=90.000
 15       OMEGA        36.00000    67.00000          31      2.50000    n/a       108.39900   -14.83563    90.00000  
Run 16 Omega scan: (41.000 - 91.000,50 frames, 2.500 sec) at th=108.000, ka=-30.000,ph=-150.000
 16       OMEGA        41.00000    91.00000          50      2.50000    n/a       108.39900   -29.83563  -150.00000  
Run 17 Omega scan: (48.000 - 153.000,105 frames, 2.500 sec) at th=108.000, ka=-15.000,ph=-30.000
 17       OMEGA        48.00000   153.00000         105      2.50000    n/a       108.39900   -14.83563   -30.00000  
Run 18 Omega scan: (42.000 - 79.000,37 frames, 2.500 sec) at th=108.000, ka=-45.000,ph=-180.000
 18       OMEGA        42.00000    79.00000          37      2.50000    n/a       108.39900   -44.83563  -180.00000  
Run 19 Omega scan: (123.000 - 174.000,51 frames, 2.500 sec) at th=108.000, ka=111.000,ph=90.000
 19       OMEGA       123.00000   174.00000          51      2.50000    n/a       108.39900   111.16437    90.00000  
Run 20 Omega scan: (61.000 - 87.000,26 frames, 2.500 sec) at th=108.000, ka=-30.000,ph=90.000
 20       OMEGA        61.00000    87.00000          26      2.50000    n/a       108.39900   -29.83563    90.00000  
Run 21 Omega scan: (84.000 - 109.000,25 frames, 2.500 sec) at th=108.000, ka=-94.000,ph=-180.000
 21       OMEGA        84.00000   109.00000          25      2.50000    n/a       108.39900   -93.83563  -180.00000  
Run 22 Omega scan: (41.000 - 122.000,81 frames, 2.500 sec) at th=108.000, ka=-61.000,ph=0.000
 22       OMEGA        41.00000   122.00000          81      2.50000    n/a       108.39900   -60.83563     0.00000  
Run 23 Omega scan: (53.000 - 115.000,62 frames, 2.500 sec) at th=108.000, ka=-111.000,ph=-60.000
 23       OMEGA        53.00000   115.00000          62      2.50000    n/a       108.39900  -110.83563   -60.00000  
Run 24 Omega scan: (73.000 - 153.000,80 frames, 2.500 sec) at th=108.000, ka=-15.000,ph=90.000
 24       OMEGA        73.00000   153.00000          80      2.50000    n/a       108.39900   -14.83563    90.00000  
Run 25 Omega scan: (101.000 - 178.000,77 frames, 2.500 sec) at th=108.000, ka=111.000,ph=150.000
 25       OMEGA       101.00000   178.00000          77      2.50000    n/a       108.39900   111.16437   150.00000  
Run 26 Omega scan: (59.000 - 119.000,60 frames, 2.500 sec) at th=108.000, ka=-77.000,ph=120.000
 26       OMEGA        59.00000   119.00000          60      2.50000    n/a       108.39900   -76.83563   120.00000  
PROFFIT INFO: signal sum: min=-690.0000 max=2357977.0000
PROFFIT INFO: signal sum lp corr: min=-700.8188 max=639192.4438
PROFFIT INFO: background sum: min=-147.0000 max=4964.0000
PROFFIT INFO: background sum sig2: min=1611.0000 max=12813.0000
PROFFIT INFO: num of signal pixels: min=274 max=1206
PROFFIT INFO: Inet: min=-3363.9299 max=7670310.0000
PROFFIT INFO: sig(Inet): min=996.2312 max=44591.7383
PROFFIT INFO: Inet/sig(Inet): min=-1.03 max=213.84
 
I/Sigma    <   0       1       2       3       4       8      16      32      64     128     max
N(Refl)       52     352     674     958    1228    2574    5386    9592   10846   11074   11108
Percent      0.5     3.2     6.1     8.6    11.1    23.2    48.5    86.4    97.6    99.7   100.0 
 
Overlap statistics (higher percentage means higher overlapping)
Percent    frequency    relative
  0- 10         5554    100.00 (completely separated)
 10- 20            0      0.00
 20- 30            0      0.00
 30- 40            0      0.00
 40- 50            0      0.00
 50- 60            0      0.00
 60- 70            0      0.00
 70- 80            0      0.00
 80- 90            0      0.00
 90-100            0      0.00 (completely overlapped)
Overall         5554    100.00%
Overall                   0.00% overlapped pixels
 
All reflections intensity statistics
 
                                             mean            mean          %
       intensity               #              F2           F2/sig(F2)  >3*F2/sig(F2)
------------------------------------------------------------------------------------
   7670310-    658063           555       1311076.76          54.28     100.00
    656854-    392114           555        498750.86          31.17     100.00
    392036-    262714           555        325042.94          25.48     100.00
    262609-    183957           555        220059.20          21.19     100.00
    183936-    130475           555        154561.11          18.28     100.00
    130381-     92433           555        111061.29          15.41     100.00
     92375-     58119           555         74050.78          12.38     100.00
     58112-     31381           555         44014.76           8.91     100.00
     31310-     13060           555         21993.46           5.58      98.20
     13000-     -3364           559          5628.40           1.78      16.10
------------------------------------------------------------------------------------
   7670310-     -3364          5554        276428.78          19.43      91.38
 
 
All reflections resolution statistics
 
                                             mean            mean          %
       resolution              #              F2           F2/sig(F2)  >3*F2/sig(F2)
------------------------------------------------------------------------------------
     12.74-      2.12           555        899660.42          46.63       95.86
      2.12-      1.62           555        563580.87          26.72       95.86
      1.62-      1.36           555        327897.49          17.51       96.76
      1.36-      1.21           555        256403.02          19.56       93.87
      1.21-      1.10           555        188522.10          17.07       91.17
      1.10-      1.02           555        158415.72          15.61       92.97
      1.02-      0.96           555        118031.21          13.31       86.31
      0.96-      0.91           555        103484.22          12.71       86.31
      0.91-      0.87           555         87516.74          13.17       90.81
      0.87-      0.81           559         62319.17          12.09       83.90
------------------------------------------------------------------------------------
     12.74-      0.81          5554        276428.78          19.43       91.38
 
SCALE3 ABSPACK - An Agilent Technologies program (1.0.11,gui:1.0.7)
(C) 2005-2012 Agilent Technologies
Output file (*.dat):D:\Data\zy\201804210\plots_red\201804210_absscale.dat
Started at Sun Apr 08 22:51:14 2018
Sorting 5554 observations
1099 unique observations with >     7.00 F2/sig(F2)
5554 observations in 26 runs
Run #  start #  end #  total #
    1       1      85      85
    2       0      75     161
    3       1     109     270
    4       2      86     355
    5       1      92     447
    6       0      71     519
    7       3      52     569
    8       1      51     620
    9       0      51     672
   10       0      86     759
   11       0      52     812
   12       0      53     866
   13       0      97     964
   14       0      34     999
   15       0      30    1030
   16       0      48    1079
   17       0     104    1184
   18       0      36    1221
   19       0      49    1271
   20       0      24    1296
   21       0      24    1321
   22       0      80    1402
   23       0      61    1464
   24       0      78    1543
   25       0      76    1620
   26       0      59    1680
Total number of frames 1680
Maximum number of 1000 frame scales suggested for reliable scaling
Glued frame scales: 2 frame = 1 scale
5554 observations in 26 runs
Run #  start #  end #  total #
    1       0      42      43
    2       0      37      81
    3       0      54     136
    4       1      43     179
    5       0      46     226
    6       0      35     262
    7       1      26     288
    8       0      25     314
    9       0      25     340
   10       0      43     384
   11       0      26     411
   12       0      26     438
   13       0      48     487
   14       0      17     505
   15       0      15     521
   16       0      24     546
   17       0      52     599
   18       0      18     618
   19       0      24     643
   20       0      12     656
   21       0      12     669
   22       0      40     710
   23       0      30     741
   24       0      39     781
   25       0      38     820
   26       0      29     850
Total number of frames 850
Frame #184 of 850 skipped from refinement
Frame #189 of 850 skipped from refinement
Frame #229 of 850 skipped from refinement
Frame #231 of 850 skipped from refinement
Frame #232 of 850 skipped from refinement
Frame #241 of 850 skipped from refinement
Frame #257 of 850 skipped from refinement
Frame #271 of 850 skipped from refinement
Frame #273 of 850 skipped from refinement
Frame #317 of 850 skipped from refinement
10 frames need to be skipped from refinement, because of missing redundant and/or observable data
4432 observations >     7.00 F2/sig(F2)
4432 observations in 26 runs
Run #  start #  end #  total #
    1       0      42      43
    2       0      37      81
    3       0      54     136
    4       1      43     179
    5       0      46     226
    6       0      35     262
    7       1      26     288
    8       0      25     314
    9       0      25     340
   10       0      43     384
   11       0      26     411
   12       0      26     438
   13       0      48     487
   14       0      17     505
   15       0      15     521
   16       0      24     546
   17       0      52     599
   18       0      17     617
   19       0      24     642
   20       0      12     655
   21       0      12     668
   22       0      39     708
   23       0      30     739
   24       0      39     779
   25       0      38     818
   26       0      29     848
Total number of frames 848
Frame #140 of 848 skipped from refinement
Frame #184 of 848 skipped from refinement
Frame #189 of 848 skipped from refinement
Frame #204 of 848 skipped from refinement
Frame #229 of 848 skipped from refinement
Frame #231 of 848 skipped from refinement
Frame #232 of 848 skipped from refinement
Frame #236 of 848 skipped from refinement
Frame #241 of 848 skipped from refinement
Frame #257 of 848 skipped from refinement
Frame #270 of 848 skipped from refinement
Frame #271 of 848 skipped from refinement
Frame #273 of 848 skipped from refinement
Frame #317 of 848 skipped from refinement
Frame #364 of 848 skipped from refinement
Frame #368 of 848 skipped from refinement
Frame #825 of 848 skipped from refinement
17 frames need to be skipped from refinement, because of missing redundant and/or observable data
Removing 'redundancy=1' reflections
Average redundancy: 3.9 (Out of 4432 removed 109 = 4323, unique = 1106)
4323 observations in 26 runs
Run #  start #  end #  total #
    1       0      42      43
    2       0      37      81
    3       0      54     136
    4       1      43     179
    5       0      46     226
    6       0      35     262
    7       1      26     288
    8       0      25     314
    9       0      25     340
   10       0      43     384
   11       0      26     411
   12       0      26     438
   13       0      48     487
   14       0      17     505
   15       0      15     521
   16       0      24     546
   17       0      52     599
   18       0      17     617
   19       0      24     642
   20       0      12     655
   21       0      12     668
   22       0      39     708
   23       0      30     739
   24       0      39     779
   25       0      38     818
   26       0      29     848
Total number of frames 848
Frame #140 of 848 skipped from refinement
Frame #184 of 848 skipped from refinement
Frame #189 of 848 skipped from refinement
Frame #204 of 848 skipped from refinement
Frame #229 of 848 skipped from refinement
Frame #231 of 848 skipped from refinement
Frame #232 of 848 skipped from refinement
Frame #236 of 848 skipped from refinement
Frame #241 of 848 skipped from refinement
Frame #257 of 848 skipped from refinement
Frame #270 of 848 skipped from refinement
Frame #271 of 848 skipped from refinement
Frame #273 of 848 skipped from refinement
Frame #317 of 848 skipped from refinement
Frame #364 of 848 skipped from refinement
Frame #368 of 848 skipped from refinement
Frame #825 of 848 skipped from refinement
Frame #834 of 848 skipped from refinement
18 frames need to be skipped from refinement, because of missing redundant and/or observable data
1106 unique data precomputed (should be 1106)
1106 unique data with 4323 observations

Determining an optimal absorption correction model
Removing 'redundancy=1' reflections
Average redundancy: 3.9 (Out of 3873 removed 0 = 3873, unique = 1000)
1000 unique data precomputed (should be 1000)
1000 unique data with 3873 observations
RMS deviation of equivalent data = 0.26716
Rint = 0.18190
12 observations identified as outliers and rejected
3104 observations used for refinement and 757 observations used for validation
 Test data:	Rint=   0.16282,  wR=   0.25167
Trying model 1 (ne=2, no=0)...
 Results:   Rint=   0.10447,  wR=   0.14302,  Acormin=0.445,  Acormax=1.332, Acor_av=0.968
 Test data:	Rint=   0.11138,  wR=   0.15687
 F test:    Probability=1.000, F=     2.118
Trying model 2 (ne=2, no=1)...
 Results:   Rint=   0.10589,  wR=   0.14447,  Acormin=0.436,  Acormax=1.325, Acor_av=0.934
 Test data:	Rint=   0.10981,  wR=   0.15514
 F test:    Probability=0.606, F=     1.023
Trying model 3 (ne=4, no=0)...
 Results:   Rint=   0.08656,  wR=   0.11412,  Acormin=0.530,  Acormax=1.545, Acor_av=0.962
 Test data:	Rint=   0.09951,  wR=   0.13667
 F test:    Probability=0.993, F=     1.232
Trying model 4 (ne=4, no=1)...
 Results:   Rint=   0.08667,  wR=   0.11417,  Acormin=0.457,  Acormax=1.508, Acor_av=0.922
 Test data:	Rint=   0.09846,  wR=   0.13405
 F test:    Probability=0.572, F=     1.016
Trying model 5 (ne=4, no=3)...
 Results:   Rint=   0.09052,  wR=   0.11571,  Acormin=0.440,  Acormax=1.445, Acor_av=0.844
 Test data:	Rint=   0.10036,  wR=   0.13118
 F test:    Probability=0.000, F=     0.965
Trying model 6 (ne=6, no=0)...
 Results:   Rint=   0.07719,  wR=   0.10281,  Acormin=0.501,  Acormax=1.726, Acor_av=0.961
 Test data:	Rint=   0.08737,  wR=   0.12007
 F test:    Probability=0.997, F=     1.266
Trying model 7 (ne=6, no=1)...
 Results:   Rint=   0.07741,  wR=   0.10254,  Acormin=0.466,  Acormax=1.672, Acor_av=0.920
 Test data:	Rint=   0.08801,  wR=   0.11798
 F test:    Probability=0.000, F=     0.980
Trying model 8 (ne=6, no=3)...
 Results:   Rint=   0.07931,  wR=   0.10347,  Acormin=0.430,  Acormax=1.565, Acor_av=0.846
 Test data:	Rint=   0.08872,  wR=   0.11549
 F test:    Probability=0.000, F=     0.951
Trying model 9 (ne=6, no=5)...
 Results:   Rint=   0.07727,  wR=   0.10172,  Acormin=0.368,  Acormax=1.335, Acor_av=0.734
 Test data:	Rint=   0.08977,  wR=   0.11989
 F test:    Probability=0.000, F=     0.910
Trying model 10 (ne=8, no=0)...
 Results:   Rint=   0.07749,  wR=   0.10234,  Acormin=0.453,  Acormax=1.714, Acor_av=0.932
 Test data:	Rint=   0.08737,  wR=   0.11847
 F test:    Probability=0.000, F=     0.968
Trying model 11 (ne=8, no=1)...
 Results:   Rint=   0.07782,  wR=   0.10261,  Acormin=0.445,  Acormax=1.643, Acor_av=0.903
 Test data:	Rint=   0.08714,  wR=   0.11700
 F test:    Probability=0.000, F=     0.967
Trying model 12 (ne=8, no=3)...
 Results:   Rint=   0.07407,  wR=   0.09882,  Acormin=0.349,  Acormax=1.303, Acor_av=0.704
 Test data:	Rint=   0.08331,  wR=   0.11263
 F test:    Probability=0.686, F=     1.044
Trying model 13 (ne=8, no=5)...
 Results:   Rint=   0.07344,  wR=   0.09804,  Acormin=0.346,  Acormax=1.318, Acor_av=0.707
 Test data:	Rint=   0.08359,  wR=   0.11245
 F test:    Probability=0.562, F=     1.014
Trying model 14 (ne=8, no=7)...
 Results:   Rint=   0.07287,  wR=   0.09739,  Acormin=0.345,  Acormax=1.324, Acor_av=0.710
 Test data:	Rint=   0.08320,  wR=   0.11109
 F test:    Probability=0.000, F=     0.992

Final absorption model (ne=6, no=0):
   Rint=   0.08737, Acormin=0.501, Acormax=1.726, Acor_av=0.961

Combined refinement in use
Rint:    0.18550
There are 830 active scales (one needs to be fixed)
Refinement control: frame scale #750 fixed
Refinement control: frame scale esd restraint = 0.20000
Absorption correction model - max even order: 6, max odd order: 0 (27 parameters)
Refinement control: 856 pars with 366796 matrix size
Enough LS memory for 2 threads!
Cycle 1
wR=   0.26947
Using Levenberg-Marquardt:    0.00010
New wR=   0.10499
There are 18 clusters with unrefined scales (size 1-2)
Rint for refined data:    0.18347 with corrections    0.08165
Rint for all data:        0.18550 with corrections    0.08437
3 observations identified as outliers and rejected
Cycle 2
wR=   0.10414
Using Levenberg-Marquardt:    0.00001
Matrix singular! Adjusting LS parameters...
Using Levenberg-Marquardt:    0.00010
Matrix singular! Adjusting LS parameters...
Using Levenberg-Marquardt:    0.00100
New wR=   0.10104
There are 18 clusters with unrefined scales (size 1-2)
Rint for refined data:    0.17934 with corrections    0.08005
Rint for all data:        0.18550 with corrections    0.08352
2 observations identified as outliers and rejected
Cycle 3
wR=   0.10184
Using Levenberg-Marquardt:    0.00010
Matrix singular! Adjusting LS parameters...
Using Levenberg-Marquardt:    0.00100
New wR=   0.10179
There are 18 clusters with unrefined scales (size 1-2)
Rint for refined data:    0.17997 with corrections    0.08037
Rint for all data:        0.18550 with corrections    0.08325
Final wR=   0.10179
Final frame scales: Min=  0.8073 Max=  1.1012
Final absorption correction factors: Amin=  0.3862 Amax=  1.5290
PROFFIT INFO: Inet (after scale3 abspack): min=-3381.3525 max=4750363.5000
PROFFIT INFO: sig(Inet) (after scale3 abspack): min=605.1777 max=51078.7930

******************************************************************************
*                 E R R O R   M O D E L   C A L C U L A T I O N              *
******************************************************************************

Input file: D:\Data\zy\201804210\201804210.tmp
Laue: 2, Friedel: 0
Min/max for: run:1/26 frame:1/110
5554 reflections read from tmp file
1093 reflections are rejected (127 as outliers, 966 as groups of 1 refl)

Redundancy:             1      2      3      4      5      6+
Number of groups:       0   1142    484    137     27      7

Initial Chi^2=   0.53802
Cycle 1, Chi^2=   0.97284
Current error model SIG(F2)^2 =  82.38*I_RAW +  20.05*I_BACK+(0.03868*<F2>)^2
Cycle 2, Chi^2=   1.00455
Current error model SIG(F2)^2 =  93.81*I_RAW +  18.38*I_BACK+(0.02819*<F2>)^2
Cycle 3, Chi^2=   1.00181
Current error model SIG(F2)^2 =  98.01*I_RAW +  16.86*I_BACK+(0.02560*<F2>)^2
Cycle 4, Chi^2=   1.00049
Current error model SIG(F2)^2 =  99.22*I_RAW +  16.65*I_BACK+(0.02481*<F2>)^2
Cycle 5, Chi^2=   1.00017
Current error model SIG(F2)^2 =  99.61*I_RAW +  16.54*I_BACK+(0.02456*<F2>)^2
Cycle 6, Chi^2=   1.00005
Current error model SIG(F2)^2 =  99.73*I_RAW +  16.51*I_BACK+(0.02449*<F2>)^2
Final Chi^2=   1.00005
Final error model SIG(F2)^2 =  99.73*I_RAW +  16.51*I_BACK+(0.02449*<F2>)^2
*************************************************
All reflections intensity statistics
 
                                             mean            mean          %
       intensity               #              F2           F2/sig(F2)  >3*F2/sig(F2)
------------------------------------------------------------------------------------
   4750364-    648691           555       1223678.84          26.20     100.00
    648494-    359647           555        473740.85          19.07     100.00
    359581-    244920           555        297026.39          16.73     100.00
    244876-    170831           555        204537.63          14.59     100.00
    170716-    123308           555        144758.92          13.34     100.00
    123235-     90207           555        106343.04          11.50     100.00
     90192-     58492           555         74671.68           9.81     100.00
     58484-     31694           555         44171.62           7.49     100.00
     31679-     12878           555         22089.53           5.31      98.20
     12801-     -3381           559          5640.04           2.42      34.70
------------------------------------------------------------------------------------
   4750364-     -3381          5554        259482.90          12.64      93.25
 
 
All reflections resolution statistics
 
                                             mean            mean          %
       resolution              #              F2           F2/sig(F2)  >3*F2/sig(F2)
------------------------------------------------------------------------------------
     12.74-      2.12           555        839018.48          22.75       96.40
      2.12-      1.62           555        557246.77          16.68       96.04
      1.62-      1.36           555        316778.74          11.93       96.94
      1.36-      1.21           555        237725.61          13.08       94.95
      1.21-      1.10           555        169640.72          11.89       92.79
      1.10-      1.02           555        142564.00          11.22       94.95
      1.02-      0.96           555        107506.27           9.92       88.11
      0.96-      0.91           555         91392.15           9.63       89.91
      0.91-      0.87           555         78586.81          10.00       94.41
      0.87-      0.81           559         55837.21           9.31       88.01
------------------------------------------------------------------------------------
     12.74-      0.81          5554        259482.90          12.64       93.25
 
 
All reflections cumulative resolution statistics
 
                                             mean            mean          %
       resolution              #              F2           F2/sig(F2)  >3*F2/sig(F2)
------------------------------------------------------------------------------------
     12.74-      2.12           555        839018.48          22.75       96.40
     12.74-      1.62          1110        698132.62          19.71       96.22
     12.74-      1.36          1665        571014.66          17.12       96.46
     12.74-      1.21          2220        487692.40          16.11       96.08
     12.74-      1.10          2775        424082.06          15.27       95.42
     12.74-      1.02          3330        377162.39          14.59       95.35
     12.74-      0.96          3885        338640.08          13.92       94.31
     12.74-      0.91          4440        307734.09          13.39       93.76
     12.74-      0.87          4995        282273.28          13.01       93.83
     12.74-      0.81          5554        259482.90          12.64       93.25
------------------------------------------------------------------------------------
     12.74-      0.81          5554        259482.90          12.64       93.25
 
Scale applied to data: s=0.211 (maximum obs:4750363.500,used system gain:110.0,electrons/ADU:2.10)!

Without outlier rejection...
Rint      0.046; Rsigma      0.056:  data 5554  -> merged 2768
With outlier rejection...
Rint      0.040; Rsigma      0.056:  data 5481  -> merged 2768
With outlier rejection...
Rejected total: 73, method kkm 72, method Blessing 1

Completeness
direct cell (a, b, c) = (5.088, 12.751, 11.320), (alpha, beta, gamma) = (90.000, 91.415, 90.000)
wavelength: 1.540562
dmin, dmax value (Ang): 0.815651, 12.751438


Completeness
direct cell (a, b, c) = (5.088, 12.751, 11.320), (alpha, beta, gamma) = (90.000, 91.415, 90.000)
wavelength: 1.540562
dmin, dmax value (Ang): 0.815651, 12.751438

		******************************************************************
		* GRAL PLUGIN          	 started at Sun Apr 08 22:51:12 2018     *
		*          version 2.3. 3                                        *
		******************************************************************


		Version 1.171.37.35 (release 13-08-2014 CrysAlis171 .NET),compiled Aug 13 2014,18:06:16


Original cell in Angstroms and degrees: 

   5.087844  12.750405  11.322287  89.9829  91.4135  90.0160 

    5439 Reflections read from file 201804210.hkl; mean (I/sigma) =    9.83


Lattice exceptions:  P      A      B      C      I      F     Obv    Rev    All
          


N (total) =           0   2713   2708   2737   2723   4079   3611   3634   5439


N (int>3sigma) =      0   2398   2385   2415   2344   3599   3163   3189   4783


Mean intensity =    0.0   57.2   55.3   55.0   33.6   55.8   54.4   53.3   54.3


Mean int/sigma =    0.0   10.1    9.9    9.8    8.1   10.0    9.8    9.8    9.8

Lattice type: P chosen          Volume:       734.28

-------------------------------------------------------------------------------

DETERMINATION OF REDUCED (NIGGLI) CELL

Transformation from original cell (HKLF-matrix):
   -1.0000  0.0000  0.0000    0.0000  0.0000  1.0000    0.0000  1.0000  0.0000

Unitcell:       5.088   11.322   12.750   89.98   89.98   88.59 

Niggli form:     a.a =    25.886      b.b =   128.194      c.c =   162.573
                 b.c =     0.043      a.c =     0.018      a.b =     1.421 

-------------------------------------------------------------------------------

SEARCH FOR HIGHER METRIC SYMMETRY

------------------------------------------------------------------------------
Option: [34]  err=   0.047    MONOCLINIC P-lattice R(int) = 0.078 [  3968] Vol =    734.3
Cell:    5.088  12.750  11.322   89.98   91.41   90.02    Volume:       734.28
Matrix: 1.0000  0.0000  0.0000  0.0000  1.0000  0.0000  0.0000  0.0000  1.0000
------------------------------------------------------------------------------
Option: [31]  err=   0.000     TRICLINIC P-lattice R(int) = 0.062 [  2736] Vol =    734.3
Cell:    5.088  11.322  12.750   89.98   89.98   88.59    Volume:       734.28
Matrix:-1.0000  0.0000  0.0000  0.0000  0.0000  1.0000  0.0000  1.0000  0.0000

Option [34] selected

-------------------------------------------------------------------------------

SPACE GROUP DETERMINATION


Lattice exceptions:  P      A      B      C      I      F     Obv    Rev    All
          


N (total) =           0   2713   2708   2737   2723   4079   3611   3634   5439


N (int>3sigma) =      0   2398   2385   2415   2344   3599   3163   3189   4783


Mean intensity =    0.0   57.2   55.3   55.0   33.6   55.8   54.4   53.3   54.3


Mean int/sigma =    0.0   10.1    9.9    9.8    8.1   10.0    9.8    9.8    9.8


Crystal system MONOCLINIC and Lattice type P selected

Mean |E*E-1| = 0.658 [expected .968 centrosym and .736 non-centrosym]

 Systematic absence exceptions:
        21--   b--   c--   n--  -21-   -a-   -c-   -n-  --21   --a   --b   --n


 N         6   379   374   373    20   134   121   129    13   160   160   162
 N I>3s    6   329   334   283     2   108   100   118    13   154   136   144
 <I>    92.4  79.0  79.2  22.5   0.4  59.4  87.2  65.7 101.8  76.6  60.6  50.2
 <I/s>  15.2  12.0  12.1   6.6   0.9  10.7  13.6  11.6  14.3  11.9  10.1   9.3


  Space Group           No.   C/A   En.   O.A.  Pie.  Pyr.   CCDC    ICSD    R(int)   N(eq)

                P2(1)      4     A     Y     Y     Y     Y    13004     370    0.044     2725
              P2(1)/m     11     C     N     N     N     N     1495     745    0.078     3956

 P2(1)		 2		 Monoclinic

  (1)  x, y, z                            (2) -x, y+1/2,-z 
   
Chemical formula: C15H15O3N2i1; Z=2.0 (Cu-wavelength)
   
EXPORTING .INS FILE

TITL 201804210 in P2(1) 
REM P2(1) (#4 in standard setting)
CELL 1.54184   5.087844  12.750405  11.322287  89.9829  91.4135  90.0160
ZERR    2.00   0.000241   0.000659   0.000605   0.0043   0.0042   0.0042
LATT -1
SYMM -x, y+1/2,-z 
SFAC C H N O I
UNIT 30.00 30.00 4.00 6.00 2.00
TREF
HKLF 4
END
 
Note: The Rint, Rsigma and RsigmaB values are computed for redundant data only!
	Mean F2 and F2/sig(F2) are given for all measured values!
Note: The RsigmaA values are computed for all measured values!

Help: For more information about computations of rint and rsigma please look into Crysalis help: 
 file:__#HELP_DTheoryAlgorithm_DataReductionOutput.html
 

Statistics vs intensity - point group symmetry: P2 (b-unique)
                      #        #        #      average    mean      mean        
         intensity measured   kept    unique  redundancy   F2     F2/sig(F2)   Rint   Rsigma
--------------------------------------------------------------------------------------------
  4570513-  496403      758      722      276    2.6   1040393.98    24.54    0.034    0.035
   495755-  300056      591      576      276    2.1    384091.45    18.19    0.038    0.040
   299486-  208026      556      549      276    2.0    252392.53    15.47    0.048    0.048
   207994-  145448      565      559      276    2.0    175038.22    14.15    0.042    0.043
   145179-  108019      532      531      276    1.9    126380.40    12.51    0.045    0.047
   107979-   79491      534      533      276    1.9     93681.79    10.92    0.057    0.058
    79458-   49387      520      517      276    1.9     64001.31     9.02    0.069    0.071
    49375-   27914      509      508      276    1.8     37508.60     6.91    0.083    0.086
    27874-   11648      471      471      276    1.7     19430.03     5.06    0.094    0.095
    11554-   -1947      518      515      284    1.8      5179.21     2.27    0.256    0.270
------------------------------------------------------------------------------------------
  4570513-   -1947     5554     5481     2768    2.0    253569.29    12.55    0.040    0.041
 

Statistics vs resolution - point group symmetry: P2 (b-unique)
resolu-      #        #        #               average    mean      mean          
tion(A)   measured   kept    unique           redundancy   F2     F2/sig(F2)   Rint   Rsigma   RsigmaA
------------------------------------------------------------------------------------------------------
 inf-1.77      875      845      276             3.1    732020.79    20.55    0.033    0.033     0.039
1.77-1.41      662      644      277             2.3    382580.95    13.36    0.047    0.049     0.062
1.41-1.23      568      553      277             2.0    258242.57    12.49    0.048    0.049     0.069
1.23-1.12      574      572      277             2.1    177753.46    12.21    0.041    0.041     0.066
1.12-1.04      554      552      277             2.0    151369.73    11.49    0.042    0.043     0.072
1.04-0.98      542      540      276             2.0    112027.15    10.10    0.045    0.044     0.080
0.98-0.93      498      497      276             1.8     94422.74     9.67    0.048    0.048     0.084
0.93-0.89      461      461      277             1.7     82435.47     9.72    0.049    0.048     0.084
0.89-0.85      414      414      276             1.5     76733.21    10.49    0.044    0.045     0.079
0.85-0.82      406      403      279             1.4     48737.67     8.71    0.083    0.084     0.093
------------------------------------------------------------------------------------------------------
 inf-0.82     5554     5481     2768             2.0    253569.29    12.55    0.040    0.041     0.056
 inf-0.84     5377     5306     2632             2.0    260322.14    12.67    0.040    0.041     0.056
 

Statistics vs resolution (taking redundancy into account) - point group symmetry: P2 (b-unique)
resolu-      #        #        #       %       average    mean      mean          
tion(A)    kept     theory   unique complete  redundancy   F2     F2/sig(F2)   Rint  RsigmaB
--------------------------------------------------------------------------------------------
 inf-1.77      845      276      276  100.0      3.1    732020.79    37.12    0.033    0.023
1.77-1.41      644      277      277  100.0      2.3    382580.95    21.10    0.047    0.040
1.41-1.23      553      277      277  100.0      2.0    258242.57    18.31    0.048    0.045
1.23-1.12      572      277      277  100.0      2.1    177753.46    18.32    0.041    0.043
1.12-1.04      552      278      277   99.6      2.0    151369.73    16.96    0.042    0.048
1.04-0.98      540      276      276  100.0      2.0    112027.15    14.93    0.045    0.053
0.98-0.93      497      276      276  100.0      1.8     94422.74    13.79    0.048    0.057
0.93-0.89      461      278      277   99.6      1.7     82435.47    13.47    0.049    0.057
0.89-0.85      414      278      276   99.3      1.5     76733.21    13.91    0.044    0.053
0.85-0.82      403      363      279   76.9      1.4     48737.67    11.08    0.083    0.066
--------------------------------------------------------------------------------------------
 inf-0.82     5481     2856     2768   96.9      2.0    253569.29    19.39    0.040    0.036
 inf-0.84     5306     2637     2632   99.8      2.0    260322.14    19.67    0.040    0.036
 

Statistics vs resolution (taking redundancy into account) - Laue group (anomalous pairs merged): P2/m (b-unique)
resolu-      #        #        #       %       average    mean      mean          
tion(A)    kept     theory   unique complete  redundancy   F2     F2/sig(F2)   Rint  RsigmaB
--------------------------------------------------------------------------------------------
 inf-1.80      821      147      147  100.0      5.6    728408.38    50.28    0.071    0.018
1.79-1.42      650      147      147  100.0      4.4    400386.53    29.89    0.087    0.030
1.42-1.23      554      147      147  100.0      3.8    258398.70    24.43    0.079    0.037
1.23-1.12      586      147      147  100.0      4.0    183617.53    25.44    0.086    0.034
1.12-1.04      564      147      147  100.0      3.8    152719.76    23.24    0.093    0.038
1.04-0.98      546      147      147  100.0      3.7    109572.38    20.08    0.095    0.043
0.98-0.93      507      147      147  100.0      3.4     91743.01    18.16    0.083    0.046
0.93-0.89      472      147      147  100.0      3.2     81917.15    18.58    0.093    0.049
0.89-0.85      427      147      147  100.0      2.9     78729.33    19.39    0.082    0.047
0.85-0.82      354      174      148   85.1      2.4     45281.06    14.02    0.124    0.056
--------------------------------------------------------------------------------------------
 inf-0.82     5481     1497     1471   98.3      3.7    253569.29    26.35    0.080    0.031
 inf-0.84     5306     1382     1382  100.0      3.8    260322.14    26.77    0.080    0.030
